# Supplementary material for: The Research of G–Motif Construction and Chirality in Deoxyguanosine Monophosphate Nucleotide Complexes
Source: Front Chem. 2021 Jun 30;9:709777. doi: 10.3389/fchem.2021.709777 (PMC8278404; doi:10.3389/fchem.2021.709777)
Supplement: Supplementary file 1 [file DataSheet1.ZIP]

Archive with 11 entries (10 files):
- cif checkcif/
- cif checkcif/Complex 1 checkcif.pdf
- cif checkcif/Complex 1.cif
- cif checkcif/Complex 2 checkcif.pdf
- cif checkcif/Complex 2.cif
- cif checkcif/Complex 3 checkcif.pdf
- cif checkcif/Complex 3.cif
- cif checkcif/Complex 4 checkcif.pdf
- cif checkcif/Complex 4.cif
- cif checkcif/Complex 5 checkcif.pdf
- cif checkcif/Complex 5.cif
