# Supplementary material for: The Research of G–Motif Construction and Chirality in Deoxyguanosine Monophosphate Nucleotide Complexes
Source: Front Chem. 2021 Jun 30;9:709777. doi: 10.3389/fchem.2021.709777 (PMC8278404; doi:10.3389/fchem.2021.709777)
Supplement: Supplementary file 1 [file DataSheet1.ZIP › cif checkcif/Complex 1.cif]

data_1
_audit_creation_date               2021-02-15
_audit_creation_method
;
Olex2 1.3
(compiled 2020.07.31 svn.rc2a77460 for OlexSys, GUI svn.r6145)
;
_shelx_SHELXL_version_number       '2018/3'
_audit_contact_author_address      ?
_audit_contact_author_email        ?
_audit_contact_author_name         ''
_audit_contact_author_phone        ?
_publ_contact_author_id_orcid      ?
_publ_section_references
;
Dolomanov, O.V., Bourhis, L.J., Gildea, R.J, Howard, J.A.K. & Puschmann, H.
 (2009), J. Appl. Cryst. 42, 339-341.

Sheldrick, G.M. (2015). Acta Cryst. A71, 3-8.

Sheldrick, G.M. (2015). Acta Cryst. C71, 3-8.
;
_chemical_name_common              ?
_chemical_name_systematic          ?
_chemical_formula_moiety           'C20 H34 Co N10 O18 P2, 4(H2 O), C10 H8 N2'
_chemical_formula_sum              'C30 H50 Co N12 O22 P2'
_chemical_formula_weight           1051.69
_chemical_absolute_configuration   ad
_chemical_melting_point            ?
loop_
  _atom_type_symbol
  _atom_type_description
  _atom_type_scat_dispersion_real
  _atom_type_scat_dispersion_imag
  _atom_type_scat_source
 'C' 'C' 0.0033 0.0016 'International Tables Vol C Tables 4.2.6.8 and 6.1.1.4'
 'H' 'H' 0.0000 0.0000 'International Tables Vol C Tables 4.2.6.8 and 6.1.1.4'
 'Co' 'Co' 0.3494 0.9721 'International Tables Vol C Tables 4.2.6.8 and 6.1.1.4'
 'N' 'N' 0.0061 0.0033 'International Tables Vol C Tables 4.2.6.8 and 6.1.1.4'
 'O' 'O' 0.0106 0.0060 'International Tables Vol C Tables 4.2.6.8 and 6.1.1.4'
 'P' 'P' 0.1023 0.0942 'International Tables Vol C Tables 4.2.6.8 and 6.1.1.4'

_shelx_space_group_comment
;
The symmetry employed for this shelxl refinement is uniquely defined
by the following loop, which should always be used as a source of
symmetry information in preference to the above space-group names.
They are only intended as comments.
;
_space_group_crystal_system        'orthorhombic'
_space_group_IT_number             18
_space_group_name_H-M_alt          'P 21 21 2'
_space_group_name_Hall             'P 2 2ab'
loop_
  _space_group_symop_operation_xyz
 'x, y, z'
 '-x, -y, z'
 '-x+1/2, y+1/2, -z'
 'x+1/2, -y+1/2, -z'

_cell_length_a                     15.2094(9)
_cell_length_b                     20.6549(12)
_cell_length_c                     7.0696(4)
_cell_angle_alpha                  90
_cell_angle_beta                   90
_cell_angle_gamma                  90
_cell_volume                       2220.9(2)
_cell_formula_units_Z              2
_cell_measurement_reflns_used      8101
_cell_measurement_temperature      296.15
_cell_measurement_theta_max        24.711
_cell_measurement_theta_min        2.384
_shelx_estimated_absorpt_T_max     0.931
_shelx_estimated_absorpt_T_min     0.869
_exptl_absorpt_coefficient_mu      0.554
_exptl_absorpt_correction_T_max    0.7463
_exptl_absorpt_correction_T_min    0.5750
_exptl_absorpt_correction_type     multi-scan
_exptl_absorpt_process_details
;
SADABS-2014/5 (Bruker,2014/5) was used for absorption correction.
wR2(int) was 0.1019 before and 0.0527 after correction.
The Ratio of minimum to maximum transmission is 0.7705.
The \l/2 correction factor is 0.00150.
;
_exptl_absorpt_special_details     ?
_exptl_crystal_colour              pink
_exptl_crystal_colour_primary      pink
_exptl_crystal_density_diffrn      1.573
_exptl_crystal_density_meas        ?
_exptl_crystal_density_method      ?
_exptl_crystal_description         block
_exptl_crystal_F_000               1094
_exptl_crystal_size_max            0.26
_exptl_crystal_size_mid            0.16
_exptl_crystal_size_min            0.13
_exptl_transmission_factor_max     ?
_exptl_transmission_factor_min     ?
_diffrn_reflns_av_R_equivalents    0.0341
_diffrn_reflns_av_unetI/netI       0.0309
_diffrn_reflns_Laue_measured_fraction_full  1.000
_diffrn_reflns_Laue_measured_fraction_max  1.000
_diffrn_reflns_limit_h_max         19
_diffrn_reflns_limit_h_min         -19
_diffrn_reflns_limit_k_max         26
_diffrn_reflns_limit_k_min         -26
_diffrn_reflns_limit_l_max         8
_diffrn_reflns_limit_l_min         -8
_diffrn_reflns_number              24804
_diffrn_reflns_point_group_measured_fraction_full  1.000
_diffrn_reflns_point_group_measured_fraction_max  1.000
_diffrn_reflns_theta_full          25.242
_diffrn_reflns_theta_max           26.728
_diffrn_reflns_theta_min           1.663
_diffrn_ambient_temperature        296.15
_diffrn_detector_area_resol_mean   28.5714
_diffrn_detector_type              'Rigaku Saturn724+'
_diffrn_measured_fraction_theta_full  1.000
_diffrn_measured_fraction_theta_max  1.000
_diffrn_measurement_device         'AFC12 (Right): Kappa 3 circle'
_diffrn_measurement_device_type    'Rigaku Saturn724+ (2x2 bin mode)'
_diffrn_measurement_method         'profile data from \w-scans'
_diffrn_measurement_specimen_support  'Mitegen 50um'
_diffrn_radiation_type             MoK\a
_diffrn_radiation_wavelength       0.71073
_diffrn_source                     ?
_diffrn_source_current             35.0
_diffrn_source_power               1.575
_diffrn_source_voltage             45.0
_reflns_Friedel_coverage           0.745
_reflns_Friedel_fraction_full      1.000
_reflns_Friedel_fraction_max       1.000
_reflns_number_gt                  4122
_reflns_number_total               4711
_reflns_special_details
;
 Reflections were merged by SHELXL according to the crystal
 class for the calculation of statistics and refinement.
 
 _reflns_Friedel_fraction is defined as the number of unique
 Friedel pairs measured divided by the number that would be
 possible theoretically, ignoring centric projections and
 systematic absences. Completness statistics refer to single and
 composite reflections containing twin component 1 only.
;
_reflns_threshold_expression       'I > 2\s(I)'
_computing_cell_refinement         'SAINT v8.34A (Bruker, 2013)'
_computing_data_collection
;
CrystalClear-SM Expert 2.0 r7 (Rigaku, 2011)
;
_computing_data_reduction          'SAINT v8.34A (Bruker, 2013)'
_computing_molecular_graphics      'Olex2 1.3 (Dolomanov et al., 2009)'
_computing_publication_material    'Olex2 1.3 (Dolomanov et al., 2009)'
_computing_structure_refinement    'SHELXL 2018/3 (Sheldrick, 2015)'
_computing_structure_solution      'SHELXT 2014/4 (Sheldrick, 2014)'
_refine_diff_density_max           1.543
_refine_diff_density_min           -0.673
_refine_diff_density_rms           0.147
_refine_ls_abs_structure_details
;
 Refined as an inversion twin.
;
_refine_ls_abs_structure_Flack     0.02(5)
_refine_ls_extinction_coef         .
_refine_ls_extinction_method       none
_refine_ls_goodness_of_fit_ref     1.093
_refine_ls_hydrogen_treatment      constr
_refine_ls_matrix_type             full
_refine_ls_number_parameters       336
_refine_ls_number_reflns           4711
_refine_ls_number_restraints       285
_refine_ls_R_factor_all            0.0855
_refine_ls_R_factor_gt             0.0760
_refine_ls_restrained_S_all        1.096
_refine_ls_shift/su_max            0.000
_refine_ls_shift/su_mean           0.000
_refine_ls_structure_factor_coef   Fsqd
_refine_ls_weighting_details      
 'w=1/[\s^2^(Fo^2^)+(0.1606P)^2^+3.4495P] where P=(Fo^2^+2Fc^2^)/3'
_refine_ls_weighting_scheme        calc
_refine_ls_wR_factor_gt            0.2264
_refine_ls_wR_factor_ref           0.2372
_refine_special_details
;
 Refined as a 2-component inversion twin.
;
_olex2_refinement_description
;
1. Twinned data refinement
 Scales: 0.98(5)
 0.02(5)
2. Fixed Uiso
 At 1.2 times of:
  All C(H) groups, All C(H,H) groups, All N(H) groups, All N(H,H) groups
 At 1.5 times of:
  All O(H) groups, All O(H,H) groups
3. Restrained distances
 C18-C13
 1.5 with sigma of 0.01
4. Rigid bond restraints
 C18, C19, C17, C13, C20, C16, C12, C14, N7, C11, C15, N6
 with sigma for 1-2 distances of 0.01 and sigma for 1-3 distances of 0.005
5. Uiso/Uaniso restraints and constraints
C19 \\sim C18 \\sim C17 \\sim C13 \\sim C20 \\sim C16 \\sim C12 \\sim C14 \\sim
N7 \\sim C11 \\sim C15 \\sim N6: within 2A with sigma of 0.02 and sigma for
terminal atoms of 0.04 within 2A
Uanis(O14) \\sim Ueq: with sigma of 0.006 and sigma for terminal atoms of 0.012
Uanis(C20) \\sim Ueq, Uanis(C18) \\sim Ueq, Uanis(C19) \\sim Ueq, Uanis(C17)
\\sim Ueq, Uanis(C13) \\sim Ueq, Uanis(C16) \\sim Ueq, Uanis(C12) \\sim Ueq,
Uanis(C14) \\sim Ueq, Uanis(N7) \\sim Ueq, Uanis(C11) \\sim Ueq, Uanis(C15)
\\sim Ueq, Uanis(N6) \\sim Ueq: with sigma of 0.01 and sigma for terminal atoms
of 0.012
Uanis(O13) \\sim Ueq: with sigma of 0.006 and sigma for terminal atoms of 0.012
Uanis(O10) \\sim Ueq: with sigma of 0.006 and sigma for terminal atoms of 0.012
6. Rigid body (RIGU) restrains
 C18, C19, C17, C13, C20, C16, C12, C14, N7, C11, C15, N6
 with sigma for 1-2 distances of 0.001 and sigma for 1-3 distances of 0.002
7. Others
 Fixed Sof: C18(0.5) C19(0.5) H19(0.5) C20(0.5) H20(0.5) N7(0.5) C16(0.5)
 H16(0.5) C17(0.5) H17(0.5) C13(0.5) C12(0.5) H12(0.5) C11(0.5) H11(0.5)
 N6(0.5) C15(0.5) H15(0.5) C14(0.5) H14(0.5)
8.a Riding coordinates:
 O6(H6), O4(H4), O9(H9), O10(H10), O13(H13A,H13B), O14(H14A,H14B)
8.b Rotating group:
 O8(H8A,H8B)
8.c Ternary CH refined with riding coordinates:
 C5(H5), C3(H3), C2(H2)
8.d Secondary CH2 refined with riding coordinates:
 C4(H4B,H4C), C1(H1A,H1B)
8.e Aromatic/amide H refined with riding coordinates:
 N4(H4A), C6(H6A), C19(H19), C20(H20), C16(H16), C17(H17), C12(H12), C11(H11),
 C15(H15), C14(H14)
8.f Fitted hexagon refined as free rotating group:
 C18(C19,C20,N7,C16,C17), C13(C12,C11,N6,C15,C14)
8.g X=CH2 refined with riding coordinates:
 N5(H5A,H5B)
;
_atom_sites_solution_hydrogens     mixed
_atom_sites_solution_primary       dual
_atom_sites_solution_secondary     ?
loop_
  _atom_site_label
  _atom_site_type_symbol
  _atom_site_fract_x
  _atom_site_fract_y
  _atom_site_fract_z
  _atom_site_U_iso_or_equiv
  _atom_site_adp_type
  _atom_site_occupancy
  _atom_site_site_symmetry_order
  _atom_site_calc_flag
  _atom_site_refinement_flags_posn
  _atom_site_refinement_flags_adp
  _atom_site_refinement_flags_occupancy
  _atom_site_disorder_assembly
  _atom_site_disorder_group
 Co1 Co 0.500000 0.500000 0.7419(2) 0.0259(4) Uani 1 2 d S T P . .
 P1 P 0.61431(15) 0.26185(9) 0.4694(3) 0.0337(5) Uani 1 1 d . . . . .
 O7 O 0.6769(3) 0.6307(2) 0.7327(11) 0.0378(13) Uani 1 1 d . . . . .
 O5 O 0.8584(3) 0.3362(2) 0.7256(8) 0.0304(11) Uani 1 1 d . . . . .
 O6 O 0.8707(4) 0.2301(4) 1.0242(12) 0.058(2) Uani 1 1 d . . . . .
 H6 H 0.850486 0.207467 1.108991 0.087 Uiso 1 1 d R U . . .
 O1 O 0.7036(4) 0.2906(3) 0.5501(10) 0.0459(15) Uani 1 1 d . . . . .
 O4 O 0.5882(7) 0.2077(4) 0.6143(12) 0.068(2) Uani 1 1 d . . . . .
 H4 H 0.575229 0.224446 0.715742 0.102 Uiso 1 1 d R U . . .
 O3 O 0.6291(4) 0.2285(3) 0.2846(9) 0.0410(14) Uani 1 1 d . . . . .
 O2 O 0.5529(4) 0.3175(3) 0.4687(11) 0.0495(16) Uani 1 1 d . . . . .
 O8 O 0.4869(4) 0.4001(4) 0.7289(16) 0.070(3) Uani 1 1 d . . . . .
 H8A H 0.432512 0.389555 0.735592 0.106 Uiso 1 1 d R U . . .
 H8B H 0.503225 0.386195 0.620162 0.106 Uiso 1 1 d R U . . .
 O9 O 0.500000 0.500000 1.0256(17) 0.092(5) Uani 1 2 d S T P . .
 H9 H 0.459470 0.526290 1.056538 0.137 Uiso 1 1 d R U . . .
 O10 O 0.500000 0.500000 0.451(2) 0.109(5) Uani 1 2 d S TU P . .
 H10 H 0.455510 0.521180 0.413140 0.164 Uiso 1 1 d R U . . .
 N4 N 0.8195(4) 0.6042(3) 0.7652(11) 0.0298(13) Uani 1 1 d . . . . .
 H4A H 0.832282 0.644623 0.756602 0.036 Uiso 1 1 calc R U . . .
 N5 N 0.9681(4) 0.5878(3) 0.7988(13) 0.044(2) Uani 1 1 d . . . . .
 H5A H 1.012966 0.563410 0.818882 0.053 Uiso 1 1 calc R U . . .
 H5B H 0.974929 0.628739 0.783282 0.053 Uiso 1 1 calc R U . . .
 N3 N 0.8763(4) 0.4991(3) 0.8156(9) 0.0269(11) Uani 1 1 d . . . . .
 N1 N 0.7599(4) 0.4190(3) 0.8228(10) 0.0282(13) Uani 1 1 d . . . . .
 N2 N 0.6439(4) 0.4817(3) 0.7610(11) 0.0310(13) Uani 1 1 d . . . . .
 C10 C 0.7326(4) 0.5874(3) 0.7511(12) 0.0274(13) Uani 1 1 d . . . . .
 C9 C 0.8877(5) 0.5619(3) 0.7919(11) 0.0290(15) Uani 1 1 d . . . . .
 C8 C 0.7915(5) 0.4814(3) 0.8028(11) 0.0270(15) Uani 1 1 d . . . . .
 C7 C 0.7187(4) 0.5195(3) 0.7690(11) 0.0264(14) Uani 1 1 d . . . . .
 C6 C 0.6717(5) 0.4230(4) 0.7937(14) 0.0357(18) Uani 1 1 d . . . . .
 H6A H 0.634628 0.387196 0.796921 0.043 Uiso 1 1 calc R U . . .
 C5 C 0.8118(4) 0.3634(3) 0.8826(11) 0.0261(14) Uani 1 1 d . . . . .
 H5 H 0.854991 0.378168 0.976098 0.031 Uiso 1 1 calc R U . . .
 C4 C 0.7576(5) 0.3096(4) 0.9712(13) 0.0358(17) Uani 1 1 d . . . . .
 H4B H 0.759632 0.311891 1.108179 0.043 Uiso 1 1 calc R U . . .
 H4C H 0.696855 0.311857 0.930169 0.043 Uiso 1 1 calc R U . . .
 C3 C 0.8011(5) 0.2489(3) 0.9004(12) 0.0321(16) Uani 1 1 d . . . . .
 H3 H 0.758197 0.213902 0.885042 0.038 Uiso 1 1 calc R U . . .
 C2 C 0.8404(5) 0.2686(4) 0.7104(11) 0.0326(17) Uani 1 1 d . . . . .
 H2 H 0.896538 0.245864 0.695071 0.039 Uiso 1 1 calc R U . . .
 C1 C 0.7834(6) 0.2536(5) 0.5391(14) 0.047(2) Uani 1 1 d . . . . .
 H1A H 0.814910 0.264493 0.424080 0.056 Uiso 1 1 calc R U . . .
 H1B H 0.769746 0.207772 0.536080 0.056 Uiso 1 1 calc R U . . .
 O13 O 0.5451(5) 0.2421(6) 0.9482(11) 0.090(3) Uani 1 1 d . U . . .
 H13A H 0.578679 0.230795 1.038424 0.135 Uiso 1 1 d R U . . .
 H13B H 0.492039 0.253535 0.966074 0.135 Uiso 1 1 d R U . . .
 O14 O 0.6052(14) 0.4232(9) 0.248(3) 0.172(7) Uani 1 1 d . U . . .
 H14A H 0.625656 0.388949 0.297869 0.257 Uiso 1 1 d R U . . .
 H14B H 0.651386 0.446389 0.243819 0.257 Uiso 1 1 d R U . . .
 C18 C 0.9280(8) 0.4951(12) 0.314(4) 0.089(5) Uani 0.5 1 d DG U P A -1
 C19 C 0.8714(13) 0.5462(10) 0.274(4) 0.090(5) Uani 0.5 1 d G U P A -1
 H19 H 0.894025 0.587031 0.247626 0.108 Uiso 0.5 1 calc R U P A -1
 C20 C 0.7810(12) 0.5362(12) 0.274(4) 0.109(6) Uani 0.5 1 d G U P A -1
 H20 H 0.743176 0.570369 0.247474 0.130 Uiso 0.5 1 calc R U P A -1
 N7 N 0.7473(9) 0.4752(14) 0.314(4) 0.115(6) Uani 0.5 1 d G U P A -1
 C16 C 0.8039(15) 0.4241(11) 0.353(5) 0.113(6) Uani 0.5 1 d G U P A -1
 H16 H 0.781262 0.383252 0.379728 0.135 Uiso 0.5 1 calc R U P A -1
 C17 C 0.8942(14) 0.4341(11) 0.353(4) 0.100(6) Uani 0.5 1 d G U P A -1
 H17 H 0.932111 0.399913 0.379880 0.120 Uiso 0.5 1 calc R U P A -1
 C13 C 1.0263(8) 0.5014(12) 0.315(3) 0.077(4) Uani 0.5 1 d DG U P A -1
 C12 C 1.0803(13) 0.4486(9) 0.278(4) 0.100(6) Uani 0.5 1 d G U P A -1
 H12 H 1.055608 0.408254 0.253425 0.120 Uiso 0.5 1 calc R U P A -1
 C11 C 1.1711(12) 0.4561(11) 0.277(4) 0.106(6) Uani 0.5 1 d G U P A -1
 H11 H 1.207185 0.420818 0.251858 0.127 Uiso 0.5 1 calc R U P A -1
 N6 N 1.2079(8) 0.5164(13) 0.313(4) 0.109(6) Uani 0.5 1 d G U P A -1
 C15 C 1.1540(14) 0.5692(10) 0.351(4) 0.095(6) Uani 0.5 1 d G U P A -1
 H15 H 1.178612 0.609556 0.375256 0.114 Uiso 0.5 1 calc R U P A -1
 C14 C 1.0631(13) 0.5617(10) 0.352(3) 0.089(5) Uani 0.5 1 d G U P A -1
 H14 H 1.027034 0.596993 0.376824 0.107 Uiso 0.5 1 calc R U P A -1

loop_
  _atom_site_aniso_label
  _atom_site_aniso_U_11
  _atom_site_aniso_U_22
  _atom_site_aniso_U_33
  _atom_site_aniso_U_23
  _atom_site_aniso_U_13
  _atom_site_aniso_U_12
 Co1 0.0190(6) 0.0211(6) 0.0375(7) 0.000 0.000 0.0010(4)
 P1 0.0411(11) 0.0245(9) 0.0355(10) -0.0052(8) -0.0049(9) 0.0048(8)
 O7 0.028(2) 0.021(2) 0.064(4) 0.005(3) -0.003(3) 0.0033(18)
 O5 0.028(2) 0.024(2) 0.039(3) 0.001(2) 0.006(2) 0.0020(18)
 O6 0.035(3) 0.067(5) 0.072(5) 0.042(4) -0.008(3) 0.006(3)
 O1 0.047(3) 0.036(3) 0.055(4) -0.011(3) -0.018(3) 0.010(3)
 O4 0.105(7) 0.042(4) 0.057(4) 0.007(3) 0.018(4) -0.005(4)
 O3 0.047(3) 0.035(3) 0.041(4) -0.006(2) -0.012(3) 0.010(2)
 O2 0.044(3) 0.039(3) 0.066(4) -0.014(3) -0.008(3) 0.015(3)
 O8 0.036(3) 0.046(4) 0.129(8) -0.029(5) 0.015(5) -0.006(3)
 O9 0.096(10) 0.128(12) 0.050(6) 0.000 0.000 0.052(10)
 O10 0.145(12) 0.104(10) 0.078(8) 0.000 0.000 0.033(10)
 N4 0.023(3) 0.018(2) 0.048(4) 0.001(3) -0.001(3) -0.003(2)
 N5 0.020(3) 0.025(3) 0.086(6) 0.002(4) -0.001(3) -0.003(2)
 N3 0.018(2) 0.024(3) 0.039(3) 0.002(3) 0.002(2) 0.000(2)
 N1 0.019(3) 0.019(3) 0.047(4) 0.003(3) 0.000(2) 0.000(2)
 N2 0.021(3) 0.019(2) 0.053(4) 0.002(3) -0.003(3) 0.000(2)
 C10 0.024(3) 0.026(3) 0.032(3) 0.000(3) 0.001(3) 0.000(2)
 C9 0.020(3) 0.025(3) 0.041(4) 0.001(3) 0.005(3) 0.000(3)
 C8 0.023(3) 0.018(3) 0.040(4) 0.001(3) 0.001(3) 0.001(2)
 C7 0.019(3) 0.025(3) 0.035(4) 0.001(3) 0.000(3) 0.001(2)
 C6 0.021(3) 0.025(3) 0.060(5) 0.000(3) -0.003(3) -0.001(3)
 C5 0.022(3) 0.023(3) 0.033(4) 0.004(3) -0.004(3) 0.000(3)
 C4 0.032(4) 0.032(4) 0.043(4) 0.011(3) 0.008(3) 0.001(3)
 C3 0.026(3) 0.020(3) 0.049(4) 0.011(3) -0.004(3) 0.001(3)
 C2 0.028(3) 0.028(3) 0.041(5) -0.006(3) -0.001(3) 0.011(3)
 C1 0.047(5) 0.044(5) 0.049(5) -0.019(4) -0.006(4) 0.011(4)
 O13 0.052(4) 0.173(9) 0.045(4) 0.002(5) -0.004(3) 0.023(6)
 O14 0.197(13) 0.167(11) 0.151(11) 0.056(10) 0.027(11) 0.083(10)
 C18 0.113(6) 0.088(7) 0.066(9) -0.013(7) 0.005(6) -0.004(5)
 C19 0.106(7) 0.094(8) 0.070(11) -0.014(8) -0.001(8) -0.005(6)
 C20 0.108(7) 0.120(8) 0.099(12) -0.003(9) -0.001(9) -0.011(7)
 N7 0.115(8) 0.121(9) 0.108(12) -0.005(8) -0.001(9) -0.016(6)
 C16 0.119(8) 0.117(9) 0.103(12) -0.007(9) 0.004(9) -0.015(6)
 C17 0.118(8) 0.095(7) 0.086(12) -0.007(8) 0.003(9) -0.012(6)
 C13 0.111(6) 0.080(6) 0.041(7) 0.006(7) 0.003(6) 0.000(5)
 C12 0.120(7) 0.093(7) 0.088(12) -0.005(8) 0.001(8) 0.011(6)
 C11 0.118(7) 0.114(8) 0.085(12) 0.006(9) 0.000(8) 0.010(7)
 N6 0.119(9) 0.118(8) 0.089(11) 0.003(8) -0.001(9) 0.007(6)
 C15 0.110(8) 0.107(8) 0.067(11) 0.006(8) -0.002(8) -0.005(6)
 C14 0.112(7) 0.087(7) 0.069(10) -0.003(8) 0.001(8) -0.003(6)

_geom_special_details
;
 All esds (except the esd in the dihedral angle between two l.s. planes)
 are estimated using the full covariance matrix.  The cell esds are taken
 into account individually in the estimation of esds in distances, angles
 and torsion angles; correlations between esds in cell parameters are only
 used when they are defined by crystal symmetry.  An approximate (isotropic)
 treatment of cell esds is used for estimating esds involving l.s. planes.
;
loop_
  _geom_bond_atom_site_label_1
  _geom_bond_atom_site_label_2
  _geom_bond_distance
  _geom_bond_site_symmetry_2
  _geom_bond_publ_flag
 Co1 O8 2.074(7) 2_665 ?
 Co1 O8 2.074(7) . ?
 Co1 O9 2.005(12) . ?
 Co1 O10 2.053(16) . ?
 Co1 N2 2.226(6) 2_665 ?
 Co1 N2 2.226(6) . ?
 P1 O1 1.588(7) . ?
 P1 O4 1.567(8) . ?
 P1 O3 1.494(6) . ?
 P1 O2 1.481(6) . ?
 O7 C10 1.239(8) . ?
 O5 C5 1.432(9) . ?
 O5 C2 1.427(9) . ?
 O6 H6 0.8199 . ?
 O6 C3 1.429(10) . ?
 O1 C1 1.437(10) . ?
 O4 H4 0.8201 . ?
 O8 H8A 0.8573 . ?
 O8 H8B 0.8573 . ?
 O9 H9 0.8502 . ?
 O9 H9 0.8502 2_665 ?
 O10 H10 0.8500 . ?
 O10 H10 0.8500 2_665 ?
 N4 H4A 0.8600 . ?
 N4 C10 1.370(8) . ?
 N4 C9 1.368(9) . ?
 N5 H5A 0.8600 . ?
 N5 H5B 0.8600 . ?
 N5 C9 1.334(9) . ?
 N3 C9 1.320(9) . ?
 N3 C8 1.345(9) . ?
 N1 C8 1.382(9) . ?
 N1 C6 1.360(9) . ?
 N1 C5 1.457(9) . ?
 N2 C7 1.382(9) . ?
 N2 C6 1.305(10) . ?
 C10 C7 1.424(10) . ?
 C8 C7 1.379(9) . ?
 C6 H6A 0.9300 . ?
 C5 H5 0.9800 . ?
 C5 C4 1.518(10) . ?
 C4 H4B 0.9700 . ?
 C4 H4C 0.9700 . ?
 C4 C3 1.503(11) . ?
 C3 H3 0.9800 . ?
 C3 C2 1.526(11) . ?
 C2 H2 0.9800 . ?
 C2 C1 1.521(12) . ?
 C1 H1A 0.9700 . ?
 C1 H1B 0.9700 . ?
 O13 H13A 0.8498 . ?
 O13 H13B 0.8499 . ?
 O14 H14A 0.8496 . ?
 O14 H14B 0.8505 . ?
 C18 C19 1.3900 . ?
 C18 C17 1.3900 . ?
 C18 C13 1.500(13) . ?
 C19 H19 0.9300 . ?
 C19 C20 1.3900 . ?
 C20 H20 0.9300 . ?
 C20 N7 1.3900 . ?
 N7 C16 1.3900 . ?
 C16 H16 0.9300 . ?
 C16 C17 1.3900 . ?
 C17 H17 0.9300 . ?
 C13 C12 1.3900 . ?
 C13 C14 1.3900 . ?
 C12 H12 0.9300 . ?
 C12 C11 1.3900 . ?
 C11 H11 0.9300 . ?
 C11 N6 1.3900 . ?
 N6 C15 1.3900 . ?
 C15 H15 0.9300 . ?
 C15 C14 1.3900 . ?
 C14 H14 0.9300 . ?

loop_
  _geom_angle_atom_site_label_1
  _geom_angle_atom_site_label_2
  _geom_angle_atom_site_label_3
  _geom_angle
  _geom_angle_site_symmetry_1
  _geom_angle_site_symmetry_3
  _geom_angle_publ_flag
 O8 Co1 O8 174.9(6) 2_665 . ?
 O8 Co1 N2 85.9(2) 2_665 2_665 ?
 O8 Co1 N2 94.4(2) . 2_665 ?
 O8 Co1 N2 94.4(2) 2_665 . ?
 O8 Co1 N2 85.9(2) . . ?
 O9 Co1 O8 92.5(3) . . ?
 O9 Co1 O8 92.5(3) . 2_665 ?
 O9 Co1 O10 180.0 . . ?
 O9 Co1 N2 86.5(2) . . ?
 O9 Co1 N2 86.5(2) . 2_665 ?
 O10 Co1 O8 87.5(3) . . ?
 O10 Co1 O8 87.5(3) . 2_665 ?
 O10 Co1 N2 93.5(2) . . ?
 O10 Co1 N2 93.5(2) . 2_665 ?
 N2 Co1 N2 173.0(4) . 2_665 ?
 O4 P1 O1 104.4(5) . . ?
 O3 P1 O1 111.0(4) . . ?
 O3 P1 O4 106.3(4) . . ?
 O2 P1 O1 104.5(4) . . ?
 O2 P1 O4 113.3(5) . . ?
 O2 P1 O3 116.7(4) . . ?
 C2 O5 C5 110.3(5) . . ?
 C3 O6 H6 108.9 . . ?
 C1 O1 P1 120.3(6) . . ?
 P1 O4 H4 109.4 . . ?
 Co1 O8 H8A 110.1 . . ?
 Co1 O8 H8B 110.2 . . ?
 H8A O8 H8B 104.1 . . ?
 Co1 O9 H9 104.9 . . ?
 Co1 O9 H9 104.929(3) . 2_665 ?
 H9 O9 H9 150.1 . 2_665 ?
 Co1 O10 H10 108.6 . . ?
 Co1 O10 H10 108.571(4) . 2_665 ?
 H10 O10 H10 142.9 . 2_665 ?
 C10 N4 H4A 117.3 . . ?
 C9 N4 H4A 117.3 . . ?
 C9 N4 C10 125.5(6) . . ?
 H5A N5 H5B 120.0 . . ?
 C9 N5 H5A 120.0 . . ?
 C9 N5 H5B 120.0 . . ?
 C9 N3 C8 112.6(6) . . ?
 C8 N1 C5 125.2(6) . . ?
 C6 N1 C8 105.7(6) . . ?
 C6 N1 C5 128.8(6) . . ?
 C7 N2 Co1 135.8(5) . . ?
 C6 N2 Co1 119.2(5) . . ?
 C6 N2 C7 104.6(6) . . ?
 O7 C10 N4 119.0(6) . . ?
 O7 C10 C7 128.3(6) . . ?
 N4 C10 C7 112.6(6) . . ?
 N5 C9 N4 116.4(6) . . ?
 N3 C9 N4 123.0(6) . . ?
 N3 C9 N5 120.5(7) . . ?
 N3 C8 N1 125.5(6) . . ?
 N3 C8 C7 128.7(6) . . ?
 C7 C8 N1 105.8(6) . . ?
 N2 C7 C10 132.5(6) . . ?
 C8 C7 N2 110.1(6) . . ?
 C8 C7 C10 117.4(6) . . ?
 N1 C6 H6A 123.1 . . ?
 N2 C6 N1 113.7(6) . . ?
 N2 C6 H6A 123.1 . . ?
 O5 C5 N1 110.6(6) . . ?
 O5 C5 H5 108.3 . . ?
 O5 C5 C4 107.6(6) . . ?
 N1 C5 H5 108.3 . . ?
 N1 C5 C4 113.7(6) . . ?
 C4 C5 H5 108.3 . . ?
 C5 C4 H4B 111.1 . . ?
 C5 C4 H4C 111.1 . . ?
 H4B C4 H4C 109.0 . . ?
 C3 C4 C5 103.5(6) . . ?
 C3 C4 H4B 111.1 . . ?
 C3 C4 H4C 111.1 . . ?
 O6 C3 C4 110.5(8) . . ?
 O6 C3 H3 111.1 . . ?
 O6 C3 C2 108.7(6) . . ?
 C4 C3 H3 111.1 . . ?
 C4 C3 C2 104.1(6) . . ?
 C2 C3 H3 111.1 . . ?
 O5 C2 C3 105.6(6) . . ?
 O5 C2 H2 108.1 . . ?
 O5 C2 C1 111.6(7) . . ?
 C3 C2 H2 108.1 . . ?
 C1 C2 C3 115.0(7) . . ?
 C1 C2 H2 108.1 . . ?
 O1 C1 C2 109.3(7) . . ?
 O1 C1 H1A 109.8 . . ?
 O1 C1 H1B 109.8 . . ?
 C2 C1 H1A 109.8 . . ?
 C2 C1 H1B 109.8 . . ?
 H1A C1 H1B 108.3 . . ?
 H13A O13 H13B 122.4 . . ?
 H14A O14 H14B 100.4 . . ?
 C19 C18 C17 120.0 . . ?
 C19 C18 C13 123.6(18) . . ?
 C17 C18 C13 116.4(18) . . ?
 C18 C19 H19 120.0 . . ?
 C18 C19 C20 120.0 . . ?
 C20 C19 H19 120.0 . . ?
 C19 C20 H20 120.0 . . ?
 N7 C20 C19 120.0 . . ?
 N7 C20 H20 120.0 . . ?
 C20 N7 C16 120.0 . . ?
 N7 C16 H16 120.0 . . ?
 C17 C16 N7 120.0 . . ?
 C17 C16 H16 120.0 . . ?
 C18 C17 H17 120.0 . . ?
 C16 C17 C18 120.0 . . ?
 C16 C17 H17 120.0 . . ?
 C12 C13 C18 121.3(17) . . ?
 C12 C13 C14 120.0 . . ?
 C14 C13 C18 118.7(17) . . ?
 C13 C12 H12 120.0 . . ?
 C11 C12 C13 120.0 . . ?
 C11 C12 H12 120.0 . . ?
 C12 C11 H11 120.0 . . ?
 C12 C11 N6 120.0 . . ?
 N6 C11 H11 120.0 . . ?
 C11 N6 C15 120.0 . . ?
 N6 C15 H15 120.0 . . ?
 C14 C15 N6 120.0 . . ?
 C14 C15 H15 120.0 . . ?
 C13 C14 H14 120.0 . . ?
 C15 C14 C13 120.0 . . ?
 C15 C14 H14 120.0 . . ?

loop_
  _geom_hbond_atom_site_label_D
  _geom_hbond_atom_site_label_H
  _geom_hbond_atom_site_label_A
  _geom_hbond_distance_DH
  _geom_hbond_distance_HA
  _geom_hbond_distance_DA
  _geom_hbond_angle_DHA
  _geom_hbond_site_symmetry_A
  _geom_hbond_publ_flag
 O6 H6 O7 0.82 1.98 2.773(9) 161.1 3_647 yes
 O4 H4 O13 0.82 1.74 2.551(12) 167.1 . yes
 O8 H8A O7 0.86 1.72 2.572(8) 176.1 2_665 yes
 O8 H8B O2 0.86 1.93 2.703(10) 148.9 . yes
 O9 H9 O14 0.85 1.97 2.748(18) 151.2 2_666 yes
 O10 H10 O14 0.85 1.88 2.673(19) 154.6 2_665 yes
 N4 H4A O3 0.86 1.85 2.707(8) 172.5 3_656 yes
 N5 H5A N3 0.86 2.12 2.972(9) 169.8 2_765 yes
 N5 H5B O3 0.86 2.64 3.314(9) 135.9 3_656 yes
 O13 H13A O3 0.85 1.90 2.715(10) 159.3 1_556 yes
 O13 H13B O6 0.85 1.88 2.720(11) 171.2 4_457 yes
 O14 H14A O2 0.85 2.21 2.80(2) 127.0 . yes
 O14 H14B N7 0.85 1.65 2.46(3) 157.2 . yes
 O14 H14B N6 0.85 2.33 3.14(3) 159.7 2_765 yes

loop_
  _geom_torsion_atom_site_label_1
  _geom_torsion_atom_site_label_2
  _geom_torsion_atom_site_label_3
  _geom_torsion_atom_site_label_4
  _geom_torsion
  _geom_torsion_site_symmetry_1
  _geom_torsion_site_symmetry_2
  _geom_torsion_site_symmetry_3
  _geom_torsion_site_symmetry_4
  _geom_torsion_publ_flag
 Co1 N2 C7 C10 -6.5(16) . . . . ?
 Co1 N2 C7 C8 172.8(6) . . . . ?
 Co1 N2 C6 N1 -173.2(6) . . . . ?
 P1 O1 C1 C2 -146.9(7) . . . . ?
 O7 C10 C7 N2 4.2(16) . . . . ?
 O7 C10 C7 C8 -175.1(9) . . . . ?
 O5 C5 C4 C3 19.5(8) . . . . ?
 O5 C2 C1 O1 -56.5(10) . . . . ?
 O6 C3 C2 O5 -89.5(7) . . . . ?
 O6 C3 C2 C1 146.9(7) . . . . ?
 O4 P1 O1 C1 72.2(8) . . . . ?
 O3 P1 O1 C1 -41.9(8) . . . . ?
 O2 P1 O1 C1 -168.6(8) . . . . ?
 N4 C10 C7 N2 -178.8(9) . . . . ?
 N4 C10 C7 C8 1.9(11) . . . . ?
 N3 C8 C7 N2 178.1(8) . . . . ?
 N3 C8 C7 C10 -2.5(13) . . . . ?
 N1 C8 C7 N2 -2.2(9) . . . . ?
 N1 C8 C7 C10 177.3(7) . . . . ?
 N1 C5 C4 C3 142.4(7) . . . . ?
 C10 N4 C9 N5 178.9(9) . . . . ?
 C10 N4 C9 N3 -3.1(13) . . . . ?
 C9 N4 C10 O7 177.9(8) . . . . ?
 C9 N4 C10 C7 0.5(12) . . . . ?
 C9 N3 C8 N1 -179.5(7) . . . . ?
 C9 N3 C8 C7 0.2(11) . . . . ?
 C8 N3 C9 N4 2.5(11) . . . . ?
 C8 N3 C9 N5 -179.5(8) . . . . ?
 C8 N1 C6 N2 -1.2(11) . . . . ?
 C8 N1 C5 O5 -83.3(9) . . . . ?
 C8 N1 C5 C4 155.5(7) . . . . ?
 C7 N2 C6 N1 -0.1(11) . . . . ?
 C6 N1 C8 N3 -178.2(8) . . . . ?
 C6 N1 C8 C7 2.0(9) . . . . ?
 C6 N1 C5 O5 103.9(9) . . . . ?
 C6 N1 C5 C4 -17.3(12) . . . . ?
 C6 N2 C7 C10 -177.9(9) . . . . ?
 C6 N2 C7 C8 1.4(10) . . . . ?
 C5 O5 C2 C3 -16.5(7) . . . . ?
 C5 O5 C2 C1 109.2(7) . . . . ?
 C5 N1 C8 N3 7.6(12) . . . . ?
 C5 N1 C8 C7 -172.2(7) . . . . ?
 C5 N1 C6 N2 172.7(7) . . . . ?
 C5 C4 C3 O6 87.9(8) . . . . ?
 C5 C4 C3 C2 -28.6(8) . . . . ?
 C4 C3 C2 O5 28.3(7) . . . . ?
 C4 C3 C2 C1 -95.3(8) . . . . ?
 C3 C2 C1 O1 63.8(10) . . . . ?
 C2 O5 C5 N1 -126.6(6) . . . . ?
 C2 O5 C5 C4 -1.9(8) . . . . ?
 C18 C19 C20 N7 0.0 . . . . ?
 C18 C13 C12 C11 179(2) . . . . ?
 C18 C13 C14 C15 -179(2) . . . . ?
 C19 C18 C17 C16 0.0 . . . . ?
 C19 C18 C13 C12 -153.1(11) . . . . ?
 C19 C18 C13 C14 26(3) . . . . ?
 C19 C20 N7 C16 0.0 . . . . ?
 C20 N7 C16 C17 0.0 . . . . ?
 N7 C16 C17 C18 0.0 . . . . ?
 C17 C18 C19 C20 0.0 . . . . ?
 C17 C18 C13 C12 26(2) . . . . ?
 C17 C18 C13 C14 -154.8(11) . . . . ?
 C13 C18 C19 C20 179(3) . . . . ?
 C13 C18 C17 C16 -179(2) . . . . ?
 C13 C12 C11 N6 0.0 . . . . ?
 C12 C13 C14 C15 0.0 . . . . ?
 C12 C11 N6 C15 0.0 . . . . ?
 C11 N6 C15 C14 0.0 . . . . ?
 N6 C15 C14 C13 0.0 . . . . ?
 C14 C13 C12 C11 0.0 . . . . ?

_shelx_res_file
;
TITL 2_a.res in P2(1)2(1)2
    2_a.res
    created by SHELXL-2018/3 at 09:36:22 on 15-Feb-2021
REM Old TITL 2 in P2(1)2(1)2
REM SHELXT solution in P2(1)2(1)2
REM R1 0.158, Rweak 0.028, Alpha 0.010, Orientation as input
REM Flack x = 0.102 ( 0.008 ) from Parsons' quotients
REM Formula found by SHELXT: C38 Co N16 O8 P2
CELL 0.71073 15.2094 20.6549 7.0696 90 90 90
ZERR 2 0.0009 0.0012 0.0004 0 0 0
LATT -1
SYMM -X,-Y,+Z
SYMM 0.5-X,0.5+Y,-Z
SYMM 0.5+X,0.5-Y,-Z
SFAC C H Co N O P
UNIT 60 100 2 24 44 4
EQIV $1 1-X,1-Y,+Z
EQIV $2 1.5-X,-0.5+Y,2-Z
EQIV $3 1-X,1-Y,1+Z
EQIV $4 1.5-X,0.5+Y,1-Z
EQIV $5 2-X,1-Y,+Z
EQIV $6 +X,+Y,1+Z
EQIV $7 -0.5+X,0.5-Y,2-Z
DFIX 1.5 0.01 C18 C13
ISOR 0.006 0.012 O14
RIGU 0.001 0.002 C18 C19 C17 C13 C20 C16 C12 C14 N7 C11 C15 N6
DELU 0.01 0.005 C18 C19 C17 C13 C20 C16 C12 C14 N7 C11 C15 N6
SIMU 0.02 0.04 2 C19 C18 C17 C13 C20 C16 C12 C14 N7 C11 C15 N6
ISOR 0.01 0.012 C20 C18 C19 C17 C13 C16 C12 C14 N7 C11 C15 N6
ISOR 0.006 0.012 O13
ISOR 0.006 0.012 O10

L.S. 10
PLAN  2
SIZE 0.13 0.16 0.26
TEMP 23
CONF
HTAB O6 O7_$2
HTAB O4 O13
HTAB O8 O7_$1
HTAB O8 O2
HTAB O9 O14_$3
HTAB O10 O14_$1
HTAB N4 O3_$4
HTAB N5 N3_$5
HTAB N5 O3_$4
HTAB O13 O3_$6
HTAB O13 O6_$7
HTAB O14 O2
HTAB O14 N7
HTAB O14 N6_$5
htab 2
BOND $H
LIST 4
MORE -1
fmap 2
acta
SHEL 999 0.79
TWIN -1 0 0 0 -1 0 0 0 -1 2
REM <olex2.extras>
REM <HklSrc "%.\\2_a.hkl">
REM </olex2.extras>

WGHT    0.160600    3.449500
BASF   0.01970
FVAR       0.31500
CO1   3    0.500000    0.500000    0.741885    10.50000    0.01902    0.02110 =
         0.03755    0.00000    0.00000    0.00097
P1    6    0.614308    0.261845    0.469411    11.00000    0.04115    0.02448 =
         0.03552   -0.00516   -0.00492    0.00480
O7    5    0.676903    0.630721    0.732681    11.00000    0.02803    0.02094 =
         0.06447    0.00483   -0.00296    0.00331
O5    5    0.858442    0.336247    0.725559    11.00000    0.02784    0.02401 =
         0.03931    0.00142    0.00612    0.00196
O6    5    0.870746    0.230077    1.024211    11.00000    0.03480    0.06733 =
         0.07206    0.04206   -0.00801    0.00602
AFIX   3
H6    2    0.850486    0.207467    1.108991    11.00000   -1.50000
AFIX   0
O1    5    0.703605    0.290630    0.550075    11.00000    0.04750    0.03559 =
         0.05466   -0.01146   -0.01782    0.01029
O4    5    0.588189    0.207716    0.614302    11.00000    0.10461    0.04162 =
         0.05718    0.00709    0.01794   -0.00450
AFIX   3
H4    2    0.575229    0.224446    0.715742    11.00000   -1.50000
AFIX   0
O3    5    0.629112    0.228502    0.284636    11.00000    0.04749    0.03480 =
         0.04063   -0.00557   -0.01207    0.00988
O2    5    0.552888    0.317457    0.468715    11.00000    0.04396    0.03898 =
         0.06562   -0.01386   -0.00841    0.01461
O8    5    0.486932    0.400125    0.728890    11.00000    0.03585    0.04600 =
         0.12922   -0.02921    0.01538   -0.00596
AFIX   7
H8A   2    0.432512    0.389555    0.735592    11.00000   -1.50000
H8B   2    0.503225    0.386195    0.620162    11.00000   -1.50000
AFIX   0
O9    5    0.500000    0.500000    1.025558    10.50000    0.09630    0.12811 =
         0.05050    0.00000    0.00000    0.05239
AFIX   3
H9    2    0.459470    0.526290    1.056538    11.00000   -1.50000
AFIX   0
O10   5    0.500000    0.500000    0.451430    10.50000    0.14514    0.10420 =
         0.07830    0.00000    0.00000    0.03282
AFIX   3
H10   2    0.455510    0.521180    0.413140    11.00000   -1.50000
AFIX   0
N4    4    0.819511    0.604170    0.765229    11.00000    0.02308    0.01820 =
         0.04823    0.00101   -0.00081   -0.00251
AFIX  43
H4A   2    0.832282    0.644623    0.756602    11.00000   -1.20000
AFIX   0
N5    4    0.968052    0.587756    0.798838    11.00000    0.02048    0.02520 =
         0.08600    0.00244   -0.00088   -0.00304
AFIX  93
H5A   2    1.012966    0.563410    0.818882    11.00000   -1.20000
H5B   2    0.974929    0.628739    0.783282    11.00000   -1.20000
AFIX   0
N3    4    0.876349    0.499102    0.815552    11.00000    0.01798    0.02399 =
         0.03878    0.00211    0.00216   -0.00029
N1    4    0.759915    0.419000    0.822756    11.00000    0.01880    0.01904 =
         0.04666    0.00270   -0.00001   -0.00031
N2    4    0.643924    0.481687    0.760993    11.00000    0.02055    0.01919 =
         0.05312    0.00190   -0.00298    0.00022
C10   1    0.732593    0.587430    0.751132    11.00000    0.02361    0.02634 =
         0.03226    0.00041    0.00094    0.00021
C9    1    0.887698    0.561944    0.791876    11.00000    0.02036    0.02540 =
         0.04123    0.00085    0.00493    0.00034
C8    1    0.791476    0.481354    0.802796    11.00000    0.02341    0.01760 =
         0.03989    0.00142    0.00118    0.00052
C7    1    0.718749    0.519533    0.769033    11.00000    0.01943    0.02468 =
         0.03507    0.00126    0.00013    0.00136
C6    1    0.671706    0.422982    0.793733    11.00000    0.02117    0.02543 =
         0.06037    0.00013   -0.00297   -0.00075
AFIX  43
H6A   2    0.634628    0.387196    0.796921    11.00000   -1.20000
AFIX   0
C5    1    0.811843    0.363391    0.882636    11.00000    0.02244    0.02273 =
         0.03324    0.00402   -0.00355   -0.00031
AFIX  13
H5    2    0.854991    0.378168    0.976098    11.00000   -1.20000
AFIX   0
C4    1    0.757637    0.309613    0.971201    11.00000    0.03216    0.03223 =
         0.04292    0.01126    0.00847    0.00065
AFIX  23
H4B   2    0.759632    0.311891    1.108179    11.00000   -1.20000
H4C   2    0.696855    0.311857    0.930169    11.00000   -1.20000
AFIX   0
C3    1    0.801067    0.248930    0.900410    11.00000    0.02640    0.02046 =
         0.04931    0.01052   -0.00405    0.00055
AFIX  13
H3    2    0.758197    0.213902    0.885042    11.00000   -1.20000
AFIX   0
C2    1    0.840449    0.268624    0.710351    11.00000    0.02789    0.02848 =
         0.04134   -0.00563   -0.00075    0.01067
AFIX  13
H2    2    0.896538    0.245864    0.695071    11.00000   -1.20000
AFIX   0
C1    1    0.783446    0.253626    0.539126    11.00000    0.04706    0.04400 =
         0.04927   -0.01865   -0.00555    0.01066
AFIX  23
H1A   2    0.814910    0.264493    0.424080    11.00000   -1.20000
H1B   2    0.769746    0.207772    0.536080    11.00000   -1.20000
AFIX   0

O13   5    0.545059    0.242065    0.948234    11.00000    0.05183    0.17266 =
         0.04471    0.00198   -0.00372    0.02312
AFIX   3
H13A  2    0.578679    0.230795    1.038424    11.00000   -1.50000
H13B  2    0.492039    0.253535    0.966074    11.00000   -1.50000
AFIX   0

O14   5    0.605206    0.423209    0.247999    11.00000    0.19673    0.16671 =
         0.15119    0.05576    0.02657    0.08253
AFIX   3
H14A  2    0.625656    0.388949    0.297869    11.00000   -1.50000
H14B  2    0.651386    0.446389    0.243819    11.00000   -1.50000
AFIX  66

PART -1
C18   1    0.928024    0.495125    0.313768    10.50000    0.11289    0.08841 =
         0.06619   -0.01336    0.00464   -0.00369
C19   1    0.871424    0.546187    0.274104    10.50000    0.10589    0.09398 =
         0.06988   -0.01377   -0.00126   -0.00466
AFIX  43
H19   2    0.894025    0.587031    0.247626    10.50000   -1.20000
AFIX  65
C20   1    0.781044    0.536205    0.274012    10.50000    0.10762    0.11953 =
         0.09857   -0.00305   -0.00087   -0.01096
AFIX  43
H20   2    0.743176    0.570369    0.247474    10.50000   -1.20000
AFIX  65
N7    4    0.747264    0.475159    0.313586    10.50000    0.11484    0.12148 =
         0.10761   -0.00452   -0.00056   -0.01624
C16   1    0.803863    0.424096    0.353250    10.50000    0.11884    0.11691 =
         0.10277   -0.00713    0.00426   -0.01502
AFIX  43
H16   2    0.781262    0.383252    0.379728    10.50000   -1.20000
AFIX  65
C17   1    0.894243    0.434078    0.353342    10.50000    0.11825    0.09522 =
         0.08592   -0.00721    0.00327   -0.01188
AFIX  43
H17   2    0.932111    0.399913    0.379880    10.50000   -1.20000
AFIX  66
C13   1    1.026293    0.501377    0.315280    10.50000    0.11119    0.08032 =
         0.04081    0.00588    0.00307    0.00012
C12   1    1.080261    0.448601    0.277844    10.50000    0.12018    0.09267 =
         0.08832   -0.00511    0.00084    0.01128
AFIX  43
H12   2    1.055608    0.408254    0.253425    10.50000   -1.20000
AFIX  65
C11   1    1.171077    0.456129    0.276905    10.50000    0.11844    0.11360 =
         0.08525    0.00627    0.00048    0.01044
AFIX  43
H11   2    1.207185    0.420818    0.251858    10.50000   -1.20000
AFIX  65
N6    4    1.207925    0.516432    0.313401    10.50000    0.11949    0.11824 =
         0.08858    0.00341   -0.00149    0.00710
C15   1    1.153958    0.569209    0.350837    10.50000    0.11014    0.10710 =
         0.06704    0.00593   -0.00188   -0.00477
AFIX  43
H15   2    1.178612    0.609556    0.375256    10.50000   -1.20000
AFIX  65
C14   1    1.063142    0.561682    0.351777    10.50000    0.11205    0.08702 =
         0.06870   -0.00333    0.00080   -0.00334
AFIX  43
H14   2    1.027034    0.596993    0.376824    10.50000   -1.20000
AFIX   0
HKLF 4


REM  2_a.res in P2(1)2(1)2
REM wR2 = 0.2372, GooF = S = 1.093, Restrained GooF = 1.096 for all data
REM R1 = 0.0760 for 4122 Fo > 4sig(Fo) and 0.0855 for all 4711 data
REM 336 parameters refined using 285 restraints

END

WGHT      0.1605      3.4551

REM Instructions for potential hydrogen bonds
HTAB O6 O7_$2
HTAB O4 O13
HTAB O8 O7_$1
HTAB O8 O2
HTAB O9 O14_$3
HTAB O10 O14_$1
HTAB N4 O3_$4
HTAB N5 N3_$5
HTAB N5 O3_$4
HTAB C6 O8
EQIV $8 -x+3/2, y-1/2, -z+1
HTAB C1 O7_$8
HTAB O13 O3_$6
HTAB O13 O6_$7
HTAB O14 O2
HTAB O14 N7
HTAB O14 N6_$5
HTAB C16 O1
EQIV $9 x+1/2, -y+1/2, -z+1
HTAB C12 O4_$9

REM Highest difference peak  1.543,  deepest hole -0.673,  1-sigma level  0.147
Q1    1   0.8594  0.4997  0.3091  11.00000  0.05    1.54
Q2    1   0.4799  0.4318  0.5475  11.00000  0.05    1.30
;
_shelx_res_checksum                5217
_shelx_hkl_file
;
   0   0   1  230.88    9.10
   0   0   1  236.08    9.10
   0   0   1  234.28    9.00
   0   0  -1  228.18    9.10
   0   0  -1  230.18    9.00
   0   0  -1  226.08    9.10
   0   0   2 4798.82  182.48
   0   0   2 4906.31  181.98
   0   0   2 4854.71  181.68
   0   0  -2 4696.23  181.68
   0   0  -2 4962.60  182.08
   0   0  -2 4901.21  182.18
   0   0   3    3.00    1.30
   0   0   3    2.40    1.00
   0   0  -3    1.80    1.00
   0   0  -3    2.00    1.10
   0   0   3    2.40    1.20
   0   0  -3    1.30    1.10
   0   0  -4 2606.34   98.39
   0   0  -4 2645.64   98.49
   0   0  -4 2631.44   98.59
   0   0  -5   36.90    3.10
   0   0  -5   36.50    3.00
   0   0  -5   40.20    3.00
   0   0  -6   41.50    3.30
   0   0   7    5.90    2.50
   0   0   7    3.50    1.90
   0   0   7   -1.00    1.80
   0   0   8    2.30    2.30
   0   0   8    6.80    2.30
   0   0   8    7.80    3.00
   0   0   9    4.40    2.40
   0   0   9    2.20    3.00
   0   0   9   -0.90    2.40
  -1   0   0    0.00    0.10
   1   0   0   -0.20    0.10
  -1   0   0    0.00    0.10
  -1   0  -1   88.69    3.50
   1   0   1   87.89    3.60
  -1   0   1   91.49    3.50
  -1   0   1   88.79    3.50
  -1   0   1   90.79    3.50
   1   0   1   87.79    3.50
  -1   0  -1   86.49    3.50
   1   0  -1   88.09    3.50
  -1   0  -1   89.79    3.60
  -1   0   1   88.39    3.60
   1   0   1   89.09    3.50
   1   0  -1   86.99    3.60
   1   0   2  462.45   17.40
   1   0   2  451.15   17.30
   1   0  -2  448.76   17.30
  -1   0   2  463.85   17.30
   1   0   2  452.35   17.40
  -1   0   2  455.25   17.40
  -1   0  -2  459.45   17.30
   1   0  -2  450.05   17.40
   1   0  -2  445.46   17.40
  -1   0   2  466.35   17.40
  -1   0  -2  450.45   17.40
  -1   0   3   23.00    1.70
  -1   0  -3   21.00    1.90
   1   0   3   19.80    1.70
   1   0  -3   21.30    1.90
   1   0  -3   23.40    1.90
   1   0   3   25.20    2.20
  -1   0  -3   21.90    2.00
  -1   0   3   22.30    1.80
   1   0  -3   20.80    1.90
   1   0  -4  473.65   18.50
  -1   0  -4  479.55   18.40
   1   0  -4  476.85   18.60
  -1   0  -4  466.55   18.50
   1   0  -4  468.75   18.40
  -1   0  -5    1.60    1.60
  -1   0   5   -0.50    1.30
   1   0  -5    0.10    1.40
  -1   0  -5    1.50    1.60
   1   0   5   -0.30    1.60
   1   0  -5    1.10    1.60
  -1   0   6   38.40    3.20
  -1   0  -6   35.10    3.30
   1   0   6   38.90    3.30
  -1   0  -6   37.80    3.40
   1   0  -6   36.80    3.30
  -1   0   7   52.39    4.10
   1   0   7   53.89    4.20
  -1   0   7   57.79    4.80
  -1   0   8   18.90    2.80
   1   0   8   16.10    2.70
   1   0   8   15.80    3.30
  -1   0   8   14.70    2.80
  -1   0   8   17.70    3.60
   1   0   8   17.10    3.00
   1   0   9    8.00    2.60
   1   0   9    4.90    2.90
   1   0   9   -2.50    2.50
  -1   0   9   -1.90    2.40
  -1   0   9    5.20    2.40
  -1   0   9    1.70    3.00
   1   0  10    1.20    4.50
  -2   0   0  239.48    9.00
  -2   0   0  229.58    9.00
   2   0   0  241.98    9.00
   2   0   0  238.78    9.00
   2   0   0  241.68    9.10
  -2   0   1   72.19    3.00
  -2   0  -1   71.19    2.90
   2   0  -1   75.39    3.10
  -2   0   1   73.59    3.00
   2   0  -1   74.19    2.90
   2   0  -1   73.59    3.10
   2   0   1   74.19    3.10
   2   0   1   75.19    2.90
  -2   0  -1   75.49    3.20
  -2   0  -1   73.19    3.10
  -2   0   2  204.48    8.00
   2   0   2  205.88    7.90
  -2   0   2  209.08    8.10
   2   0  -2  204.48    8.20
  -2   0   2  208.28    8.00
  -2   0   2  209.28    8.20
  -2   0  -2  205.08    8.30
   2   0   2  201.18    8.10
   2   0   2  208.58    8.30
   2   0  -2  199.58    8.20
  -2   0  -2  203.68    8.00
  -2   0   3  120.09    4.90
  -2   0   3  110.19    4.80
   2   0   3  111.49    5.00
  -2   0  -3  112.99    5.30
   2   0  -3  109.29    5.10
   2   0   3  114.59    4.80
   2   0  -3  114.19    5.10
  -2   0  -3  114.09    4.80
  -2   0   4   20.60    1.90
  -2   0  -4   22.00    2.20
   2   0   4   22.80    2.10
   2   0  -4   24.20    2.30
   2   0  -4   19.90    2.10
  -2   0  -4   20.00    1.80
  -2   0  -5    2.60    1.50
   2   0  -5    2.00    1.70
   2   0   5    3.40    1.60
  -2   0   5    3.00    1.60
   2   0  -5    3.50    2.00
  -2   0  -5    5.50    1.80
  -2   0  -6    2.40    1.80
   2   0  -6    0.10    1.90
  -2   0   6   -0.20    1.60
   2   0   6    0.70    1.90
  -2   0  -6   -1.20    1.90
   2   0  -7    0.30    1.90
  -2   0   7   -1.60    1.80
  -2   0  -7   -1.20    1.80
  -2   0   7    3.30    2.70
   2   0   7    2.30    2.00
   2   0   8    3.40    2.00
  -2   0   8    0.90    2.60
   2   0   8    1.90    2.40
  -2   0   8    1.30    2.00
   2   0   8    2.50    2.40
  -2   0   9    4.70    4.20
  -2   0   9    9.70    2.60
   2   0   9    7.20    2.60
   2   0   9    2.30    2.70
  -2   0   9    5.10    3.50
   2   0  10    1.80    2.90
  -2   0  10    5.50    3.60
  -3   0   0   -1.90    0.30
   3   0   0   -0.70    0.40
   3   0   0    0.20    0.50
   3   0   0   -0.20    0.60
  -3   0   0   -0.60    0.60
  -3   0   0   -0.60    0.50
  -3   0   1 1019.60   37.80
  -3   0  -1 1004.60   38.00
   3   0   1 1015.70   37.90
   3   0   1  991.40   37.80
  -3   0  -1  986.10   37.80
   3   0   1 1035.80   38.00
   3   0  -1  977.30   37.90
  -3   0  -1 1017.90   37.90
  -3   0   1 1052.79   38.00
  -3   0   1 1012.80   37.90
  -3   0   1 1006.30   38.10
   3   0  -1  991.20   37.80
   3   0   2   30.40    1.60
   3   0  -2   29.00    1.90
  -3   0   2   29.00    1.80
   3   0   2   24.20    2.00
  -3   0  -2   34.80    2.30
  -3   0  -2   28.80    1.60
   3   0  -2   28.70    1.70
   3   0   2   28.10    2.00
  -3   0  -2   28.90    2.00
  -3   0   2   31.40    1.80
   3   0  -2   33.10    2.10
   3   0   3  190.68    8.00
   3   0  -3  187.88    8.10
  -3   0  -3  192.78    8.20
   3   0   3  194.08    7.70
  -3   0   3  198.98    7.90
  -3   0  -3  196.68    7.80
   3   0  -3  197.08    8.10
  -3   0   3  200.98    7.80
   3   0  -4   72.99    4.00
   3   0  -4   67.49    3.80
  -3   0  -4   71.79    3.40
  -3   0  -4   68.79    4.00
  -3   0   4   66.59    3.50
   3   0   4   69.39    3.70
  -3   0  -5   62.29    3.60
   3   0  -5   67.29    4.00
   3   0   5   62.89    3.80
  -3   0  -5   69.29    4.50
  -3   0   5   62.69    3.80
   3   0   6   61.39    4.10
  -3   0   6   64.19    4.80
  -3   0  -6   64.09    4.50
   3   0  -6   68.69    4.60
  -3   0  -6   64.29    4.00
  -3   0   6   68.59    4.10
   3   0   7    4.10    1.90
  -3   0  -7    3.20    2.40
  -3   0   7    2.60    3.00
  -3   0   7    2.80    1.80
   3   0  -7    4.10    2.10
   3   0   8    4.20    2.00
   3   0   8    6.40    2.40
   3   0  -8   -0.10    2.00
  -3   0   8    0.20    2.00
  -3   0  -8    0.30    2.40
  -3   0   8   -3.20    2.50
   3   0   9   -1.10    2.30
  -3   0   9    6.10    2.40
   3   0   9    2.10    2.80
  -3   0   9    5.40    3.60
   3   0  10    9.90    3.40
  -3   0  10    5.80    3.70
   4   0   0   -0.10    0.90
  -4   0   0    0.30    0.80
  -4   0   0   -0.20    0.90
  -4   0   0   -0.80    0.50
   4   0   0   -0.50    0.80
   4   0   0   -1.60    0.80
  -4   0   1  218.68    8.50
  -4   0   1  215.08    8.40
   4   0   1  211.38    8.20
  -4   0   1  200.28    8.60
  -4   0  -1  208.88    8.20
   4   0   1  210.38    8.50
  -4   0  -1  224.28    8.50
  -4   0   1  207.48    8.30
   4   0  -1  215.98    8.40
   4   0  -1  223.08    8.30
  -4   0  -1  212.38    8.60
   4   0   1  218.08    8.60
  -4   0   2   33.80    2.60
   4   0  -2   35.20    1.90
  -4   0  -2   35.10    2.50
   4   0   2   35.20    2.30
  -4   0  -2   37.00    1.70
   4   0  -2   36.30    2.20
  -4   0   2   35.00    2.10
   4   0   2   35.40    1.80
  -4   0   2   36.00    2.00
   4   0   3    7.10    1.50
  -4   0   3    9.40    1.20
  -4   0  -3    9.40    1.70
   4   0   3   11.30    1.00
  -4   0  -3    9.70    1.10
   4   0  -3   10.60    1.40
  -4   0   3   10.30    1.20
   4   0  -4   -0.70    1.10
  -4   0  -4   -0.90    1.00
   4   0   4    0.20    1.30
  -4   0  -4   -0.50    1.50
   4   0   4   -0.60    0.80
  -4   0   4   -0.20    1.10
   4   0   5   11.70    2.20
  -4   0  -5   12.50    2.30
  -4   0   5    7.40    1.70
  -4   0  -5    7.70    1.60
   4   0  -5    9.00    1.90
  -4   0   5   10.60    2.60
  -4   0   6   26.40    2.50
   4   0   6   26.40    2.90
   4   0  -6   25.00    2.70
  -4   0  -6   24.10    2.40
  -4   0  -6   27.60    3.30
  -4   0   6   24.50    3.40
   4   0  -7   -0.60    1.90
   4   0   7    1.60    1.80
  -4   0   7   -0.10    2.60
  -4   0  -7   -2.70    2.00
  -4   0   7   -2.00    1.60
   4   0   8    7.90    2.50
   4   0  -8    3.10    2.00
  -4   0  -8    5.00    2.80
  -4   0   8    4.10    2.90
  -4   0   8    6.30    2.20
   4   0   9   -0.40    2.30
  -4   0   9   -3.30    3.30
   4   0  -9    3.90    2.50
   4   0   9    0.00    2.80
  -4   0  10   10.60    4.30
   4   0  10    4.10    3.30
  -5   0   0    0.20    1.00
  -5   0   0   -0.20    0.90
   5   0   0   -1.30    0.90
  -5   0   0   -0.10    0.70
   5   0   0    0.50    0.80
   5   0   0   -0.50    1.00
   5   0   1  791.72   29.10
  -5   0   1  789.62   29.10
  -5   0   1  754.62   29.20
   5   0  -1  796.72   28.90
  -5   0  -1  762.82   28.80
   5   0   1  778.52   28.80
  -5   0  -1  744.23   29.10
  -5   0   1  764.02   29.00
  -5   0   1  752.22   28.80
   5   0  -1  745.93   29.00
   5   0   1  752.92   29.00
   5   0  -2  199.98    8.10
  -5   0   2  204.58    7.90
   5   0   2  197.18    7.70
   5   0  -2  204.58    7.90
  -5   0  -2  197.98    7.70
  -5   0   2  199.68    8.50
  -5   0  -2  195.88    8.40
   5   0   2  200.68    8.20
   5   0  -3  529.35   20.70
  -5   0  -3  534.05   21.00
   5   0   3  531.65   20.70
  -5   0   3  528.05   21.10
   5   0   3  548.55   20.20
  -5   0  -3  540.65   20.30
  -5   0   3  529.15   20.40
  -5   0   4    8.10    1.40
  -5   0   4    8.40    2.20
  -5   0  -4    9.60    2.00
   5   0   4    7.20    1.10
   5   0  -4    8.40    1.80
  -5   0  -4    9.20    1.30
   5   0   4    7.50    1.70
  -5   0   5  261.57   11.90
  -5   0  -5  263.27   10.70
  -5   0   5  273.27   11.00
   5   0  -5  261.77   11.40
  -5   0  -5  278.37   11.70
   5   0   5  269.87   11.30
  -5   0   6   52.09    4.70
  -5   0   6   50.09    3.50
  -5   0  -6   56.19    3.30
  -5   0  -6   49.40    4.20
   5   0   6   52.09    3.70
   5   0  -6   52.19    4.10
  -5   0   7   -1.80    2.60
   5   0  -7    1.30    2.10
  -5   0   7    0.00    1.80
   5   0   7   -1.30    1.80
  -5   0  -7   -2.60    2.10
   5   0   8    3.50    2.10
  -5   0  -8    0.90    2.70
   5   0  -8   -0.90    1.90
  -5   0   8    2.40    2.90
   5   0  -9    9.40    4.60
  -5   0   9   12.10    3.80
   5   0   9   18.40    3.20
  -6   0   0  996.50   37.80
   6   0   0  974.00   37.80
   6   0   0  996.70   37.70
  -6   0   0 1007.40   37.80
   6   0   0 1028.30   37.80
  -6   0   1   39.90    2.70
   6   0  -1   44.70    2.60
  -6   0  -1   41.10    2.70
  -6   0   1   42.30    2.30
   6   0   1   42.40    2.30
  -6   0  -1   42.60    2.20
   6   0   1   42.60    2.60
   6   0  -1   44.30    2.30
   6   0  -2 1159.08   42.70
   6   0   2 1105.59   42.90
  -6   0   2 1138.49   43.20
   6   0  -2 1127.79   42.90
   6   0   2 1123.99   42.50
  -6   0  -2 1164.28   43.20
  -6   0   2 1126.59   42.60
  -6   0  -2 1133.19   42.40
  -6   0  -3   65.89    4.00
   6   0  -3   69.99    3.30
  -6   0   3   69.29    4.20
   6   0   3   69.69    3.80
  -6   0   3   66.89    3.30
  -6   0  -3   71.79    3.10
   6   0  -3   72.49    3.80
   6   0   3   70.59    3.10
   6   0   4  186.08    8.20
   6   0  -4  183.08    8.20
   6   0   4  189.38    7.50
  -6   0  -4  190.58    8.60
  -6   0  -4  190.98    7.60
  -6   0   4  186.48    7.90
  -6   0   4  185.48    8.80
  -6   0   5   32.60    2.90
  -6   0  -5   30.60    3.30
   6   0   5   29.50    2.90
   6   0  -5   32.70    3.00
  -6   0   5   34.80    4.10
  -6   0  -5   36.10    2.50
  -6   0  -6   76.39    4.10
  -6   0   6   83.49    6.10
  -6   0  -6   78.89    5.20
  -6   0   6   80.09    4.50
   6   0   6   77.89    4.70
   6   0  -6   81.89    4.90
  -6   0   7   19.80    4.00
  -6   0   7   13.90    2.40
  -6   0  -7   21.90    3.20
   6   0  -7   20.30    3.10
   6   0   7   14.80    2.60
  -6   0  -8    6.00    2.80
   6   0  -8    8.60    2.70
   6   0   8    7.20    2.60
  -6   0   8   13.50    3.90
  -6   0   9    1.50    3.30
   6   0   9    3.10    2.30
  -6   0  -9    0.80    2.70
   7   0   0    0.00    1.00
   7   0   0    2.00    1.30
  -7   0   0    1.20    1.20
  -7   0   0   -1.50    0.90
   7   0   0    0.90    1.10
   7   0   1   28.70    1.90
  -7   0  -1   28.60    2.40
  -7   0   1   22.40    2.20
   7   0   1   29.40    2.40
  -7   0   1   29.70    1.90
   7   0  -1   31.50    2.00
  -7   0  -1   28.60    1.90
   7   0  -1   27.70    2.30
   7   0  -2  115.09    4.90
   7   0   2  110.69    4.60
   7   0   2  114.29    5.20
  -7   0   2  109.99    5.50
  -7   0  -2  112.49    4.50
  -7   0   2  112.59    4.70
   7   0  -2  106.99    5.10
  -7   0  -2  111.99    5.40
  -7   0  -3   15.10    2.20
  -7   0   3   16.90    1.50
   7   0   3   15.20    2.00
  -7   0   3   19.40    2.60
  -7   0  -3   17.40    1.30
   7   0  -3   18.70    1.60
   7   0  -3   16.20    1.90
   7   0   3   17.20    1.40
  -7   0   4    1.90    2.30
  -7   0  -4   -0.90    1.90
   7   0   4    0.10    1.70
  -7   0   4   -0.50    1.20
   7   0   4    0.10    1.00
   7   0  -4    1.40    1.50
  -7   0  -4   -0.20    0.90
  -7   0  -5    0.40    1.10
  -7   0   5    2.20    3.00
  -7   0   5    0.50    1.50
   7   0   5    1.50    1.90
   7   0  -5    2.10    1.90
  -7   0  -5    1.80    2.20
  -7   0  -6    4.40    2.30
  -7   0   6    2.60    2.80
  -7   0  -6    2.40    2.00
   7   0  -6    3.40    1.80
   7   0   6    3.60    2.00
  -7   0   6    0.20    1.60
   7   0  -7    8.70    2.40
  -7   0  -7   10.00    2.90
   7   0   7    8.80    2.30
  -7   0   7    8.80    3.70
   7   0  -8    1.10    2.50
   7   0   8   -2.20    2.30
  -7   0  -8    1.50    3.00
  -7   0   8    7.40    3.50
   7   0   9    2.50    2.80
  -7   0  -9    3.80    3.10
  -7   0   9    5.80    3.70
  -8   0   0  788.12   29.60
   8   0   0  771.82   29.70
  -8   0   0  768.72   29.60
  -8   0   1    8.90    1.20
   8   0  -1    8.40    1.50
  -8   0   1    8.30    1.80
   8   0   1    8.80    1.60
   8   0  -1   11.00    1.30
   8   0   1    9.50    1.30
  -8   0  -1    8.60    1.60
  -8   0  -1    9.90    1.20
   8   0   2  174.88    6.90
  -8   0   2  169.38    7.80
  -8   0   2  172.08    7.00
  -8   0  -2  167.58    7.60
  -8   0  -2  174.38    6.80
   8   0   2  168.98    7.50
   8   0  -2  171.58    7.20
   8   0  -2  176.88    7.40
   8   0  -3    5.50    1.50
  -8   0   3    4.70    1.10
  -8   0  -3    4.50    0.80
  -8   0   3    3.30    2.10
   8   0   3    5.80    1.00
   8   0   3    7.10    1.90
   8   0  -3    5.60    1.10
  -8   0  -3    7.00    1.90
   8   0  -4  313.37   13.10
  -8   0   4  321.37   13.80
   8   0   4  314.87   13.00
  -8   0  -4  313.97   12.10
  -8   0  -4  312.07   13.40
   8   0   4  310.07   12.20
  -8   0   4  318.97   12.50
   8   0  -5   -1.10    1.50
  -8   0   5    0.70    2.80
  -8   0  -5    0.00    1.00
  -8   0   5   -2.20    1.20
  -8   0  -5    2.50    2.20
   8   0   5    1.30    1.90
  -8   0   6   -2.30    1.50
   8   0  -6    0.40    2.00
  -8   0  -6   -1.20    2.20
  -8   0   6    2.00    3.10
   8   0   6   -0.60    1.90
  -8   0  -7    7.10    2.80
  -8   0   7    9.40    3.70
   8   0  -7    3.40    2.40
   8   0   7    4.50    2.30
   8   0  -8    2.10    2.50
  -8   0  -8    0.40    2.70
  -8   0   8    5.30    3.90
   8   0   8    0.40    2.20
  -8   0  -9   -1.50    3.40
   8   0   9   10.10    3.10
  -8   0   9    6.90    4.30
   9   0   0    0.10    1.30
  -9   0   0   -0.80    1.20
  -9   0   0   -1.10    1.30
   9   0   1   16.30    1.90
  -9   0   1   15.90    2.20
  -9   0  -1   16.60    2.10
   9   0   1   20.30    1.80
   9   0  -1   16.00    1.90
  -9   0   1   14.70    1.60
  -9   0  -1   15.20    1.60
  -9   0  -2   30.30    2.00
  -9   0  -2   31.80    2.90
   9   0   2   32.30    2.10
  -9   0   2   34.20    2.20
   9   0  -2   25.40    2.30
   9   0  -2   34.80    2.70
   9   0   2   35.60    2.90
  -9   0   2   32.10    3.10
  -9   0  -3  169.08    6.60
  -9   0   3  164.58    6.90
   9   0  -3  171.08    7.00
   9   0   3  169.88    6.80
   9   0  -3  178.68    7.70
  -9   0   3  163.88    8.10
  -9   0  -3  156.88    7.90
   9   0   3  166.98    7.60
   9   0  -4   70.69    4.50
  -9   0   4   68.39    5.10
  -9   0   4   62.79    3.50
  -9   0  -4   67.69    3.00
   9   0   4   68.59    4.40
  -9   0  -4   63.79    4.70
   9   0   4   66.99    3.30
   9   0  -5   10.60    2.20
  -9   0   5    8.70    2.90
   9   0   5   11.80    2.30
  -9   0   5   11.90    1.70
  -9   0  -5    8.50    2.50
   9   0   6    3.70    2.50
  -9   0   6    4.30    3.00
  -9   0  -6    3.70    2.80
   9   0  -6    5.30    2.10
   9   0  -7   87.79    6.20
  -9   0   7   95.39    7.00
   9   0   7   93.99    5.80
  -9   0  -7  103.39    6.70
   9   0  -8    4.70    2.90
  -9   0  -8    9.20    3.60
   9   0   8    8.50    2.70
  -9   0   8    2.80    4.00
   9   0   9    3.00    2.70
  10   0   0  124.39    5.80
 -10   0   0  123.39    5.80
 -10   0   0  120.59    5.70
 -10   0   1   88.99    4.90
 -10   0   1   86.49    4.40
  10   0   1   85.59    4.70
 -10   0  -1   88.59    4.20
  10   0  -1   91.49    4.70
 -10   0  -1   86.89    4.60
  10   0   2    5.20    1.20
  10   0   2    4.40    1.90
  10   0  -2    6.20    1.70
 -10   0  -2    5.40    1.90
 -10   0  -2    4.00    1.10
 -10   0   2    7.30    2.20
 -10   0   2    6.30    1.30
  10   0  -3   53.59    3.70
 -10   0   3   49.00    4.20
 -10   0   3   49.80    2.90
  10   0   3   50.79    2.60
 -10   0  -3   50.19    4.00
  10   0   3   50.49    3.80
 -10   0  -3   46.90    2.40
  10   0   4    6.90    2.20
 -10   0   4    9.90    1.40
 -10   0   4   10.60    3.10
 -10   0  -4    9.70    2.70
  10   0  -4    5.10    1.90
  10   0   5    2.30    2.00
 -10   0   5    1.40    1.50
  10   0  -5    6.30    2.20
 -10   0  -5    2.40    2.20
 -10   0   5    1.60    2.60
  10   0   6    8.60    2.70
 -10   0   6    6.40    3.10
 -10   0  -6   12.00    3.00
  10   0  -6   11.10    2.50
 -10   0  -7    0.40    2.70
  10   0  -7    1.00    2.40
 -10   0   7   -1.10    3.00
  10   0   7   -0.70    2.20
 -10   0  -8    7.70    3.30
  10   0  -8    6.40    2.80
  10   0   8    6.90    2.70
 -10   0   8    7.20    4.20
  10   0   9    2.80    2.80
 -11   0   0   -1.10    1.60
  11   0   0   -3.20    1.60
 -11   0   0    1.10    1.60
  11   0   1  197.98    8.70
 -11   0   1  187.18    8.90
 -11   0   1  208.38    8.40
  11   0  -1  192.48    8.70
 -11   0  -1  193.68    8.80
 -11   0  -1  207.08    8.30
  11   0   2   60.49    3.20
 -11   0   2   56.59    4.20
  11   0   2   56.29    4.00
 -11   0  -2   55.59    4.10
  11   0  -2   56.79    3.80
 -11   0   2   54.89    3.30
 -11   0   3   80.39    5.30
  11   0   3   88.19    5.00
  11   0  -3   81.09    5.00
 -11   0  -3   77.99    3.50
 -11   0  -3   76.39    5.10
 -11   0   3   82.69    4.00
 -11   0  -4    8.70    2.40
  11   0   4    9.50    2.40
 -11   0   4    9.40    2.70
  11   0  -4    6.50    2.00
 -11   0   4    8.60    1.40
  11   0  -5    4.70    2.30
 -11   0   5    9.80    3.10
  11   0   5    4.70    2.30
 -11   0  -5   10.30    2.80
 -11   0   6   11.00    3.80
 -11   0  -6   14.20    3.60
  11   0  -6   10.60    2.60
  11   0   6   11.70    2.70
  11   0   7    3.80    2.80
 -11   0   7    3.70    3.80
 -11   0  -7    3.60    2.90
  11   0  -7    2.70    2.70
 -11   0   8   15.10    4.70
 -11   0  -8    6.00    3.30
  11   0   8    8.40    3.20
  11   0  -8    8.20    3.20
  11   0   9    1.00    3.10
 -12   0   0   19.30    2.40
 -12   0   0   21.30    2.30
  12   0   0   26.30    2.70
 -12   0  -1    5.90    1.60
 -12   0   1    3.70    1.60
 -12   0  -1    3.30    2.10
 -12   0   1    4.00    2.20
  12   0  -1    4.90    1.90
  12   0   1    5.30    2.10
 -12   0   2  223.38   10.30
 -12   0   2  223.88    9.30
  12   0   2  213.68    9.80
  12   0  -2  222.58    9.90
 -12   0  -2  229.68   10.20
 -12   0   3   71.19    3.70
  12   0  -3   61.19    4.40
 -12   0   3   75.59    5.10
  12   0   3   68.19    4.60
 -12   0  -3   68.39    4.80
 -12   0  -4    3.30    2.50
  12   0  -4    1.50    2.00
 -12   0   4   -1.00    2.40
  12   0   4    0.70    2.40
 -12   0  -5    1.50    2.50
  12   0  -5    1.00    2.20
  12   0   5    0.50    2.30
 -12   0   5   -0.60    2.70
 -12   0  -6   18.70    3.50
 -12   0   6   24.60    4.10
  12   0  -6   16.50    3.20
  12   0   6   18.70    3.30
  12   0  -7    4.60    2.90
 -12   0   7    8.10    3.80
 -12   0  -7    4.30    3.10
  12   0   7    5.90    3.00
  12   0  -8    9.50    3.40
  12   0   8    8.00    3.00
 -13   0   0    0.60    1.60
  13   0   0    2.20    1.90
 -13   0   0    0.30    1.80
  13   0  -1  250.07   10.90
 -13   0  -1  252.27   10.40
  13   0   1  252.57   10.90
 -13   0   1  240.58   11.00
 -13   0   1  258.17   10.60
 -13   0  -1  245.58   11.00
  13   0   2    9.00    2.30
 -13   0   2   13.50    2.90
  13   0  -2   10.30    2.10
 -13   0  -2    9.80    2.50
 -13   0   2   10.50    1.80
 -13   0  -2    6.60    1.20
 -13   0  -3   80.79    5.10
  13   0  -3   67.69    4.60
 -13   0   3   69.69    3.80
 -13   0   3   64.09    5.30
  13   0   3   67.99    4.70
  13   0  -4   44.40    3.90
 -13   0  -4   38.50    4.10
 -13   0   4   36.70    4.20
  13   0   4   38.20    3.70
  13   0   5   32.40    3.80
 -13   0  -5   31.90    4.00
 -13   0   5   34.30    4.40
  13   0  -5   32.10    3.70
  13   0  -6    3.60    2.70
  13   0   6    1.50    2.90
 -13   0  -6    0.00    2.80
 -13   0   6    7.40    3.50
  13   0   7    8.60    3.40
 -13   0  -7   11.20    3.60
 -13   0   7   14.30    4.50
  13   0  -7   12.80    3.40
  13   0  -8   16.90    4.00
  13   0   8   10.00    3.30
 -14   0   0    1.50    1.70
  14   0   0   -1.30    1.80
 -14   0   0    1.60    1.70
 -14   0  -1    1.70    2.00
  14   0   1    3.00    2.00
  14   0  -1   -0.70    1.70
 -14   0   1    2.90    2.10
 -14   0  -1    2.40    1.50
 -14   0   1    3.00    1.70
  14   0  -2   48.70    3.80
 -14   0  -2   41.00    3.90
  14   0   2   38.50    3.60
 -14   0   2   43.20    3.10
 -14   0   2   44.40    4.20
 -14   0   3   24.30    3.70
  14   0   3   20.10    2.90
 -14   0  -3   21.10    3.10
  14   0  -3   19.60    3.00
  14   0  -4   16.40    2.80
 -14   0   4   18.00    3.50
 -14   0  -4   19.90    3.30
  14   0   4   20.70    3.10
  14   0   5    2.80    2.50
 -14   0  -5    2.20    2.70
 -14   0   5    3.80    3.40
  14   0  -5    1.40    2.20
  14   0   6   17.60    3.30
  14   0  -6   20.10    3.50
 -14   0   6   29.30    4.50
 -14   0  -6   26.40    4.10
  14   0  -7    3.40    2.80
  14   0   7    0.20    2.90
 -14   0   7    9.50    4.00
 -14   0  -7    9.50    3.60
  15   0   0   -0.60    1.90
 -15   0   0    4.10    1.90
 -15   0   0   -0.30    1.70
 -15   0  -1   12.90    2.50
 -15   0  -1   10.90    2.00
  15   0   1    7.50    2.30
  15   0  -1    9.20    2.20
 -15   0   1    9.40    2.50
 -15   0   1   11.70    2.00
 -15   0  -2    2.80    2.30
 -15   0   2    1.60    1.60
 -15   0   2    0.00    2.40
  15   0  -2    1.20    1.90
  15   0   2    1.80    2.20
 -15   0  -3   12.50    2.90
  15   0  -3    9.00    2.60
 -15   0   3    9.60    3.20
  15   0   3   12.60    2.80
  15   0   4   -2.80    2.20
  15   0  -4    2.60    2.40
 -15   0   4    2.70    3.10
 -15   0  -4   -1.50    2.30
 -15   0   5   14.80    3.70
  15   0   5   12.20    3.00
  15   0  -5   10.30    3.10
 -15   0  -5    9.50    3.50
 -15   0  -6    2.20    3.10
 -15   0   6    5.50    3.60
  15   0  -6   -1.10    2.40
  15   0   6   -0.50    2.80
  15   0  -7    1.20    3.00
  15   0   7    0.10    2.80
 -16   0   0   86.19    5.20
  16   0   0   85.79    5.40
 -16   0   0   83.89    5.20
 -16   0  -1    2.60    2.30
  16   0  -1    5.00    2.50
 -16   0   1    4.10    1.90
 -16   0   1    8.30    2.60
  16   0   1    6.00    2.50
  16   0  -2    1.90    2.10
 -16   0   2    2.10    2.70
  16   0   2    0.50    2.60
 -16   0  -2    5.00    2.30
  16   0  -3    0.90    2.10
  16   0   3   -2.70    2.10
 -16   0   3    2.90    2.90
 -16   0  -3    3.20    2.40
  16   0  -4    6.40    2.50
  16   0   4    5.00    3.00
 -16   0  -4    9.30    2.90
 -16   0   4    8.20    3.20
 -16   0  -5    3.30    3.00
 -16   0   5    8.40    3.80
  16   0  -5    3.00    2.90
  16   0   5    1.80    2.80
 -16   0   6    6.10    3.70
  16   0   6    0.80    2.80
  16   0  -6    3.00    2.60
 -16   0  -6   -3.40    2.80
  16   0  -7    0.90    2.80
  17   0   0   -0.20    2.20
 -17   0   0    2.60    2.10
 -17   0   1   23.30    3.30
 -17   0  -1   23.30    3.00
  17   0   1   16.50    3.00
 -17   0   1   21.70    2.70
  17   0  -1   16.90    2.90
 -17   0   2    1.30    2.60
  17   0   2   -1.00    2.20
 -17   0  -2    2.90    2.20
  17   0  -2    1.20    2.10
  17   0   3   42.90    4.40
 -17   0   3   60.19    5.50
  17   0  -3   54.79    4.70
 -17   0  -3   56.99    5.00
 -17   0   4   26.30    4.10
  17   0   4   22.50    3.60
  17   0  -4   23.30    3.60
 -17   0  -4   26.40    4.10
 -17   0  -5    4.30    3.20
  17   0   5    6.30    3.10
  17   0  -5    3.30    2.70
 -17   0   5    5.00    3.70
  17   0   6   -2.70    3.50
  17   0  -6   -0.50    2.50
 -18   0   0   31.40    3.50
  18   0   0   34.00    3.80
  18   0   1   19.20    3.10
  18   0  -1   15.60    3.00
 -18   0  -1   16.40    3.10
 -18   0   1   19.90    3.20
  18   0   2   13.40    3.00
 -18   0  -2    7.00    2.80
 -18   0   2   16.00    3.30
  18   0  -2    7.90    2.70
  18   0   3    3.50    2.80
  18   0  -3    7.60    2.70
 -18   0   3   12.20    3.50
 -18   0  -3   10.10    3.30
  18   0   4   34.80    4.30
 -18   0   4   45.20    5.30
  18   0  -4   36.60    4.40
 -18   0  -4   41.40    5.00
  18   0  -5   -1.40    2.80
  18   0   5   -4.60    2.70
 -18   0  -5    3.10    3.10
 -18   0   5    3.30    3.70
  19   0   0   -2.50    2.30
  19   0   1   23.30    3.50
 -19   0  -1   17.40    3.20
  19   0  -1   23.80    3.50
  19   0  -2    7.90    3.10
 -19   0  -2    6.50    2.60
  19   0   2    3.40    2.80
 -19   0   2   11.70    3.30
  19   0  -3    5.30    3.10
 -19   0  -3    8.00    3.00
  19   0   3    3.50    3.00
 -19   0   3    9.40    3.50
  19   0   4   -0.10    2.90
  19   0  -4   -4.40    2.30
 -19   0  -4   -4.00    2.90
 -19   0   4    5.30    3.60
  20   0   0   -1.00    2.50
  20   0   1   -3.40    2.50
  20   0  -1   -2.80    2.50
 -20   0  -2    3.40    2.90
  20   0  -2    3.70    3.00
  20   0   2    1.10    2.80
 -20   0  -3    4.70    2.80
 -20   0   3    7.80    3.50
  20   0  -3    0.20    2.60
 -20   0   4    5.00    3.70
 -20   0  -4    8.10    3.80
 -21   0  -3   11.50    3.30
   0   1   0   -0.10    0.10
   0  -1   0    0.00    0.10
   0  -1   1 2644.64  100.79
   0   1  -1 2615.84  100.29
   0   1  -1 2538.15  100.89
   0  -1   1 2750.82  100.49
   0   1   1 2662.33  100.19
   0  -1   1 2697.43  100.59
   0  -1  -1 2688.43  100.59
   0  -1   1 2806.82  100.49
   0  -1  -1 2701.03  100.69
   0  -1  -1 2622.94  100.59
   0   1   1 2768.52  100.79
   0   1   1 2545.25  100.59
   0   1  -2 2181.58   82.19
   0   1   2 2250.97   82.19
   0  -1   2 2238.08   82.19
   0  -1  -2 2220.98   82.29
   0  -1   2 2175.28   82.29
   0  -1  -2 2209.18   82.19
   0  -1   2 2256.77   82.19
   0   1  -2 2184.68   82.29
   0  -1  -2 2112.99   82.19
   0   1  -2 2164.98   82.19
   0   1   2 2193.88   82.19
   0   1   2 2227.08   82.29
   0  -1   3 1449.26   53.09
   0   1  -3 1400.26   53.29
   0  -1  -3 1418.76   53.19
   0  -1  -3 1418.06   53.19
   0  -1   3 1437.76   53.19
   0  -1  -3 1412.46   53.19
   0   1  -3 1379.86   53.19
   0   1   3 1406.96   53.19
   0   1  -3 1402.56   53.09
   0   1  -4  445.16   17.40
   0  -1  -4  447.96   17.50
   0   1  -4  445.66   17.60
   0  -1  -4  451.85   17.50
   0   1  -4  441.76   17.50
   0  -1  -4  448.76   17.50
   0   1  -5  213.88    9.40
   0  -1  -5  210.18    9.10
   0   1  -5  215.48    9.00
   0  -1  -5  210.58    9.20
   0   1  -5  219.18    9.10
   0   1   6   37.20    3.30
   0   1  -6   36.40    3.20
   0   1   6   41.60    3.40
   0  -1  -6   35.60    3.20
   0  -1   6   38.90    3.50
   0   1  -6   36.60    3.30
   0   1   7   43.60    3.70
   0  -1  -7   45.20    3.80
   0  -1   7   43.50    3.80
   0  -1   7   49.50    4.40
   0  -1   7   40.00    3.60
   0   1   7   40.90    3.40
   0   1   8    1.20    2.30
   0  -1   8    3.50    2.70
   0   1   8    2.30    2.00
   0  -1   8    0.30    1.90
   0   1   8   -0.90    2.50
   0  -1   8    2.30    2.20
   0  -1   9    8.20    2.70
   0   1   9    3.30    2.70
   0   1   9    4.00    3.10
   0  -1   9    2.20    2.50
   0   1   9    4.60    2.30
   0  -1   9    2.40    3.00
  -1   1   0   52.99    2.10
  -1   1   1   41.80    1.80
  -1  -1  -1   43.40    1.80
   1  -1   1   41.60    1.70
  -1   1   1   42.90    1.80
  -1  -1  -1   43.10    1.90
   1  -1   1   43.00    1.90
   1   1  -1   41.70    1.70
   1   1  -1   40.60    1.90
   1  -1   1   43.10    1.90
  -1  -1  -1   42.50    1.80
   1  -1   1   43.00    1.90
  -1  -1   1   41.60    1.70
  -1   1  -1   42.90    1.70
   1  -1  -1   43.80    1.80
   1  -1  -1   42.50    1.90
  -1  -1   1   43.10    2.00
  -1  -1   1   42.70    1.90
   1   1   1   42.90    1.80
  -1   1  -1   42.20    1.90
   1   1   1   41.20    1.80
   1  -1  -1   42.80    1.80
  -1   1   2  122.69    5.50
   1   1  -2  122.69    5.40
  -1   1   2  123.29    5.50
   1  -1   2  123.09    5.60
  -1  -1  -2  124.69    5.60
   1  -1   2  129.99    5.60
  -1   1   2  122.49    5.40
   1   1  -2  123.29    5.60
   1  -1   2  123.59    5.40
   1   1  -2  121.89    5.60
  -1   1   2  125.79    5.50
  -1  -1  -2  124.89    5.50
   1   1   2  146.89    5.50
   1   1   2  147.89    5.50
  -1   1  -2  143.69    5.70
  -1  -1   2  142.29    5.60
  -1  -1   2  147.09    5.60
   1   1   2  137.49    5.60
  -1  -1   2  147.09    5.50
  -1   1  -2  142.79    5.40
   1  -1  -2  142.59    5.60
   1  -1  -2  148.79    5.60
  -1   1  -2  146.89    5.60
   1   1   2  150.68    5.50
   1   1  -3  205.38    8.70
   1   1  -3  212.28    8.40
  -1   1   3  222.28    8.50
  -1  -1  -3  216.08    8.50
   1  -1   3  204.78    8.30
  -1   1   3  214.28    8.40
  -1   1   3  209.28    8.50
   1   1  -3  209.78    8.50
  -1  -1  -3  207.58    8.60
  -1  -1   3  207.58    8.40
   1   1   3  215.48    8.50
  -1   1  -3  202.28    8.30
   1   1   3  207.68    8.40
  -1   1  -3  211.78    8.60
   1   1   3  205.58    8.40
  -1   1  -3  201.78    8.60
   1  -1  -3  203.08    8.50
   1  -1  -3  212.88    8.60
   1   1  -4  306.17   12.40
   1   1  -4  316.97   12.40
   1   1  -4  317.17   12.60
  -1   1   4  308.37   12.40
  -1  -1  -4  308.47   12.50
  -1  -1  -4  306.27   12.40
   1  -1  -4  313.97   12.50
  -1   1  -4  310.47   12.60
  -1   1  -4  306.57   12.30
  -1   1  -4  306.47   12.60
   1   1   4  310.17   12.40
   1  -1  -4  312.67   12.50
   1   1  -5   11.00    2.00
   1   1  -5   12.80    1.90
  -1  -1  -5   12.60    2.00
  -1  -1  -5   13.80    2.10
  -1   1   5   13.30    2.00
   1  -1  -5   11.00    2.00
  -1   1  -5    8.30    2.00
   1  -1  -5    7.40    1.80
  -1   1  -5   11.00    1.90
   1   1   5   10.90    1.90
  -1  -1  -6   71.39    4.50
   1  -1   6   68.59    4.80
  -1  -1  -6   72.79    4.50
  -1   1   6   74.09    4.40
   1  -1   6   77.49    4.80
   1   1  -6   74.59    4.60
   1  -1  -6   76.69    4.60
  -1  -1   6   76.49    4.90
  -1   1  -6   76.29    4.60
   1   1   6   82.49    4.60
   1  -1  -6   68.69    4.50
  -1  -1   6   78.89    4.50
  -1   1   7   11.90    2.40
  -1  -1  -7    4.10    2.10
   1  -1   7   10.10    2.60
   1  -1   7    9.00    2.30
   1   1  -7    7.80    2.10
  -1   1  -7    8.20    2.30
  -1  -1   7    7.60    2.10
  -1  -1   7    9.80    2.60
   1   1   7    9.10    2.20
   1   1   7   11.40    2.50
  -1   1   8   29.60    3.00
   1  -1   8   26.30    3.50
   1  -1   8   27.30    3.30
   1  -1   8   24.40    3.30
  -1   1   8   28.70    4.00
  -1   1   8   20.40    3.00
   1   1   8   28.40    3.70
  -1  -1   8   23.30    3.20
  -1  -1   8   28.30    4.00
   1   1   8   22.80    3.10
   1   1   8   27.60    3.10
  -1  -1   8   21.60    3.00
   1  -1   9   10.30    3.00
  -1   1   9   10.10    3.20
  -1   1   9    3.40    2.70
  -1   1   9    5.00    2.40
   1  -1   9    3.20    2.90
   1  -1   9    4.60    2.30
   1   1   9    6.80    2.40
  -1  -1   9    8.00    3.40
  -1  -1   9    3.00    2.50
   1   1   9    7.40    3.10
   1   1   9    3.00    2.40
  -1  -1   9    2.70    2.50
  -1   1  10    7.70    3.90
   1   1  10    7.50    3.20
  -2   1   0  299.07   11.40
   2   1   0  297.77   11.40
  -2  -1   0  299.47   11.40
   2   1   0  308.67   11.40
  -2  -1   0  296.37   11.40
   2  -1   0  296.97   11.40
  -2   1   0  295.87   11.40
   2  -1   0  304.07   11.40
   2  -1   0  297.17   11.30
  -2   1   0  297.07   11.30
   2   1   0  298.97   11.50
   2  -1   1 1226.78   44.20
  -2   1   1 1225.38   44.10
   2   1  -1 1236.78   44.20
  -2  -1  -1 1245.28   44.10
   2   1  -1 1217.68   44.20
  -2   1   1 1184.68   44.10
   2  -1   1 1251.57   44.10
  -2  -1  -1 1210.38   44.00
  -2   1   1 1116.39   44.20
  -2  -1  -1 1243.98   44.20
  -2   1  -1 1159.58   44.20
   2  -1  -1 1147.19   44.10
  -2   1  -1 1145.49   44.20
  -2   1  -1 1119.79   44.00
  -2  -1   1 1130.99   44.10
   2   1   1 1146.39   44.10
   2  -1  -1 1161.88   44.10
   2  -1  -1 1150.98   44.20
   2   1   1 1135.19   44.00
  -2  -1   1 1131.19   44.10
   2  -1   2  263.47   10.20
  -2   1   2  258.77   10.00
  -2   1   2  261.77   10.10
   2  -1   2  247.68   10.10
  -2   1   2  259.07   10.00
   2  -1   2  254.47    9.80
  -2  -1  -2  252.17    9.90
   2   1  -2  251.17   10.10
  -2  -1  -2  262.47   10.20
  -2  -1  -2  256.47   10.00
   2  -1   2  251.17   10.10
   2   1   2  259.37   10.20
  -2   1  -2  256.27    9.80
   2   1   2  250.97    9.90
  -2   1  -2  264.97   10.20
  -2  -1   2  259.97    9.90
  -2  -1   2  250.87   10.30
  -2  -1   2  258.07   10.10
   2  -1  -2  247.68   10.00
   2   1   2  250.27   10.00
  -2  -1   2  263.47   10.10
  -2  -1   2  254.97    9.80
   2  -1  -2  257.07   10.10
   2   1  -3  354.86   14.90
   2  -1   3  360.16   14.80
   2  -1   3  360.16   14.50
  -2  -1  -3  357.86   14.90
  -2   1   3  372.56   14.70
  -2  -1  -3  364.56   14.70
  -2   1   3  359.16   14.70
  -2   1   3  372.36   14.70
   2  -1  -3  403.26   14.80
  -2  -1   3  391.66   14.70
   2   1   3  413.86   15.20
   2   1   3  390.26   14.80
  -2   1  -3  389.36   14.60
   2   1   3  398.16   14.60
  -2   1  -3  389.26   14.90
   2  -1  -3  400.36   14.90
  -2  -1  -4  123.99    5.80
  -2   1   4  122.69    5.40
   2   1  -4  116.89    5.70
  -2  -1  -4  125.99    5.40
   2  -1   4  125.39    5.60
   2  -1  -4  120.79    5.60
   2  -1  -4  121.69    5.60
  -2   1  -4  117.69    5.70
  -2   1  -4  116.39    5.30
  -2  -1   4  124.79    5.30
   2   1   4  122.49    5.50
   2   1  -5    2.40    1.90
   2  -1   5    2.80    1.60
  -2   1   5    0.80    1.60
  -2  -1  -5    2.80    1.60
  -2  -1  -5    4.10    1.80
   2  -1  -5    2.10    1.70
  -2   1  -5    2.80    1.70
   2   1   5    1.90    1.60
   2  -1  -5    1.90    1.70
  -2  -1   5    2.40    2.00
  -2  -1   5    3.30    1.50
  -2   1  -5    3.60    1.50
  -2   1   6   15.00    2.30
   2  -1   6   15.00    2.50
  -2  -1  -6   10.80    2.60
  -2  -1  -6   16.60    2.30
   2   1  -6   10.90    2.30
  -2   1  -6   13.90    2.60
  -2  -1   6   14.10    2.80
   2   1   6   13.00    2.20
   2  -1  -6   14.70    2.50
   2  -1  -6   13.10    2.30
  -2  -1   6   14.70    2.10
   2  -1   7   23.00    3.00
  -2  -1  -7   23.80    2.80
   2  -1   7   27.40    3.20
   2   1  -7   22.10    3.10
  -2   1   7   28.10    3.00
   2   1   7   28.30    2.90
  -2  -1   7   35.00    4.00
  -2   1  -7   31.70    3.40
   2  -1  -7   23.60    2.90
  -2  -1   7   29.10    2.80
  -2   1   8    9.60    3.30
   2  -1   8    6.60    2.50
  -2   1   8    7.60    2.00
  -2   1   8    4.30    2.20
   2   1  -8    1.30    2.00
   2  -1   8   12.60    2.90
  -2  -1   8    8.90    3.10
   2   1   8    3.60    2.60
   2   1   8    6.70    2.70
  -2  -1   8    8.80    2.30
   2   1   8    7.90    2.40
   2  -1   9    1.40    2.60
   2  -1   9    2.70    2.20
  -2   1   9    0.90    2.50
  -2   1   9    3.40    3.30
  -2   1   9    1.20    2.50
  -2  -1   9    2.60    2.40
   2   1   9    2.60    2.20
  -2  -1   9   -0.40    3.30
   2   1   9    0.30    2.70
  -2   1  10    5.20    3.80
   2  -1  10    7.40    3.20
  -2  -1  10    3.00    3.30
   2   1  10   -0.70    2.90
   3   1   0 1185.68   45.30
  -3   1   0 1207.48   45.30
  -3  -1   0 1208.98   45.30
   3  -1   0 1196.38   45.30
  -3   1   0 1226.98   45.30
   3  -1   0 1207.18   45.30
   3   1   0 1244.88   45.40
   3   1   0 1238.38   45.30
  -3  -1   0 1177.48   45.30
  -3   1   0 1191.88   45.30
  -3   1   0 1223.28   45.20
  -3  -1  -1   69.69    3.00
  -3  -1  -1   69.89    3.10
   3   1  -1   75.49    3.40
  -3   1   1   74.19    3.20
   3  -1   1   69.59    2.80
  -3   1   1   70.79    3.20
  -3  -1  -1   72.19    3.30
   3  -1   1   69.19    3.30
   3   1  -1   73.09    2.90
   3   1  -1   76.49    3.20
  -3   1   1   70.69    3.10
  -3  -1   1   75.49    3.50
  -3   1  -1   70.79    3.30
   3   1   1   72.89    3.00
  -3  -1   1   69.79    2.80
  -3   1  -1   72.69    2.70
  -3  -1   1   70.89    3.10
   3  -1  -1   72.89    3.10
   3   1   1   67.59    3.20
   3   1   1   69.59    3.30
   3  -1  -1   70.29    3.20
   3  -1  -1   71.89    3.10
   3   1  -2   52.79    2.60
   3  -1   2   55.49    2.80
  -3  -1  -2   52.19    2.30
   3  -1   2   51.69    2.70
  -3   1   2   57.59    2.50
  -3  -1  -2   56.19    2.80
  -3  -1  -2   56.49    2.60
  -3   1   2   58.59    2.50
   3  -1   2   53.89    2.10
  -3   1  -2   43.00    2.70
  -3   1  -2   42.00    2.10
   3   1   2   46.30    2.30
   3  -1  -2   44.50    2.50
   3  -1  -2   42.70    2.70
  -3  -1   2   46.00    2.50
  -3  -1   2   45.80    2.20
  -3  -1   2   37.30    2.50
  -3   1  -2   45.10    2.60
   3  -1  -2   41.40    2.30
  -3  -1   2   42.60    2.20
   3   1   2   41.10    2.60
  -3  -1   2   44.50    2.90
   3  -1   3  133.19    5.90
  -3  -1  -3  136.19    6.10
  -3  -1  -3  134.39    5.60
   3  -1   3  133.39    5.50
  -3   1   3  140.79    5.80
  -3   1   3  139.59    5.80
   3   1  -3  134.19    6.10
  -3   1  -3  134.29    5.50
  -3  -1   3  137.19    5.60
  -3   1  -3  138.69    6.10
   3   1   3  139.69    5.60
   3   1   3  137.39    5.90
   3  -1  -3  135.89    6.00
   3  -1  -3  137.29    5.90
  -3  -1   3  141.09    5.60
  -3  -1   3  131.29    6.20
  -3   1   4  142.19    5.90
  -3  -1  -4  141.49    5.80
   3  -1   4  148.09    5.90
  -3  -1  -4  134.49    6.30
   3  -1   4  140.19    6.10
   3   1  -4  142.29    6.20
   3  -1  -4  123.09    6.10
   3   1   4  128.99    6.00
   3  -1  -4  129.79    6.00
  -3  -1   4  129.49    5.70
  -3   1  -4  127.39    6.20
  -3  -1   4  128.99    6.40
  -3   1  -4  126.69    5.60
   3   1  -5   55.79    3.80
  -3  -1  -5   62.29    3.60
  -3  -1  -5   60.19    4.00
   3  -1   5   47.90    3.60
  -3   1   5   58.69    3.60
   3  -1  -5   51.89    3.50
  -3  -1   5   55.99    3.30
  -3   1  -5   53.69    3.90
  -3   1  -5   56.09    3.20
   3  -1  -5   65.09    4.10
  -3  -1   5   49.90    4.10
   3   1   5   53.89    3.70
   3  -1   6   53.89    4.20
  -3  -1  -6   56.39    3.70
   3   1  -6   57.69    4.40
  -3   1   6   54.29    3.90
  -3  -1  -6   52.29    4.20
  -3  -1   6   64.49    4.80
  -3   1  -6   65.49    4.40
   3  -1  -6   67.29    4.10
  -3  -1   6   64.49    3.80
   3   1   6   66.09    4.20
   3  -1  -6   65.99    4.50
   3  -1   7   53.89    4.10
  -3  -1  -7   58.89    4.50
  -3  -1  -7   55.99    4.00
   3  -1   7   58.29    4.20
  -3   1   7   59.99    5.30
   3   1  -7   56.09    4.50
  -3   1   7   53.49    4.10
  -3  -1   7   56.79    3.90
   3   1   7   56.79    4.20
  -3  -1   7   56.99    5.30
   3  -1  -7   56.29    4.30
  -3   1  -7   52.39    4.40
  -3   1   8   22.80    4.10
   3   1  -8   17.10    3.00
   3  -1   8   25.70    3.30
   3  -1   8   15.80    2.70
  -3   1   8   21.70    2.90
   3   1   8   18.20    3.10
  -3   1  -8   14.90    2.90
   3  -1  -8   17.90    2.90
   3   1   8   18.10    2.80
  -3  -1   8   16.70    2.60
  -3  -1   8   17.10    3.80
   3  -1   9    4.60    2.80
   3  -1   9    9.70    2.50
  -3   1   9   14.40    3.60
   3   1   9    9.40    2.50
  -3  -1   9    7.90    3.70
   3   1   9    2.50    2.70
  -3   1  10    4.30    3.80
   3  -1  10    2.20    3.00
  -3  -1  10    3.70    3.70
   3   1  10    5.60    3.30
  -4  -1   0 2046.40   79.29
  -4   1   0 2145.39   79.09
   4  -1   0 2074.49   79.19
   4  -1   0 2115.19   79.19
  -4   1   0 2142.99   79.29
  -4   1   0 2141.39   79.19
   4   1   0 2145.69   79.19
   4   1   0 2193.08   79.29
   4   1   0 2085.79   79.19
  -4   1   0 2109.29   79.19
  -4  -1   0 2131.39   79.19
  -4   1   1  304.67   11.70
   4   1  -1  306.57   11.40
   4  -1   1  288.67   11.70
   4   1  -1  290.07   11.70
   4   1  -1  303.77   11.90
  -4   1   1  292.27   11.60
   4  -1   1  309.07   11.80
  -4  -1  -1  292.97   11.50
  -4  -1  -1  291.17   11.70
   4  -1   1  298.27   11.30
  -4   1   1  296.57   11.60
  -4  -1  -1  298.67   11.70
  -4  -1   1  302.57   11.70
  -4  -1   1  307.67   11.90
   4   1   1  311.47   11.80
   4  -1  -1  314.37   11.60
   4  -1  -1  300.67   11.60
  -4  -1   1  305.37   11.40
  -4   1  -1  310.97   11.30
   4   1   1  295.77   11.70
   4   1   1  298.17   11.50
  -4   1  -1  297.27   11.80
   4  -1  -1  294.57   11.70
  -4  -1  -2   82.89    3.80
  -4   1   2   79.69    3.60
  -4  -1  -2   82.59    4.00
  -4  -1  -2   80.49    3.40
   4   1  -2   80.29    3.30
   4  -1   2   79.99    3.20
  -4   1   2   80.69    3.60
   4   1  -2   84.19    3.80
   4  -1   2   77.89    3.80
  -4   1  -2   78.89    3.20
  -4  -1   2   78.99    3.40
   4  -1  -2   78.99    3.50
   4   1   2   77.59    3.70
  -4   1  -2   78.79    4.00
   4  -1  -2   80.49    3.60
   4  -1  -2   75.49    3.80
   4   1   2   81.79    3.40
  -4  -1   2   78.19    4.10
   4  -1   3  133.79    5.30
  -4  -1  -3  132.89    5.50
  -4   1   3  139.19    5.80
  -4  -1  -3  135.89    6.20
   4  -1   3  132.29    5.90
   4   1  -3  137.59    5.90
   4   1   3  133.69    5.50
  -4  -1   3  132.99    6.30
  -4  -1   3  139.69    5.50
  -4  -1   3  133.79    5.50
   4  -1  -3  135.49    5.80
  -4   1  -3  127.79    5.40
   4   1   3  130.59    5.80
  -4   1  -3  131.99    6.10
   4  -1  -3  130.19    6.00
   4  -1   4    3.90    1.00
   4  -1   4    3.80    1.70
  -4   1   4    3.70    1.30
   4   1  -4    3.40    1.60
  -4  -1  -4    3.00    1.70
  -4  -1  -4    3.60    1.20
   4  -1  -4    4.00    1.90
   4  -1  -4    3.00    1.40
  -4   1  -4    6.90    1.80
  -4  -1   4    3.40    1.90
  -4   1  -4    5.90    1.10
  -4  -1   4    5.50    1.20
   4   1   4    4.90    1.40
  -4  -1   4    5.30    1.20
   4  -1   5   79.59    4.50
  -4  -1  -5   78.69    3.90
  -4  -1  -5   67.69    4.50
  -4   1   5   77.19    4.10
   4   1  -5   79.89    4.40
   4  -1  -5   67.39    4.30
   4   1   5   66.69    4.00
   4  -1  -5   70.19    4.30
  -4  -1   5   67.99    4.80
  -4  -1   5   67.19    3.90
  -4   1  -5   68.39    4.50
  -4   1  -5   62.79    3.60
  -4  -1  -6    1.70    2.00
   4  -1   6    1.30    1.80
  -4   1   6    0.60    1.60
   4   1  -6    1.00    1.70
  -4  -1  -6   -1.70    1.50
  -4   1  -6    3.80    2.10
  -4  -1   6    2.60    1.50
   4   1   6    1.40    1.80
  -4  -1   6    1.90    2.70
   4  -1  -6    0.50    1.70
   4   1  -7   20.70    3.00
   4  -1   7   17.90    2.70
  -4  -1  -7   22.80    3.40
  -4  -1  -7   21.10    2.50
  -4   1   7   26.30    4.00
  -4   1   7   23.00    2.70
   4  -1   7   21.30    2.90
   4   1   7   21.80    2.80
   4  -1  -7   21.80    2.70
  -4  -1   7   16.10    3.40
  -4  -1   7   22.20    2.50
  -4   1  -7   17.30    3.10
  -4   1   8    4.20    3.00
  -4   1   8    1.40    1.90
   4   1  -8    2.00    2.40
   4  -1   8    1.40    2.40
  -4  -1  -8   -0.50    2.20
  -4   1  -8   -0.80    2.60
  -4  -1   8    5.50    3.10
   4   1   8    2.90    2.60
   4   1   8    4.30    1.90
   4  -1  -8    2.30    2.10
   4   1  -9    3.70    2.60
   4  -1   9    8.90    2.90
  -4   1   9    6.60    3.70
  -4  -1   9    3.00    3.20
   4   1   9    4.90    2.50
   4   1   9    4.50    2.90
  -4   1  10    9.00    3.70
   4  -1  10    5.50    2.90
   4   1  10    2.00    3.10
  -4  -1  10    3.90    3.90
  -5  -1   0  831.12   32.10
   5  -1   0  812.32   32.10
  -5   1   0  829.52   32.10
   5   1   0  869.51   32.20
  -5   1   0  868.11   32.00
   5  -1   0  849.02   32.10
   5   1   0  864.21   32.00
  -5   1   0  852.71   32.10
   5   1   0  864.51   32.10
  -5  -1   0  868.21   32.10
  -5   1   0  845.22   32.10
   5   1  -1   31.90    1.70
  -5   1   1   31.50    1.90
  -5   1   1   31.50    2.40
   5  -1   1   27.60    2.20
  -5   1   1   29.70    2.10
   5   1  -1   28.30    2.00
   5  -1   1   28.70    1.60
  -5  -1  -1   28.70    2.10
  -5  -1  -1   30.30    2.00
  -5  -1  -1   31.30    1.80
  -5   1   1   29.80    2.00
   5  -1   1   31.80    2.10
   5   1  -1   28.40    2.20
  -5  -1   1   29.80    1.70
   5   1   1   32.30    2.10
  -5  -1   1   30.70    2.20
   5  -1  -1   29.40    2.00
   5  -1  -1   33.00    2.00
  -5   1  -1   29.80    2.20
   5   1   1   27.50    1.80
  -5  -1   1   27.20    2.50
  -5   1  -1   29.60    1.60
   5   1   1   31.00    2.10
   5  -1   2  176.38    7.50
   5   1  -2  172.28    7.50
  -5  -1  -2  180.88    7.10
   5   1  -2  181.08    7.10
   5  -1   2  176.48    7.00
  -5  -1  -2  175.58    7.70
  -5   1   2  172.28    7.30
  -5  -1   2  182.78    7.90
   5   1   2  188.38    7.20
   5  -1  -2  186.58    7.30
  -5  -1   2  187.48    7.10
   5   1   2  186.18    7.50
  -5   1  -2  186.88    6.90
   5  -1  -2  184.58    7.60
  -5   1  -2  184.28    7.70
   5  -1  -2  187.88    7.50
  -5  -1  -3  143.49    5.80
   5  -1   3  147.69    5.70
   5  -1   3  139.99    6.30
  -5  -1  -3  145.49    6.60
   5   1  -3  143.79    6.30
  -5   1   3  151.58    6.10
  -5  -1   3  142.39    5.90
   5  -1  -3  140.59    6.40
   5   1   3  139.89    6.20
  -5   1  -3  139.39    5.70
  -5  -1   3  144.99    5.80
   5  -1  -3  138.69    6.20
  -5   1  -3  149.19    6.60
   5   1   3  146.19    5.90
  -5  -1   3  137.09    6.70
   5  -1  -3  147.39    6.00
   5  -1   4  155.58    7.10
   5  -1   4  161.98    6.40
  -5  -1  -4  150.68    7.30
   5   1  -4  161.88    7.20
  -5  -1  -4  164.68    6.60
  -5   1   4  166.98    6.90
   5  -1  -4  156.88    7.20
   5  -1  -4  155.68    7.10
   5   1   4  152.28    7.00
   5   1   4  170.28    6.80
  -5  -1   4  156.18    6.60
  -5   1  -4  154.98    7.30
  -5  -1   4  154.98    6.70
  -5   1  -4  154.08    6.40
  -5  -1   4  163.58    7.60
  -5  -1  -5   22.80    2.90
   5   1  -5   27.70    2.80
  -5   1   5   31.60    2.80
  -5  -1  -5   27.80    2.50
   5  -1   5   27.20    2.80
   5  -1  -5   28.90    2.70
  -5  -1   5   26.90    2.30
   5   1   5   27.70    2.80
  -5  -1   5   25.90    3.40
  -5   1  -5   27.60    2.30
  -5   1  -5   31.60    3.20
   5  -1   6   38.00    3.40
  -5  -1  -6   36.50    3.80
   5   1  -6   36.60    3.40
  -5   1   6   40.00    4.20
  -5   1   6   37.00    3.20
  -5  -1  -6   35.00    2.90
  -5  -1   6   50.19    4.40
   5  -1  -6   42.50    3.40
  -5  -1   6   38.30    3.00
  -5   1  -6   44.90    3.90
   5   1   6   43.20    3.30
  -5   1   7   21.20    2.70
  -5   1   7   19.40    3.90
  -5  -1  -7   19.90    2.40
   5   1  -7   21.90    2.90
   5  -1   7   24.00    2.70
  -5  -1  -7   20.40    3.40
   5  -1   7   19.80    2.80
   5  -1  -7   17.70    2.70
  -5   1  -7   20.00    3.10
  -5  -1   7   22.10    3.60
   5   1   7   15.40    2.50
  -5  -1   7   18.80    2.40
   5   1  -8    5.40    2.40
  -5  -1  -8    5.80    3.00
   5  -1   8    7.40    2.40
  -5   1   8    5.70    3.20
   5  -1  -8    6.20    2.40
   5   1   8    8.70    2.40
  -5   1  -8    4.30    2.50
  -5  -1   8    5.10    3.10
  -5   1   9    2.00    3.80
   5  -1   9    4.10    2.70
   5   1  -9    5.90    2.80
   5   1   9    4.70    2.80
  -5  -1   9    7.50    4.00
   5   1   9    7.20    2.60
  -5   1  -9    2.10    3.10
   6   1   0   27.40    2.10
   6  -1   0   26.20    2.10
   6  -1   0   25.00    1.80
  -6  -1   0   26.30    1.90
   6   1   0   26.10    2.00
   6   1   0   28.00    1.90
  -6   1   0   25.20    1.90
  -6   1   0   25.10    2.00
  -6  -1   0   26.70    2.10
  -6   1   0   26.50    1.70
   6  -1   1  911.61   33.30
   6  -1   1  864.61   33.60
  -6   1   1  867.01   33.50
  -6   1   1  873.51   33.80
  -6  -1  -1  882.81   33.70
   6   1  -1  908.91   33.40
  -6  -1  -1  904.41   33.40
   6   1  -1  851.61   33.60
   6   1   1  902.61   33.50
  -6   1  -1  901.21   33.30
   6   1   1  876.31   33.60
   6  -1  -1  915.11   33.60
  -6   1  -1  901.91   33.80
   6  -1  -1  879.01   33.60
  -6  -1   1  885.81   33.40
  -6  -1   1  869.81   33.80
  -6  -1  -2   70.99    3.00
  -6   1   2   68.89    4.10
   6  -1   2   66.19    2.80
  -6   1   2   63.59    3.10
  -6  -1  -2   68.89    3.70
   6  -1   2   64.29    3.60
   6   1  -2   67.69    3.50
   6   1  -2   68.59    3.00
  -6   1  -2   63.39    2.70
  -6   1  -2   70.29    3.70
  -6  -1   2   64.59    2.90
   6  -1  -2   66.19    3.20
   6   1   2   62.19    3.00
  -6  -1   2   64.79    3.90
   6   1   2   64.89    3.50
   6  -1  -2   65.29    3.40
  -6  -1  -3  346.47   13.20
   6  -1   3  348.07   13.70
   6   1  -3  349.37   13.80
  -6  -1  -3  361.16   14.00
   6  -1   3  352.66   13.10
  -6   1   3  356.46   13.50
  -6  -1   3  320.77   14.10
  -6   1  -3  331.87   13.00
   6  -1  -3  345.97   13.70
   6   1   3  346.57   13.70
   6  -1  -3  338.77   13.40
  -6  -1   3  342.37   13.20
   6   1   3  345.07   13.30
  -6   1  -3  324.97   13.90
  -6   1   4    6.20    1.50
   6   1  -4    5.60    1.60
  -6   1   4    5.80    2.30
  -6  -1  -4    5.80    2.00
  -6  -1  -4    7.00    1.20
   6  -1   4    5.60    1.80
   6  -1   4    6.60    1.00
  -6  -1   4    5.40    1.30
   6   1   4    5.80    1.20
  -6  -1   4    6.20    2.40
   6  -1  -4    6.60    1.70
  -6   1  -4    5.50    2.00
  -6  -1   4    8.00    1.20
  -6   1  -4    7.00    1.00
   6   1   4    3.80    1.70
   6   1  -5  101.89    5.60
  -6  -1  -5  109.49    6.00
  -6   1   5   91.49    6.20
  -6  -1  -5  102.29    4.90
  -6   1   5   97.59    5.30
   6  -1   5   96.59    5.50
   6   1   5  112.19    5.50
  -6  -1   5  112.69    5.20
  -6   1  -5  111.19    6.10
  -6   1  -5  113.69    4.80
  -6  -1   5  115.99    6.50
   6  -1  -5  111.19    5.70
  -6   1   6    9.60    2.00
  -6  -1  -6   10.80    1.80
  -6  -1  -6    7.90    2.40
   6  -1   6    9.90    2.20
   6   1  -6   13.30    2.30
  -6   1   6    9.70    3.00
   6  -1  -6   13.10    2.40
   6   1   6    9.70    2.00
  -6  -1   6   12.20    3.00
  -6  -1   6    5.80    1.70
  -6   1  -6    9.40    2.50
   6  -1   7   39.80    3.70
  -6   1   7   43.90    5.00
  -6   1   7   34.60    3.30
   6   1  -7   33.60    3.60
  -6  -1  -7   35.30    3.90
   6  -1  -7   34.60    3.60
  -6   1  -7   42.30    4.20
  -6  -1   7   43.10    4.70
   6   1   7   33.20    3.20
  -6  -1   7   34.10    4.40
   6  -1   8    6.00    2.40
  -6  -1  -8   -0.80    2.50
   6   1  -8    1.90    2.50
  -6   1   8    7.70    3.20
   6   1   8   -0.80    2.10
  -6   1  -8    2.20    2.80
  -6  -1   8   -0.30    3.00
   6  -1  -8    4.50    2.30
   6   1  -9    4.20    2.90
  -6   1   9    8.70    4.20
   6  -1   9    4.90    2.50
  -6   1  -9    3.40    3.40
  -6  -1   9    4.00    3.80
   6   1   9    3.20    2.60
   7   1   0  251.67   10.10
   7  -1   0  245.58   10.10
  -7   1   0  250.47   10.00
  -7   1   0  250.67    9.90
   7   1   0  259.27   10.00
  -7  -1   0  246.78   10.00
  -7  -1   0  249.78   10.10
  -7   1   0  243.18   10.00
   7   1   0  262.77   10.20
  -7   1   1   16.00    1.50
  -7  -1  -1   18.20    1.60
   7  -1   1   21.10    1.90
  -7  -1  -1   16.30    1.80
   7   1  -1   14.60    1.70
   7   1  -1   18.10    1.50
  -7   1   1   17.00    1.90
  -7   1  -1   17.90    1.60
   7  -1  -1   20.70    1.80
   7  -1  -1   20.20    1.80
   7   1   1   20.20    1.80
   7   1   1   19.00    1.70
  -7  -1   1   18.40    2.30
  -7   1  -1   17.80    1.90
  -7  -1   1   17.80    1.60
  -7  -1  -2   61.49    2.90
  -7   1   2   60.19    3.00
  -7  -1  -2   58.49    3.60
   7   1  -2   61.69    3.00
   7  -1   2   61.69    2.70
   7   1  -2   62.79    3.40
   7  -1   2   56.89    3.50
  -7   1   2   60.59    3.90
   7  -1  -2   69.09    3.40
   7   1   2   66.19    3.50
   7  -1  -2   65.59    3.30
   7   1   2   64.59    3.00
  -7   1  -2   65.39    2.60
  -7  -1   2   63.79    3.90
  -7  -1   2   66.39    2.90
  -7   1  -2   63.39    3.70
  -7   1   3   72.59    4.50
  -7  -1  -3   75.49    4.30
   7   1  -3   74.69    3.20
  -7  -1  -3   73.29    3.20
   7  -1   3   71.39    3.00
   7   1  -3   69.49    3.90
   7  -1   3   75.89    4.10
  -7   1   3   71.29    3.60
   7  -1  -3   75.79    3.50
  -7  -1   3   70.29    3.20
   7   1   3   66.49    3.90
  -7   1  -3   71.49    4.20
   7   1   3   70.49    3.30
   7  -1  -3   73.49    3.80
  -7   1  -3   68.19    2.90
  -7  -1   3   63.69    4.40
  -7   1   4   39.30    2.90
   7  -1   4   39.20    2.20
   7   1  -4   43.30    3.30
  -7   1   4   45.60    4.00
   7  -1   4   43.30    3.40
  -7  -1  -4   41.70    2.40
  -7  -1  -4   36.80    3.40
  -7   1  -4   40.50    2.10
  -7  -1   4   37.90    2.50
  -7  -1   4   41.30    2.50
   7   1   4   40.80    2.50
  -7  -1   4   35.00    3.70
   7   1   4   43.40    3.60
   7  -1  -4   42.90    3.30
  -7   1  -4   40.80    3.60
   7  -1   5   21.80    2.70
  -7  -1  -5   23.90    2.00
   7   1  -5   22.80    2.70
  -7   1   5   30.30    3.70
  -7   1   5   19.70    2.40
  -7  -1  -5   17.90    2.90
   7   1   5   25.00    2.70
  -7  -1   5   29.50    3.70
   7  -1  -5   24.90    2.80
  -7  -1   5   25.00    2.20
  -7   1  -5   21.10    1.80
  -7   1  -5   26.70    3.30
   7  -1   6   38.60    3.10
  -7  -1  -6   36.30    2.70
  -7  -1  -6   39.50    3.90
   7   1  -6   41.20    3.60
  -7   1   6   40.80    4.60
   7  -1   6   37.40    3.40
  -7   1   6   35.60    3.00
  -7   1  -6   33.40    3.70
  -7  -1   6   35.00    2.80
   7   1   6   31.80    3.10
   7  -1  -6   32.30    3.20
  -7  -1   6   30.90    4.20
  -7   1   7   16.00    3.90
   7  -1   7    9.20    2.60
   7   1  -7    8.70    2.70
  -7  -1  -7    8.10    2.70
  -7   1   7    6.20    3.30
   7   1   7    9.80    2.50
   7  -1  -7    7.80    2.50
  -7   1  -7    9.00    2.80
  -7  -1   7    9.50    3.60
   7  -1   8    6.90    2.50
  -7  -1  -8    6.10    2.90
  -7   1   8    7.70    3.80
   7   1  -8    4.30    2.60
  -7   1  -8    9.10    3.00
  -7  -1   8   10.70    4.00
   7  -1  -8   10.10    2.80
   7   1   8    8.40    2.40
  -7  -1  -9    0.10    3.30
   7  -1   9    5.00    2.90
  -7   1   9    2.10    3.50
   7   1  -9    3.10    2.50
  -7   1  -9   -3.10    3.20
  -7  -1   9   -0.70    3.80
   7   1   9    1.40    2.50
  -8   1   0   16.20    1.50
  -8  -1   0   13.60    1.70
  -8  -1   0   14.70    1.50
  -8   1   0   13.10    1.60
  -8   1   0   13.00    1.70
   8   1   0   15.10    1.80
   8  -1   0   14.80    1.80
  -8   1   1  447.66   18.00
   8  -1   1  447.36   18.10
   8   1  -1  435.76   18.10
  -8   1   1  435.56   18.20
   8   1  -1  469.95   17.90
  -8  -1  -1  443.96   18.20
  -8  -1  -1  465.35   17.90
  -8   1  -1  481.85   17.70
  -8   1  -1  475.35   18.30
   8   1   1  484.05   18.20
   8   1   1  493.75   18.00
  -8  -1   1  468.35   18.40
   8  -1  -1  481.85   18.20
  -8   1  -1  470.05   17.80
  -8  -1   1  479.75   17.90
  -8   1   2    0.60    1.60
   8   1  -2    2.90    1.40
  -8  -1  -2    0.30    1.60
   8  -1   2    0.80    1.40
  -8  -1  -2    1.90    0.90
   8  -1   2    2.90    0.80
  -8   1   2    2.70    1.00
   8   1  -2    2.80    1.00
   8   1   2    0.80    1.50
  -8   1  -2    3.30    0.70
  -8  -1   2    2.90    1.80
  -8   1  -2    2.10    1.60
   8   1   2    3.30    1.00
   8  -1  -2    2.60    1.20
   8  -1  -2    2.00    1.20
  -8  -1   2    2.50    0.90
  -8  -1  -3  144.69    6.00
   8  -1   3  147.69    5.80
  -8  -1  -3  145.59    7.10
   8   1  -3  142.69    6.70
  -8   1   3  144.79    6.30
   8  -1   3  141.99    6.80
  -8   1   3  140.79    7.20
   8   1  -3  145.09    6.10
   8  -1  -3  153.38    6.70
   8   1   3  149.09    6.80
  -8  -1   3  150.38    7.50
  -8   1  -3  157.58    7.10
   8   1   3  149.79    6.10
  -8  -1   3  154.68    6.10
  -8   1  -3  154.08    5.70
   8  -1   4    4.20    0.80
  -8  -1  -4    0.30    2.10
  -8  -1  -4    3.30    1.10
   8   1  -4    4.50    1.70
   8  -1   4    3.50    2.00
  -8   1   4    3.90    2.50
  -8   1   4    3.80    1.50
   8  -1  -4    3.50    1.60
  -8  -1   4    4.30    1.10
   8   1   4    3.10    1.90
  -8  -1   4   -0.40    2.40
  -8   1  -4    4.70    0.80
  -8   1  -4    3.00    2.10
  -8  -1   4    3.80    1.10
   8   1   4    1.80    1.10
  -8   1   5   32.20    3.90
   8  -1   5   27.90    3.00
  -8   1   5   26.70    2.50
  -8  -1  -5   28.50    3.40
   8   1  -5   31.90    3.10
  -8  -1  -5   29.70    2.30
  -8  -1   5   35.00    2.60
  -8  -1   5   37.70    4.20
   8   1   5   36.90    3.30
  -8   1  -5   35.70    3.60
   8  -1  -5   35.40    3.10
   8   1  -6   -0.80    1.80
   8  -1   6    1.20    2.30
  -8   1   6    1.00    2.80
  -8  -1  -6    2.20    2.40
  -8   1   6   -3.50    1.60
  -8  -1   6    2.30    2.70
  -8   1  -6    0.40    2.20
   8   1   6    0.00    1.90
   8  -1  -6    0.50    1.90
   8   1  -7    3.00    2.50
  -8   1   7    8.70    3.50
   8  -1   7    4.80    2.30
  -8  -1  -7    7.70    2.80
   8   1   7    7.20    2.30
  -8   1  -7    7.80    2.80
   8  -1  -7    4.50    2.40
  -8  -1   7   12.00    3.80
  -8  -1  -8    7.70    3.20
   8  -1   8    3.10    2.40
   8   1  -8    2.60    2.40
  -8   1   8    3.40    3.50
  -8   1  -8    6.00    3.20
   8   1   8    2.00    2.60
   8  -1  -8    2.70    2.40
  -8  -1   8    2.00    3.40
  -8   1   9    3.40    4.20
  -8  -1  -9    7.00    3.40
   8   1  -9   -0.20    2.90
   8  -1   9    2.30    2.90
  -8  -1   9   -0.50    4.00
   8   1   9    5.00    2.80
  -8   1  -9    5.50    3.50
   9  -1   0   66.39    3.60
  -9  -1   0   63.29    3.40
  -9   1   0   61.79    3.40
  -9  -1   0   55.59    3.50
  -9   1   0   62.29    3.40
   9   1   0   58.89    3.50
   9   1  -1   19.20    2.00
   9  -1   1   18.90    2.10
   9   1  -1   21.60    1.70
  -9   1   1   17.30    2.20
  -9  -1  -1   21.20    2.10
  -9   1   1   22.60    2.00
  -9  -1  -1   20.70    1.80
   9   1   1   19.70    1.90
  -9   1  -1   19.50    1.80
   9   1   1   19.20    2.10
  -9  -1   1   21.70    2.40
  -9   1  -1   19.90    1.50
  -9   1  -1   16.30    2.00
   9  -1  -1   19.90    2.10
  -9  -1   1   19.90    1.70
  -9   1   2   27.60    2.20
   9  -1   2   25.10    2.50
  -9  -1  -2   19.50    1.90
  -9   1   2   25.90    2.90
   9   1  -2   22.40    2.10
  -9  -1  -2   23.40    2.50
   9   1  -2   22.10    2.30
  -9  -1   2   29.50    2.90
   9  -1  -2   24.50    2.30
  -9   1  -2   25.80    1.60
  -9  -1   2   28.50    1.90
   9   1   2   27.80    2.50
   9   1   2   28.70    2.10
  -9   1  -2   28.30    2.80
   9  -1   3  110.49    4.50
   9   1  -3  118.09    5.70
   9  -1   3  109.89    5.70
   9   1  -3  122.09    4.90
  -9   1   3  111.59    6.20
  -9  -1  -3  107.49    4.70
  -9   1   3  112.59    5.10
  -9  -1  -3  117.19    6.00
   9  -1  -3  112.99    5.60
  -9  -1   3  115.29    4.80
   9   1   3  112.39    5.70
  -9   1  -3  111.59    4.40
  -9  -1   3  103.49    6.10
   9   1   3  113.59    4.90
  -9   1  -3  110.59    6.00
  -9   1   4   82.99    4.10
  -9  -1  -4   80.89    5.20
   9  -1   4   84.19    4.90
  -9  -1  -4   85.59    3.70
   9   1  -4   81.29    4.80
  -9   1   4   75.89    5.50
   9  -1   4   82.29    3.30
  -9   1  -4   76.89    3.20
   9  -1  -4   82.69    4.90
  -9   1  -4   88.29    5.30
  -9  -1   4   87.89    4.60
  -9  -1   4   75.89    5.40
  -9  -1   4   75.39    3.80
   9   1   4   90.39    4.50
   9   1   4   71.09    4.70
   9   1  -5   25.00    3.00
   9  -1   5   21.50    2.80
  -9   1   5   20.70    3.50
  -9   1   5   23.70    2.20
  -9  -1  -5   21.50    3.10
  -9   1  -5   27.90    3.30
   9   1   5   23.00    2.70
   9  -1  -5   22.10    2.70
  -9  -1   5   21.70    1.90
  -9  -1   5   13.10    3.10
   9  -1   6   52.59    4.20
   9   1  -6   49.80    4.50
  -9   1   6   50.69    5.00
  -9  -1  -6   52.19    4.70
  -9   1  -6   59.19    4.90
   9   1   6   47.00    4.00
   9  -1  -6   50.39    4.30
  -9  -1   6   47.30    4.90
  -9   1   7    0.10    3.10
   9  -1   7    5.80    2.40
  -9  -1  -7    5.60    2.80
   9   1  -7    1.10    2.50
  -9  -1   7    3.50    3.20
   9  -1  -7    3.70    2.40
   9   1   7    4.60    2.20
  -9   1  -7    2.70    2.60
  -9   1   8   30.20    4.80
  -9  -1  -8   25.50    4.10
   9   1  -8   17.50    3.60
   9  -1   8   28.20    3.80
  -9   1  -8   21.80    3.90
   9   1   8   25.20    3.50
  -9  -1   8   24.10    4.60
   9  -1  -8   24.50    3.70
   9  -1   9   -1.60    2.60
   9   1   9    7.10    3.00
  10  -1   0    2.30    1.50
  10   1   0    1.00    1.50
 -10  -1   0   -0.60    1.50
 -10   1   0    1.40    1.50
 -10   1   0    0.20    1.50
 -10  -1   0    1.00    1.30
 -10   1   1  112.99    5.40
 -10  -1  -1  114.59    5.10
  10   1  -1  112.39    5.40
  10  -1   1  113.19    5.40
 -10   1   1  115.09    5.10
 -10  -1  -1  111.19    5.50
 -10   1  -1  101.89    4.90
  10   1   1  101.89    5.30
  10  -1  -1  102.49    5.30
 -10   1  -1  104.99    5.50
 -10  -1   1  104.49    4.90
 -10   1  -1  105.19    4.70
 -10  -1   1  101.79    5.40
  10   1  -2    3.30    1.60
 -10  -1  -2    2.20    1.70
 -10   1   2    1.60    2.10
  10  -1   2    1.20    1.80
 -10   1   2    0.30    1.20
  10   1  -2   -2.10    1.10
 -10  -1  -2   -0.30    1.10
 -10   1  -2    1.70    1.80
 -10   1  -2    0.80    0.80
  10   1   2    1.10    1.20
  10   1   2    2.60    1.80
 -10   1  -2   -1.40    0.80
 -10  -1   2    1.90    2.30
  10  -1  -2    1.90    1.70
 -10  -1   2    0.30    1.00
 -10  -1  -3   40.10    3.70
  10  -1   3   39.30    3.70
 -10   1   3   44.10    4.10
 -10  -1  -3   40.60    2.40
  10   1  -3   43.80    2.60
  10   1  -3   41.10    3.40
 -10   1   3   42.80    2.90
 -10  -1   3   48.80    4.60
 -10   1  -3   41.50    3.80
  10   1   3   50.69    3.70
  10  -1  -3   50.29    3.50
  10   1   3   50.39    2.70
 -10   1  -3   47.70    2.00
 -10  -1   3   50.29    2.70
 -10   1   4    0.90    2.30
  10   1  -4   -1.50    1.80
 -10  -1  -4    1.00    0.90
 -10  -1  -4   -4.50    1.90
  10  -1   4   -1.70    1.90
 -10   1   4    1.00    1.30
 -10   1  -4    4.70    2.20
 -10  -1   4    1.40    1.00
  10   1   4    0.50    2.00
  10  -1  -4    0.50    1.60
 -10  -1   4    2.60    2.80
 -10   1   5   51.49    3.10
  10  -1   5   59.39    4.50
 -10  -1  -5   50.49    4.50
 -10   1   5   64.99    5.40
  10   1  -5   49.70    4.00
  10  -1  -5   46.40    3.80
 -10   1  -5   46.40    4.20
  10   1   5   44.10    3.90
 -10  -1   5   38.30    4.40
 -10   1   6    7.50    3.10
 -10  -1  -6    3.20    2.60
  10  -1   6    3.50    2.30
  10   1  -6    1.40    2.00
  10   1   6    4.10    2.20
 -10  -1   6    8.10    3.60
  10  -1  -6    3.00    2.30
 -10   1  -6    2.00    2.50
  10  -1   7   13.30    3.00
  10   1  -7    4.70    2.60
 -10   1   7   12.50    4.10
 -10  -1  -7    6.60    2.90
  10  -1  -7    7.10    2.70
 -10   1  -7    2.80    2.80
 -10  -1   7    7.50    3.80
  10   1   7    5.60    2.70
 -10  -1  -8   -3.10    3.20
  10   1  -8    2.10    2.80
 -10   1   8    3.50    3.60
  10  -1   8    2.60    2.60
 -10  -1   8   14.20    4.50
  10   1   8    0.00    2.70
  10  -1  -8   -0.10    2.60
 -10   1  -8   -0.40    3.20
  10  -1   9   -1.30    2.60
  10   1   9    4.60    3.10
  11   1   0  112.29    5.60
 -11   1   0  112.79    5.40
 -11  -1   0  114.49    5.50
 -11   1   0  110.59    5.40
  11  -1   0  104.09    5.50
 -11  -1   0  112.29    5.40
  11   1  -1   38.30    3.20
  11  -1   1   35.10    3.30
 -11   1   1   39.90    3.00
 -11  -1  -1   37.00    2.90
 -11   1   1   35.40    3.10
 -11  -1  -1   35.60    3.10
  11  -1  -1   34.10    3.10
 -11  -1   1   39.30    3.60
  11   1   1   42.70    3.30
 -11  -1   1   36.50    2.80
 -11   1  -1   34.20    3.10
 -11   1  -1   42.20    2.80
  11  -1   2   81.79    4.80
  11   1  -2   75.49    4.60
 -11   1   2   79.69    4.10
 -11  -1  -2   64.09    3.80
 -11  -1  -2   89.19    5.10
 -11   1   2   76.89    4.90
 -11   1  -2   83.19    3.60
  11   1   2   79.99    4.70
  11  -1  -2   84.89    4.60
 -11   1  -2   82.09    4.90
 -11  -1   2   79.29    3.90
 -11  -1   2   86.79    5.10
 -11   1   3    7.50    2.90
  11  -1   3   11.40    2.50
 -11   1   3   14.20    1.70
  11   1  -3   11.30    2.20
 -11  -1  -3   15.40    1.40
 -11  -1  -3   12.60    2.80
 -11  -1   3   13.40    1.50
 -11  -1   3   11.70    2.90
 -11   1  -3    9.50    2.50
  11   1   3   11.00    2.40
 -11   1  -3   12.90    1.00
  11  -1  -3   14.60    2.30
 -11  -1  -4   22.40    3.10
  11   1  -4   21.70    2.80
  11  -1   4   23.60    2.90
 -11   1   4   28.90    3.80
 -11   1   4   28.90    2.40
  11  -1  -4   25.20    2.80
  11   1   4   25.80    2.90
 -11  -1   4   26.60    1.90
 -11  -1   4   21.20    3.40
 -11   1  -4   24.00    3.20
  11   1  -5    7.20    2.30
  11  -1   5    8.90    2.40
 -11  -1  -5   10.70    2.80
 -11   1   5    8.20    3.10
  11  -1  -5    8.80    2.20
 -11   1  -5    7.20    2.50
  11   1   5    7.20    2.40
 -11  -1   5   13.40    3.20
  11  -1   6    0.60    2.20
 -11  -1  -6    2.50    2.60
  11   1  -6    0.10    2.00
 -11   1   6   -0.10    2.90
  11  -1  -6    0.00    2.10
 -11  -1   6    4.40    3.10
 -11   1  -6    1.60    2.50
  11   1   6   -0.60    2.20
  11   1  -7   17.50    3.50
  11  -1   7   14.60    3.10
 -11   1   7   15.10    4.00
 -11  -1  -7   12.20    3.40
 -11   1  -7   12.50    3.40
  11   1   7   16.80    3.00
  11  -1  -7   18.80    3.40
 -11  -1   7   20.20    4.20
 -11  -1  -8    0.00    3.40
  11  -1   8    6.80    2.90
  11   1  -8   -0.20    2.80
 -11   1   8    7.60    4.40
  11  -1  -8   -5.30    2.80
  11   1   8    0.30    2.90
 -11  -1   8    7.60    4.40
 -11   1  -8    4.40    3.60
  11   1   9    0.90    3.30
 -12  -1   0   58.89    4.00
 -12   1   0   64.79    3.90
  12  -1   0   57.09    4.10
 -12   1   0   68.59    4.10
 -12  -1   0   66.59    4.00
  12   1   0   61.99    4.20
 -12  -1  -1   48.80    3.20
 -12   1   1   43.60    3.80
  12  -1   1   45.80    3.70
  12   1  -1   49.60    3.60
 -12  -1  -1   48.90    3.80
 -12   1   1   44.90    3.30
 -12   1  -1   41.00    3.50
  12   1   1   40.30    3.60
 -12  -1   1   36.20    3.10
  12  -1  -1   38.50    3.50
 -12   1  -1   44.10    3.10
 -12  -1   1   41.70    3.80
 -12  -1  -2    5.80    2.40
 -12   1   2    5.60    2.30
  12  -1   2    3.90    2.10
 -12  -1  -2    3.50    1.30
 -12   1   2    6.20    1.60
  12   1  -2    6.20    2.00
 -12  -1   2    5.80    1.40
 -12  -1   2    6.00    2.70
 -12   1  -2    6.60    2.20
  12  -1  -2    6.50    1.90
  12   1   2    5.50    2.20
  12  -1   3   31.40    3.20
 -12   1   3   29.90    3.50
 -12   1   3   34.40    2.70
 -12  -1  -3   34.20    2.20
 -12  -1  -3   31.80    3.40
  12   1  -3   33.70    3.20
  12  -1  -3   38.20    3.30
 -12  -1   3   40.50    2.50
  12   1   3   40.00    3.60
 -12  -1   3   41.90    4.20
 -12   1  -3   38.50    3.60
  12   1  -4   46.80    3.90
 -12   1   4   46.60    3.00
 -12   1   4   48.10    4.70
 -12  -1  -4   41.20    4.00
  12  -1   4   46.80    4.10
  12  -1  -4   47.00    4.10
  12   1   4   43.50    3.90
 -12  -1   4   50.99    4.70
 -12   1  -4   51.89    4.40
  12   1  -5   18.30    2.90
 -12   1   5   19.30    3.60
 -12  -1  -5   18.00    3.30
  12  -1   5   17.20    3.00
  12  -1  -5   20.40    3.00
 -12   1  -5   30.80    3.70
  12   1   5   23.70    3.10
 -12  -1   5   24.10    3.90
  12   1  -6   12.60    3.10
 -12   1   6   10.00    3.60
 -12  -1  -6   12.40    3.20
  12  -1   6   11.50    2.90
 -12  -1   6   11.20    3.50
 -12   1  -6    9.80    3.10
  12  -1  -6   11.40    3.00
  12   1   6   11.40    2.80
 -12  -1  -7   10.40    3.40
 -12   1   7    9.70    3.90
  12   1  -7    5.50    2.70
  12  -1   7   13.80    3.40
 -12   1  -7    8.00    3.30
  12  -1  -7    9.90    3.10
  12   1   7    8.20    2.80
 -12  -1   7    7.40    3.80
  12  -1   8   -1.70    2.60
  12   1  -8    0.20    2.70
  12   1   8    4.00    3.10
 -13   1   0  246.88   10.60
  13   1   0  245.08   10.70
 -13   1   0  236.98   10.50
 -13  -1   0  244.88   10.50
  13  -1   0  254.37   10.80
 -13  -1   0  249.58   10.60
 -13   1   1   13.90    2.20
  13   1  -1   16.80    2.50
  13  -1   1   13.10    2.40
 -13   1   1   13.00    2.60
 -13  -1  -1   11.60    2.20
 -13  -1  -1   16.00    2.10
 -13  -1   1   15.20    2.70
 -13   1  -1   12.10    2.50
  13   1   1   15.00    2.50
 -13  -1   1   15.30    2.10
  13  -1  -1   11.90    2.30
 -13   1  -1   16.50    2.00
 -13  -1  -2  195.88    9.20
 -13   1   2  208.58    8.60
 -13   1   2  199.88    9.40
  13   1  -2  195.98    9.10
  13  -1   2  192.68    9.00
  13   1   2  194.28    9.00
 -13  -1   2  195.08    8.40
 -13   1  -2  202.38    9.30
  13  -1  -2  196.68    9.00
 -13  -1   2  193.68    9.40
 -13   1   3    6.30    2.60
 -13   1   3   12.90    1.70
  13  -1   3   11.70    2.60
 -13  -1  -3   11.00    2.50
  13   1  -3   12.00    2.30
  13  -1  -3   12.10    2.50
 -13  -1   3   10.30    2.80
 -13   1  -3   12.20    2.60
  13   1   3   13.00    2.40
 -13  -1   3   12.50    1.60
  13   1  -4   58.09    4.50
  13  -1   4   61.49    4.60
 -13  -1  -4   65.29    5.00
 -13   1   4   63.19    5.10
 -13  -1   4   56.39    5.10
  13   1   4   67.49    4.70
  13  -1  -4   57.09    4.40
 -13   1  -4   58.69    5.00
 -13  -1  -5    7.10    2.90
  13   1  -5    7.40    2.40
  13  -1   5    4.90    2.50
 -13   1   5    9.90    3.20
  13   1   5    3.40    2.40
  13  -1  -5    5.30    2.50
 -13  -1   5    6.10    3.10
 -13   1  -5    6.90    2.80
 -13  -1  -6   18.00    3.70
  13  -1   6   23.70    3.40
  13   1  -6   19.40    3.60
 -13   1   6   23.50    4.20
 -13   1  -6   17.80    3.60
  13  -1  -6   24.40    3.60
 -13  -1   6   24.90    4.60
  13   1   6   20.80    3.30
  13   1  -7    2.40    2.60
 -13  -1  -7   -1.30    2.80
 -13   1   7    3.00    4.00
  13  -1   7    2.40    3.10
  13   1   7    3.70    2.70
 -13  -1   7    4.40    4.10
 -13   1  -7    0.40    3.00
  13  -1  -7   -0.60    2.60
  13   1  -8    3.90    3.10
  13  -1   8    6.90    3.10
  13   1   8    0.50    2.80
  14  -1   0   59.49    4.30
  14   1   0   60.79    4.30
 -14   1   0   62.59    4.30
 -14  -1   0   67.09    4.20
 -14  -1   0   64.29    4.10
 -14   1   0   63.89    4.20
 -14   1   1   62.09    4.40
 -14  -1  -1   64.59    4.50
  14   1  -1   55.39    4.30
 -14  -1  -1   64.59    4.00
 -14   1   1   63.59    4.20
  14  -1   1   62.89    4.40
 -14   1  -1   69.09    4.70
 -14  -1   1   75.09    4.80
  14  -1  -1   66.29    4.70
 -14  -1   1   74.29    4.10
  14   1   1   70.49    4.50
 -14   1  -1   75.09    3.90
  14   1  -2   11.00    2.30
 -14   1   2   12.00    2.60
 -14  -1  -2    8.90    1.70
 -14  -1  -2    9.30    2.50
  14  -1   2   10.30    2.40
 -14   1   2   13.00    2.00
  14   1   2    7.50    2.30
  14  -1  -2   14.20    2.40
 -14  -1   2   10.40    1.70
 -14   1  -2   11.70    2.70
 -14  -1   2   10.10    2.60
  14  -1   3   37.90    3.60
 -14   1   3   43.40    4.30
  14   1  -3   30.20    3.40
 -14  -1  -3   37.80    3.80
 -14   1   3   34.40    2.80
 -14   1  -3   32.60    3.70
  14  -1  -3   41.90    3.70
 -14  -1   3   39.80    4.20
  14   1   3   34.20    3.50
 -14   1   4   31.00    4.00
  14  -1   4   25.30    3.40
 -14  -1  -4   28.60    3.70
  14   1  -4   29.10    3.40
  14  -1  -4   32.10    3.70
 -14   1  -4   32.60    3.90
 -14  -1   4   36.20    4.50
  14   1   4   29.20    3.60
  14   1  -5   21.80    3.50
 -14  -1  -5   21.60    3.60
  14  -1   5   20.50    3.30
 -14   1   5   19.30    3.80
 -14   1  -5   19.60    3.50
  14   1   5   21.40    3.30
  14  -1  -5   21.80    3.50
 -14  -1   5   26.10    4.20
 -14  -1  -6    0.40    2.80
  14   1  -6    2.60    2.50
 -14   1   6    2.30    3.30
  14  -1   6    3.10    2.80
 -14   1  -6    2.30    2.90
  14   1   6    0.30    2.90
 -14  -1   6    9.00    3.70
  14  -1  -6    1.00    2.50
  14   1  -7    4.40    3.20
 -14  -1  -7   14.80    4.20
  14  -1   7    6.10    3.10
 -14   1   7   13.90    4.60
 -14   1  -7   14.40    3.70
  14   1   7    8.00    3.40
 -14  -1   7    6.40    3.90
  14  -1  -7    3.80    3.20
  14   1  -8    0.00    3.20
  15   1   0   28.70    3.30
 -15  -1   0   35.50    3.20
  15  -1   0   27.10    3.10
 -15   1   0   30.70    3.10
 -15   1   0   31.50    3.00
 -15  -1   0   29.30    3.00
 -15  -1  -1    8.10    1.90
 -15   1   1   12.40    2.60
  15  -1   1    8.70    2.40
  15   1  -1    6.90    2.40
 -15  -1  -1    5.60    2.20
 -15   1   1    9.20    2.10
 -15  -1   1    6.90    1.90
 -15   1  -1   11.10    2.40
  15   1   1    7.90    2.40
 -15  -1   1    6.70    2.40
  15  -1  -1    9.10    2.20
 -15   1  -1   10.30    2.30
 -15  -1  -2   44.20    4.00
 -15   1   2   40.90    3.30
  15   1  -2   40.70    3.80
  15  -1   2   39.50    3.70
 -15   1   2   43.40    4.20
 -15  -1   2   41.20    3.70
 -15  -1   2   40.80    4.20
  15   1   2   33.90    3.50
 -15   1  -2   39.70    3.80
  15  -1  -2   34.50    3.60
 -15   1   3    1.80    2.80
  15   1  -3    1.20    2.00
  15  -1   3   -1.30    2.20
 -15  -1  -3    6.30    2.80
 -15   1  -3    2.60    2.40
  15  -1  -3    1.50    2.00
  15   1   3    1.70    2.30
 -15  -1   3    3.40    2.80
  15   1  -4   16.10    3.20
 -15  -1  -4   15.10    3.20
  15  -1   4   13.40    3.00
 -15   1   4   23.50    3.60
  15   1   4   23.50    3.20
 -15  -1   4   20.70    3.70
 -15   1  -4   23.80    3.60
  15  -1  -4   23.60    3.20
  15  -1   5    9.20    2.90
 -15  -1  -5   12.20    3.20
  15   1  -5   14.80    3.10
 -15   1   5   12.20    3.50
  15  -1  -5   10.00    2.80
  15   1   5   12.10    3.00
 -15   1  -5   10.30    3.20
 -15  -1   5   12.90    3.70
  15  -1   6   16.30    3.40
  15   1  -6   12.70    3.30
 -15   1   6   20.10    4.20
 -15  -1  -6   22.40    4.10
  15   1   6   10.20    3.20
  15  -1  -6   15.10    3.50
 -15   1  -6   16.70    3.80
 -15  -1   6   15.40    4.10
  15  -1   7   -0.70    2.80
  15   1  -7   -4.70    2.90
  15  -1  -7    5.40    3.30
  15   1   7   -0.70    2.80
 -16   1   0   34.40    3.30
 -16   1   0   33.10    3.30
  16   1   0   27.30    3.30
  16  -1   0   30.40    3.30
 -16  -1   0   36.90    3.40
 -16  -1   0   32.10    3.20
 -16   1   1   34.90    3.10
 -16   1   1   31.40    3.50
  16   1  -1   26.00    3.20
 -16  -1  -1   33.80    3.40
  16  -1   1   27.80    3.40
 -16  -1   1   28.80    2.80
  16  -1  -1   33.40    3.40
 -16   1  -1   30.60    3.50
 -16  -1   1   30.50    3.50
  16   1   1   26.90    3.30
 -16   1   2    9.90    3.30
  16   1  -2   12.30    2.60
 -16  -1  -2    8.30    2.40
  16  -1   2    7.60    2.50
 -16   1   2   11.60    2.90
 -16   1  -2   14.10    3.00
  16  -1  -2    9.80    2.50
 -16  -1   2   10.60    3.00
  16   1   2   10.20    2.60
 -16   1   3   19.10    3.60
  16  -1   3   14.30    2.90
 -16  -1  -3   24.50    3.40
  16   1  -3   16.90    2.90
 -16   1  -3   14.30    3.00
  16  -1  -3   11.20    2.70
 -16  -1   3   15.50    3.30
  16   1   3   17.20    3.10
  16   1  -4    5.50    2.50
 -16   1   4    3.80    2.90
 -16  -1  -4    5.90    3.00
  16  -1   4    5.10    3.00
 -16  -1   4    5.00    3.30
  16  -1  -4    5.90    2.40
 -16   1  -4    4.30    2.80
  16   1   4    4.00    2.60
  16  -1   5    4.10    2.90
  16   1  -5   -2.60    2.30
 -16  -1  -5    8.10    3.20
 -16   1   5    9.90    3.90
  16  -1  -5    8.20    2.80
  16   1   5    0.50    2.60
 -16  -1   5   16.00    4.10
 -16   1  -5    7.50    3.40
  16   1  -6   -0.20    2.60
 -16  -1  -6    3.60    3.60
 -16   1   6    8.80    4.10
  16  -1   6   -3.30    3.20
 -16  -1   6    7.60    3.70
 -16   1  -6    9.40    3.50
  16   1   6    1.20    3.10
  16  -1  -6   -4.60    2.20
  16   1  -7   -0.90    3.50
  16  -1  -7    1.40    3.20
  17   1   0   16.00    2.90
 -17  -1   0   20.00    2.90
  17  -1   0   17.20    2.90
 -17   1   0   22.90    3.00
 -17  -1   0   19.90    2.80
 -17  -1  -1    2.50    2.30
 -17   1   1    0.10    1.90
  17   1  -1    1.80    2.20
 -17   1   1    2.00    2.30
  17  -1   1    1.30    2.30
 -17  -1   1    8.50    2.60
 -17   1  -1    2.00    2.10
  17  -1  -1    2.80    2.20
  17   1   1    2.10    2.30
  17  -1   2   16.20    3.00
  17   1  -2   19.80    3.10
 -17   1   2   22.20    3.50
 -17  -1  -2   20.40    3.30
  17  -1  -2   20.10    3.10
 -17  -1   2   27.10    3.70
  17   1   2   17.90    3.10
 -17   1  -2   23.10    3.50
  17  -1   3    3.50    2.60
 -17  -1  -3    5.80    2.60
  17   1  -3    5.60    2.80
 -17   1   3    3.20    2.60
  17   1   3    2.60    2.60
 -17   1  -3    6.70    2.80
 -17  -1   3   11.70    3.40
  17  -1  -3    1.50    2.20
  17   1  -4   19.20    3.40
 -17   1   4   23.10    3.90
 -17  -1  -4   22.40    3.70
  17  -1   4   18.20    3.80
 -17  -1   4   26.30    4.10
 -17   1  -4   22.00    3.70
  17   1   4   13.90    3.70
  17  -1  -4   22.60    3.60
 -17  -1  -5    2.20    2.90
  17  -1   5    6.10    3.00
 -17   1   5    6.30    3.50
  17   1  -5   -0.10    2.40
 -17   1  -5    6.70    3.30
 -17  -1   5    3.80    3.70
  17  -1  -5    1.30    2.80
  17   1   5   -0.40    2.80
  17   1  -6    9.80    3.30
  17  -1  -6    2.30    2.80
  17   1   6   -0.50    3.30
 -18  -1   0    3.10    2.20
  18  -1   0    3.30    2.40
  18   1   0    1.00    2.30
 -18   1   0    3.90    2.30
  18   1  -1   24.90    3.40
  18  -1   1   25.30    3.70
 -18  -1  -1   35.90    3.70
  18  -1  -1   22.30    3.50
 -18   1  -1   24.80    3.50
  18   1   1   25.20    3.50
 -18  -1   1   32.10    3.80
  18   1  -2    3.10    2.40
 -18   1   2    3.10    2.70
  18  -1   2    2.10    2.60
 -18  -1  -2   -0.30    2.40
 -18   1  -2    0.20    2.50
  18   1   2   -1.40    2.50
  18  -1  -2   -1.70    2.10
 -18  -1   2    3.50    2.50
 -18  -1  -3   25.10    3.90
  18  -1   3   21.30    3.70
 -18   1   3   34.50    4.40
  18   1  -3   25.00    3.60
 -18  -1   3   25.70    4.20
  18  -1  -3   27.60    3.90
  18   1   3   18.40    3.50
 -18   1  -3   34.30    4.10
  18   1  -4   -5.50    2.20
 -18   1   4    2.90    3.00
  18  -1   4   -1.60    3.10
 -18  -1  -4   -1.30    2.70
  18   1   4   -1.90    2.70
 -18   1  -4    3.20    2.90
 -18  -1   4    2.30    3.50
  18  -1  -4    2.50    2.50
  18  -1   5    4.00    3.50
  18   1  -5    8.40    3.20
 -18   1   5    9.30    3.90
 -18  -1  -5    0.80    2.90
 -18  -1   5    9.60    3.70
  18  -1  -5    5.00    3.10
  18   1   5    2.00    3.10
 -18   1  -5   10.00    3.50
  19   1   0   24.60    3.70
  19  -1   0   26.00    3.80
 -19  -1  -1   13.40    2.90
  19  -1   1   18.20    3.30
  19   1  -1   11.70    3.00
  19  -1  -1   13.60    3.10
 -19   1  -1   19.80    3.50
  19   1   1   14.30    3.20
 -19   1   2   22.10    4.00
  19  -1   2   10.90    3.20
  19   1  -2    7.40    2.90
 -19  -1  -2   14.70    3.20
  19   1   2   10.40    3.50
 -19   1  -2    9.60    2.90
  19  -1  -2   11.60    3.20
 -19  -1   2    8.40    3.20
 -19   1   3    7.20    3.40
 -19  -1  -3    1.30    2.60
  19  -1   3   -1.10    3.10
  19   1  -3    2.80    2.60
 -19   1  -3    2.90    3.10
  19   1   3    0.30    2.80
  19  -1  -3    2.70    2.80
 -19  -1   3    1.30    3.20
 -19   1   4    6.90    3.50
 -19  -1  -4    7.70    3.20
  19   1  -4    4.30    3.20
  19  -1   4   -1.90    2.90
 -19   1  -4   11.10    3.70
  19   1   4    0.00    3.20
 -19  -1   4   11.40    3.60
  19  -1  -4    0.50    2.80
  20   1   0    5.20    2.80
  20  -1   0    8.10    2.90
  20  -1   1   -3.90    2.50
  20   1  -1    0.20    2.50
  20   1   1   -5.20    2.40
 -20   1  -1    3.80    2.80
  20  -1  -1   -2.60    2.30
 -20  -1  -2   11.80    3.20
  20  -1   2    4.90    3.00
  20   1  -2    6.20    3.30
  20   1   2    3.40    3.00
 -20   1  -2   12.00    3.30
  20  -1  -2    3.20    3.00
 -20  -1  -3    6.10    3.30
  20   1  -3    0.30    2.90
 -20   1   3    8.80    3.80
  20  -1  -3   -0.30    2.70
 -20  -1   3    7.50    3.10
 -20   1  -3    7.70    3.50
  20   1   3    5.50    3.70
 -20  -1  -4    4.40    3.50
 -20   1   4    7.20    3.20
 -20   1  -4    4.80    3.60
 -20  -1   4    8.50    3.80
 -21   1  -2   19.00    3.80
 -21  -1  -3    3.50    3.20
 -21   1  -3    0.00    3.00
   0  -2   0  373.66   14.40
   0  -2   0  374.46   14.50
   0   2   0  378.66   14.40
   0   2   0  384.36   14.50
   0   2  -1  245.98    9.60
   0  -2  -1  245.98    9.50
   0  -2  -1  246.98    9.30
   0   2  -1  250.27    9.50
   0   2   1  246.88    9.30
   0  -2   1  256.77    9.40
   0  -2  -1  244.38    9.50
   0   2  -1  246.58    9.40
   0   2   1  249.38    9.50
   0  -2   1  246.28    9.50
   0   2   1  243.18    9.50
   0  -2   2 9999.00  356.06
   0  -2   2 9852.31  355.86
   0   2   2 9788.12  355.86
   0  -2   2 9932.61  356.76
   0   2   2 8684.23  355.56
   0   2   2 9826.32  356.06
   0  -2  -2 9285.37  355.86
   0   2   2 9609.74  356.76
   0  -2  -2 9721.73  356.56
   0   2  -2 9751.62  356.36
   0  -2   2 8855.11  356.06
   0   2  -2 8967.10  356.76
   0   2   3    2.20    0.90
   0  -2   3    2.80    1.10
   0  -2   3    2.00    1.20
   0   2  -3    3.20    1.20
   0  -2  -3    2.60    1.00
   0  -2   3    2.30    1.10
   0  -2  -3    2.00    1.30
   0   2  -3    1.60    1.10
   0  -2   4   49.40    3.30
   0  -2  -4   45.90    3.20
   0   2  -4   53.99    3.30
   0  -2  -4   52.89    3.00
   0   2  -4   49.70    3.10
   0   2  -5  136.29    6.60
   0  -2  -5  129.99    6.40
   0  -2   5  128.69    6.40
   0   2   5  137.89    6.30
   0   2  -5  134.09    6.20
   0  -2   6   19.10    2.90
   0   2   6   13.60    2.00
   0   2  -6   11.40    2.30
   0  -2  -6   11.00    2.40
   0   2   6   10.40    2.20
   0   2  -6   12.40    2.30
   0  -2  -7    6.70    2.30
   0   2  -7    3.00    1.80
   0   2   7    9.80    2.10
   0  -2   7    3.90    2.40
   0   2   7    4.40    2.30
   0  -2   7    8.70    2.20
   0   2   8    4.50    2.10
   0  -2   8    1.10    2.00
   0   2   8    2.00    2.10
   0  -2   8    1.50    2.60
   0  -2   8    1.60    2.10
   0  -2   9    3.00    2.30
   0  -2   9    8.60    2.80
   0   2   9    4.10    3.20
   0  -2   9    1.80    2.90
   0   2   9    5.00    2.50
   0   2  10   -1.30    3.50
   0  -2  10   12.10    4.50
   1  -2   0  140.49    5.40
  -1  -2   0  144.59    5.40
  -1   2   0  142.49    5.40
  -1   2   0  141.99    5.50
  -1   2   0  147.39    5.50
  -1  -2   0  140.59    5.50
   1  -2   0  143.29    5.50
   1   2   0  146.09    5.40
   1   2   0  145.49    5.50
  -1  -2   0  138.19    5.50
   1  -2   1  947.51   34.90
  -1  -2  -1  920.81   34.80
  -1   2   1  914.91   34.90
   1   2  -1  910.11   34.90
   1   2  -1  963.30   34.90
  -1  -2  -1  927.21   34.90
  -1  -2  -1  888.91   34.80
  -1   2   1  906.11   34.70
   1  -2   1  936.91   34.80
   1   2  -1  935.11   34.70
   1   2   1  949.71   34.80
   1   2   1  917.51   34.70
   1  -2  -1  921.81   34.90
   1  -2  -1  916.61   34.90
  -1  -2   1  961.30   35.00
  -1  -2   1  963.10   34.70
   1  -2  -1  928.91   34.90
  -1   2  -1  925.11   34.90
  -1   2  -1  938.51   34.80
  -1   2   2  950.20   36.40
   1  -2   2  986.50   36.50
   1  -2   2  994.60   36.60
  -1   2   2 1000.50   36.50
  -1  -2  -2  950.20   36.40
   1  -2   2  996.10   36.30
  -1   2   2  996.40   36.50
   1  -2   2  967.70   36.40
  -1   2   2  967.60   36.30
  -1  -2  -2  952.30   36.50
   1   2  -2  942.51   36.60
   1   2  -2  970.30   36.30
  -1   2  -2  933.91   36.50
  -1  -2   2  930.41   36.50
   1   2   2  986.60   36.40
   1   2   2  992.50   36.60
   1   2   2  951.00   36.30
   1   2   2  969.70   36.40
  -1  -2   2  951.10   36.60
   1  -2  -2  956.80   36.50
  -1   2  -2  974.90   36.50
   1  -2  -2  958.30   36.30
  -1  -2   2  986.60   36.40
  -1  -2   2  961.80   36.30
   1   2  -3  621.44   24.20
  -1   2   3  642.04   24.20
   1  -2   3  634.34   24.20
  -1   2   3  627.54   24.40
  -1  -2  -3  626.34   24.30
   1  -2   3  622.64   24.30
   1   2  -3  627.14   24.50
  -1  -2  -3  628.24   24.40
  -1   2  -3  631.74   24.40
   1   2   3  651.03   24.30
   1   2   3  633.34   24.20
  -1  -2   3  655.73   24.60
   1  -2  -3  656.33   24.40
  -1   2  -3  646.34   24.50
   1  -2  -3  649.83   24.30
  -1  -2   3  646.04   24.30
   1   2  -4  136.49    6.30
  -1  -2  -4  137.69    6.30
   1   2  -4  136.19    6.00
  -1  -2  -4  135.69    6.20
   1  -2   4  138.89    6.20
  -1   2   4  138.19    6.20
   1  -2  -4  137.49    6.10
  -1  -2   4  136.89    6.30
   1   2   4  140.19    5.90
  -1   2  -4  138.39    6.30
   1  -2  -4  137.19    6.20
  -1   2  -4  136.39    6.20
  -1   2   5   88.59    4.70
   1   2  -5   80.79    4.30
   1  -2   5   88.49    4.70
   1   2  -5   77.89    4.60
  -1  -2  -5   78.99    4.50
  -1  -2  -5   81.99    4.50
  -1  -2   5   77.29    4.70
   1  -2  -5   81.49    4.50
   1  -2  -5   79.79    4.30
  -1   2  -5   77.49    4.60
   1   2   5   81.49    4.30
   1  -2   6  257.57   10.90
   1   2  -6  257.07   10.60
   1   2  -6  242.68   10.90
   1  -2   6  250.57   10.80
  -1  -2  -6  244.88   10.70
  -1   2   6  246.88   10.70
  -1  -2   6  251.37   11.00
   1   2   6  242.28   10.80
   1  -2  -6  239.08   10.60
   1   2   6  238.48   10.50
   1  -2  -6  245.18   10.70
  -1   2  -6  257.57   10.90
   1  -2   7    7.00    2.40
   1   2  -7    7.60    2.40
  -1  -2  -7    6.00    2.00
   1  -2   7    6.30    2.40
  -1   2   7    6.40    1.90
  -1   2   7    5.80    2.00
  -1   2  -7    7.20    2.10
   1   2   7    7.50    2.20
  -1  -2   7    6.30    1.80
   1   2   7    4.50    1.90
  -1  -2   7    9.60    2.50
   1  -2  -7    5.90    2.30
  -1   2   8    8.60    2.20
  -1   2   8    3.20    2.40
   1  -2   8    8.50    2.60
   1  -2   8    7.40    2.80
   1   2   8   10.50    2.30
  -1  -2   8    3.20    2.20
  -1  -2   8    8.50    2.50
   1   2   8    5.10    2.60
  -1  -2   8    4.90    2.90
  -1   2   9   13.90    3.50
  -1   2   9    5.80    2.90
   1  -2   9   12.10    2.70
   1  -2   9    7.80    2.80
   1   2   9   17.20    3.60
  -1  -2   9   12.10    3.60
   1   2   9    8.40    3.00
  -1  -2   9   10.00    2.90
   1  -2  10   11.50    3.60
  -1   2  10   11.00    3.70
   1   2  10    5.50    2.90
   2  -2   0  316.57   12.00
  -2  -2   0  316.87   12.00
  -2   2   0  316.17   11.90
   2   2   0  310.67   11.90
   2   2   0  317.87   11.90
   2  -2   0  306.17   11.90
  -2   2   0  312.37   12.00
  -2  -2   0  321.67   11.90
   2   2   0  307.47   12.00
   2  -2   0  312.77   11.90
  -2  -2   0  319.17   11.90
  -2   2   0  322.27   11.90
   2  -2   1   70.19    3.00
   2   2  -1   68.89    2.90
  -2  -2  -1   65.49    2.80
  -2  -2  -1   68.29    2.80
  -2   2   1   66.09    2.90
   2  -2   1   66.09    2.60
   2  -2   1   65.69    3.00
  -2   2   1   66.59    2.90
  -2   2   1   69.39    2.70
  -2  -2  -1   64.39    2.90
   2  -2  -1   64.49    2.90
   2   2   1   66.19    2.80
   2   2   1   66.79    2.80
  -2  -2   1   63.59    3.10
   2  -2  -1   67.49    3.00
  -2   2  -1   65.89    2.60
  -2   2  -1   65.69    3.00
   2   2   1   66.29    3.00
   2  -2  -1   64.09    2.70
   2  -2   2   72.49    3.10
   2   2  -2   69.29    3.60
   2  -2   2   74.19    3.60
  -2  -2  -2   70.39    3.30
  -2   2   2   72.59    3.20
  -2  -2  -2   74.49    3.40
   2  -2   2   71.59    3.60
  -2   2   2   72.69    3.50
   2   2  -2   72.39    3.10
   2  -2   2   70.89    3.60
  -2  -2  -2   69.89    3.60
   2  -2   2   69.79    3.20
  -2  -2   2   83.49    3.60
   2   2   2   87.59    3.30
  -2  -2   2   78.89    3.20
  -2  -2   2   79.39    3.60
   2  -2  -2   80.69    3.60
   2  -2  -2   85.59    3.50
   2  -2  -2   86.99    3.40
  -2  -2   2   79.59    3.90
   2   2   2   61.29    3.40
   2   2   2   82.49    3.40
  -2   2  -2   77.29    3.60
  -2   2   3   19.60    1.70
  -2   2   3   18.50    1.50
  -2  -2  -3   12.70    1.70
   2   2  -3   14.00    1.70
   2  -2   3   15.50    1.70
   2  -2   3   15.60    1.40
   2   2  -3   16.20    1.40
  -2  -2  -3   14.80    1.50
  -2  -2   3   13.90    1.90
   2   2   3   14.10    1.50
   2  -2  -3   18.60    1.60
   2  -2  -3   13.90    1.80
   2   2   3   21.10    1.60
  -2  -2   3   13.80    1.30
  -2   2  -3   15.50    1.70
   2   2   3   16.60    1.60
  -2  -2  -4   62.79    3.50
  -2  -2  -4   60.09    3.80
  -2   2   4   62.29    3.50
   2  -2   4   61.09    3.90
   2   2  -4   62.49    3.80
   2   2  -4   62.49    3.30
  -2  -2   4   78.39    4.10
   2  -2  -4   73.39    3.80
  -2   2  -4   72.19    3.90
   2  -2  -4   74.59    3.60
   2   2   4   72.49    3.60
   2  -2   5   58.19    3.90
  -2  -2  -5   63.09    4.10
   2  -2   5   63.99    4.00
   2   2  -5   67.69    4.40
  -2   2   5   58.69    3.90
  -2  -2  -5   64.49    3.80
  -2  -2   5   58.69    4.50
   2   2   5   61.29    3.50
   2  -2  -5   60.99    4.20
  -2   2  -5   61.09    4.10
   2  -2  -5   60.49    3.60
   2  -2   6   60.79    4.10
   2   2  -6   54.09    4.20
  -2  -2  -6   52.19    3.90
  -2   2   6   53.49    4.10
   2  -2   6   55.99    4.10
  -2  -2  -6   57.59    4.20
  -2  -2   6   57.89    3.80
  -2  -2   6   63.09    4.90
   2  -2  -6   61.59    4.00
   2  -2  -6   65.19    4.50
  -2   2  -6   62.89    4.20
   2   2   6   64.79    3.90
  -2  -2  -7   23.80    2.90
   2   2  -7   25.60    3.10
   2  -2   7   27.40    3.10
   2  -2   7   29.70    3.30
  -2   2   7   28.70    3.10
  -2  -2   7   25.50    2.80
   2   2   7   28.20    3.20
   2  -2  -7   29.90    3.40
  -2   2  -7   25.90    3.00
  -2  -2   7   33.40    3.90
   2   2   7   32.60    3.00
   2  -2  -7   29.60    3.00
  -2   2   8   10.10    3.30
   2   2  -8    6.60    2.30
   2  -2   8   10.60    2.70
  -2   2   8    6.40    2.50
   2  -2   8    6.90    2.30
  -2  -2  -8    6.80    2.30
  -2   2   8    9.50    2.20
  -2  -2   8    7.90    3.20
   2   2   8    7.30    2.60
   2   2   8   14.50    2.20
  -2   2  -8    8.70    2.50
  -2  -2   8    9.00    2.40
   2  -2   9    4.50    2.70
   2  -2   9    2.90    2.40
  -2   2   9   -2.90    3.20
  -2   2   9   -1.60    2.50
   2   2   9    2.90    2.60
  -2  -2   9    4.90    3.00
  -2  -2   9    3.20    2.30
   2   2   9    4.70    3.20
  -2   2  10    7.00    3.70
   2  -2  10    5.10    2.60
   2   2  10   -1.00    2.50
  -2  -2  10   14.20    4.60
   3  -2   0  150.48    5.90
   3   2   0  150.98    6.00
  -3  -2   0  149.88    5.90
   3  -2   0  154.08    6.00
   3  -2   0  149.88    5.80
   3   2   0  153.98    5.90
  -3   2   0  149.99    6.00
  -3   2   0  147.49    5.80
  -3   2   0  150.78    5.90
  -3  -2   0  152.98    5.90
   3   2   0  147.69    6.00
  -3  -2   0  148.49    6.00
  -3   2   1  261.97    9.60
  -3  -2  -1  263.27    9.50
  -3  -2  -1  261.27    9.60
  -3   2   1  263.87    9.60
   3   2  -1  254.87    9.50
  -3  -2  -1  249.18    9.40
  -3   2   1  260.07    9.40
   3  -2   1  264.87    9.60
   3  -2  -1  227.38    9.50
   3  -2  -1  227.98    9.40
  -3  -2   1  228.38    9.70
   3  -2  -1  226.38    9.50
   3   2   1  232.18    9.60
   3   2   1  228.48    9.40
  -3   2  -1  230.08    9.60
   3   2   1  225.28    9.40
   3  -2   2   13.80    1.50
   3  -2   2   12.60    1.10
   3  -2   2   17.40    1.60
   3  -2   2   16.20    1.00
  -3  -2  -2   14.70    1.30
  -3  -2  -2   14.50    1.30
   3   2  -2   14.60    1.50
  -3   2   2   15.10    1.50
  -3   2   2   15.80    1.30
  -3  -2  -2   13.60    1.60
   3   2   2   14.20    1.30
  -3   2  -2   14.70    1.60
   3  -2  -2   15.50    1.60
  -3  -2   2   16.00    1.10
  -3   2  -2   18.20    1.70
  -3  -2   2   15.70    1.10
  -3  -2   2   16.90    1.50
   3  -2  -2   14.70    1.30
  -3  -2   2   18.60    1.80
  -3  -2   2   14.50    1.80
   3  -2  -2   16.10    1.40
   3   2   2   17.90    1.50
   3  -2   3   44.30    2.20
   3   2  -3   43.50    2.80
  -3  -2  -3   45.50    2.60
  -3  -2  -3   50.39    3.00
   3  -2   3   46.20    2.90
  -3   2   3   52.49    2.90
  -3   2   3   47.90    2.80
  -3   2   3   48.30    2.50
  -3  -2   3   44.50    2.30
   3   2   3   45.60    2.40
  -3   2  -3   43.60    2.90
   3  -2  -3   44.40    2.60
  -3  -2   3   41.10    3.20
  -3  -2   3   46.40    2.30
   3  -2  -3   44.30    3.10
   3   2   3   41.90    2.70
   3  -2   4   66.99    3.30
  -3   2   4   71.59    3.80
  -3  -2  -4   67.09    3.60
  -3  -2  -4   68.79    4.10
   3  -2   4   71.69    3.90
   3   2  -4   65.69    4.00
  -3   2  -4   70.39    4.00
  -3  -2   4   71.29    3.40
   3  -2  -4   73.49    3.80
   3  -2  -4   76.59    4.00
  -3  -2   4   71.79    4.30
   3   2   4   70.49    3.70
  -3  -2   4   73.89    3.50
   3  -2   5   26.00    2.60
  -3  -2  -5   30.20    2.90
   3   2  -5   30.60    2.90
   3  -2   5   30.80    2.80
  -3   2   5   29.10    2.60
  -3  -2  -5   31.20    2.80
   3   2   5   22.80    2.40
  -3   2  -5   23.80    2.90
  -3  -2   5   22.50    3.10
  -3  -2   5   22.20    2.10
   3  -2  -5   23.10    2.40
   3  -2  -5   25.60    2.80
   3  -2   6   22.80    2.90
  -3   2   6   25.40    2.60
   3   2  -6   26.30    3.20
  -3  -2  -6   24.90    2.60
   3  -2   6   26.60    2.80
  -3  -2  -6   25.70    3.00
   3  -2  -6   27.60    2.80
  -3  -2   6   26.80    2.40
  -3   2  -6   26.90    3.10
   3  -2  -6   24.30    2.90
   3   2   6   25.50    2.50
  -3  -2   6   25.90    3.40
   3   2  -7    8.90    2.30
  -3  -2  -7   14.20    2.60
   3  -2   7   12.60    2.40
   3  -2   7   14.00    2.70
  -3  -2  -7   10.60    2.20
  -3   2   7   14.80    2.50
  -3   2  -7   11.60    2.80
   3   2   7   13.90    2.30
   3  -2  -7   11.30    2.50
  -3  -2   7    8.90    2.90
   3  -2  -7   13.00    2.30
  -3  -2   7    9.50    2.00
   3  -2   8    6.10    2.60
  -3  -2  -8    8.10    2.40
  -3   2   8    1.60    2.30
   3   2  -8    6.00    2.30
  -3   2   8    7.10    3.40
   3  -2   8    7.20    2.80
  -3  -2   8    4.60    2.90
  -3   2  -8    8.00    2.60
   3   2   8    8.30    2.10
   3  -2  -8    7.50    2.20
   3   2   8    8.30    2.90
  -3  -2   8    8.90    2.30
  -3   2   9    1.80    3.10
   3  -2   9    3.80    2.70
   3   2   9    0.70    2.80
  -3  -2   9    1.90    3.00
   3  -2  10    6.40    2.70
  -3   2  10   12.50    4.00
   3  -2  10   -0.60    2.50
  -3  -2  10    8.70    3.90
   3   2  10    3.40    3.20
   4  -2   0 1668.63   63.39
  -4  -2   0 1720.23   63.39
  -4   2   0 1707.43   63.29
   4   2   0 1742.03   63.29
  -4  -2   0 1670.53   63.29
   4   2   0 1699.93   63.49
  -4   2   0 1713.93   63.39
   4  -2   0 1700.73   63.29
   4  -2   0 1698.43   63.49
  -4   2   0 1651.03   63.39
  -4  -2   0 1678.33   63.49
   4   2   0 1677.33   63.39
   4   2  -1  230.28    9.10
  -4   2   1  229.68    9.00
   4   2  -1  238.18    9.30
   4  -2   1  197.98    9.10
  -4   2   1  221.48    8.90
  -4  -2  -1  229.18    9.00
  -4  -2  -1  223.88    8.90
   4   2  -1  237.38    8.70
  -4   2   1  228.78    9.00
  -4  -2  -1  229.88    9.10
   4  -2   1  220.98    9.10
   4  -2  -1  227.88    9.00
   4   2   1  230.18    9.10
   4  -2  -1  239.48    9.10
   4  -2  -1  237.18    9.00
  -4   2  -1  230.18    8.60
  -4  -2   1  229.18    9.30
  -4   2  -1  231.38    8.60
  -4   2  -1  226.48    9.20
   4   2   1  230.48    9.00
  -4  -2   1  234.58    8.70
   4   2   1  227.68    8.90
   4  -2   2  186.98    8.10
  -4  -2  -2  192.58    8.00
  -4  -2  -2  192.88    7.80
   4   2  -2  192.48    8.10
  -4   2   2  195.48    7.90
   4  -2   2  190.58    7.50
  -4   2   2  186.38    8.00
   4  -2   2  188.28    7.50
  -4  -2  -2  190.88    8.20
   4  -2  -2  212.68    8.00
  -4   2  -2  206.88    8.30
  -4  -2   2  203.28    8.40
  -4  -2   2  205.28    7.60
   4   2   2  213.28    7.90
   4   2   2  201.48    8.00
   4  -2  -2  204.28    8.20
   4  -2  -2  205.08    8.00
  -4  -2   2  208.28    7.60
  -4  -2  -3  103.29    4.60
  -4   2   3  108.79    4.80
   4  -2   3  108.49    4.30
   4   2  -3  105.29    5.00
  -4  -2  -3  105.79    5.20
   4  -2   3  101.79    5.00
  -4  -2   3  109.09    4.50
   4  -2  -3  106.69    5.10
  -4  -2   3  106.69    5.40
  -4   2  -3  103.99    4.30
   4  -2  -3  105.49    4.70
   4  -2  -3  109.39    4.80
   4   2   3  111.69    4.60
  -4   2  -3  112.59    5.20
   4   2   3  107.89    4.90
  -4  -2   3  107.09    4.40
   4  -2   4  315.37   12.10
   4   2  -4  316.57   12.80
  -4  -2  -4  321.67   13.00
   4  -2   4  310.07   12.70
  -4  -2  -4  319.27   12.40
  -4   2   4  326.07   12.60
   4  -2  -4  311.27   12.80
   4   2   4  314.17   12.50
  -4   2  -4  304.37   12.90
  -4  -2   4  309.17   12.20
  -4  -2   4  302.97   12.20
  -4  -2   4  307.47   13.10
   4  -2  -4  306.27   12.60
  -4  -2  -5   61.59    3.70
   4   2  -5   68.09    4.20
   4  -2   5   66.59    3.70
   4  -2   5   66.99    4.10
  -4  -2  -5   65.99    4.40
  -4   2   5   63.09    3.90
   4  -2  -5   60.69    4.20
   4  -2  -5   63.09    3.90
   4   2   5   61.89    3.70
  -4  -2   5   58.59    4.60
  -4  -2   5   61.59    3.50
  -4   2  -5   54.19    4.20
  -4  -2  -6    8.40    2.40
  -4   2   6   11.00    2.10
  -4  -2  -6   11.70    2.00
   4   2  -6    9.50    2.20
   4  -2   6    9.80    2.20
   4  -2   6   11.00    2.10
   4  -2  -6    9.00    2.10
   4  -2  -6   12.10    2.40
  -4  -2   6    9.80    1.70
  -4   2  -6    9.00    2.30
   4   2   6    9.80    1.90
  -4  -2   6   11.70    2.80
  -4   2   7   15.80    2.50
   4  -2   7   15.70    2.70
   4   2  -7   17.80    3.10
  -4  -2  -7   15.60    2.90
   4  -2   7   14.50    2.50
  -4  -2  -7   18.80    2.50
   4  -2  -7   19.70    2.70
  -4  -2   7   17.90    3.40
  -4  -2   7   18.70    2.30
  -4   2  -7   19.30    3.00
   4   2   7   20.50    2.60
  -4   2   8   10.10    3.30
  -4   2   8   11.40    2.60
  -4  -2  -8    7.70    3.40
   4  -2   8   10.20    2.50
   4   2  -8    9.40    2.80
  -4   2  -8   12.00    3.00
   4   2   8   11.10    2.40
  -4  -2   8   12.10    3.70
   4  -2  -8    9.20    2.40
   4  -2   9    2.90    2.40
   4   2  -9   -1.30    2.40
  -4   2   9    5.00    3.40
   4   2   9    9.50    3.20
  -4  -2   9    3.30    3.20
  -4   2  -9    0.60    2.60
   4  -2  10   11.60    3.30
   4  -2  10    5.40    3.00
   4   2  10    3.30    3.70
  -4  -2  10    2.20    3.80
   5   2   0   14.40    1.50
   5   2   0   12.90    1.10
  -5   2   0   13.10    1.40
   5   2   0   15.50    1.40
  -5  -2   0   10.60    1.10
  -5  -2   0    8.10    1.10
  -5   2   0    9.70    1.30
   5  -2   0   15.10    1.40
   5  -2   0   10.60    1.30
  -5   2   0   10.30    1.20
  -5  -2   0   12.90    1.50
  -5   2   0   10.50    1.10
  -5   2   1  364.76   13.80
  -5  -2  -1  365.56   13.80
  -5   2   1  355.16   13.80
   5   2  -1  356.36   13.90
  -5  -2  -1  363.16   13.90
  -5   2   1  351.86   13.80
  -5  -2  -1  352.16   13.90
   5   2  -1  362.66   13.50
   5  -2   1  351.26   13.90
   5   2  -1  375.26   14.10
  -5   2  -1  345.37   13.50
   5   2   1  356.16   13.80
   5  -2  -1  359.36   13.80
   5  -2  -1  349.17   13.80
  -5  -2   1  362.96   13.50
  -5   2  -1  342.67   14.00
  -5  -2   1  348.37   14.10
   5   2   1  352.56   13.80
  -5   2  -1  352.26   13.40
   5  -2  -1  372.56   13.90
   5   2   1  365.96   13.90
  -5  -2  -2  172.28    6.80
  -5  -2  -2  174.18    7.30
   5   2  -2  171.08    6.60
  -5   2   2  172.08    7.00
   5   2  -2  166.88    7.10
   5  -2   2  169.38    7.20
  -5   2   2  186.78    7.20
   5  -2  -2  172.88    7.00
   5  -2  -2  173.58    7.00
   5   2   2  167.48    6.80
   5   2   2  163.28    7.00
   5  -2  -2  165.78    7.20
  -5  -2   2  167.78    6.60
  -5  -2   2  166.88    7.50
  -5   2  -2  168.38    7.30
   5  -2   3  192.18    8.50
  -5  -2  -3  199.68    8.70
   5  -2   3  204.58    7.80
   5   2  -3  199.28    8.50
  -5  -2  -3  194.48    8.10
  -5   2   3  201.38    8.40
  -5  -2   3  207.58    8.00
   5  -2  -3  203.18    8.40
   5  -2  -3  211.08    8.50
  -5   2  -3  203.38    8.70
  -5  -2   3  207.48    8.90
   5   2   3  200.98    8.30
   5  -2  -3  201.08    8.60
   5   2   3  211.78    8.10
  -5  -2   3  204.28    7.90
   5  -2   4   43.30    2.20
   5   2  -4   38.80    3.30
   5  -2   4   40.30    3.10
  -5  -2  -4   41.30    2.60
  -5   2   4   44.00    3.00
  -5  -2  -4   40.60    3.40
   5   2   4   40.40    3.10
  -5  -2   4   38.80    3.60
  -5  -2   4   41.80    2.40
   5  -2  -4   40.60    2.90
  -5  -2   4   44.60    2.40
   5  -2  -4   41.70    3.30
  -5   2  -4   42.50    3.40
   5  -2   5    1.10    1.40
  -5  -2  -5    0.40    1.90
  -5   2   5    2.40    1.70
   5  -2   5   -1.00    1.80
   5   2  -5    1.40    1.70
  -5  -2  -5   -1.50    1.30
  -5  -2   5   -0.20    1.30
  -5  -2   5    1.80    2.40
  -5   2  -5    0.60    2.00
   5  -2  -5    2.30    2.00
   5  -2  -5    1.70    1.60
   5   2   5    0.80    1.80
  -5   2   6   31.00    2.90
   5  -2   6   28.60    2.60
  -5  -2  -6   30.50    3.40
   5  -2   6   30.00    3.10
  -5  -2  -6   31.00    2.80
   5   2  -6   25.90    3.00
  -5  -2   6   32.20    2.70
   5  -2  -6   27.50    2.90
  -5  -2   6   32.10    3.80
  -5   2  -6   24.20    3.10
   5   2   6   37.10    3.20
  -5   2   7   70.09    4.70
   5  -2   7   75.19    4.90
   5  -2   7   73.99    4.90
  -5  -2  -7   75.49    5.40
  -5  -2  -7   76.39    4.40
   5   2  -7   72.89    5.10
  -5   2   7   80.19    5.90
  -5  -2   7   74.49    5.70
  -5   2  -7   71.59    5.20
   5  -2  -7   72.89    4.90
   5   2   7   69.39    4.50
  -5  -2   7   80.69    4.50
  -5  -2  -8    4.20    2.60
  -5   2   8   12.20    3.90
   5   2  -8    6.80    2.40
   5  -2   8    3.70    2.50
  -5   2   8    7.80    2.40
   5   2   8    8.10    2.40
   5  -2  -8    6.80    2.40
  -5   2  -8    3.40    2.60
  -5  -2   8    6.70    3.50
   5  -2   9    3.40    2.70
   5   2  -9    0.20    2.30
  -5   2   9    1.80    3.30
  -5   2  -9   -3.30    2.80
  -5  -2   9    3.10    3.80
   5   2   9   -0.60    2.90
   5  -2  10    2.20    3.00
   6   2   0  720.73   26.90
  -6  -2   0  702.53   26.90
   6  -2   0  689.63   27.00
   6   2   0  713.23   27.00
  -6   2   0  703.53   27.00
  -6   2   0  701.33   26.80
   6  -2   0  728.53   27.10
  -6  -2   0  702.73   27.10
   6   2   0  733.33   27.10
  -6   2   0  706.63   26.90
   6  -2   1   62.09    3.40
  -6   2   1   65.69    3.20
   6   2  -1   65.19    2.90
  -6  -2  -1   65.69    3.30
  -6  -2  -1   65.89    3.20
  -6   2   1   70.89    3.60
   6   2  -1   63.59    3.30
  -6   2  -1   66.99    3.50
  -6  -2   1   70.29    3.90
  -6   2  -1   61.49    2.80
  -6  -2   1   68.09    2.90
   6  -2  -1   64.89    3.30
  -6   2  -1   64.39    2.70
   6   2   1   62.79    3.30
   6   2   1   67.79    3.20
   6  -2  -1   68.49    3.30
   6   2  -2   26.70    1.30
  -6  -2  -2   21.00    2.10
   6  -2   2   26.70    2.30
  -6   2   2   24.90    1.90
  -6  -2  -2   26.70    1.70
   6   2  -2   27.00    2.10
   6  -2  -2   19.40    1.80
  -6  -2   2   18.90    1.30
   6   2   2   18.40    1.90
  -6  -2   2   17.80    2.30
   6   2   2   20.50    1.70
  -6   2  -2   17.10    2.00
   6  -2  -2   20.40    1.80
   6  -2  -2   14.60    1.80
   6  -2   3    0.80    0.40
  -6  -2  -3   -0.70    0.80
  -6   2   3    1.00    1.20
  -6  -2  -3   -0.40    1.40
   6   2  -3    1.20    1.20
   6  -2   3    0.30    1.40
  -6  -2   3    0.60    0.70
   6   2   3   -0.20    0.90
  -6  -2   3   -0.70    1.70
  -6   2  -3   -0.80    1.40
   6  -2  -3    0.50    1.10
  -6  -2   3    0.30    0.70
   6   2   3   -0.20    1.40
   6  -2  -3    1.90    1.50
   6  -2   4  116.29    5.90
   6   2  -4  113.99    5.90
  -6   2   4  125.49    5.70
   6  -2   4  123.99    4.90
  -6  -2  -4  122.29    5.30
  -6  -2  -4  118.99    6.20
   6  -2  -4  124.79    5.80
  -6  -2   4  122.49    6.50
   6   2   4  125.69    5.80
  -6  -2   4  120.39    5.20
  -6  -2   4  118.39    5.10
  -6   2  -4  118.79    6.20
   6  -2  -4  124.89    6.10
   6  -2   5    0.40    1.30
   6  -2   5   -1.20    1.10
   6  -2   5   -0.40    1.90
  -6  -2  -5   -0.30    1.40
   6   2  -5    0.60    2.00
  -6  -2  -5   -0.30    2.10
  -6   2   5    0.00    1.70
   6  -2  -5    2.20    1.70
   6  -2  -5    2.20    2.10
   6   2   5    0.90    1.90
  -6  -2   5   -1.10    2.40
  -6  -2   5    2.30    1.40
  -6   2  -5    2.30    2.10
  -6  -2  -6    7.30    1.70
  -6   2   6    9.00    2.10
   6   2  -6    7.40    2.20
   6  -2   6    5.00    2.10
   6  -2   6   10.50    1.70
  -6   2   6    8.60    2.90
  -6  -2  -6    9.40    2.50
  -6  -2   6    7.60    1.60
  -6  -2   6   14.80    3.30
   6  -2  -6    6.90    2.00
  -6   2  -6    4.90    2.30
   6   2   6    5.50    2.10
  -6   2   7   -2.70    2.00
  -6  -2  -7    1.80    2.40
   6  -2   7    3.30    2.10
   6   2  -7    1.90    2.30
  -6   2   7    6.10    3.40
   6   2   7    2.40    1.90
  -6  -2   7    2.60    2.80
  -6   2  -7   -2.50    2.10
   6  -2  -7   -0.50    1.80
   6  -2   8   10.10    2.80
  -6  -2  -8    8.70    3.00
   6   2  -8    6.80    2.70
  -6   2   8    6.90    3.40
   6   2   8    7.20    2.40
  -6  -2   8    7.90    3.40
   6  -2  -8    3.50    2.30
  -6   2  -8    4.80    2.70
  -6   2   9   -0.20    3.70
   6   2  -9   -0.30    2.60
   6  -2   9    2.60    2.80
  -6  -2   9    2.30    3.40
  -6   2  -9    4.00    3.00
   6   2   9    0.00    3.10
   6  -2  10    5.90    3.30
  -7   2   0   85.59    3.90
  -7   2   0   88.59    4.10
   7   2   0   89.99    4.00
  -7  -2   0   87.19    4.00
  -7   2   0   85.29    4.10
   7   2   0   87.29    4.20
   7  -2   0   88.29    4.20
   7   2   0   91.49    4.50
  -7  -2   0   87.59    4.30
  -7   2   1  533.65   20.80
   7   2  -1  564.74   20.60
   7  -2   1  533.65   20.90
  -7  -2  -1  549.05   20.80
  -7   2   1  541.95   21.00
  -7  -2  -1  531.95   20.90
   7   2  -1  537.05   20.90
  -7   2  -1  538.85   20.40
  -7  -2   1  543.05   21.20
   7   2   1  524.55   20.90
   7   2   1  533.95   20.80
  -7   2  -1  534.05   20.50
   7  -2  -1  571.24   21.10
  -7   2  -1  537.05   21.00
  -7  -2   1  542.95   20.60
   7  -2  -1  548.75   20.90
   7   2  -2  190.28    8.20
   7  -2   2  188.18    8.20
  -7  -2  -2  199.28    7.80
  -7  -2  -2  191.08    8.30
  -7   2   2  198.48    8.00
  -7   2   2  190.88    8.40
   7   2  -2  207.78    7.60
   7  -2  -2  197.68    8.10
  -7   2  -2  191.48    8.40
  -7  -2   2  194.18    7.60
  -7  -2   2  193.78    8.50
   7   2   2  192.78    8.10
   7   2   2  186.48    7.80
   7  -2  -2  190.48    8.20
  -7  -2  -3  248.38    9.90
  -7   2   3  258.57   10.30
   7   2  -3  247.88   10.50
   7  -2   3  250.97   10.50
  -7  -2  -3  248.28   10.70
  -7  -2   3  249.97    9.70
  -7   2  -3  255.97   10.80
  -7  -2   3  255.07   10.90
   7  -2  -3  255.77   10.40
   7   2   3  258.97   10.00
   7   2   3  248.28   10.40
  -7  -2  -4   45.20    2.60
   7  -2   4   44.40    2.20
  -7  -2  -4   37.30    3.50
   7  -2   4   43.10    2.10
   7  -2   4   44.60    3.50
   7   2  -4   43.10    3.40
  -7   2   4   42.00    3.10
  -7  -2   4   42.50    2.50
   7   2   4   44.70    3.30
   7  -2  -4   43.40    3.10
  -7   2  -4   47.80    3.80
  -7  -2   4   46.90    2.40
  -7  -2   4   45.80    4.10
   7  -2   5   52.59    2.80
   7   2  -5   56.29    4.20
  -7   2   5   53.99    4.90
  -7   2   5   55.29    3.80
  -7  -2  -5   50.29    3.00
   7  -2   5   47.80    3.90
  -7  -2  -5   53.89    4.30
  -7  -2   5   42.90    3.00
  -7  -2   5   48.40    4.50
   7   2   5   50.09    3.70
   7  -2  -5   47.90    3.70
  -7   2  -5   46.90    4.20
   7   2  -6   17.40    2.80
  -7  -2  -6   16.80    3.00
  -7   2   6   21.40    3.50
  -7   2   6   19.60    2.50
   7  -2   6   16.80    2.60
  -7  -2  -6   20.70    2.10
  -7  -2   6   14.40    3.20
   7   2   6   17.00    2.60
  -7   2  -6   16.40    2.90
  -7  -2   6   17.80    2.00
   7  -2  -6   18.40    2.60
  -7  -2  -7    6.30    2.70
  -7   2   7    4.40    2.10
   7  -2   7    9.10    2.70
   7   2  -7    6.60    2.60
  -7   2   7    6.90    3.20
   7  -2  -7    9.70    2.50
   7   2   7    6.10    2.40
  -7  -2   7    5.80    3.10
  -7   2  -7    5.20    2.60
   7   2  -8    3.30    2.40
  -7  -2  -8    1.90    2.80
   7  -2   8    7.70    2.90
  -7   2   8    7.20    3.50
   7  -2  -8    5.10    2.40
  -7  -2   8    0.70    3.50
   7   2   8    7.70    2.60
  -7   2  -8    4.10    2.80
   7  -2   9    0.30    2.70
  -7   2   9    5.90    3.70
   7   2  -9    4.00    2.60
  -7  -2   9    2.00    3.60
  -7   2  -9    3.40    3.20
   8   2   0  300.97   12.10
  -8  -2   0  292.17   12.10
  -8   2   0  294.37   12.00
  -8   2   0  300.17   12.00
  -8  -2   0  311.47   12.00
  -8   2   0  308.17   11.80
   8  -2   0  304.07   12.10
  -8  -2  -1   34.00    2.60
   8  -2   1   36.40    2.60
   8   2  -1   36.10    2.60
  -8  -2  -1   36.50    2.30
  -8   2   1   30.80    2.30
   8   2  -1   35.00    2.00
  -8   2   1   38.30    2.80
  -8  -2   1   33.60    2.10
   8  -2  -1   33.10    2.50
   8   2   1   36.60    2.50
  -8   2  -1   33.90    2.00
   8   2   1   31.00    2.50
  -8  -2   1   30.40    2.80
  -8   2  -1   32.70    1.80
  -8   2  -1   33.90    2.60
  -8   2   2  222.08   10.00
  -8  -2  -2  220.28    9.40
  -8   2   2  229.98    9.50
  -8  -2  -2  239.78    9.90
   8   2  -2  226.08    9.80
   8  -2   2  230.38    9.80
   8   2  -2  231.48    9.20
  -8  -2   2  238.88   10.20
   8   2   2  251.97    9.80
   8   2   2  234.58    9.40
  -8   2  -2  234.28   10.00
  -8   2  -2  241.38    8.90
  -8  -2   2  239.28    9.20
  -8   2  -2  238.08    8.90
   8  -2  -2  246.38    9.70
   8   2  -3   26.00    1.60
  -8  -2  -3   25.10    2.70
   8   2  -3   25.20    2.50
  -8  -2  -3   24.30    1.80
  -8   2   3   23.40    2.90
  -8   2   3   23.90    2.10
   8  -2   3   27.00    2.60
  -8  -2   3   26.20    3.10
   8   2   3   26.30    2.00
   8   2   3   24.40    2.40
  -8   2  -3   27.50    2.80
   8  -2  -3   26.70    2.40
  -8  -2   3   26.40    1.60
   8  -2   4   22.40    2.80
   8   2  -4   26.00    2.80
  -8   2   4   27.00    2.50
  -8  -2  -4   25.00    2.10
  -8  -2  -4   29.20    3.20
  -8   2   4   27.40    3.40
  -8  -2   4   30.80    3.50
  -8  -2   4   36.10    2.00
  -8  -2   4   35.70    2.00
   8  -2  -4   36.40    2.90
  -8   2  -4   26.50    3.10
   8   2   4   33.70    3.10
  -8  -2  -5   10.30    1.50
   8  -2   5    5.70    1.50
  -8   2   5    5.20    1.80
   8   2  -5    5.10    2.00
   8  -2   5    4.20    2.10
  -8   2   5    6.90    2.90
  -8  -2  -5    6.20    2.30
   8  -2  -5    4.80    1.70
   8   2   5    4.30    1.90
  -8   2  -5    2.20    2.10
  -8  -2   5    6.10    1.30
  -8  -2   5    9.70    2.80
  -8   2   6   53.59    3.90
  -8   2   6   55.79    5.20
   8   2  -6   57.49    4.60
  -8  -2  -6   48.40    4.50
   8  -2   6   49.70    4.20
  -8   2  -6   47.90    4.40
  -8  -2   6   54.09    5.00
   8   2   6   56.29    4.20
   8  -2  -6   52.59    4.20
  -8  -2  -7   -0.40    2.50
   8  -2   7    0.60    2.20
   8   2  -7    0.80    2.30
  -8   2   7    0.60    3.10
   8  -2  -7   -4.40    1.80
  -8  -2   7   -0.80    3.20
   8   2   7    0.20    2.00
  -8   2  -7    3.90    2.50
  -8   2   8    5.20    3.70
   8   2  -8    1.80    2.60
   8  -2   8    6.60    2.60
  -8  -2  -8    2.30    3.00
  -8   2  -8    4.00    2.80
   8   2   8    3.00    2.60
   8  -2  -8    3.00    2.40
  -8  -2   8    2.00    3.70
  -8   2   9    5.20    4.30
   8   2  -9   -0.30    2.80
  -8  -2  -9   -4.20    3.40
   8  -2   9    5.30    2.70
  -8   2  -9   -0.30    2.80
  -8  -2   9    3.10    3.60
  -9   2   0   -0.80    1.20
  -9  -2   0    0.80    1.50
   9  -2   0    2.20    1.40
   9   2   0    1.10    1.30
  -9  -2   0    0.20    1.10
  -9   2   0    0.00    1.30
   9  -2   1   51.79    3.30
   9   2  -1   48.60    3.20
  -9  -2  -1   51.29    3.00
  -9   2   1   51.29    3.20
  -9   2   1   54.99    3.00
  -9  -2  -1   46.40    3.10
   9   2  -1   50.09    2.70
  -9  -2   1   49.60    2.70
  -9   2  -1   47.90    2.50
   9   2   1   49.60    3.20
  -9   2  -1   48.60    2.60
  -9  -2   1   50.29    3.40
   9  -2  -1   47.80    3.10
  -9   2  -1   46.90    3.40
   9   2  -2   41.50    3.10
  -9   2   2   41.70    2.70
   9   2  -2   39.00    2.50
  -9  -2  -2   36.80    2.50
  -9  -2  -2   39.60    3.20
  -9   2   2   42.20    3.40
   9  -2   2   42.10    3.30
  -9   2  -2   40.30    3.30
   9   2   2   42.10    2.70
   9   2   2   47.50    3.20
  -9  -2   2   44.90    2.40
   9  -2  -2   45.00    3.00
  -9   2  -2   44.00    2.00
  -9   2  -2   41.20    1.90
  -9  -2   2   47.70    3.60
   9   2  -3   16.60    2.20
  -9  -2  -3   19.10    2.60
  -9   2   3   16.60    1.80
   9  -2   3   19.00    2.40
  -9  -2  -3   19.80    1.70
   9   2  -3   17.10    1.50
  -9   2   3   14.80    2.70
   9   2   3   14.10    2.20
  -9  -2   3   16.50    1.30
  -9  -2   3   11.00    2.70
   9   2   3   15.70    1.70
  -9   2  -3    9.50    2.50
   9  -2  -3   14.60    2.00
  -9   2   4   12.30    3.00
   9   2  -4   15.00    2.40
  -9  -2  -4   17.10    1.60
  -9   2   4   17.80    2.00
   9  -2   4   13.70    2.60
  -9  -2  -4   16.10    3.00
  -9  -2   4   16.30    1.30
  -9  -2   4   13.30    3.10
   9   2   4   16.10    2.40
   9  -2  -4   18.60    2.40
   9   2   4   19.90    2.70
  -9   2  -4   16.20    2.80
   9   2  -5  139.69    7.00
  -9   2   5  131.69    7.60
   9  -2   5  136.99    6.90
  -9  -2  -5  139.79    7.30
  -9   2   5  143.49    6.40
  -9  -2  -5  132.89    5.80
   9  -2  -5  128.49    6.70
   9   2   5  134.09    6.70
  -9   2  -5  135.99    7.30
  -9  -2   5  138.89    7.70
   9  -2   6   31.60    3.40
  -9  -2  -6   34.50    4.00
   9   2  -6   30.70    3.60
  -9   2   6   39.40    4.50
  -9   2   6   29.90    2.90
   9  -2  -6   33.00    3.50
  -9   2  -6   38.70    4.30
   9   2   6   31.90    3.40
  -9  -2   6   29.80    4.20
   9  -2   7    7.20    2.50
  -9   2   7    3.60    3.30
   9   2  -7    4.30    2.70
  -9  -2  -7    7.10    2.90
  -9  -2   7    6.80    3.40
   9  -2  -7    5.80    2.20
   9   2   7    7.80    2.30
  -9   2  -7    5.00    2.80
  -9  -2  -8    1.60    3.00
   9  -2   8   -1.70    2.30
   9   2  -8    1.80    2.50
  -9   2   8    0.30    3.40
   9   2   8    1.90    2.30
  -9  -2   8    3.20    3.60
  -9   2  -8    3.70    2.80
   9  -2   9   14.40    3.30
   9   2  -9   21.10    4.00
 -10  -2   0   97.79    4.70
  10   2   0   91.99    4.80
  10  -2   0   90.69    4.80
 -10   2   0   97.79    4.70
 -10   2   0   93.99    4.80
 -10  -2   0   96.39    4.90
 -10   2   1   94.39    4.80
  10   2  -1   98.89    5.00
 -10  -2  -1  104.19    4.90
 -10  -2  -1  100.29    5.00
  10  -2   1   94.39    5.00
 -10   2   1   96.39    5.20
  10  -2  -1  100.99    5.00
 -10  -2   1   97.69    5.20
 -10   2  -1   98.69    5.10
 -10   2  -1  100.49    4.50
 -10   2  -1   98.79    4.30
  10   2   1  103.39    5.10
 -10  -2   1   99.19    4.60
  10  -2   2  153.18    6.90
 -10  -2  -2  147.79    7.00
  10   2  -2  156.18    6.90
  10   2  -2  128.29    6.20
 -10   2   2  140.29    7.00
 -10   2   2  146.59    6.40
 -10  -2  -2  136.79    6.30
  10   2   2  150.98    6.80
 -10   2  -2  154.68    7.10
 -10  -2   2  153.28    6.10
 -10   2  -2  148.79    5.80
 -10   2  -2  137.09    5.80
 -10  -2   2  147.79    7.30
  10  -2  -2  153.68    6.80
  10   2  -3   76.79    3.40
  10   2  -3   80.29    4.60
  10  -2   3   70.39    4.60
 -10   2   3   66.49    4.90
 -10  -2  -3   76.49    3.60
 -10   2   3   72.59    4.00
 -10  -2  -3   69.99    5.00
  10   2   3   74.49    4.50
 -10   2  -3   73.09    4.80
  10   2   3   74.19    3.70
  10  -2  -3   70.09    4.30
 -10  -2   3   73.89    3.40
 -10  -2   3   74.99    5.10
 -10  -2  -4   76.49    5.20
 -10   2   4   83.89    4.20
 -10   2   4   79.59    5.50
 -10  -2  -4   79.69    3.70
  10  -2   4   78.09    4.90
  10   2  -4   78.59    4.90
 -10  -2   4   78.59    3.50
  10  -2  -4   82.89    4.90
  10   2   4   77.49    5.00
 -10   2  -4   77.29    5.20
 -10  -2   4   78.89    5.90
  10   2  -5    7.30    2.20
 -10  -2  -5    4.30    2.40
  10  -2   5    7.00    2.30
 -10   2   5    8.30    1.70
 -10   2   5    5.30    2.80
  10  -2  -5    8.30    2.00
 -10   2  -5    9.20    2.50
  10   2   5    6.30    2.40
 -10  -2   5    7.50    3.20
  10  -2   6   16.50    3.00
  10   2  -6   22.20    3.10
 -10  -2  -6   20.90    3.50
 -10   2   6   21.40    3.90
  10  -2  -6   14.10    2.70
  10   2   6   15.50    2.90
 -10  -2   6   19.10    4.00
 -10   2  -6   11.00    3.20
  10   2  -7    3.50    2.40
  10  -2   7    1.10    2.40
 -10  -2  -7    3.30    2.80
 -10   2   7   -0.40    3.10
 -10   2  -7    2.00    2.70
  10   2   7    1.00    2.50
  10  -2  -7    3.30    2.30
 -10  -2   7    6.80    3.50
 -10  -2  -8    1.10    3.00
 -10   2   8    2.40    4.00
  10   2  -8    1.90    2.80
  10  -2   8    0.80    2.60
 -10   2  -8    3.80    3.20
 -10  -2   8    3.10    3.50
  10   2   8   -1.70    2.50
  10  -2   9    4.90    2.90
  10   2  -9    0.20    3.20
 -11  -2   0   66.29    4.00
 -11  -2   0   68.49    4.20
  11   2   0   72.79    4.20
 -11   2   0   68.09    4.00
 -11   2   0   70.19    3.90
  11  -2   0   67.59    4.10
 -11   2   1   24.10    2.30
  11  -2   1   21.60    2.50
  11   2  -1   24.90    2.50
 -11  -2  -1   25.70    2.30
 -11   2   1   21.00    2.60
 -11  -2  -1   23.20    2.40
 -11  -2   1   17.30    1.90
  11   2   1   14.20    2.30
  11  -2  -1   19.10    2.30
 -11   2  -1   22.40    1.90
 -11  -2   1   17.20    2.80
 -11   2  -1   16.50    2.40
 -11   2  -1   21.60    2.00
  11  -2   2   72.69    4.60
  11   2  -2   83.39    4.60
 -11  -2  -2   77.89    4.70
 -11  -2  -2   70.89    4.00
 -11   2   2   80.69    4.20
 -11   2   2   77.99    4.80
 -11   2  -2   80.89    5.10
 -11   2  -2   75.99    3.40
 -11  -2   2   78.09    3.80
  11  -2  -2   85.39    4.60
 -11  -2   2   84.69    5.10
  11   2   2   73.89    4.60
  11   2  -3    4.10    1.90
 -11   2   3    3.80    2.60
 -11  -2  -3    0.70    2.00
 -11  -2  -3    4.30    1.20
 -11   2   3    2.00    1.40
  11  -2   3    3.10    2.20
 -11  -2   3    2.40    2.80
 -11   2  -3    6.60    2.30
  11   2   3    4.70    2.10
  11  -2  -3    3.20    1.80
 -11  -2   3    4.40    1.10
  11  -2   4    4.80    2.20
  11   2  -4   11.30    2.40
 -11   2   4    6.50    1.60
 -11   2   4    7.20    2.60
 -11  -2  -4    5.30    2.30
 -11  -2   4    6.50    3.00
  11  -2  -4    7.50    2.00
  11   2   4    6.70    2.10
 -11   2  -4    5.70    2.30
  11  -2   5    3.80    2.30
 -11   2   5    4.30    1.70
  11   2  -5    6.30    2.50
 -11   2   5    5.30    2.80
 -11  -2  -5    4.40    2.50
 -11  -2   5    3.30    2.80
  11  -2  -5    1.80    1.80
 -11   2  -5    2.20    2.30
  11   2   5    0.20    2.10
  11   2  -6    2.90    2.20
 -11   2   6    9.50    3.70
 -11  -2  -6    2.60    2.60
  11  -2   6    4.40    2.40
  11  -2  -6    5.80    2.30
  11   2   6    5.10    2.40
 -11   2  -6    6.20    2.80
 -11  -2   6    7.30    3.30
 -11  -2  -7    3.60    2.70
  11   2  -7   -1.00    2.30
  11  -2   7    4.00    2.50
 -11   2   7   -4.80    2.90
 -11   2  -7   -0.20    2.80
 -11  -2   7    7.10    3.60
  11   2   7    1.20    2.60
  11  -2  -7    1.60    2.40
  11   2  -8    2.80    3.00
 -11   2   8    3.10    3.70
 -11  -2  -8    0.10    3.10
  11  -2   8    0.30    3.00
 -11   2  -8    3.90    3.20
 -11  -2   8    5.00    4.30
  11   2   8   -0.70    2.70
 -12  -2   0  241.88   10.30
 -12  -2   0  248.78   10.50
 -12   2   0  243.28   10.50
 -12   2   0  239.38   10.30
  12   2   0  244.38   10.50
  12  -2   0  250.37   10.60
  12  -2   1   39.80    3.60
 -12   2   1   35.80    3.20
  12   2  -1   41.50    3.40
 -12   2   1   37.50    3.50
 -12  -2  -1   38.70    3.00
 -12  -2  -1   36.20    3.20
 -12  -2   1   33.90    3.50
  12   2   1   44.30    3.60
 -12   2  -1   35.70    3.30
 -12  -2   1   42.20    3.00
  12  -2  -1   43.10    3.40
 -12   2  -1   42.30    2.80
  12   2  -2   29.90    3.00
  12  -2   2   28.10    3.00
 -12  -2  -2   28.00    2.50
 -12   2   2   35.20    3.60
 -12   2   2   31.60    2.70
 -12  -2  -2   29.50    3.10
  12   2   2   26.80    3.00
  12  -2  -2   29.00    2.90
 -12   2  -2   31.40    3.20
 -12  -2   2   33.30    2.40
 -12  -2   2   31.30    3.40
 -12   2   3   12.60    2.70
 -12  -2  -3   15.20    1.60
 -12  -2  -3   14.10    2.50
  12   2  -3   16.40    2.60
  12  -2   3   15.70    2.60
 -12   2   3   12.40    1.80
  12   2   3   18.10    2.80
 -12   2  -3   14.60    2.70
 -12  -2   3   18.60    3.40
 -12  -2   3   15.90    1.50
  12  -2  -3   14.70    2.30
  12  -2   4   85.59    5.30
 -12   2   4   77.79    4.20
 -12   2   4   82.49    5.60
 -12  -2  -4   78.49    5.80
  12   2  -4   77.79    5.10
  12   2   4   81.09    5.00
 -12   2  -4   78.19    5.50
  12  -2  -4   77.89    4.90
 -12  -2   4   91.49    6.30
  12  -2   5   32.20    3.60
 -12  -2  -5   30.70    4.00
  12   2  -5   46.00    4.30
 -12   2   5   38.30    4.70
 -12  -2   5   40.40    4.60
 -12   2  -5   44.30    4.30
  12  -2  -5   41.80    3.80
  12   2   5   32.40    3.50
  12   2  -6   14.90    3.20
 -12   2   6   20.70    4.30
 -12  -2  -6   16.10    3.50
  12  -2   6   12.30    3.00
 -12   2  -6   22.40    3.70
  12   2   6   15.80    2.90
  12  -2  -6   21.40    3.10
 -12  -2   6   19.50    3.90
 -12   2   7    4.00    3.50
  12   2  -7   -1.10    2.70
  12  -2   7    4.60    3.10
 -12  -2  -7    2.70    3.00
 -12  -2   7    2.70    3.50
 -12   2  -7    6.70    3.20
  12  -2  -7    3.90    2.70
  12   2   7    5.70    3.00
  12  -2   8    7.50    3.40
  12   2  -8    6.50    3.30
  12   2   8    0.90    2.70
 -13   2   0   50.29    3.90
 -13   2   0   50.49    3.70
  13  -2   0   49.40    4.20
 -13  -2   0   46.60    3.60
 -13  -2   0   48.50    3.80
  13   2   0   52.99    3.90
  13  -2   1  190.28    8.90
  13   2  -1  188.18    8.80
 -13  -2  -1  195.58    8.80
 -13  -2  -1  192.58    8.50
 -13   2   1  184.38    8.80
 -13   2   1  187.68    8.60
 -13   2  -1  199.98    8.20
  13  -2  -1  199.78    8.80
 -13   2  -1  193.28    9.00
 -13  -2   1  204.88    9.10
  13   2   1  188.78    8.80
 -13  -2   1  190.28    8.30
 -13   2   2   26.00    3.20
 -13   2   2   22.90    2.30
  13   2  -2   22.10    2.70
  13  -2   2   19.60    2.70
 -13  -2  -2   22.70    2.80
 -13  -2  -2   22.50    2.20
  13   2   2   18.60    2.70
 -13  -2   2   24.40    2.10
 -13   2  -2   20.60    2.80
  13  -2  -2   20.20    2.70
 -13  -2   2   25.20    3.20
 -13   2   3  157.18    6.80
  13   2  -3  152.38    7.50
  13  -2   3  146.09    7.40
 -13  -2  -3  148.19    7.60
 -13   2   3  136.29    7.60
  13   2   3  150.48    7.60
 -13  -2   3  147.99    8.10
  13  -2  -3  146.29    7.40
 -13   2  -3  151.98    7.80
  13   2  -4   23.60    3.10
 -13   2   4   27.60    3.90
  13  -2   4   21.50    3.10
 -13  -2  -4   21.20    3.30
  13   2   4   19.50    2.90
  13  -2  -4   20.80    2.90
 -13  -2   4   28.20    4.10
 -13   2  -4   24.30    3.40
 -13   2   5   25.50    4.00
  13  -2   5   21.70    3.30
  13   2  -5   22.50    3.30
 -13  -2  -5   23.20    3.60
  13   2   5   21.80    3.20
 -13  -2   5   29.20    4.10
 -13   2  -5   25.90    3.70
  13  -2  -5   27.70    3.50
  13  -2   6   16.50    3.40
 -13  -2  -6   19.40    4.00
 -13   2   6   18.30    4.00
  13   2  -6   16.30    3.50
  13   2   6   14.90    3.30
 -13  -2   6   19.00    4.10
  13  -2  -6   18.70    3.10
 -13   2  -6   17.70    3.60
  13   2  -7    5.50    3.30
 -13   2   7   12.10    4.10
  13  -2   7   10.40    3.40
 -13  -2  -7   14.80    3.90
 -13   2  -7   13.50    3.60
  13   2   7    7.80    3.20
 -13  -2   7   13.90    4.60
  13  -2  -7   12.10    3.00
  13  -2   8    5.20    3.40
  13   2  -8    1.00    3.40
  13   2   8    2.90    3.20
 -14   2   0   63.69    4.40
 -14  -2   0   73.39    4.40
  14  -2   0   64.69    4.50
 -14  -2   0   68.29    4.40
  14   2   0   63.99    4.40
 -14   2   0   62.89    4.20
  14  -2   1   16.20    2.60
 -14  -2  -1   17.80    2.30
 -14   2   1   11.20    2.20
  14   2  -1   17.70    2.50
 -14  -2  -1   12.70    2.30
 -14   2   1   18.80    2.70
 -14  -2   1   13.10    2.00
  14  -2  -1   22.70    2.80
 -14  -2   1   14.30    2.70
 -14   2  -1   20.60    2.10
 -14   2  -1   14.90    2.50
  14   2   1   16.00    2.60
  14   2  -2    5.10    2.10
  14  -2   2    7.20    2.30
 -14  -2  -2    9.70    1.60
 -14   2   2    7.10    1.80
 -14   2   2    7.70    2.60
 -14  -2  -2    4.00    2.30
  14  -2  -2    5.60    2.00
  14   2   2    5.70    2.20
 -14  -2   2   10.30    1.60
 -14  -2   2    9.80    2.90
 -14   2  -2    5.50    2.20
 -14  -2  -3    5.10    2.30
 -14   2   3    8.50    1.80
  14   2  -3   10.40    2.60
 -14   2   3   14.00    3.10
  14  -2   3   11.60    2.70
 -14  -2   3   12.10    3.00
  14   2   3   15.00    2.60
  14  -2  -3   15.30    2.60
 -14   2  -3    9.60    2.70
 -14  -2  -4   44.90    4.40
 -14   2   4   47.00    4.80
  14  -2   4   38.40    3.90
  14   2  -4   42.20    4.10
  14   2   4   41.30    3.80
  14  -2  -4   37.90    3.80
 -14  -2   4   46.20    5.00
 -14   2  -4   49.80    4.70
  14  -2   5    3.10    2.70
 -14  -2  -5    5.60    2.90
  14   2  -5   -0.80    2.10
 -14   2   5    3.10    3.00
 -14   2  -5   -0.60    2.60
  14   2   5    2.30    2.40
  14  -2  -5    1.20    2.40
 -14  -2   5    2.50    3.40
  14   2  -6    5.80    2.70
 -14   2   6   12.00    3.80
 -14  -2  -6    3.50    3.40
  14  -2   6    1.80    3.00
  14   2   6    6.30    2.80
 -14  -2   6   10.10    4.10
 -14   2  -6    1.60    3.40
  14  -2  -6    5.30    2.90
 -14  -2  -7    5.00    3.20
 -14   2   7    3.30    4.10
  14   2  -7   -2.10    2.60
  14  -2   7   -3.30    3.10
  14   2   7   -2.20    2.60
 -14   2  -7   -2.60    2.90
 -14  -2   7   -1.10    3.60
  14  -2  -7   -3.10    2.70
  14   2   8    7.20    3.60
 -15   2   0   -1.90    1.70
 -15   2   0    2.00    1.70
 -15  -2   0    0.40    1.80
  15   2   0   -0.30    1.90
 -15  -2   0    3.90    1.80
  15  -2   0    2.10    2.00
 -15   2   1   31.60    3.30
 -15   2   1   25.90    2.80
  15   2  -1   26.30    3.10
 -15  -2  -1   36.80    3.10
  15  -2   1   26.50    3.10
 -15  -2  -1   35.60    3.30
  15   2   1   27.90    3.20
  15  -2  -1   28.90    3.10
 -15  -2   1   31.60    2.70
 -15   2  -1   27.10    3.10
 -15  -2   1   28.70    3.40
 -15   2   2   21.10    3.20
 -15   2   2   23.70    2.50
  15  -2   2   14.00    2.70
  15   2  -2   14.90    2.60
 -15  -2  -2   21.00    2.90
 -15  -2   2   16.80    3.20
  15   2   2   13.20    2.70
 -15   2  -2   19.60    3.20
  15  -2  -2   16.70    2.70
  15   2  -3   26.10    3.30
 -15   2   3   29.40    3.70
  15  -2   3   31.70    3.40
 -15  -2  -3   31.20    3.50
  15  -2  -3   26.50    3.30
 -15   2  -3   32.70    3.70
  15   2   3   25.10    3.30
 -15  -2   3   31.20    3.90
 -15   2   4   10.20    3.40
  15   2  -4   12.30    3.00
  15  -2   4    7.50    2.70
 -15  -2  -4   10.00    2.90
 -15   2  -4   11.50    3.00
  15   2   4    7.60    2.70
  15  -2  -4   11.10    2.70
 -15  -2   4   15.10    3.80
  15  -2   5    8.20    2.90
 -15   2   5    3.70    3.50
 -15  -2  -5    8.20    3.40
  15   2  -5    4.90    2.80
 -15   2  -5    5.50    3.00
  15   2   5    4.00    3.00
 -15  -2   5    8.10    3.70
  15  -2  -5    1.70    2.30
  15   2  -6    5.50    3.10
 -15   2   6   13.60    4.30
  15  -2   6    0.40    2.80
 -15  -2  -6    1.90    3.00
  15   2   6   -1.30    3.00
 -15   2  -6    3.00    3.20
  15  -2  -6    0.70    2.70
 -15  -2   6    8.30    3.70
  15   2  -7   15.40    3.70
  15  -2   7    9.70    3.40
  15  -2  -7   18.20    3.60
  15   2   7    5.70    3.10
  16  -2   0    0.60    2.00
 -16   2   0    0.60    2.00
  16   2   0    0.10    2.00
 -16   2   0    4.90    2.00
 -16  -2   0    0.40    2.00
 -16  -2   0    2.40    1.90
  16   2  -1   -0.10    2.00
 -16   2   1    1.30    1.90
 -16   2   1    5.00    2.40
 -16  -2  -1    2.10    2.70
 -16  -2  -1    1.10    2.00
  16  -2   1    1.90    2.20
 -16  -2   1    4.20    1.80
  16   2   1    1.00    2.10
  16  -2  -1    1.50    2.00
 -16  -2   1    5.70    2.50
 -16   2  -1    7.20    2.50
 -16   2   2   36.20    3.20
 -16   2   2   39.60    4.00
  16  -2   2   35.00    3.70
 -16  -2  -2   32.80    3.50
  16   2  -2   38.70    3.80
  16  -2  -2   34.20    3.60
 -16  -2   2   41.90    4.20
 -16   2  -2   31.70    3.90
  16   2   2   37.20    3.70
 -16   2   3    4.00    2.90
  16   2  -3    4.90    2.40
 -16  -2  -3    4.00    2.70
  16  -2   3    5.60    2.60
 -16  -2   3    2.20    3.00
  16  -2  -3    6.10    2.30
 -16   2  -3    2.50    2.50
  16   2   3    1.10    2.40
  16   2  -4    3.20    2.40
 -16  -2  -4    2.70    3.00
  16  -2   4    3.00    2.60
 -16   2   4    5.90    3.20
  16   2   4    2.10    2.50
 -16   2  -4    0.50    2.50
 -16  -2   4    1.90    2.90
  16  -2  -4    1.70    2.20
 -16  -2  -5   -1.70    2.60
 -16   2   5    4.00    3.60
  16   2  -5   -1.10    2.70
  16  -2   5   -2.70    3.10
 -16  -2   5    3.00    3.60
 -16   2  -5   -2.00    2.70
  16  -2  -5    0.20    2.30
  16   2   5   -1.80    2.90
  16   2  -6    0.50    2.70
  16  -2   6    1.60    3.00
 -16  -2  -6    4.70    3.60
 -16   2   6    4.30    3.50
 -16   2  -6    1.50    3.10
  16   2   6   -4.80    2.90
 -16  -2   6    4.20    3.50
  16  -2  -6    0.30    2.50
  17   2   0   -1.60    2.10
 -17   2   0    0.20    2.10
 -17  -2   0    5.30    2.30
  17  -2   0   -5.60    1.80
 -17  -2   0    0.10    2.00
 -17   2   1   10.60    2.50
  17   2  -1    8.40    2.50
 -17  -2  -1   13.40    2.60
  17  -2   1    7.90    2.60
 -17   2   1   16.70    2.90
  17   2   1   10.00    2.60
 -17   2  -1   13.00    2.80
 -17  -2   1   12.90    3.00
  17  -2  -1    9.70    2.50
  17   2  -2    8.20    2.60
 -17  -2  -2    9.00    2.80
 -17   2   2   11.60    3.00
  17  -2   2    7.20    2.70
  17  -2  -2   11.00    2.60
 -17   2  -2   16.90    3.20
  17   2   2    7.50    2.70
 -17  -2   2    6.70    3.00
  17  -2   3    2.60    2.50
  17   2  -3    2.00    2.30
 -17   2   3    3.70    2.80
 -17  -2  -3    9.10    3.00
  17  -2  -3    1.20    2.50
  17   2   3    2.50    2.80
 -17  -2   3    1.60    2.70
 -17   2  -3    1.90    2.80
 -17  -2  -4    5.30    2.90
  17   2  -4    2.50    2.50
 -17   2   4    6.90    3.20
  17  -2   4   -2.20    2.70
  17  -2  -4    2.30    2.30
 -17  -2   4   10.00    3.40
  17   2   4    2.70    2.70
 -17   2  -4    6.40    3.00
  17   2  -5   11.20    3.20
 -17   2   5   16.20    3.90
 -17  -2  -5   17.30    4.10
  17  -2   5   17.20    3.50
  17  -2  -5   10.00    3.30
 -17   2  -5   17.30    3.80
  17   2   5   12.10    3.60
 -17  -2   5   19.40    4.50
  17   2  -6    1.50    2.90
  17  -2  -6    0.30    2.60
  17   2   6   -4.20    3.20
  18   2   0   21.00    3.40
  18  -2   0   17.00    3.20
 -18   2   0   20.30    3.00
  18  -2   1   18.60    3.20
 -18  -2  -1   22.40    3.10
  18   2  -1   19.00    3.20
 -18  -2   1   26.60    3.50
  18  -2  -1   18.90    3.10
  18   2   1   21.70    3.30
 -18   2  -1   19.60    3.30
  18  -2   2   41.80    4.30
 -18  -2  -2   48.70    4.40
  18   2  -2   48.60    4.80
 -18   2   2   56.79    5.00
 -18   2  -2   47.40    4.70
  18   2   2   40.30    4.30
  18  -2  -2   47.30    4.70
 -18  -2   2   49.00    4.70
  18   2  -3    5.20    2.90
 -18  -2  -3    9.70    3.20
  18  -2   3    3.70    2.80
 -18   2   3    6.30    3.20
 -18  -2   3    7.00    3.40
 -18   2  -3    6.80    3.20
  18   2   3    2.50    2.70
  18  -2  -3    2.10    2.60
  18  -2   4    1.30    2.90
 -18   2   4    5.70    3.10
 -18  -2  -4   -0.20    3.10
  18   2  -4    0.80    2.60
  18  -2  -4    2.50    2.50
 -18  -2   4    8.00    3.70
  18   2   4   -0.20    2.70
 -18   2  -4    1.00    2.90
 -18  -2  -5    3.20    3.10
  18  -2   5   -0.10    3.30
 -18   2   5    6.10    3.50
  18   2  -5   -5.20    2.90
 -18  -2   5    6.70    4.00
  18   2   5   -1.50    2.90
  18  -2  -5   -3.00    2.60
 -18   2  -5    0.80    3.00
  18  -2  -6    4.60    3.80
 -19   2   0   21.70    3.40
  19  -2   0   12.80    3.10
  19   2   0   19.10    3.30
 -19  -2  -1   15.00    3.40
  19   2  -1   19.10    3.30
  19  -2   1   15.60    3.20
 -19   2  -1   15.80    3.30
  19  -2  -1   12.90    3.00
  19   2   1   15.90    3.30
  19  -2   2    5.90    2.90
 -19  -2  -2   10.60    3.10
  19   2  -2    6.50    2.80
  19  -2  -2    6.40    3.00
 -19  -2   2   13.80    3.50
  19   2   2    5.20    2.80
 -19   2  -2    9.50    3.00
 -19  -2  -3   10.00    3.30
  19  -2   3    5.20    3.10
 -19   2   3   12.50    3.60
  19   2  -3    7.40    2.80
  19  -2  -3    8.90    3.00
 -19   2  -3    7.30    3.00
 -19  -2   3    6.70    3.20
  19   2   3    5.90    3.10
  19  -2   4    0.80    3.40
 -19   2   4    9.90    3.70
  19   2  -4    1.30    2.70
 -19  -2  -4    9.80    3.60
  19  -2  -4    2.10    2.70
 -19   2  -4    7.00    3.50
  19   2   4   -1.50    3.20
 -19  -2   4   11.60    3.50
  19  -2  -5   -1.20    3.40
  20  -2   0   -4.10    2.80
  20   2   0    1.50    2.70
  20   2  -1   -1.70    2.50
  20  -2   1   -2.90    2.90
  20  -2  -1   -1.10    2.80
 -20   2  -1    6.70    3.00
  20   2   1    2.50    2.80
  20   2  -2    5.00    2.80
 -20  -2  -2   12.50    3.30
  20  -2   2    3.40    3.00
 -20   2  -2   11.20    3.40
  20   2   2    3.00    3.00
  20  -2  -2    3.80    2.70
  20   2  -3    1.90    3.50
 -20  -2  -3    2.40    3.10
  20   2   3   -1.60    3.20
 -20  -2   3    8.00    3.60
 -20   2  -3    4.00    3.10
  20  -2  -3   -2.60    2.90
 -20   2   4   15.10    4.00
 -20  -2  -4    7.00    3.60
 -20  -2   4   10.20    4.00
 -21   2  -2    4.20    3.10
 -21  -2  -3   18.30    3.90
 -21   2  -3   18.20    4.10
   0   3   0   -0.80    0.30
   0  -3   0   -0.80    0.30
   0   3   0    0.30    0.40
   0   3   0   -0.60    0.40
   0  -3   0   -0.30    0.30
   0  -3   0    0.00    0.30
   0   3   1   68.89    3.00
   0   3   1   74.69    3.10
   0   3   1   72.19    2.70
   0   3  -1   73.89    3.10
   0   3  -1   71.39    3.20
   0   3  -1   70.99    3.00
   0  -3   1   71.09    3.10
   0  -3   1   76.29    3.00
   0  -3  -1   71.49    3.10
   0   3   1   71.19    2.80
   0  -3  -2  344.87   13.50
   0   3   2  346.27   13.20
   0   3   2  349.87   13.50
   0   3  -2  358.86   13.50
   0  -3   2  357.66   13.40
   0   3  -2  332.77   13.60
   0   3   2  342.67   13.50
   0   3  -2  342.87   13.40
   0  -3   2  349.57   13.60
   0   3   2  352.36   13.40
   0  -3   2  349.67   13.50
   0  -3  -2  344.67   13.20
   0  -3   3    4.40    1.40
   0  -3   3    5.00    1.20
   0   3  -3    7.40    1.50
   0   3  -3    3.80    1.10
   0   3   3    7.60    1.00
   0  -3   3    5.80    1.10
   0  -3  -3    5.20    1.00
   0   3   3    3.80    1.30
   0  -3  -3    5.20    1.30
   0   3   4  662.33   25.40
   0   3  -4  656.53   25.30
   0  -3  -4  661.23   25.40
   0   3  -4  664.03   25.60
   0  -3   4  645.94   25.40
   0   3   5    3.80    1.80
   0  -3   5    4.60    2.00
   0   3   5    6.30    1.50
   0   3  -5    3.00    1.50
   0   3  -5    4.90    1.80
   0  -3  -5    3.50    1.80
   0   3  -6   59.89    4.00
   0  -3   6   61.89    4.40
   0   3  -6   59.29    4.50
   0   3   6   59.89    4.10
   0   3   6   57.59    3.70
   0  -3  -6   52.59    4.00
   0   3   7   12.40    2.40
   0   3  -7    8.00    2.20
   0   3   7   12.50    2.20
   0  -3  -7   12.30    2.40
   0  -3   7   12.00    2.80
   0  -3   8   11.60    3.10
   0  -3   8   10.50    2.50
   0  -3  -8    9.60    2.40
   0   3   8    8.60    2.70
   0   3   8    9.40    2.10
   0  -3   8    5.60    2.40
   0  -3   9    4.80    2.70
   0  -3   9    2.10    2.90
   0  -3   9   -0.90    2.30
   0   3   9    2.50    2.70
   0   3   9    4.80    3.10
   0  -3  10    5.10    2.50
   0   3  10    6.10    3.20
  -1  -3   0   36.90    1.60
  -1   3   0   36.70    1.60
   1  -3   0   29.80    1.60
   1  -3   0   35.50    1.60
  -1   3   0   36.40    1.70
  -1   3   0   37.90    1.60
  -1  -3   0   36.90    1.60
  -1  -3   0   36.00    1.70
   1   3   0   35.60    1.60
   1  -3   0   36.80    1.60
   1   3   0   37.20    1.60
   1  -3   1  353.76   13.00
   1  -3   1  313.27   13.00
  -1  -3  -1  335.57   13.00
   1   3  -1  351.86   13.10
   1   3  -1  339.97   12.80
  -1   3   1  337.47   13.10
  -1  -3  -1  345.37   12.80
  -1   3   1  342.17   12.70
   1  -3   1  336.47   12.90
   1   3  -1  333.07   13.10
  -1  -3   1  344.47   13.10
   1   3   1  348.07   13.00
   1   3   1  347.07   13.00
  -1   3  -1  335.17   13.10
  -1   3  -1  338.07   13.00
  -1  -3   1  347.97   12.80
   1  -3  -1  334.67   13.00
  -1   3  -1  337.47   12.90
   1  -3  -1  341.57   12.70
   1   3   1  340.27   12.80
   1  -3  -1  344.37   13.00
   1  -3   2  381.76   15.30
   1   3  -2  380.66   15.50
  -1  -3  -2  359.46   15.20
  -1  -3  -2  371.86   15.40
   1  -3   2  393.66   15.50
   1  -3   2  393.46   15.30
   1   3  -2  389.36   15.50
  -1   3   2  370.86   15.40
  -1   3   2  375.96   15.30
  -1   3   2  387.06   15.10
   1  -3   2  384.36   15.10
   1   3  -2  372.86   15.10
  -1  -3   2  428.06   15.20
  -1   3  -2  410.66   15.50
  -1   3  -2  416.66   15.40
   1   3   2  407.56   15.10
   1   3   2  413.36   15.30
   1  -3  -2  404.46   15.10
   1   3   2  436.96   15.50
   1   3   2  417.76   15.20
  -1  -3   2  409.56   15.50
   1  -3  -2  419.96   15.40
   1  -3  -2  413.36   15.40
  -1  -3   2  426.26   15.50
   1  -3   3   97.89    4.10
   1  -3   3   92.79    4.30
   1   3  -3   97.39    4.20
   1   3  -3   89.69    4.50
  -1  -3  -3   89.29    4.40
  -1   3   3   93.99    4.00
  -1   3   3   88.39    4.30
  -1  -3  -3   94.49    4.40
   1  -3  -3   96.09    4.10
  -1   3  -3   96.69    4.60
  -1  -3   3   93.19    4.10
   1  -3  -3   91.79    4.40
   1   3   3   91.49    4.10
  -1   3  -3   92.19    4.30
   1   3   3   96.39    4.20
  -1  -3   3   92.99    4.50
   1   3  -4   90.09    4.50
  -1  -3  -4   90.09    4.70
   1  -3   4   93.19    4.80
  -1   3   4   90.89    4.70
   1   3  -4   91.49    5.00
   1  -3  -4  104.89    4.80
   1  -3  -4  103.99    4.50
  -1   3  -4  102.99    4.80
  -1  -3   4  103.09    5.10
  -1   3  -4  101.19    5.00
   1   3   4  100.29    4.50
  -1  -3  -5    4.00    1.70
   1   3  -5    2.40    1.50
   1  -3   5    7.00    2.00
   1   3  -5    5.40    1.90
  -1   3   5    6.00    1.90
  -1   3  -5    3.30    1.80
   1  -3  -5    6.10    2.20
  -1   3  -5    5.20    1.80
   1   3   5    8.10    2.10
   1   3   5    5.50    1.50
  -1  -3   5    5.20    2.20
   1  -3  -5    5.00    1.50
   1  -3   6  118.59    6.10
   1  -3   6  116.89    6.10
  -1  -3  -6  118.99    6.00
  -1   3   6  112.79    5.90
   1   3  -6  117.39    5.80
   1   3  -6  113.79    6.20
   1  -3  -6  111.49    6.20
   1   3   6  119.99    6.30
   1   3   6  110.29    5.60
  -1   3  -6  106.29    5.80
  -1  -3   6  104.89    6.00
  -1   3   7   23.40    2.60
  -1  -3  -7   22.40    2.90
  -1   3   7   19.80    2.70
   1   3  -7   23.10    3.00
   1  -3   7   24.00    3.10
   1  -3   7   26.30    3.30
  -1   3  -7   22.80    2.90
  -1  -3   7   25.90    3.20
   1   3   7   18.70    2.90
   1   3   7   22.70    2.50
   1  -3  -7   17.40    2.80
  -1  -3  -8   20.90    3.10
  -1   3   8   24.30    3.30
  -1   3   8   20.50    2.60
   1  -3   8   23.60    3.30
   1  -3   8   27.00    3.50
   1   3   8   24.60    2.80
  -1  -3   8   19.60    3.00
  -1  -3   8   18.90    2.70
  -1   3  -8   17.40    2.80
  -1  -3   8   23.40    3.60
   1   3   8   19.90    3.30
   1  -3  -8   18.40    3.00
   1  -3   9    2.50    2.50
   1  -3   9    2.20    2.40
  -1   3   9    3.70    2.90
  -1   3   9    1.20    2.70
   1   3   9    2.40    2.90
  -1  -3   9    2.50    3.00
  -1  -3   9    2.50    2.30
   1   3   9    2.20    3.00
  -1   3  10    9.00    3.70
   1  -3  10   10.30    2.80
  -1  -3  10    9.90    2.70
   1   3  10    0.80    2.70
  -2   3   0  115.69    4.50
   2   3   0  112.89    4.50
  -2   3   0  113.99    4.70
   2   3   0  113.29    4.50
   2   3   0  112.89    4.50
  -2   3   0  117.69    4.50
   2   3   0  118.59    4.70
  -2  -3   0  114.29    4.70
   2  -3   0  110.99    4.50
  -2  -3   0  113.99    4.50
   2  -3   0  113.29    4.50
  -2   3   1 1534.35   58.89
   2   3  -1 1595.74   59.09
   2   3  -1 1450.85   59.19
  -2   3   1 1619.64   59.09
   2  -3   1 1505.95   59.09
   2  -3   1 1589.94   59.09
   2  -3   1 1632.74   59.09
  -2   3   1 1503.95   59.09
  -2  -3  -1 1564.44   58.89
  -2  -3  -1 1560.04   59.09
  -2  -3  -1 1506.45   58.99
   2   3  -1 1534.15   58.89
   2   3   1 1607.94   58.89
   2   3   1 1612.54   59.09
  -2   3  -1 1580.24   59.19
  -2  -3   1 1622.94   59.19
   2  -3  -1 1591.04   59.09
  -2  -3   1 1613.24   58.99
   2  -3  -1 1570.54   59.09
   2   3   1 1693.43   59.19
   2  -3  -1 1596.74   59.19
  -2   3  -1 1598.04   59.09
  -2   3  -1 1635.64   59.09
   2   3  -2  510.05   19.30
   2   3  -2  488.65   19.20
  -2  -3  -2  482.95   19.10
  -2   3   2  493.25   19.10
   2  -3   2  507.35   18.80
   2  -3   2  510.75   19.10
  -2  -3  -2  503.55   18.90
   2   3  -2  490.05   18.80
  -2   3   2  509.55   18.80
  -2  -3  -2  475.65   19.00
   2  -3   2  505.55   18.90
   2  -3   2  484.75   19.10
   2  -3   2  510.05   19.20
   2  -3  -2  489.35   18.90
  -2  -3   2  507.35   18.80
  -2  -3   2  503.95   19.30
   2   3   2  501.25   19.00
   2  -3  -2  486.75   19.10
  -2  -3   2  499.45   19.10
   2  -3  -2  508.55   19.10
  -2   3  -2  489.05   19.10
   2   3   2  496.05   18.90
  -2   3   3   26.40    1.70
  -2  -3  -3   19.80    2.00
  -2   3   3   20.40    1.90
   2  -3   3   21.40    2.00
   2  -3   3   24.80    1.70
  -2  -3  -3   25.40    2.10
   2  -3   3   23.30    1.90
   2   3  -3   22.90    1.70
   2   3  -3   24.20    2.20
   2  -3  -3   29.50    2.30
  -2   3  -3   27.20    2.20
   2   3   3   25.60    1.90
   2  -3  -3   29.50    1.90
   2   3   3   26.50    1.90
  -2  -3   3   27.40    1.80
  -2  -3   3   27.30    2.50
   2   3  -4   36.40    2.30
   2  -3   4   36.20    2.50
  -2  -3  -4   34.40    2.90
  -2   3   4   36.40    2.80
   2  -3   4   38.80    2.80
  -2  -3  -4   34.40    2.40
   2   3  -4   30.40    2.90
   2   3   4   40.20    2.50
  -2   3  -4   34.70    2.90
  -2  -3   4   36.60    3.00
   2  -3  -4   37.30    2.90
   2  -3  -4   40.00    2.50
   2   3  -5  139.79    6.30
   2  -3   5  138.69    7.00
  -2   3   5  136.69    6.60
  -2  -3  -5  138.59    6.90
  -2  -3  -5  146.59    6.70
   2  -3   5  129.59    6.50
   2   3  -5  143.09    7.00
  -2  -3   5  149.29    7.20
   2  -3  -5  153.38    6.60
  -2   3  -5  152.48    7.00
   2   3   5  150.18    6.50
   2  -3  -5  151.78    7.00
  -2   3   6   36.50    3.30
  -2  -3  -6   34.80    3.20
   2  -3   6   36.80    3.40
   2  -3   6   34.30    3.30
   2   3  -6   35.10    3.50
   2  -3  -6   33.50    3.10
   2   3   6   37.30    3.10
  -2  -3   6   37.70    3.90
   2  -3  -6   36.80    3.40
  -2  -3   6   39.10    3.00
  -2   3  -6   41.80    3.50
  -2   3   7   15.30    2.60
   2  -3   7   12.30    2.50
   2   3  -7   13.30    2.60
   2  -3   7   13.60    2.50
  -2  -3  -7   14.00    2.60
   2   3   7   11.40    2.10
   2   3   7   11.50    2.80
  -2   3  -7   12.00    2.60
   2  -3  -7   16.80    2.70
   2  -3  -7   11.30    2.10
  -2  -3   7   13.80    2.80
  -2  -3   7   12.40    2.10
  -2  -3  -8    6.60    2.30
   2  -3   8   10.90    2.80
  -2   3   8    7.30    2.10
  -2   3   8    5.70    2.50
   2   3  -8    4.80    2.30
   2  -3   8    9.10    2.50
  -2  -3   8    5.00    2.70
  -2  -3   8    8.00    2.20
   2   3   8    5.00    2.10
  -2   3  -8    6.30    2.60
   2   3   8    7.40    2.60
  -2   3   9   11.20    3.80
  -2   3   9    5.10    2.80
   2  -3   9   11.10    3.10
  -2  -3   9   11.90    3.70
   2   3   9   11.40    3.30
  -2  -3   9   10.40    3.00
   2  -3  10    8.20    2.70
   2   3  10    3.50    2.90
  -2  -3  10   10.80    3.10
   3  -3   0  156.78    6.20
  -3  -3   0  155.08    6.00
  -3   3   0  154.08    6.20
  -3   3   0  154.78    6.00
   3   3   0  149.79    6.10
   3  -3   0  152.68    6.00
  -3   3   0  155.28    6.10
  -3  -3   0  149.19    6.30
   3   3   0  152.88    6.30
   3  -3   0  151.68    6.10
   3   3   0  152.88    6.00
  -3  -3   0  160.98    6.10
  -3   3   1   19.40    1.60
  -3   3   1   22.00    1.40
   3  -3   1   19.10    1.80
  -3  -3  -1   21.60    1.60
  -3   3   1   19.70    1.70
   3   3  -1   18.90    1.60
   3  -3   1   21.60    0.90
  -3  -3  -1   20.00    1.70
  -3  -3  -1   19.50    1.50
  -3   3  -1   21.10    1.80
   3  -3  -1   19.50    1.60
   3   3   1   20.10    1.60
  -3   3  -1   19.60    1.00
   3   3   1   18.50    1.60
   3   3   1   19.60    1.50
   3  -3  -1   20.20    1.70
  -3  -3   1   21.50    1.90
  -3   3  -1   19.00    1.60
   3  -3  -1   21.20    1.40
   3  -3   2  130.09    5.10
  -3  -3  -2  127.39    4.80
  -3   3   2  130.29    5.10
  -3   3   2  129.19    4.70
  -3  -3  -2  123.29    4.80
   3  -3   2  126.19    4.50
   3  -3   2  123.49    4.50
   3   3  -2  128.59    5.10
  -3  -3  -2  123.69    5.20
   3   3   2  105.49    4.80
   3   3   2  103.19    4.80
  -3  -3   2  101.69    4.40
  -3  -3   2  104.09    4.40
  -3  -3   2  100.39    5.20
   3  -3  -2  104.99    4.90
   3  -3  -2  103.29    4.70
  -3   3  -2   98.19    5.00
   3  -3  -2  102.89    5.00
  -3  -3  -3   16.40    1.50
  -3   3   3   15.50    1.60
   3  -3   3   16.70    1.40
  -3  -3  -3   14.40    1.80
  -3  -3  -3   16.30    1.60
   3  -3   3   15.10    1.30
   3  -3   3   11.90    1.70
   3   3  -3   15.50    1.80
  -3   3   3   19.30    1.50
  -3  -3   3   16.00    2.30
   3   3   3   16.50    1.70
   3  -3  -3   12.30    1.40
   3  -3  -3   14.60    1.90
  -3   3  -3   11.60    1.80
   3   3   3   14.50    1.50
  -3  -3   3   14.80    1.30
  -3   3   4   45.80    3.00
   3   3  -4   46.10    3.20
  -3  -3  -4   45.50    3.20
   3  -3   4   44.50    3.10
   3  -3   4   45.20    2.40
  -3  -3  -4   44.20    2.80
   3  -3   4   41.80    2.60
   3   3   4   40.00    2.60
   3  -3  -4   43.50    2.80
  -3   3  -4   37.90    3.00
   3  -3  -4   42.90    3.40
  -3  -3   4   46.50    3.40
  -3  -3   4   40.30    2.40
  -3  -3   4   40.50    2.40
  -3   3   5  151.08    7.00
  -3  -3  -5  143.79    6.70
  -3  -3  -5  152.48    7.30
   3  -3   5  144.19    6.80
   3   3  -5  147.39    7.30
   3  -3   5  150.58    7.30
  -3   3  -5  160.58    7.20
   3  -3  -5  150.68    6.80
   3  -3  -5  154.78    7.20
  -3  -3   5  149.49    6.60
   3   3   5  153.88    6.80
  -3  -3   5  155.88    7.70
  -3   3   6   95.69    5.10
   3  -3   6  101.69    5.10
   3   3  -6   99.09    5.60
  -3  -3  -6   91.19    5.10
   3  -3   6   97.69    5.40
  -3  -3  -6   94.69    5.50
  -3  -3   6   94.99    5.80
  -3   3  -6   95.09    5.40
  -3  -3   6   91.89    4.90
   3  -3  -6   91.09    5.00
   3   3   6   85.79    4.90
   3  -3  -6   99.59    5.50
   3  -3   7    6.70    2.20
   3  -3   7    5.40    2.20
  -3   3   7    5.60    2.10
  -3  -3  -7    4.00    2.10
   3   3  -7    6.70    2.20
   3   3   7    6.70    2.00
  -3  -3   7    2.70    2.80
  -3   3  -7    4.80    2.10
   3   3   7    4.70    2.30
   3  -3  -7    6.50    2.00
   3  -3  -7    6.50    2.30
  -3  -3   7    2.60    1.80
  -3  -3  -8    6.10    2.30
   3  -3   8    7.80    2.70
  -3   3   8    4.20    2.40
   3   3  -8    3.30    2.40
  -3  -3   8    8.10    3.00
   3   3   8    9.90    3.00
   3   3   8    9.10    2.20
  -3   3  -8    5.90    2.60
  -3   3   9    6.50    2.80
   3  -3   9   10.50    2.80
  -3   3   9    8.60    3.80
   3   3   9   12.00    3.40
  -3  -3   9   16.00    4.00
  -3   3  -9    6.40    2.70
   3  -3  10    4.50    2.60
  -3   3  10    8.00    3.60
   3  -3  10    5.10    3.30
  -3  -3  10    4.60    2.80
  -3  -3  10    7.50    3.90
   3   3  10    4.70    3.30
  -4   3   0  406.56   15.60
   4   3   0  409.26   15.40
  -4   3   0  409.96   15.50
   4   3   0  396.46   15.50
   4  -3   0  408.26   15.50
  -4  -3   0  394.66   15.30
  -4  -3   0  405.66   15.60
   4  -3   0  410.56   15.60
  -4   3   0  410.66   15.30
   4  -3   0  396.26   15.30
   4   3   0  395.76   15.60
  -4  -3   0  402.96   15.50
   4   3  -1  214.78    8.70
  -4  -3  -1  213.28    8.40
  -4   3   1  209.68    8.30
   4   3  -1  218.08    8.00
   4  -3   1  203.38    8.50
  -4  -3  -1  204.78    8.40
  -4  -3  -1  207.88    8.30
  -4   3   1  212.18    8.50
  -4   3   1  212.68    8.40
   4   3  -1  205.38    8.40
   4  -3  -1  223.58    8.30
  -4   3  -1  212.98    7.90
   4  -3  -1  224.88    8.60
   4   3   1  217.28    8.50
  -4   3  -1  204.28    8.50
   4  -3  -1  207.38    8.40
  -4  -3   1  210.58    8.00
   4   3   1  213.58    8.40
   4   3   1  207.48    8.30
  -4   3  -1  208.78    8.50
  -4  -3   1  199.58    8.60
   4   3  -2  185.88    7.90
   4  -3   2  197.58    7.90
  -4   3   2  181.88    7.90
  -4   3   2  196.88    7.60
  -4  -3  -2  188.28    7.70
  -4  -3  -2  184.98    8.00
  -4  -3  -2  191.48    7.60
  -4  -3   2  189.28    7.20
  -4   3  -2  191.08    8.00
   4  -3  -2  200.08    7.70
   4  -3  -2  196.68    7.80
   4  -3  -2  185.38    7.90
  -4  -3   2  186.78    8.10
   4   3   2  196.98    7.70
  -4  -3   2  195.38    7.20
   4   3   2  196.48    7.70
  -4  -3  -3  379.06   14.90
  -4   3   3  390.56   15.20
  -4   3   3  404.46   14.90
   4   3  -3  382.86   15.30
  -4  -3  -3  381.36   15.40
   4  -3   3  375.66   14.60
   4  -3   3  374.36   15.30
   4  -3   3  377.86   14.70
  -4  -3   3  388.96   14.70
  -4  -3   3  379.46   15.50
   4  -3  -3  390.26   15.30
  -4   3  -3  386.06   15.40
   4  -3  -3  381.46   15.00
   4   3   3  394.66   15.00
  -4  -3   3  384.46   14.70
   4   3   3  405.36   15.00
  -4  -3  -4   80.49    4.50
  -4   3   4   80.59    4.20
   4   3  -4   84.69    4.50
  -4  -3  -4   83.39    4.00
   4  -3   4   78.79    3.80
   4  -3   4   83.49    3.60
   4  -3   4   82.59    4.40
  -4  -3   4   80.69    3.70
   4  -3  -4   80.69    4.50
   4  -3  -4   77.19    4.00
  -4   3  -4   82.09    4.50
  -4  -3   4   75.49    4.70
   4   3   4   77.09    4.00
  -4  -3   4   79.99    3.70
  -4  -3  -5   37.80    2.90
  -4  -3  -5   35.30    3.30
   4   3  -5   39.30    3.50
   4  -3   5   33.80    3.20
   4  -3   5   40.40    2.90
  -4   3   5   35.90    3.30
  -4  -3   5   41.80    3.90
   4  -3  -5   38.70    3.00
   4  -3  -5   37.00    3.50
  -4  -3   5   41.10    2.70
   4   3   5   42.70    3.10
  -4   3  -5   37.70    3.30
  -4   3   6   18.50    2.50
   4  -3   6   20.10    2.90
   4   3  -6   18.00    2.70
  -4  -3  -6   20.00    2.40
  -4  -3  -6   17.40    2.80
   4  -3   6   19.60    2.30
   4  -3  -6   17.90    2.30
   4  -3  -6   19.60    2.90
  -4  -3   6   20.70    3.20
  -4   3  -6   18.40    2.70
   4   3   6   16.20    2.20
  -4  -3   6   19.10    2.10
  -4   3   7   50.69    4.20
   4   3  -7   54.09    4.40
   4  -3   7   56.29    3.90
   4  -3   7   51.69    4.60
  -4  -3  -7   54.49    4.80
  -4  -3  -7   45.00    3.70
  -4   3  -7   50.29    4.30
  -4  -3   7   53.89    4.80
   4  -3  -7   51.49    3.90
   4   3   7   47.00    3.80
   4  -3  -7   49.10    4.20
  -4  -3   7   47.70    3.60
   4  -3   8   13.00    2.90
  -4   3   8    5.70    2.40
  -4   3   8    7.00    3.10
   4   3  -8    5.50    2.70
  -4  -3  -8    6.70    2.40
   4   3   8    4.60    2.70
   4  -3  -8    8.80    2.20
  -4  -3   8    5.70    3.00
  -4   3  -8    4.40    2.50
   4   3   8    5.70    2.20
  -4   3   9    8.40    4.00
   4  -3   9    6.00    2.60
   4   3  -9    2.80    2.70
  -4  -3   9   -0.90    3.40
  -4   3  -9    0.80    2.90
   4   3   9    1.50    3.00
   4  -3  10    2.10    2.50
   4  -3  10    1.20    2.90
  -4  -3  10    3.50    3.10
  -4  -3  10    7.50    3.80
   5  -3   0  310.27   12.20
  -5   3   0  304.47   12.10
   5   3   0  305.17   12.20
  -5  -3   0  308.27   11.90
  -5  -3   0  302.47   12.20
  -5   3   0  312.57   11.90
   5   3   0  328.27   12.00
   5  -3   0  311.17   12.10
  -5  -3   0  321.27   12.10
   5   3   0  301.17   12.10
   5  -3   0  306.27   11.90
  -5   3   0  312.67   12.20
  -5   3   1  310.97   12.20
  -5  -3  -1  306.57   12.20
   5  -3   1  304.57   12.30
   5   3  -1  299.47   12.20
  -5  -3  -1  322.07   12.20
  -5   3   1  306.47   12.20
   5   3  -1  316.67   11.80
  -5   3   1  315.87   12.10
  -5  -3  -1  318.47   12.20
   5  -3  -1  320.27   12.20
   5   3   1  312.87   12.30
   5  -3  -1  303.27   12.20
   5   3   1  309.77   12.20
  -5   3  -1  312.87   11.70
   5  -3  -1  328.67   12.40
  -5   3  -1  312.57   11.80
  -5   3  -1  312.17   12.40
  -5  -3   1  315.27   12.50
  -5  -3   1  305.67   11.80
   5   3   1  311.47   12.20
   5   3  -2   24.10    2.00
   5  -3   2   21.70    2.00
  -5   3   2   25.40    1.80
  -5  -3  -2   20.60    2.00
  -5   3   2   24.40    2.20
  -5  -3  -2   24.10    1.70
   5  -3  -2   21.40    1.80
   5   3   2   20.40    1.80
   5  -3  -2   21.50    1.80
   5   3   2   18.70    1.80
   5  -3  -2   22.30    2.10
  -5  -3   2   21.10    2.30
  -5   3  -2   21.80    2.10
  -5  -3  -3   49.00    2.60
   5  -3   3   49.30    2.20
   5   3  -3   46.80    3.10
   5  -3   3   48.90    3.20
  -5   3   3   50.09    3.10
   5  -3   3   47.30    2.10
  -5  -3  -3   44.70    3.20
  -5   3  -3   46.00    3.20
   5  -3  -3   53.69    2.70
  -5  -3   3   45.10    3.40
  -5  -3   3   51.49    2.30
   5  -3  -3   48.80    3.10
   5   3   3   50.99    3.00
  -5  -3   3   49.90    2.20
   5   3   3   50.59    2.70
   5  -3   4   92.59    3.90
  -5  -3  -4   77.99    4.90
  -5   3   4   93.89    4.80
   5   3  -4   94.09    4.90
   5  -3   4   86.69    4.00
   5  -3   4   87.59    4.80
  -5  -3  -4   95.69    4.40
   5  -3  -4   91.59    4.60
  -5  -3   4   92.09    5.50
   5  -3  -4   94.89    5.00
  -5  -3   4   95.39    4.10
   5   3   4   94.39    4.70
  -5  -3   4   98.09    4.10
  -5   3  -4   96.39    5.10
   5  -3   5   86.39    4.30
  -5   3   5   87.29    4.90
   5  -3   5   90.59    4.10
   5   3  -5   87.29    5.30
  -5  -3  -5   88.49    4.40
   5  -3   5   85.89    5.00
  -5  -3  -5   83.49    5.20
   5  -3  -5   88.89    4.70
  -5   3  -5   78.69    5.10
  -5  -3   5   88.39    5.50
  -5  -3   5   88.79    4.20
   5   3   5   87.59    4.70
   5  -3  -5   84.09    5.10
  -5  -3  -6   10.70    2.50
   5  -3   6    6.00    1.70
  -5  -3  -6    6.40    1.80
  -5   3   6    7.00    2.00
   5   3  -6    6.20    2.10
   5  -3   6    8.10    2.50
   5  -3  -6    5.60    2.30
   5  -3  -6    7.10    1.90
  -5   3  -6    6.70    2.20
   5   3   6    5.60    1.90
  -5  -3   6    5.80    1.50
  -5  -3   6    3.50    2.60
   5  -3   7    1.90    2.40
  -5  -3  -7    3.20    1.80
  -5   3   7   -0.10    1.90
  -5  -3  -7    2.50    2.60
   5   3  -7    4.00    2.20
  -5   3  -7    5.80    2.40
  -5  -3   7    7.40    2.90
   5  -3  -7   -0.30    1.80
   5   3   7    2.30    1.90
  -5   3   8    5.20    2.60
  -5   3   8    9.50    3.40
   5  -3   8   12.40    2.70
   5   3  -8   10.10    2.70
  -5  -3   8   14.30    3.80
   5  -3  -8    7.10    3.40
   5   3   8    7.30    2.20
  -5   3  -8    8.60    2.80
   5   3  -9    4.10    2.60
   5  -3   9   12.00    3.20
  -5   3   9   11.00    3.80
   5   3   9    6.40    3.00
  -5   3  -9    3.40    2.90
  -5  -3   9    6.90    3.90
   5  -3  10    3.80    2.60
   6   3   0   76.09    3.70
   6   3   0   80.49    3.60
  -6  -3   0   78.29    3.60
   6  -3   0   84.89    3.80
   6   3   0   82.69    4.00
  -6  -3   0   76.99    4.00
  -6   3   0   77.19    3.50
  -6   3   0   78.19    3.90
   6   3  -1  380.96   13.10
   6   3  -1  360.66   13.60
  -6   3   1  357.56   13.50
  -6  -3  -1  370.26   13.60
  -6  -3  -1  376.46   13.50
   6  -3   1  364.46   13.60
  -6  -3   1  327.47   13.10
   6  -3  -1  345.37   13.60
  -6  -3   1  329.27   13.70
   6  -3  -1  339.67   13.40
   6   3   1  322.57   13.40
   6  -3  -1  323.57   13.40
  -6   3  -1  326.17   13.60
  -6   3  -1  334.57   13.00
   6   3   1  323.97   13.40
  -6   3  -1  326.87   13.00
  -6   3   2   32.80    2.40
   6   3  -2   32.90    2.40
  -6  -3  -2   32.20    2.10
  -6  -3  -2   29.90    2.50
   6   3  -2   32.10    1.40
   6  -3   2   28.50    2.50
   6   3   2   29.50    2.00
  -6  -3   2   27.10    2.70
   6  -3  -2   33.00    2.40
   6   3   2   30.50    2.30
  -6   3  -2   24.30    2.40
  -6  -3   2   30.60    1.40
   6  -3  -2   27.70    2.10
  -6   3   3  114.59    5.50
   6   3  -3  113.99    5.60
  -6  -3  -3  107.79    5.80
  -6  -3  -3  113.59    5.10
   6  -3   3  118.59    5.70
  -6   3  -3  124.19    5.90
  -6  -3   3  120.19    4.70
  -6  -3   3  122.09    4.70
   6   3   3  129.99    5.50
   6  -3  -3  128.49    5.50
   6   3   3  125.49    5.20
   6  -3  -3  122.99    5.70
  -6  -3   3  122.59    6.10
   6  -3   4    4.90    1.90
   6  -3   4    6.80    0.80
   6  -3   4    6.10    0.90
  -6   3   4    5.60    1.80
   6   3  -4    5.50    1.80
  -6  -3  -4    5.90    1.40
  -6  -3  -4    4.80    2.00
   6  -3  -4    5.10    2.00
  -6  -3   4    5.00    0.90
  -6   3  -4    9.40    2.10
  -6  -3   4    4.30    1.10
   6  -3  -4    5.50    1.50
   6   3   4    5.40    1.80
  -6  -3   4    5.50    2.60
   6  -3   5   59.59    4.00
  -6   3   5   53.49    3.80
  -6  -3  -5   53.79    3.30
  -6  -3  -5   53.09    4.20
   6   3  -5   54.39    4.00
   6  -3   5   55.89    2.90
   6   3   5   43.40    3.40
  -6  -3   5   42.70    4.20
  -6  -3   5   45.20    3.00
   6  -3  -5   44.40    3.50
   6  -3  -5   49.30    4.00
  -6   3  -5   43.00    4.00
  -6  -3  -6    4.50    1.70
   6  -3   6    8.50    2.30
  -6  -3  -6    8.10    2.50
   6  -3   6    6.00    1.50
   6   3  -6    4.90    2.10
  -6   3   6   11.10    2.20
  -6   3  -6    7.90    2.40
  -6  -3   6    4.90    1.50
   6   3   6    7.20    2.00
   6  -3  -6    8.50    2.40
   6  -3  -6    5.20    1.90
  -6  -3   6    9.60    3.10
   6  -3   7    5.20    2.40
   6   3  -7    5.00    2.50
  -6  -3  -7    4.90    2.60
  -6   3   7    1.80    3.30
  -6  -3  -7    4.20    1.80
  -6   3   7    2.00    2.30
  -6  -3   7    7.40    3.10
   6   3   7    3.90    2.10
   6  -3  -7    4.10    2.10
  -6   3  -7    3.30    2.40
  -6   3   8    3.40    3.20
   6  -3   8    4.50    2.40
   6   3  -8    4.40    2.40
  -6  -3  -8   -1.50    2.60
  -6   3  -8    4.50    2.70
   6   3   8    1.30    2.10
  -6  -3   8    2.20    3.40
   6   3  -9    2.20    2.80
  -6   3   9   -1.80    3.80
   6  -3   9    7.40    2.70
  -6   3  -9    5.20    3.00
  -6  -3   9    3.50    3.40
   6   3   9    4.40    3.00
  -7  -3   0  543.25   21.10
   7  -3   0  541.35   21.00
  -7   3   0  540.25   20.90
   7   3   0  566.74   20.80
  -7   3   0  542.35   21.00
  -7   3   0  541.15   20.70
   7   3   0  542.85   21.00
  -7  -3   0  538.15   20.80
  -7  -3  -1  293.67   11.40
   7   3  -1  292.07   11.50
  -7  -3  -1  278.87   11.50
  -7   3   1  282.27   11.40
   7   3  -1  295.57   11.10
   7  -3   1  294.47   11.50
   7   3   1  283.37   11.40
  -7   3  -1  286.87   10.90
  -7  -3   1  284.57   11.10
   7  -3  -1  295.27   11.40
  -7   3  -1  275.27   11.60
  -7   3  -1  276.57   11.00
   7  -3  -1  296.27   11.50
  -7  -3   1  284.97   11.80
   7   3   1  282.87   11.40
  -7  -3  -2  162.88    7.20
  -7   3   2  169.38    6.90
   7  -3   2  164.68    7.10
   7   3  -2  167.58    6.30
  -7  -3  -2  159.38    6.80
   7   3  -2  161.28    7.10
   7  -3  -2  158.68    7.00
   7   3   2  164.98    6.80
  -7  -3   2  160.18    7.50
  -7  -3   2  164.28    6.30
   7   3   2  159.68    7.00
  -7   3  -2  164.48    7.30
   7  -3  -2  170.58    7.00
   7  -3   3    6.40    1.80
  -7   3   3    4.80    1.50
   7   3  -3    7.70    1.70
  -7  -3  -3    7.80    1.20
  -7  -3  -3    5.60    2.00
  -7  -3   3    9.50    0.70
   7  -3  -3    7.20    1.80
  -7  -3   3    8.10    0.70
   7  -3  -3    7.10    1.40
  -7   3  -3    6.80    1.80
  -7  -3   3    7.70    2.50
   7   3   3    8.50    1.70
   7   3   3   11.30    1.50
   7   3  -4  189.28    8.60
  -7  -3  -4  183.98    8.70
   7  -3   4  177.78    8.30
  -7  -3  -4  188.38    7.80
  -7   3   4  185.28    8.10
  -7  -3   4  181.98    7.30
   7  -3  -4  191.98    8.50
   7  -3  -4  187.08    8.20
  -7   3  -4  185.88    8.60
   7   3   4  191.38    8.10
  -7  -3   4  184.88    7.30
  -7  -3   4  190.38    9.00
   7  -3   5   64.79    3.00
  -7  -3  -5   60.89    4.70
   7   3  -5   58.49    4.30
  -7  -3  -5   61.49    3.60
   7  -3   5   62.69    4.30
  -7   3   5   61.99    4.30
   7   3   5   63.69    4.20
  -7  -3   5   54.39    4.90
   7  -3  -5   66.79    4.50
  -7   3  -5   61.19    4.60
  -7  -3   5   63.19    3.30
   7  -3  -5   65.79    3.90
   7  -3   6   48.90    4.00
   7   3  -6   45.40    4.10
  -7   3   6   45.10    3.80
  -7  -3  -6   46.80    4.30
  -7  -3  -6   51.69    3.30
  -7  -3   6   58.39    5.00
   7  -3  -6   55.19    3.90
  -7   3  -6   58.19    4.50
   7   3   6   52.49    4.00
  -7  -3  -7   31.00    3.80
   7   3  -7   22.20    3.50
   7  -3   7   25.00    3.30
  -7   3   7   21.30    3.00
  -7   3   7   25.00    4.10
  -7  -3   7   28.10    4.10
   7   3   7   28.50    3.10
  -7   3  -7   26.10    3.70
   7  -3  -7   25.90    3.10
   7  -3   8    2.60    2.40
  -7   3   8    5.30    3.50
  -7  -3  -8    4.10    2.90
   7   3  -8    1.70    2.60
   7   3   8    2.80    2.10
  -7   3  -8    4.00    2.90
  -7  -3   8    2.60    3.30
   7   3  -9    8.50    3.40
  -7   3   9    3.40    3.50
   7  -3   9    4.90    3.00
  -7  -3   9   10.30    4.30
  -7   3  -9    2.70    3.20
  -8   3   0   88.09    4.10
   8  -3   0   89.49    4.30
   8   3   0   86.29    4.30
  -8  -3   0   91.39    4.10
  -8   3   0   86.39    4.00
  -8  -3   0   85.59    4.50
  -8   3   0   90.39    4.40
   8   3   0   90.99    4.10
   8  -3   1  284.87   11.40
  -8   3   1  282.97   11.30
  -8  -3  -1  286.27   11.40
   8   3  -1  281.87   11.40
  -8   3   1  281.27   11.50
   8   3  -1  298.87   11.00
  -8  -3  -1  286.07   11.30
  -8   3  -1  272.17   11.50
  -8  -3   1  276.87   11.00
  -8   3  -1  279.07   10.80
   8   3   1  270.67   11.30
  -8   3  -1  274.77   10.90
  -8  -3   1  273.87   11.60
   8  -3  -1  289.97   11.40
  -8   3   2   75.59    3.90
   8  -3   2   78.99    4.20
  -8  -3  -2   73.29    3.80
  -8  -3  -2   75.49    4.30
   8   3  -2   76.49    4.10
   8   3  -2   76.39    3.30
  -8  -3   2   73.99    4.60
   8   3   2   79.79    3.90
  -8  -3   2   78.29    3.30
  -8   3  -2   74.69    4.30
   8   3   2   80.79    4.10
   8  -3  -2   82.19    4.00
  -8  -3  -3  147.79    7.40
  -8   3   3  151.08    6.90
  -8  -3  -3  152.28    6.50
   8  -3   3  142.59    7.20
   8   3  -3  152.98    7.20
   8  -3  -3  157.78    7.20
  -8   3  -3  159.48    7.50
  -8  -3   3  157.58    7.70
   8   3   3  172.68    7.20
  -8  -3   3  157.88    6.10
   8  -3  -3  168.38    7.10
  -8  -3   3  163.28    6.10
  -8   3   4   20.90    2.30
   8  -3   4   15.70    2.60
  -8  -3  -4   20.20    1.80
  -8  -3  -4   17.80    2.80
   8   3  -4   21.30    2.60
   8   3   4   23.40    2.50
  -8  -3   4   21.60    1.40
  -8   3  -4   19.30    2.70
  -8  -3   4   22.90    1.40
  -8  -3   4   17.70    3.20
   8  -3  -4   21.80    2.40
  -8   3   5   16.50    3.20
   8   3  -5   15.40    2.50
  -8   3   5   12.90    2.20
  -8  -3  -5   12.80    1.80
  -8  -3  -5   13.20    2.70
   8  -3   5   12.40    2.50
  -8  -3   5   17.80    1.50
  -8   3  -5   17.80    2.80
  -8  -3   5   21.40    3.40
   8  -3  -5   18.70    2.40
   8   3   5   18.30    2.60
  -8  -3  -6    5.40    1.90
  -8  -3  -6    5.80    2.60
   8  -3   6    6.30    2.30
  -8   3   6    4.00    1.90
   8   3  -6    3.60    2.40
  -8   3   6    5.10    2.90
  -8  -3   6    2.50    2.90
   8  -3  -6    3.30    1.90
   8   3   6    6.50    2.00
  -8   3  -6    3.50    2.40
   8  -3   7   18.00    2.90
   8   3  -7   17.20    3.10
  -8   3   7   16.00    3.90
  -8  -3  -7   13.10    3.20
   8   3   7   20.90    2.90
  -8   3  -7   19.40    3.30
  -8  -3   7   22.40    4.30
   8  -3  -7   18.80    2.90
  -8   3   8   -1.60    3.30
   8  -3   8    5.00    2.90
  -8  -3  -8   -1.00    2.70
   8   3  -8    0.40    2.70
  -8  -3   8    5.60    3.90
   8   3   8    3.00    2.40
  -8   3  -8    4.90    3.20
  -8   3   9    7.00    4.40
   8   3  -9    3.00    3.00
   8  -3   9    2.90    3.00
  -8  -3   9    9.50    4.40
  -8   3  -9    1.80    3.00
   9  -3   0   40.40    2.80
  -9  -3   0   41.70    3.10
   9   3   0   36.20    2.80
  -9   3   0   41.70    3.00
  -9   3   0   39.20    2.60
  -9  -3   0   38.70    2.50
   9   3  -1   36.70    2.80
  -9  -3  -1   36.30    2.60
   9  -3   1   39.50    2.90
  -9  -3  -1   35.20    2.60
   9   3  -1   36.20    2.20
  -9   3   1   36.50    3.00
  -9   3   1   34.50    2.70
  -9   3  -1   34.60    2.10
  -9  -3   1   37.00    2.20
   9  -3  -1   37.50    2.80
  -9   3  -1   39.40    2.00
   9   3   1   35.30    2.80
  -9  -3   1   37.70    3.40
  -9   3  -1   39.10    2.90
  -9   3   2   32.30    2.50
  -9  -3  -2   29.80    2.30
   9   3  -2   29.80    1.90
   9   3  -2   26.90    2.50
  -9   3   2   33.20    3.00
   9  -3   2   25.20    2.50
  -9  -3  -2   27.00    2.50
   9   3   2   23.20    2.30
  -9  -3   2   24.20    3.10
  -9   3  -2   22.80    2.60
  -9  -3   2   23.30    1.70
   9  -3  -2   31.30    2.50
  -9   3   3   38.90    3.00
  -9   3   3   33.70    3.50
   9  -3   3   39.30    3.40
  -9  -3  -3   35.80    3.30
  -9  -3  -3   38.00    2.40
   9   3  -3   37.80    3.20
  -9  -3   3   40.60    3.80
   9   3   3   40.30    3.20
  -9  -3   3   39.10    1.90
  -9   3  -3   33.90    3.30
   9  -3  -3   40.40    3.20
  -9   3   4   54.59    3.70
  -9  -3  -4   54.39    4.40
   9   3  -4   51.39    3.90
  -9   3   4   49.99    4.50
  -9  -3  -4   52.59    3.00
   9  -3   4   45.10    4.00
  -9   3  -4   55.39    4.30
  -9  -3   4   49.80    4.60
  -9  -3   4   54.79    2.40
   9  -3  -4   54.69    3.60
   9   3   4   51.39    3.80
   9  -3   5    8.70    2.30
  -9   3   5   11.00    3.10
  -9  -3  -5   10.00    2.60
  -9  -3  -5    8.10    1.50
   9   3  -5    7.40    2.40
  -9   3   5    7.30    1.90
   9   3   5    5.90    2.00
  -9   3  -5   13.60    2.80
  -9  -3   5    7.80    2.90
   9  -3  -5   11.30    2.10
  -9   3   6   28.50    4.40
   9   3  -6   29.00    3.40
  -9   3   6   23.90    2.90
   9  -3   6   26.70    3.20
  -9  -3  -6   29.10    3.80
   9  -3  -6   29.30    3.20
  -9  -3   6   26.60    4.00
  -9   3  -6   19.80    3.30
   9   3   6   21.00    2.80
   9  -3   7    4.80    2.50
  -9  -3  -7    1.60    2.60
   9   3  -7    0.70    2.20
  -9   3   7    2.60    3.50
   9  -3  -7   -0.40    2.10
  -9   3  -7   -1.60    2.40
  -9  -3   7    3.30    3.20
   9   3   7    1.30    2.00
   9   3  -8    9.20    3.10
   9  -3   8   10.00    2.90
  -9   3   8    9.60    3.90
  -9  -3  -8   11.40    3.50
  -9   3  -8   15.50    3.60
  -9  -3   8   14.50    4.50
   9   3   8   10.40    2.80
   9   3  -9   -3.30    2.80
   9  -3   9   -0.20    2.90
 -10   3   0  101.99    4.70
 -10  -3   0   96.49    4.90
  10   3   0   96.29    4.90
 -10   3   0   86.39    4.90
  10  -3   0   90.09    4.90
 -10  -3   0  100.99    4.70
  10  -3   1  167.18    7.70
 -10  -3  -1  175.58    7.50
  10   3  -1  171.38    7.20
  10   3  -1  163.18    7.70
 -10   3   1  174.58    7.60
 -10  -3  -1  163.08    7.70
 -10   3   1  165.88    7.80
 -10   3  -1  175.38    7.00
 -10   3  -1  178.78    7.20
  10   3   1  170.28    7.70
 -10  -3   1  190.18    8.20
  10  -3  -1  183.08    7.70
 -10   3  -1  180.38    8.00
 -10  -3   1  171.28    7.20
 -10   3   2   22.90    2.90
  10   3  -2   23.30    1.80
 -10  -3  -2   23.40    2.20
  10  -3   2   26.50    2.70
 -10  -3  -2   28.20    2.80
 -10   3   2   25.60    2.20
  10   3  -2   25.10    2.60
 -10  -3   2   21.40    1.70
 -10   3  -2   22.40    1.20
 -10  -3   2   17.00    2.80
  10  -3  -2   23.10    2.50
 -10   3  -2   19.60    2.60
 -10   3  -2   21.50    1.20
  10   3   2   19.30    2.40
 -10  -3  -3  156.48    6.30
  10   3  -3  157.28    5.90
 -10  -3  -3  146.59    7.30
  10  -3   3  154.48    7.20
 -10   3   3  149.19    6.70
  10   3  -3  146.69    7.10
 -10   3   3  150.28    7.50
  10  -3  -3  145.19    7.00
 -10   3  -3  135.19    7.30
 -10  -3   3  137.89    7.60
  10   3   3  139.49    6.90
 -10  -3   3  142.19    5.90
 -10  -3  -4   56.09    4.70
 -10  -3  -4   46.80    2.90
  10  -3   4   58.09    4.10
 -10   3   4   54.59    3.50
 -10   3   4   50.29    4.50
  10   3  -4   50.89    3.90
 -10   3  -4   41.30    4.00
  10   3   4   54.19    4.20
 -10  -3   4   49.50    4.70
  10  -3  -4   51.39    3.80
  10   3  -5   20.00    2.90
 -10   3   5   28.90    3.90
  10  -3   5   20.70    2.90
 -10  -3  -5   22.60    3.20
 -10   3   5   22.70    2.40
 -10   3  -5   17.90    3.10
  10  -3  -5   26.50    2.90
  10   3   5   24.40    3.00
 -10  -3   5   22.70    3.70
 -10  -3  -6    5.00    2.60
  10  -3   6    1.10    2.30
 -10   3   6    8.60    3.20
  10   3  -6    2.20    2.10
  10  -3  -6    0.80    1.80
 -10   3  -6    0.90    2.40
 -10  -3   6    1.00    2.90
  10   3   6    1.90    2.00
  10   3  -7    6.20    2.80
 -10  -3  -7    3.70    2.90
 -10   3   7    2.00    3.30
  10  -3   7    2.10    2.50
 -10   3  -7    3.40    2.90
  10   3   7    2.40    2.50
  10  -3  -7    7.70    2.50
 -10  -3   7    1.70    3.20
  10  -3   8    2.30    3.10
  10   3  -8    2.90    2.90
 -10  -3  -8    4.20    3.20
 -10   3   8   10.40    4.50
  10   3   8    6.40    2.90
 -10   3  -8    8.50    3.70
 -10  -3   8   11.50    3.90
  10   3  -9   -0.30    2.80
  10  -3   9   -1.70    3.50
 -11  -3   0   57.29    3.50
 -11   3   0   57.49    3.50
  11  -3   0   56.99    3.80
 -11   3   0   58.89    3.70
 -11  -3   0   57.09    3.70
  11   3   0   57.69    3.80
 -11  -3  -1   26.30    2.60
  11   3  -1   20.50    2.50
 -11   3   1   20.80    2.50
 -11  -3  -1   27.80    2.50
 -11   3   1   20.30    2.30
  11  -3   1   22.30    2.60
 -11   3  -1   19.10    2.50
  11   3   1   20.00    2.50
 -11  -3   1   22.60    2.00
 -11  -3   1   26.90    3.10
 -11   3  -1   25.70    1.90
 -11   3  -1   27.20    2.20
  11  -3  -1   21.70    2.50
 -11   3   2   49.70    4.10
 -11   3   2   49.70    3.20
 -11  -3  -2   39.80    3.00
  11  -3   2   47.60    3.70
 -11  -3  -2   43.10    3.80
  11   3  -2   50.69    3.60
  11  -3  -2   46.70    3.60
 -11   3  -2   38.10    2.00
  11   3   2   39.70    3.40
 -11  -3   2   46.80    4.10
 -11  -3   2   37.20    2.50
 -11   3  -2   38.70    3.50
 -11  -3  -3   14.10    2.60
 -11   3   3   15.90    3.10
 -11   3   3   19.10    2.10
  11   3  -3   17.80    2.50
  11  -3   3   16.70    2.60
 -11  -3  -3   20.30    1.90
 -11   3  -3   12.80    2.90
  11   3   3   14.30    2.40
 -11  -3   3   10.90    3.20
  11  -3  -3   17.00    2.50
 -11  -3   3   15.70    1.30
 -11   3   4   17.80    3.10
 -11  -3  -4   12.80    1.50
 -11   3   4   13.10    1.90
 -11  -3  -4   12.50    2.60
  11  -3   4   14.70    2.50
  11   3  -4   14.10    2.40
 -11  -3   4    5.70    2.70
  11  -3  -4    6.60    2.10
  11   3   4   11.40    2.50
 -11   3  -4   10.90    2.50
 -11  -3  -5    5.80    2.60
 -11   3   5    5.10    1.80
  11  -3   5    7.30    2.50
  11   3  -5    5.20    2.20
 -11   3   5    6.80    3.00
 -11  -3   5    9.30    3.40
 -11   3  -5    6.50    2.50
  11   3   5    8.20    2.50
  11  -3  -5    3.90    1.90
  11  -3   6   13.50    2.90
  11   3  -6   13.90    2.90
 -11   3   6   18.00    3.80
 -11  -3  -6   14.00    3.30
  11  -3  -6   14.00    2.80
 -11  -3   6    9.30    3.50
  11   3   6   12.30    2.60
 -11   3  -6    9.00    2.90
 -11  -3  -7    3.80    3.00
  11  -3   7    4.00    2.90
  11   3  -7    0.20    2.30
 -11   3   7    2.40    3.40
  11   3   7   -0.60    2.50
 -11   3  -7    0.70    3.10
 -11  -3   7    2.40    3.90
  11  -3  -7    4.80    2.50
 -11   3   8    3.20    3.70
 -11  -3  -8   -0.20    3.10
  11   3  -8    3.50    2.80
  11  -3   8    6.70    2.90
 -11  -3   8   -2.70    3.50
  11   3   8   -0.40    2.80
 -11   3  -8    5.20    3.20
 -12   3   0    3.60    1.70
 -12   3   0    1.50    1.70
 -12  -3   0    0.60    1.50
  12  -3   0    1.80    2.10
  12   3   0   -0.20    1.70
 -12  -3   0   -1.30    1.90
 -12   3   1   42.30    3.80
  12   3  -1   42.30    3.70
 -12  -3  -1   48.20    3.80
 -12  -3  -1   44.30    3.60
  12  -3   1   45.60    3.80
 -12   3   1   38.90    3.50
 -12  -3   1   60.29    4.40
  12  -3  -1   60.69    3.90
 -12   3  -1   54.29    3.90
  12   3   1   56.59    3.90
 -12  -3   1   59.29    3.40
 -12   3  -1   60.49    3.20
 -12  -3  -2  124.19    5.90
 -12   3   2  125.39    6.00
  12   3  -2  123.39    6.40
 -12   3   2  118.39    6.50
  12  -3   2  120.19    6.50
 -12  -3  -2  127.39    6.60
 -12  -3   2  130.19    6.90
  12  -3  -2  130.99    6.30
 -12  -3   2  128.19    5.50
  12   3   2  129.79    6.40
 -12   3  -2  120.29    6.60
 -12   3   3    8.80    2.80
  12  -3   3    9.00    2.40
 -12  -3  -3    9.20    2.40
 -12  -3  -3   12.60    1.60
 -12   3   3    7.30    1.70
  12   3  -3    8.70    2.10
 -12  -3   3   10.70    2.80
  12  -3  -3   14.90    2.50
 -12   3  -3   12.90    2.60
  12   3   3   12.80    2.40
 -12  -3  -4   16.30    2.90
 -12   3   4   14.70    2.00
 -12   3   4   12.50    3.00
  12  -3   4   11.70    2.60
  12   3  -4   16.60    2.70
 -12  -3   4   12.20    3.10
  12   3   4   18.10    2.70
  12  -3  -4   18.60    2.50
 -12   3  -4   16.90    3.20
  12  -3   5   20.00    3.10
  12   3  -5   19.80    3.10
 -12   3   5   19.30    3.70
 -12  -3  -5   23.90    3.60
 -12  -3   5   16.00    3.60
  12   3   5   21.10    3.10
  12  -3  -5   25.00    3.10
 -12   3  -5   23.70    3.70
 -12   3   6   11.20    3.90
  12   3  -6   14.00    3.30
  12  -3   6   18.80    3.40
 -12  -3  -6   12.50    3.20
 -12  -3   6   20.20    3.90
  12   3   6   12.60    2.80
  12  -3  -6   11.50    2.80
 -12   3  -6   17.10    3.40
  12  -3   7   12.60    3.20
  12   3  -7   16.20    3.70
 -12   3   7   18.50    4.40
 -12  -3  -7   20.80    3.90
 -12   3  -7   21.70    3.90
 -12  -3   7   17.70    4.60
  12  -3  -7   16.20    3.30
  12   3   7   13.50    3.30
  12  -3   8    3.60    3.00
  12   3  -8    0.50    3.20
  12   3   8   -0.40    2.60
 -13   3   0  249.38   10.60
  13   3   0  244.68   10.70
 -13   3   0  245.48   10.40
 -13  -3   0  248.88   10.70
 -13  -3   0  242.38   10.40
  13  -3   0  236.18   10.60
 -13  -3  -1   46.50    3.20
  13  -3   1   33.90    3.30
 -13  -3  -1   38.70    3.50
  13   3  -1   37.50    3.50
 -13   3   1   40.60    3.40
 -13   3   1   37.40    3.40
 -13   3  -1   40.40    2.90
  13  -3  -1   42.40    3.50
 -13  -3   1   41.60    3.00
 -13  -3   1   36.10    3.50
 -13   3  -1   39.50    3.70
  13   3   1   40.30    3.60
  13  -3   2   68.79    4.60
 -13  -3  -2   66.79    4.00
 -13  -3  -2   74.69    4.60
  13   3  -2   72.29    4.70
 -13   3   2   74.09    4.30
 -13   3   2   67.09    4.90
  13  -3  -2   78.29    4.60
  13   3   2   76.09    4.90
 -13  -3   2   75.99    5.10
 -13   3  -2   78.79    5.20
 -13  -3   2   71.59    3.70
 -13   3   3   26.60    3.60
 -13  -3  -3   25.90    3.20
  13   3  -3   27.60    3.10
 -13   3   3   23.30    2.40
  13  -3   3   24.80    3.00
 -13  -3  -3   29.40    2.60
  13  -3  -3   21.10    2.80
 -13   3  -3   25.70    3.30
  13   3   3   22.00    2.80
 -13  -3   3   26.10    3.50
 -13   3   4   84.29    4.60
  13  -3   4   86.19    5.50
  13   3  -4   83.89    5.50
 -13   3   4   85.39    6.20
 -13  -3  -4   81.99    5.70
  13   3   4   86.29    5.30
  13  -3  -4   89.09    5.30
 -13   3  -4   82.99    5.80
 -13  -3   4   85.79    6.50
  13  -3   5    2.40    2.50
 -13  -3  -5    2.40    2.90
  13   3  -5    5.80    2.40
 -13   3   5    5.30    3.00
 -13   3  -5    7.20    2.80
 -13  -3   5    8.60    3.60
  13   3   5    2.60    2.30
  13  -3  -5    0.80    2.20
 -13   3   6    6.40    3.40
 -13  -3  -6    8.20    3.20
  13   3  -6    7.90    2.80
  13  -3   6    6.30    2.80
 -13  -3   6    9.90    3.50
  13  -3  -6    0.90    2.40
  13   3   6    1.40    2.80
 -13   3  -6    4.50    2.90
 -13   3   7    8.10    3.80
  13   3  -7    2.50    3.20
  13  -3   7    0.40    2.80
 -13  -3  -7    1.70    3.50
  13  -3  -7   -0.10    2.50
 -13  -3   7    6.60    4.20
  13   3   7    5.40    2.80
 -13   3  -7    5.00    3.20
  13   3  -8    1.50    3.40
  13   3   8   -3.00    3.00
  14  -3   0    1.80    1.90
 -14   3   0    1.50    1.70
 -14   3   0   -0.10    1.70
 -14  -3   0    3.10    1.60
 -14  -3   0    0.00    1.80
  14   3   0    0.30    1.90
 -14   3   1  129.79    6.50
 -14  -3  -1  123.49    6.00
  14  -3   1  120.79    6.40
 -14  -3  -1  128.99    6.40
  14   3  -1  113.19    6.30
 -14   3   1  118.29    6.10
  14  -3  -1  116.19    6.30
 -14   3  -1  126.99    6.70
 -14  -3   1  114.99    6.60
  14   3   1  114.99    6.30
 -14   3  -1  122.29    5.60
 -14  -3   1  124.39    5.80
 -14  -3  -2   13.40    2.60
  14  -3   2   11.70    2.50
  14   3  -2   11.30    2.40
 -14   3   2   16.90    2.90
 -14  -3  -2   16.70    2.00
 -14   3   2   14.30    2.20
  14  -3  -2   11.50    2.30
 -14   3  -2   10.40    2.50
  14   3   2   12.00    2.50
 -14  -3   2   14.80    2.90
  14  -3   3   55.79    4.60
  14   3  -3   53.09    4.40
 -14  -3  -3   59.39    4.70
 -14   3   3   63.19    3.90
 -14   3   3   62.59    5.10
  14  -3  -3   55.89    4.30
  14   3   3   59.89    4.50
 -14  -3   3   56.69    5.00
 -14   3  -3   65.89    4.90
 -14  -3  -4    2.70    2.70
  14   3  -4   -0.30    2.00
  14  -3   4    0.80    2.30
 -14   3   4   -1.50    2.40
 -14   3  -4    2.10    2.50
  14   3   4   -1.70    2.10
 -14  -3   4    1.90    2.80
  14  -3  -4    1.40    1.90
 -14   3   5   14.40    3.50
  14  -3   5   19.10    3.20
  14   3  -5   12.30    2.90
 -14  -3  -5   21.20    3.60
 -14   3  -5   17.20    3.40
  14   3   5   15.50    3.00
 -14  -3   5   16.90    3.80
  14  -3  -5   12.60    2.90
  14   3  -6    0.80    2.80
 -14  -3  -6    1.20    2.90
  14  -3   6   -0.40    2.70
 -14   3   6    7.10    3.50
  14   3   6    4.40    2.60
 -14  -3   6   15.60    4.20
 -14   3  -6   -1.00    2.80
  14  -3  -6   -1.10    2.20
 -14  -3  -7   12.00    3.70
 -14   3   7   15.50    4.20
  14   3  -7   12.20    3.40
  14  -3   7   10.70    3.30
  14   3   7    7.80    3.40
 -14  -3   7   11.70    4.20
 -14   3  -7   16.00    4.10
  14   3   8   -0.40    3.20
 -15  -3   0   21.50    2.50
 -15  -3   0   16.80    2.60
 -15   3   0   17.30    2.40
  15   3   0   18.40    2.70
  15  -3   0   12.10    2.50
 -15   3   0   17.00    2.50
  15  -3   1    3.60    2.20
 -15   3   1    5.10    2.10
  15   3  -1    2.50    2.00
 -15  -3  -1    5.90    1.80
 -15   3   1    0.40    1.80
 -15  -3  -1    5.00    2.00
  15   3   1    6.10    2.20
 -15  -3   1    3.90    1.60
 -15  -3   1    6.80    2.60
 -15   3  -1    7.20    2.40
  15  -3  -1    2.70    2.00
 -15  -3  -2   64.09    4.70
  15   3  -2   55.09    4.50
 -15   3   2   55.69    4.40
 -15   3   2   57.29    4.00
  15  -3   2   60.19    4.60
 -15   3  -2   60.69    4.70
 -15  -3   2   67.39    5.20
  15  -3  -2   59.49    4.30
  15   3   2   55.49    4.40
 -15   3   3   11.30    2.00
  15  -3   3    5.70    2.50
 -15  -3  -3   11.80    2.70
  15   3  -3    9.30    2.60
 -15   3   3   10.30    2.80
  15   3   3    8.60    2.60
 -15  -3   3   13.00    3.10
  15  -3  -3   10.30    2.50
 -15   3  -3   12.40    2.90
 -15   3   4   22.50    3.70
  15   3  -4   27.70    3.50
 -15  -3  -4   26.30    3.60
  15  -3   4   28.00    3.60
  15  -3  -4   25.50    3.50
 -15  -3   4   25.50    4.00
 -15   3  -4   28.10    3.80
  15   3   4   19.60    3.20
  15  -3   5   12.80    3.10
  15   3  -5   13.40    3.10
 -15   3   5   17.50    4.00
 -15  -3  -5   14.70    3.40
  15  -3  -5   13.00    2.90
 -15  -3   5   12.20    3.70
  15   3   5   10.10    2.90
 -15   3  -5   15.40    3.50
 -15   3   6   33.10    4.90
  15  -3   6   30.50    4.10
 -15  -3  -6   37.30    4.80
  15   3  -6   32.70    4.40
 -15  -3   6   30.40    4.80
  15   3   6   37.00    4.10
 -15   3  -6   36.50    4.70
  15  -3  -6   33.70    4.30
  15   3  -7    8.80    3.20
  15   3   7    2.10    3.10
  16   3   0    7.00    2.30
 -16  -3   0    7.80    2.00
 -16  -3   0    7.50    2.20
  16  -3   0    3.70    2.20
 -16   3   0    5.60    2.10
 -16  -3  -1   10.20    2.40
  16  -3   1   10.30    2.80
  16   3  -1   11.00    2.50
 -16   3   1   11.30    2.60
 -16   3   1    9.90    2.30
 -16  -3  -1   12.00    2.20
  16  -3  -1    6.60    2.30
 -16   3  -1    6.80    2.30
 -16  -3   1   10.50    2.80
  16   3   1    7.30    2.40
 -16  -3  -2   29.30    3.40
  16   3  -2   25.80    3.30
 -16   3   2   24.00    2.90
 -16   3   2   30.40    3.60
  16  -3   2   26.60    3.30
 -16  -3   2   28.90    3.70
  16  -3  -2   24.30    3.10
 -16   3  -2   24.80    3.60
  16   3   2   21.60    3.20
  16  -3   3    8.10    2.70
 -16   3   3   10.40    3.10
  16   3  -3   13.50    2.80
 -16  -3  -3    9.70    2.70
 -16   3  -3   11.30    3.20
 -16  -3   3   15.90    3.30
  16   3   3   12.10    2.80
  16  -3  -3   10.50    2.60
  16   3  -4    2.30    2.30
 -16   3   4    2.10    3.10
  16  -3   4    1.90    2.60
 -16  -3  -4   -1.20    2.70
 -16  -3   4    2.60    3.00
  16  -3  -4    0.60    2.10
 -16   3  -4    0.90    2.50
  16   3   4   -0.10    2.40
 -16  -3  -5   14.30    3.50
  16   3  -5    7.40    2.90
 -16   3   5   16.90    4.10
  16  -3   5    7.00    3.10
  16   3   5    4.50    2.80
 -16   3  -5    7.90    3.20
 -16  -3   5   18.40    4.40
  16  -3  -5    4.30    2.40
 -16  -3  -6    3.30    3.10
  16   3  -6    4.20    3.00
  16  -3   6   -1.60    2.90
 -16   3   6   10.70    4.10
  16  -3  -6    4.80    3.00
 -16   3  -6    0.60    3.20
  16   3   6   -2.60    2.70
 -16  -3   6    5.90    3.70
 -17  -3   0    3.30    2.30
  17   3   0   -0.50    2.10
 -17   3   0    1.70    2.20
  17  -3   0   -2.20    2.00
 -17  -3   0    1.30    1.80
  17  -3   1    5.60    2.40
 -17  -3  -1    8.10    2.30
 -17   3   1    5.40    2.20
  17   3  -1    3.70    2.40
 -17   3   1    9.80    2.50
 -17  -3   1    8.60    2.70
 -17   3  -1    4.60    2.30
  17  -3  -1    8.20    2.40
  17   3   1    3.80    2.40
 -17   3   2    1.70    2.50
  17   3  -2    1.30    2.20
  17  -3   2   -0.30    2.70
 -17  -3  -2    1.00    2.30
 -17  -3   2    2.00    2.40
 -17   3  -2    0.50    2.60
  17  -3  -2    5.60    2.30
  17   3   2    2.60    2.40
  17   3  -3    0.20    2.20
  17  -3   3   -0.10    2.50
 -17  -3  -3    3.40    2.50
 -17   3   3    5.50    3.00
  17   3   3    1.50    2.50
 -17  -3   3    3.90    3.10
  17  -3  -3    0.50    2.10
 -17   3  -3    1.00    2.50
 -17   3   4    1.50    2.80
 -17  -3  -4    8.10    3.20
  17  -3   4    3.20    2.80
  17   3  -4    2.20    2.50
 -17  -3   4   10.50    3.50
  17  -3  -4   -3.10    2.30
 -17   3  -4    1.40    2.80
  17   3   4   -3.70    2.50
  17   3  -5   -2.60    2.80
 -17  -3  -5    3.60    3.10
 -17   3   5    2.90    3.60
  17  -3   5    1.90    2.90
 -17   3  -5   -1.00    3.10
  17  -3  -5   -1.50    2.50
  17   3   5    2.70    2.90
 -17  -3   5   10.00    4.00
  17   3  -6    1.90    3.00
  17   3   6    1.10    2.90
  17  -3  -6   -2.30    2.70
 -18   3   0   11.40    2.70
  18  -3   0   11.40    2.80
  18   3   0   11.30    2.70
  18   3  -1   29.20    3.80
  18  -3   1   31.20    3.90
 -18   3   1   37.80    3.70
 -18  -3  -1   42.50    3.90
  18  -3  -1   35.80    3.90
 -18   3  -1   42.60    4.20
 -18  -3   1   41.80    4.20
  18   3   1   29.80    3.80
 -18   3   2   14.50    3.10
  18   3  -2   10.00    2.80
 -18  -3  -2    8.10    2.80
  18  -3   2    7.50    2.80
 -18   3  -2   10.20    2.90
  18   3   2    3.40    2.60
 -18  -3   2   11.80    3.30
  18  -3  -2    7.90    2.80
 -18   3   3   16.70    3.60
  18  -3   3    7.10    3.00
  18   3  -3    5.10    2.60
 -18  -3  -3    4.10    2.90
 -18   3  -3    7.10    2.90
 -18  -3   3   10.10    3.50
  18  -3  -3    8.30    2.80
  18   3   3    7.10    3.00
  18  -3   4    0.70    3.20
 -18   3   4    3.10    3.30
  18   3  -4   -4.30    2.30
 -18  -3  -4    1.80    3.10
 -18  -3   4    3.80    3.50
 -18   3  -4    2.40    3.00
  18   3   4    2.70    3.10
  18  -3  -4   -2.30    2.20
 -18  -3  -5   19.50    3.80
  18   3  -5   16.30    3.80
 -18   3   5   18.30    4.40
  18   3   5   17.90    3.90
  18  -3  -5   12.70    3.60
 -18   3  -5   25.20    4.60
 -18  -3   5   22.90    4.90
  18  -3  -6   -3.50    2.20
  19   3   0    4.60    2.70
 -19   3   0    2.20    2.50
  19  -3   0   -2.70    2.30
  19  -3   1    3.60    3.00
  19   3  -1    3.20    2.60
 -19   3  -1    7.60    2.90
  19   3   1    4.60    2.80
  19  -3  -1    2.50    2.50
  19   3  -2   14.70    3.20
  19  -3   2   13.90    3.20
 -19  -3  -2   16.60    3.30
 -19   3  -2   13.90    3.40
  19  -3  -2   17.80    3.20
  19   3   2   13.30    3.20
 -19  -3   2   19.20    3.90
 -19  -3  -3   25.00    3.70
  19   3  -3   16.20    3.70
  19  -3   3   15.90    3.50
 -19   3   3   27.00    4.00
 -19   3  -3   24.00    3.80
 -19  -3   3   19.10    4.10
  19  -3  -3   18.40    3.60
  19   3   3   19.80    3.80
 -19   3   4   11.50    3.70
 -19  -3  -4    8.70    3.20
  19   3  -4    2.90    2.90
  19   3   4    2.10    2.90
 -19   3  -4    3.80    3.00
 -19  -3   4   10.20    4.00
  19  -3  -4    2.00    2.90
  19  -3  -5   -0.80    2.90
  20   3   0    0.20    2.50
  20  -3   0   -3.70    2.80
  20   3  -1    9.20    3.10
  20  -3   1    9.00    3.40
  20   3   1   12.80    3.30
 -20   3  -1   15.40    3.40
  20  -3  -1   12.80    3.10
  20  -3   2    3.30    3.00
  20   3  -2    7.70    3.00
 -20   3  -2    5.80    3.20
 -20  -3   2   13.20    4.60
  20   3   2    4.50    3.10
  20  -3  -2    2.50    2.60
 -20  -3  -3   13.50    3.70
 -20  -3   3   17.60    4.00
  20  -3  -3   11.60    3.20
 -20   3  -3   12.90    3.50
 -20  -3  -4    3.10    3.30
 -20   3   4    7.50    3.60
 -21   3  -2   22.90    3.80
   0   4   0 4914.01  196.08
   0  -4   0 5326.37  196.28
   0   4   0 5567.84  196.88
   0  -4   0 5352.16  196.78
   0  -4   0 5222.28  196.28
   0   4   0 5081.49  196.38
   0  -4  -1  288.57   11.00
   0  -4   1  279.87   11.00
   0  -4   1  282.57   11.00
   0   4  -1  287.67   10.90
   0   4   1  275.07   11.00
   0   4  -1  282.57   11.00
   0   4  -1  280.07   11.00
   0  -4   1  289.47   10.90
   0   4  -2  390.86   14.80
   0   4   2  373.46   14.50
   0   4   2  380.96   14.80
   0   4   2  379.86   14.90
   0  -4   2  392.56   14.70
   0   4   2  394.46   14.90
   0   4   2  382.06   14.50
   0   4  -2  374.86   15.00
   0  -4   2  391.06   14.90
   0  -4  -2  369.86   14.80
   0   4  -2  386.06   14.70
   0  -4   3   53.69    3.00
   0   4   3   49.30    2.50
   0  -4   3   49.20    3.10
   0   4  -3   50.99    2.80
   0   4   3   52.39    3.10
   0  -4  -3   48.80    3.10
   0   4  -3   48.90    3.10
   0   4   3   49.10    2.50
   0  -4   3   52.69    2.80
   0  -4   4  344.37   13.90
   0   4  -4  354.26   13.80
   0  -4  -4  345.07   13.90
   0   4   4  342.97   13.50
   0   4   4  354.76   13.60
   0   4   4  342.27   14.00
   0   4  -4  347.77   14.20
   0  -4  -5   47.40    3.60
   0   4   5   42.60    3.50
   0  -4   5   43.60    3.50
   0   4   5   43.40    2.90
   0   4  -5   51.19    3.70
   0   4  -5   43.90    3.20
   0  -4  -6   -1.90    2.10
   0   4  -6   -0.30    1.70
   0   4   6    0.20    1.80
   0  -4   6   -0.70    2.00
   0   4  -6   -1.40    2.00
   0   4   6    1.30    1.40
   0  -4   7    3.20    2.30
   0  -4  -7   -3.60    2.10
   0   4  -7    1.50    1.80
   0   4   7   -1.20    1.90
   0   4   7   -0.30    1.50
   0  -4   8    8.90    2.90
   0  -4   8    4.90    2.30
   0   4   8    3.70    2.60
   0  -4  -8    9.30    2.60
   0   4   8    7.20    1.90
   0   4   9    3.50    2.90
   0  -4   9    7.30    2.70
   0  -4   9    5.40    3.40
   0   4  10    4.00    3.20
   0  -4  10    8.10    3.00
   0   4  10   12.90    4.00
   1  -4   0  145.99    5.70
  -1   4   0  145.99    5.70
   1  -4   0  143.79    5.70
   1  -4   0  147.39    5.70
   1   4   0  140.29    5.70
  -1  -4   0  142.89    5.90
  -1   4   0  149.59    5.90
  -1  -4   0  146.39    5.70
  -1  -4   0  145.49    5.70
   1  -4   0  150.28    5.90
   1   4   0  146.59    5.80
   1  -4   1  414.66   15.60
   1  -4   1  397.46   15.40
   1   4  -1  394.96   15.40
   1   4  -1  397.16   15.60
  -1  -4  -1  410.06   15.60
  -1   4   1  401.66   15.20
  -1   4   1  399.86   15.60
   1  -4   1  425.06   15.60
  -1  -4  -1  397.56   15.50
  -1  -4  -1  406.36   15.30
   1   4  -1  391.36   15.60
   1   4   1  413.26   15.60
  -1   4  -1  409.96   15.60
   1  -4  -1  406.16   15.20
  -1  -4   1  417.66   15.40
   1  -4  -1  403.46   15.60
  -1   4  -1  425.36   15.50
   1   4   1  414.56   15.30
  -1   4  -1  400.46   15.50
  -1  -4   1  407.86   15.60
  -1  -4   1  409.66   15.60
   1   4   1  410.36   15.50
   1   4  -2   81.39    4.00
   1   4  -2   80.19    4.00
   1   4  -2   86.39    3.60
  -1   4   2   85.79    3.90
  -1   4   2   80.59    3.90
  -1  -4  -2   77.19    3.70
   1  -4   2   85.89    3.80
   1  -4   2   83.29    3.80
  -1   4   2   84.69    3.40
   1  -4  -2   81.79    3.80
  -1   4  -2   82.19    3.80
   1   4   2   84.99    4.00
   1  -4  -2   85.69    3.90
   1   4   2   85.79    3.80
  -1  -4   2   88.99    3.60
   1   4   2   84.09    3.50
   1  -4  -2   86.59    3.40
  -1   4  -2   88.19    3.70
   1   4   2   83.79    3.40
  -1   4  -2   78.89    4.00
  -1  -4   2   79.59    4.00
   1  -4   3  161.58    6.30
   1   4  -3  158.18    6.80
   1  -4   3  161.88    6.50
  -1   4   3  163.18    6.20
  -1  -4  -3  157.58    6.50
   1   4  -3  157.68    6.40
  -1   4   3  158.28    6.70
   1   4   3  143.59    6.60
  -1  -4   3  154.98    6.40
  -1   4  -3  141.09    6.70
   1  -4  -3  153.68    6.20
   1  -4  -3  154.88    6.60
   1   4   3  149.79    6.20
  -1   4  -3  148.99    6.60
  -1  -4   3  148.19    6.80
   1   4   3  149.49    6.30
  -1   4   4  273.37   10.70
  -1  -4  -4  267.07   11.00
   1  -4   4  273.87   11.00
   1   4  -4  281.57   11.40
  -1   4   4  275.07   11.20
   1   4  -4  266.47   10.80
  -1   4  -4  278.97   11.40
   1  -4  -4  264.57   10.80
  -1   4  -4  269.57   11.00
   1   4   4  269.97   11.20
   1   4   4  268.47   10.70
   1  -4  -4  260.97   11.10
  -1  -4   4  271.47   11.30
   1   4  -5   40.70    3.50
   1   4  -5   33.70    2.90
   1  -4   5   34.60    3.40
  -1  -4  -5   37.90    3.20
  -1   4   5   39.60    3.30
   1   4   5   42.00    2.80
   1  -4  -5   47.50    3.70
   1   4   5   49.40    3.50
  -1   4  -5   42.60    3.30
  -1   4  -5   49.10    3.60
  -1  -4   5   48.80    3.80
   1  -4  -5   47.80    3.00
  -1   4   6   49.10    3.80
   1  -4   6   51.89    3.90
   1  -4   6   50.29    4.00
  -1  -4  -6   51.09    3.90
   1   4  -6   45.00    4.00
  -1   4   6   49.30    3.40
   1   4  -6   60.89    3.70
  -1   4  -6   51.69    4.00
  -1  -4   6   49.50    4.30
   1   4   6   53.69    3.40
   1  -4  -6   45.40    4.10
   1   4   6   46.70    4.30
  -1  -4  -7   52.09    4.10
   1  -4   7   47.00    4.10
  -1   4   7   47.80    3.60
  -1   4   7   43.80    3.90
   1   4  -7   45.80    3.60
   1   4  -7   45.70    4.10
   1  -4   7   47.70    4.00
   1   4   7   45.20    3.40
   1   4   7   42.00    4.00
  -1  -4   7   46.90    4.40
   1  -4  -7   45.10    4.20
  -1   4  -7   42.80    3.90
  -1   4   8   10.10    2.30
   1  -4   8   13.20    2.70
  -1   4   8   12.50    2.60
  -1  -4  -8    9.50    2.60
   1  -4   8    9.00    2.80
   1   4   8   13.60    2.20
   1   4   8    9.10    3.00
  -1  -4   8   10.50    3.10
  -1   4  -8   11.30    2.70
   1  -4  -8   11.30    2.70
  -1  -4   8    7.40    2.30
   1  -4   9    5.60    2.90
   1  -4   9    2.10    2.30
  -1   4   9    3.00    2.90
  -1  -4  -9   -2.20    2.40
   1   4   9   -1.40    2.50
  -1  -4   9   -0.20    2.90
  -1  -4   9    2.30    2.70
  -1   4  10    0.40    3.60
   1  -4  10    8.80    2.80
  -1   4  10    5.60    3.50
   1   4  10    4.20    3.30
  -1  -4  10    9.80    3.10
  -2  -4   0   50.79    2.20
   2   4   0   51.39    2.30
  -2  -4   0   47.60    2.20
  -2   4   0   53.79    2.60
   2  -4   0   48.80    2.20
   2   4   0   48.80    2.30
   2  -4   0   48.00    2.30
  -2  -4   0   49.99    2.50
  -2   4   0   52.69    2.30
  -2   4   0   49.80    2.30
   2  -4   1  503.85   19.10
  -2  -4  -1  510.55   18.90
   2   4  -1  504.05   19.10
  -2   4   1  507.15   19.10
   2   4  -1  494.25   18.80
   2  -4   1  490.45   19.10
  -2   4   1  496.25   19.20
   2  -4   1  508.95   19.10
  -2  -4  -1  490.45   19.10
   2   4  -1  502.45   19.20
  -2   4   1  491.15   18.80
   2  -4   1  505.45   18.80
  -2   4  -1  493.15   19.10
   2   4   1  508.25   19.10
   2  -4  -1  509.35   18.80
   2   4   1  499.25   19.10
  -2   4  -1  517.35   18.90
   2  -4  -1  483.15   19.00
  -2  -4   1  510.85   19.10
  -2  -4   1  497.55   18.80
  -2  -4   1  492.25   19.20
   2   4   1  493.35   18.80
   2   4   1  492.05   19.10
   2  -4  -1  509.45   19.20
   2  -4   2   42.40    2.50
  -2  -4  -2   46.70    2.10
   2   4  -2   45.60    2.40
  -2  -4  -2   45.70    2.50
  -2  -4  -2   44.80    2.30
  -2   4   2   43.70    1.90
   2  -4   2   46.20    2.10
   2   4  -2   50.59    2.80
  -2   4   2   44.10    2.60
   2  -4   2   49.90    2.60
   2   4  -2   43.60    1.90
   2   4   2   35.50    2.30
   2  -4  -2   32.70    1.90
  -2   4  -2   32.20    2.40
  -2  -4   2   35.30    1.90
   2  -4  -2   35.00    2.40
   2   4   2   33.60    2.00
   2  -4  -2   36.40    2.30
  -2  -4   2   33.60    2.60
  -2   4  -2   35.50    2.10
   2   4  -3   93.49    4.80
   2  -4   3   99.39    4.70
  -2  -4  -3   97.19    4.80
   2  -4   3   97.69    4.40
  -2   4   3   93.69    4.60
   2  -4   3   95.69    4.20
   2   4  -3   94.09    4.10
  -2  -4  -3   95.79    4.40
  -2   4   3   98.39    4.10
  -2  -4   3   92.29    4.80
   2   4   3  100.29    4.30
   2   4   3   97.59    4.20
  -2   4  -3   96.29    4.60
   2  -4  -3   94.49    4.70
   2  -4  -3   99.09    4.20
  -2  -4   3   98.89    4.20
  -2  -4  -4   82.19    4.40
  -2  -4  -4   80.79    4.30
   2   4  -4   77.69    3.80
   2  -4   4   81.39    4.10
   2   4  -4   83.39    4.60
   2  -4   4   80.39    4.40
  -2   4   4   80.29    4.40
  -2   4   4   83.49    4.10
   2  -4  -4   88.49    4.00
  -2  -4   4   87.79    4.20
  -2  -4   4   85.49    4.70
  -2   4  -4   82.49    4.50
   2   4   4   86.39    3.90
   2  -4  -4   88.19    4.60
   2  -4   5    3.00    1.70
   2   4  -5    1.30    1.80
  -2   4   5    0.40    1.60
  -2  -4  -5    3.70    1.80
   2  -4   5    2.90    1.80
   2   4  -5    3.50    1.30
   2   4   5    2.80    1.40
   2  -4  -5    3.10    1.90
  -2   4  -5    3.70    1.70
   2  -4  -5    3.70    1.40
  -2  -4   5   -0.40    2.20
   2   4  -6   20.30    2.80
   2  -4   6   18.00    2.80
  -2  -4  -6   18.00    2.60
   2   4  -6   18.70    2.20
  -2   4   6   16.40    2.60
   2  -4   6   15.50    2.50
   2  -4  -6   25.70    3.00
   2  -4  -6   27.20    2.40
  -2  -4   6   23.10    3.20
   2   4   6   23.70    2.30
   2   4   6   23.00    2.90
  -2   4  -6   23.80    2.90
   2   4  -7    3.90    2.10
   2  -4   7    7.90    2.20
   2  -4   7    5.30    2.20
  -2   4   7    8.10    2.20
  -2  -4  -7    4.90    2.20
   2  -4  -7    4.80    2.50
  -2  -4   7    5.70    2.50
   2   4   7    4.80    2.30
  -2   4  -7    3.30    2.00
   2   4   7    2.20    1.70
  -2  -4   7    7.20    1.80
  -2   4   8   19.10    3.10
   2   4  -8   11.20    2.70
   2  -4   8   21.40    3.10
  -2   4   8   15.70    2.80
  -2  -4  -8   14.10    2.80
   2  -4   8   16.60    3.00
   2   4   8   17.90    3.10
  -2  -4   8   16.00    2.60
   2   4   8   15.90    2.50
  -2  -4   8   20.50    3.60
   2  -4  -8   17.30    3.30
  -2   4  -8   17.30    3.10
   2  -4   9    4.40    2.50
  -2  -4  -9    4.10    2.70
  -2   4   9   11.30    3.70
  -2   4   9   -1.60    2.60
  -2  -4   9    3.00    2.70
  -2  -4   9    6.70    3.40
   2   4   9    6.00    3.10
  -2   4  10    9.80    3.90
   2  -4  10    5.00    2.60
  -2  -4  10    9.10    2.80
   2   4  10    1.40    2.90
  -3   4   0   10.50    1.40
   3   4   0   13.30    1.20
  -3   4   0   12.50    1.30
   3   4   0   12.20    1.50
   3  -4   0   12.70    1.30
  -3  -4   0   13.20    1.60
   3   4   0   10.10    1.00
   3  -4   0    9.40    1.20
   3   4   0   12.50    1.20
  -3   4   0   12.80    1.20
  -3  -4   0   14.00    1.30
   3  -4   0    9.60    1.10
  -3   4   1  492.75   19.70
  -3  -4  -1  536.25   19.50
  -3  -4  -1  508.95   19.60
  -3   4   1  512.65   19.60
   3  -4   1  515.15   19.70
   3   4  -1  509.15   19.20
   3   4  -1  494.95   19.60
  -3   4   1  508.45   19.40
  -3  -4  -1  494.65   19.60
   3  -4   1  503.65   19.60
   3   4  -1  515.45   19.20
   3  -4   1  522.35   19.30
   3   4   1  499.75   19.60
  -3   4  -1  529.95   19.70
   3  -4  -1  513.15   19.60
   3  -4  -1  513.85   19.40
  -3   4  -1  530.35   19.30
   3  -4  -1  527.75   19.80
   3   4   1  515.55   19.50
  -3  -4   1  511.85   19.60
  -3  -4   1  516.85   19.80
   3   4   1  527.25   19.70
  -3   4  -1  520.25   19.70
  -3  -4  -2   24.70    1.90
   3   4  -2   24.20    2.00
  -3  -4  -2   20.70    1.60
   3   4  -2   23.50    1.10
   3  -4   2   23.30    1.30
   3  -4   2   23.50    1.20
   3  -4   2   22.10    2.10
  -3  -4  -2   19.30    1.80
  -3   4   2   24.80    1.50
  -3   4   2   28.90    2.40
  -3   4  -2   19.50    1.80
  -3  -4   2   20.60    2.10
   3  -4  -2   22.90    1.80
  -3  -4   2   22.50    1.10
   3   4   2   19.90    1.60
   3  -4  -2   22.80    2.00
   3   4   2   23.80    1.90
   3  -4  -2   22.00    1.50
   3   4  -3  387.76   15.30
  -3   4   3  398.96   15.20
  -3   4   3  401.36   14.80
   3   4  -3  388.86   14.60
   3  -4   3  405.86   14.80
  -3  -4  -3  404.06   15.30
   3  -4   3  403.46   14.70
  -3  -4  -3  402.96   14.90
   3  -4   3  383.96   15.20
  -3  -4  -3  390.16   15.00
   3   4   3  364.06   14.80
   3  -4  -3  364.36   15.20
  -3  -4   3  367.16   15.40
  -3   4  -3  356.86   15.20
   3  -4  -3  360.96   14.80
  -3  -4   3  369.36   14.60
  -3  -4  -4    2.40    1.40
   3   4  -4    1.80    1.60
   3   4  -4    1.10    0.90
   3  -4   4    1.30    1.00
   3  -4   4   -0.50    1.50
  -3  -4  -4    2.40    1.60
   3  -4   4    1.50    1.20
  -3   4   4    1.90    1.50
   3   4   4    0.70    1.20
  -3  -4   4    1.10    1.80
  -3  -4   4    1.80    0.90
   3  -4  -4    1.10    1.10
  -3   4  -4   -0.30    1.60
   3  -4  -4    0.30    1.60
   3  -4   5   35.00    2.90
   3  -4   5   34.70    3.10
  -3   4   5   30.70    2.80
   3   4  -5   31.20    3.10
  -3  -4  -5   33.30    2.70
  -3  -4  -5   30.00    3.10
   3   4   5   36.00    2.80
  -3   4  -5   37.00    3.20
   3  -4  -5   37.90    2.90
  -3  -4   5   34.40    3.40
   3  -4  -5   34.30    3.20
   3  -4   6   27.80    2.80
  -3   4   6   28.00    2.80
   3   4  -6   26.70    3.20
   3  -4   6   34.70    3.30
  -3  -4  -6   26.30    2.70
   3   4   6   30.40    2.80
  -3  -4   6   26.90    3.60
  -3   4  -6   34.00    3.20
  -3  -4   6   31.00    2.80
   3  -4  -6   36.80    2.90
   3  -4  -6   33.80    3.40
   3  -4   7    3.80    2.00
   3  -4   7    4.30    2.20
  -3  -4  -7    2.30    1.90
  -3   4   7    0.80    2.10
   3   4  -7    1.00    2.10
   3   4   7    3.00    1.70
   3  -4  -7    1.40    1.60
  -3  -4   7    1.10    1.70
   3  -4  -7    0.10    2.40
  -3   4  -7    1.70    2.20
   3   4   7    1.00    2.20
  -3  -4   7    3.90    2.60
  -3   4   8    8.50    2.60
   3  -4   8    9.20    2.90
   3   4  -8    3.20    2.40
  -3  -4  -8    4.70    2.40
   3   4   8    7.90    2.00
  -3   4  -8    6.50    2.60
  -3  -4   8    6.20    3.20
   3   4   8   11.20    2.80
   3  -4  -8    4.20    2.50
   3  -4   9    6.30    3.00
  -3   4   9    2.40    3.50
  -3   4   9   -3.90    2.60
   3   4  -9   -2.00    2.60
  -3  -4   9    4.20    3.40
   3   4   9    3.90    2.90
  -3   4  -9   -5.30    2.50
  -3   4  10    7.60    4.10
   3  -4  10   17.90    3.40
  -3  -4  10   16.70    3.50
  -3  -4  10   15.40    4.30
   3   4  10    9.50    4.10
   4  -4   0  107.19    4.60
   4   4   0  110.49    4.90
  -4   4   0  115.89    4.50
  -4  -4   0  111.79    4.50
  -4   4   0  108.49    4.60
  -4   4   0  110.89    4.80
   4   4   0  103.29    4.50
   4   4   0  107.19    4.60
   4  -4   0  111.59    4.80
  -4  -4   0  115.59    4.70
   4  -4   0  107.69    4.50
  -4  -4   0  111.09    4.90
  -4   4   1   29.10    2.10
   4   4  -1   28.90    2.00
  -4  -4  -1   29.90    2.00
   4   4  -1   27.40    1.20
  -4   4   1   25.80    1.70
   4  -4   1   24.80    2.00
   4   4  -1   27.10    1.20
  -4  -4  -1   27.30    1.90
   4  -4   1   26.30    1.30
  -4   4   1   26.70    1.80
  -4  -4  -1   27.60    2.00
   4   4  -1   26.70    2.20
  -4  -4   1   23.40    2.20
   4  -4  -1   26.60    1.90
  -4   4  -1   27.70    2.10
   4   4   1   28.70    2.00
  -4   4  -1   26.70    2.00
   4  -4  -1   24.40    2.00
  -4   4  -1   27.50    1.30
   4   4   1   28.20    2.00
   4   4   1   27.50    1.90
   4  -4  -1   28.20    1.70
  -4   4   2   63.29    2.70
   4  -4   2   61.19    3.20
  -4   4   2   62.19    3.40
  -4  -4  -2   64.79    2.90
   4  -4   2   60.69    2.20
  -4  -4  -2   60.19    3.30
   4  -4   2   60.99    2.20
  -4  -4  -2   60.49    2.80
   4   4  -2   59.39    3.10
   4  -4  -2   47.90    3.20
   4   4   2   47.10    2.80
  -4  -4   2   46.60    3.40
   4  -4  -2   45.80    3.20
  -4   4  -2   44.90    3.10
   4   4   2   49.10    3.00
   4  -4  -2   47.50    2.70
   4  -4   3  152.48    6.00
   4  -4   3  159.38    6.80
  -4   4   3  155.18    6.70
   4  -4   3  160.18    6.10
   4   4  -3  155.18    6.90
  -4  -4  -3  158.08    6.50
  -4   4   3  158.58    6.30
  -4  -4  -3  153.28    6.90
  -4   4  -3  150.48    6.90
  -4  -4   3  156.88    7.10
   4  -4  -3  152.28    6.40
   4  -4  -3  147.09    6.80
  -4  -4   3  151.88    6.00
  -4  -4   3  151.78    6.00
   4   4   3  150.98    6.40
  -4  -4  -4   68.39    4.40
   4  -4   4   68.59    3.40
   4   4  -4   71.69    4.40
  -4  -4  -4   70.69    3.90
   4  -4   4   72.39    3.60
  -4   4   4   70.49    4.10
   4  -4   4   75.99    4.30
   4  -4  -4   88.49    4.00
   4   4   4   87.49    4.00
  -4  -4   4   86.29    3.50
  -4  -4   4   83.39    3.60
  -4  -4   4   78.59    4.70
   4  -4  -4   80.49    4.60
  -4   4  -4   83.49    4.40
   4   4  -5    3.90    2.00
  -4  -4  -5    2.40    2.30
   4  -4   5    1.10    1.90
  -4   4   5    4.60    2.00
   4  -4   5    2.90    1.50
  -4  -4  -5    3.30    1.70
  -4  -4   5    3.60    2.60
   4   4   5    2.90    1.40
   4  -4  -5    2.30    1.50
  -4   4  -5    3.70    2.00
   4  -4  -5    1.20    2.10
  -4  -4   5    1.30    1.20
  -4  -4  -6   49.99    4.20
  -4  -4  -6   56.89    3.70
   4  -4   6   55.89    3.50
   4   4  -6   53.99    4.20
   4  -4   6   54.09    4.10
  -4   4   6   49.10    4.00
   4  -4  -6   53.59    3.60
   4  -4  -6   54.99    4.50
  -4  -4   6   58.09    3.40
  -4   4  -6   56.19    4.10
  -4  -4   6   56.69    4.50
   4   4   6   52.49    3.60
  -4  -4  -7    2.60    2.10
   4   4  -7    6.60    2.60
   4  -4   7    5.80    2.60
  -4   4   7    2.20    2.10
   4  -4   7    4.70    2.00
   4  -4  -7    3.70    1.80
  -4  -4   7    4.90    2.70
   4   4   7   -0.90    2.20
  -4   4  -7    2.00    2.40
   4  -4  -7    2.50    2.30
  -4  -4   7    5.40    1.70
   4   4   7    3.80    1.80
  -4   4   8    1.70    2.40
   4  -4   8    6.00    2.70
   4   4  -8    1.80    2.30
  -4  -4  -8    1.90    2.20
  -4  -4   8    5.30    3.30
  -4   4  -8    4.60    2.70
   4   4   8    3.60    1.90
   4   4   8    4.10    2.60
   4   4  -9    2.50    2.80
  -4   4   9    1.20    3.60
   4  -4   9    1.90    2.50
  -4   4  -9   -3.90    2.70
   4   4   9    1.90    2.70
  -4  -4   9    3.50    3.60
   4  -4  10    7.70    3.00
  -4  -4  10    4.70    2.90
  -4  -4  10   13.30    3.70
   5   4   0  183.08    7.50
  -5  -4   0  179.38    7.50
  -5   4   0  169.48    7.30
   5   4   0  180.48    7.10
   5  -4   0  178.28    7.00
   5  -4   0  179.08    7.20
  -5   4   0  177.08    7.00
  -5  -4   0  179.88    7.10
  -5   4   0  175.78    7.30
   5   4   0  172.38    7.20
   5   4  -1  117.79    5.20
  -5  -4  -1  124.49    5.20
  -5   4   1  117.69    5.20
   5   4  -1  122.49    4.60
  -5  -4  -1  123.79    5.20
   5  -4   1  119.69    4.60
  -5   4   1  123.39    5.00
  -5  -4  -1  130.69    5.20
   5  -4   1  124.29    5.30
  -5   4   1  125.99    5.20
   5  -4  -1  113.29    5.10
  -5   4  -1  116.29    4.60
  -5  -4   1  117.49    4.60
   5  -4  -1  116.39    5.00
   5   4   1  122.39    5.20
  -5   4  -1  113.49    5.30
   5   4   1  114.49    5.00
  -5  -4   1  111.19    5.40
   5   4   1  116.19    5.10
   5  -4  -1  118.29    5.30
   5  -4   2   53.99    3.30
  -5  -4  -2   61.49    3.00
  -5   4   2   56.49    2.90
   5   4  -2   59.09    3.20
  -5   4   2   57.39    3.40
  -5  -4  -2   53.29    3.30
   5   4   2   54.39    3.00
   5  -4  -2   58.79    3.20
  -5  -4   2   55.79    3.70
  -5   4  -2   56.59    3.40
   5   4   2   57.39    3.00
   5  -4  -2   60.49    2.90
   5   4  -3   57.89    3.40
   5  -4   3   57.89    3.50
  -5  -4  -3   56.29    3.50
  -5  -4  -3   57.59    3.00
   5  -4   3   57.79    2.30
  -5   4   3   58.69    3.30
   5  -4   3   58.79    2.30
   5  -4  -3   54.99    3.40
  -5  -4   3   56.29    2.40
   5   4   3   59.19    3.20
  -5  -4   3   56.49    2.30
  -5  -4   3   53.69    3.70
  -5   4  -3   54.39    3.50
   5  -4  -3   56.19    3.00
   5  -4   4   95.39    4.00
   5  -4   4   95.39    4.20
  -5  -4  -4   99.29    4.60
   5  -4   4   95.79    5.10
   5   4  -4   93.09    5.10
  -5  -4  -4  105.09    5.40
  -5   4   4  100.69    5.10
   5  -4  -4   92.99    5.10
  -5  -4   4   94.19    5.50
  -5  -4   4   97.79    4.20
   5   4   4   99.49    4.80
  -5   4  -4   93.79    5.20
  -5  -4   4   96.39    4.10
   5  -4  -4   96.69    4.70
  -5  -4  -5   51.29    3.20
  -5  -4  -5   40.90    3.70
  -5   4   5   47.50    3.50
   5  -4   5   43.80    3.70
   5  -4   5   40.90    2.80
   5   4  -5   48.30    4.10
   5  -4   5   43.10    2.50
  -5  -4   5   43.70    4.20
   5  -4  -5   39.90    3.70
  -5  -4   5   41.90    2.60
  -5   4  -5   39.40    3.60
   5   4   5   40.90    3.30
  -5  -4   5   42.20    2.70
   5  -4  -5   41.40    3.10
  -5   4   6   28.90    3.00
  -5  -4  -6   32.30    3.00
  -5  -4  -6   24.60    3.20
   5  -4   6   26.40    2.40
   5   4  -6   26.60    3.10
   5  -4   6   27.00    3.10
  -5   4  -6   27.70    3.30
  -5  -4   6   30.70    3.70
  -5  -4   6   28.40    2.50
   5   4   6   27.60    2.70
   5  -4  -6   24.90    3.20
   5  -4  -6   26.70    2.60
  -5  -4  -7    3.90    2.00
   5   4  -7    2.60    2.20
  -5   4   7    0.80    2.10
  -5  -4  -7   -1.50    2.20
   5  -4   7    4.00    2.30
  -5  -4   7    2.50    2.70
   5   4   7    1.30    1.80
  -5   4  -7    3.70    2.30
   5  -4  -7   -0.10    2.50
   5  -4  -7    3.80    1.80
   5   4  -8    5.10    2.70
   5  -4   8    5.30    2.60
  -5   4   8    4.70    2.50
  -5  -4   8    6.40    3.10
   5   4   8    4.00    2.70
   5   4   8    4.50    2.10
  -5   4  -8    7.30    2.90
   5   4  -9   10.10    3.00
  -5   4   9   14.00    4.00
   5  -4   9   12.70    3.30
   5   4   9   11.10    3.70
  -5   4  -9    6.60    2.90
  -5  -4   9   16.30    4.30
   5   4 -10    1.20    3.40
   6  -4   0    2.10    0.90
   6  -4   0    0.50    1.30
   6   4   0    3.00    1.10
  -6  -4   0    2.40    1.40
  -6   4   0    2.20    1.30
   6   4   0    2.80    0.90
  -6   4   0    1.40    0.80
  -6  -4   0    0.60    0.90
  -6   4   1   89.29    4.30
   6   4  -1   92.99    3.70
   6   4  -1   93.59    4.30
  -6  -4  -1   94.29    4.30
   6  -4   1   88.39    4.40
  -6  -4  -1   91.19    4.30
   6  -4  -1   98.59    4.30
   6   4   1   94.69    4.40
  -6  -4   1   97.59    4.90
  -6   4  -1   90.69    3.80
   6  -4  -1   90.89    4.20
  -6  -4   1   90.99    3.80
  -6   4  -1   93.89    3.70
  -6   4  -1   87.09    4.40
   6   4   1   90.09    4.20
  -6  -4  -2   43.20    2.60
  -6   4   2   38.40    2.80
   6  -4   2   40.40    2.90
  -6  -4  -2   42.10    2.90
   6   4  -2   39.80    2.80
   6   4   2   45.70    2.80
   6  -4  -2   41.30    2.80
  -6  -4   2   43.60    3.30
   6   4   2   45.00    2.80
  -6   4  -2   47.10    3.10
   6  -4  -2   43.60    2.40
  -6  -4  -3   15.20    2.10
   6   4  -3   17.90    2.10
  -6   4   3   20.40    2.10
   6  -4   3   20.60    2.20
  -6  -4  -3   21.80    1.80
  -6   4  -3   20.80    2.30
   6  -4  -3   20.30    1.80
   6   4   3   20.00    2.00
  -6  -4   3   18.80    2.60
   6  -4  -3   16.60    2.20
   6   4  -4   52.39    3.70
  -6  -4  -4   54.59    3.00
   6  -4   4   52.39    2.20
  -6   4   4   56.19    3.70
   6  -4   4   54.49    2.30
   6  -4   4   54.29    3.70
  -6  -4  -4   50.79    3.90
  -6  -4   4   47.40    2.30
  -6  -4   4   44.60    2.40
  -6  -4   4   43.30    4.10
  -6   4  -4   51.59    3.80
   6  -4  -4   42.60    3.60
   6  -4  -4   46.60    3.20
   6   4   4   46.80    3.20
   6  -4   5   13.30    1.50
  -6  -4  -5    5.70    2.30
  -6  -4  -5   11.20    1.90
   6   4  -5   12.80    2.40
   6  -4   5   10.70    2.40
  -6   4   5   11.40    2.30
   6  -4  -5    9.90    2.50
  -6  -4   5    8.20    2.80
   6  -4  -5   11.90    2.00
  -6  -4   5   10.50    1.40
   6   4   5    8.50    2.10
  -6   4  -5    6.90    2.30
   6  -4   6   12.90    2.50
  -6  -4  -6   15.50    3.00
  -6   4   6   14.60    2.50
  -6  -4  -6   15.70    2.10
   6   4  -6   13.00    2.60
  -6  -4   6   16.80    3.20
   6  -4  -6   14.00    2.70
   6  -4  -6   12.60    2.10
  -6   4  -6   10.20    2.50
  -6  -4   6   11.90    1.70
   6   4   6   11.20    2.10
  -6  -4  -7    8.60    2.10
   6   4  -7    9.50    2.70
  -6  -4  -7    3.90    2.50
   6  -4   7   10.30    2.60
  -6   4   7    6.20    2.50
   6  -4  -7    4.10    2.50
  -6   4  -7    7.30    2.60
   6   4   7    8.50    2.20
   6  -4  -7    5.60    2.00
  -6  -4   7   10.70    3.60
   6   4  -8    3.60    2.50
  -6   4   8    2.00    2.40
   6  -4   8    0.50    2.30
  -6   4   8    2.30    3.40
  -6  -4   8    1.40    3.40
  -6   4  -8    0.50    2.70
   6   4   8   -0.80    2.50
   6   4   8    0.20    2.00
  -6   4   9    9.20    4.10
   6  -4   9    6.20    2.80
   6   4  -9    0.80    2.50
   6   4   9    2.90    3.20
  -6  -4   9   10.80    4.20
  -6   4  -9    2.30    2.80
  -7  -4   0  113.39    5.30
   7  -4   0  114.49    4.70
   7   4   0  113.59    4.80
   7  -4   0  111.99    5.10
   7   4   0  113.89    5.10
  -7  -4   0  105.49    4.80
  -7   4   0  104.49    5.10
  -7   4   0  112.69    4.70
  -7  -4  -1   47.70    3.20
  -7   4   1   52.09    3.30
  -7  -4  -1   51.29    3.10
   7   4  -1   49.10    3.20
   7  -4   1   49.60    3.30
   7   4  -1   53.29    2.60
  -7   4  -1   62.29    2.60
   7  -4  -1   61.89    3.00
  -7  -4   1   61.69    2.60
   7  -4  -1   63.09    3.10
  -7   4  -1   63.59    2.50
   7   4   1   59.39    3.20
  -7  -4   1   59.49    3.60
  -7   4  -1   60.99    3.40
  -7  -4  -2   18.10    1.70
   7  -4   2   10.80    1.80
  -7   4   2   17.70    1.80
  -7  -4  -2   17.60    2.10
   7   4  -2   14.00    1.80
   7  -4  -2   13.60    1.50
   7   4   2   14.00    1.60
   7  -4  -2   14.80    2.00
  -7   4  -2   12.70    1.90
  -7  -4   2   10.70    2.10
  -7  -4  -3   74.59    4.50
  -7   4   3   83.89    4.30
   7   4  -3   74.99    4.30
  -7  -4  -3   81.89    3.80
   7  -4   3   75.69    4.40
   7   4   3   81.99    4.10
   7  -4  -3   77.89    4.30
   7  -4  -3   78.99    4.00
  -7  -4   3   71.39    4.70
  -7   4  -3   77.69    4.50
  -7  -4  -4   16.00    1.80
   7   4  -4   18.70    2.40
  -7   4   4   16.40    2.30
   7  -4   4   14.90    2.40
  -7  -4  -4   15.80    2.80
   7   4   4   15.70    2.10
   7  -4  -4   19.70    2.10
  -7  -4   4   16.80    1.10
  -7   4  -4   13.10    2.50
   7  -4  -4   15.10    2.50
  -7  -4   4   16.50    1.10
  -7  -4   4   14.70    2.90
   7   4  -5   19.80    2.70
  -7  -4  -5   16.90    2.00
   7  -4   5   16.50    1.40
  -7  -4  -5   14.90    2.70
  -7   4   5   17.40    2.50
   7  -4   5   14.80    2.60
  -7  -4   5   16.50    1.40
   7  -4  -5   17.20    2.20
   7   4   5   13.10    2.30
   7  -4  -5   15.80    2.70
  -7   4  -5   18.20    2.80
  -7  -4   5   16.20    3.20
  -7   4   6    0.20    2.00
   7   4  -6    2.90    2.10
  -7  -4  -6    3.30    1.60
  -7  -4  -6   -1.70    2.10
   7  -4   6    1.90    2.10
   7   4   6    0.90    1.70
   7  -4  -6    1.90    1.70
  -7  -4   6    3.20    2.80
  -7   4  -6    3.40    2.20
   7  -4  -6    0.40    2.10
  -7   4   7   22.00    3.90
   7   4  -7   21.90    3.30
   7  -4   7   19.50    3.30
  -7  -4  -7   16.80    3.40
  -7   4   7   13.50    2.90
   7   4   7   23.20    2.90
  -7   4  -7   26.90    3.60
  -7  -4   7   27.00    4.40
   7  -4  -7   17.80    2.60
  -7   4   8    1.80    3.20
   7  -4   8   -0.30    2.30
   7   4  -8   -1.60    2.50
   7   4   8    2.30    2.30
  -7  -4   8    5.10    3.40
  -7   4  -8    1.40    2.50
   7  -4   9    5.20    2.70
   7   4  -9    5.00    2.90
  -7   4   9    0.60    4.00
  -7  -4   9    5.00    3.60
  -7   4  -9    4.30    3.30
   7   4   9    4.60    3.40
  -8   4   0  827.92   31.40
  -8   4   0  831.82   31.70
   8   4   0  828.22   31.70
  -8   4   0  835.72   31.50
  -8  -4   0  803.22   31.40
   8   4   0  855.21   31.50
  -8  -4   0  820.72   31.80
   8  -4   0  830.82   31.70
   8  -4   1  200.08    8.50
  -8   4   1  195.78    8.50
  -8  -4  -1  192.18    8.40
   8   4  -1  208.18    8.00
  -8  -4  -1  206.08    8.50
   8   4  -1  206.68    8.50
  -8   4  -1  201.68    8.00
  -8  -4   1  199.68    8.00
   8  -4  -1  205.78    8.40
   8  -4  -1  208.18    8.40
   8   4   1  202.78    8.40
  -8   4  -1  192.78    8.60
  -8   4  -1  210.28    7.90
  -8  -4   1  201.08    8.80
   8  -4   2   94.39    4.90
  -8   4   2   93.29    4.70
   8   4  -2   99.49    3.90
   8   4  -2   90.29    4.80
  -8  -4  -2   95.29    4.90
  -8  -4  -2   91.49    4.60
   8  -4  -2  104.69    4.80
  -8   4  -2  108.49    5.20
  -8  -4   2   98.59    3.90
  -8  -4   2  104.09    5.60
   8  -4  -2  101.69    4.80
   8   4   2  103.39    4.90
  -8  -4  -3   73.09    4.50
   8  -4   3   73.59    4.40
  -8   4   3   73.19    4.10
   8   4  -3   73.89    4.30
  -8  -4  -3   75.59    3.70
   8  -4  -3   76.09    4.10
   8  -4  -3   67.99    4.40
  -8  -4   3   75.69    5.20
  -8   4  -3   69.39    4.50
   8   4   3   73.29    4.30
  -8  -4  -4  196.08    9.20
  -8   4   4  203.08    8.80
   8  -4   4  193.58    9.00
   8   4  -4  192.68    9.10
  -8  -4  -4  200.58    8.30
   8  -4  -4  204.98    8.70
   8   4   4  205.48    8.90
  -8  -4   4  208.48    9.70
   8  -4  -4  198.18    9.00
  -8   4  -4  192.78    9.30
  -8  -4  -5   16.50    2.00
  -8  -4  -5   13.40    2.70
  -8   4   5   17.30    2.50
   8   4  -5   16.30    2.60
   8  -4   5   16.50    2.60
   8  -4  -5   19.70    2.80
   8   4   5   17.30    2.40
  -8   4  -5   20.70    2.90
   8  -4  -5   14.60    2.20
  -8  -4   5   17.60    3.30
  -8  -4  -6    4.10    2.50
   8  -4   6    4.40    2.30
   8   4  -6    2.40    2.40
  -8   4   6    5.50    2.20
  -8  -4  -6    3.70    1.70
   8  -4  -6    3.90    1.90
  -8   4  -6    1.00    2.20
   8   4   6    1.60    2.10
  -8  -4   6    3.60    3.10
  -8  -4  -7    2.60    2.70
  -8   4   7    8.70    3.70
   8  -4   7    1.90    2.30
   8   4  -7    2.70    2.60
  -8   4   7    0.20    2.10
   8   4   7    5.30    2.30
   8  -4  -7    0.70    1.90
  -8   4  -7    4.40    2.60
  -8  -4   7    5.50    3.60
  -8   4   8    9.70    3.80
  -8  -4  -8    8.20    3.60
   8   4  -8    9.40    3.20
   8  -4   8   11.30    3.20
  -8   4  -8   10.00    3.10
  -8  -4   8    7.90    3.60
   8   4   8    7.90    2.70
   8  -4   9    4.50    3.20
   8   4  -9   -1.00    3.00
   8   4   9    1.80    3.30
  -8   4  -9    1.10    2.80
  -8  -4   9    4.80    3.60
  -9  -4   0   23.20    2.30
   9   4   0   23.40    2.20
  -9   4   0   24.90    2.20
  -9   4   0   21.70    2.30
   9  -4   0   24.50    2.20
  -9  -4   0   21.20    1.80
  -9   4   1   11.40    1.90
   9   4  -1    9.60    1.20
  -9  -4  -1   10.50    1.70
  -9  -4  -1    9.70    1.70
   9   4  -1   11.80    1.80
   9  -4   1   12.20    2.00
  -9   4   1   12.20    1.70
   9   4   1   15.20    1.90
  -9  -4   1   12.60    1.20
  -9   4  -1   16.00    1.30
  -9   4  -1   14.10    1.30
  -9   4  -1   11.10    1.90
  -9  -4   1   10.10    2.30
   9  -4  -1   15.60    2.00
   9   4  -2   19.20    1.40
   9   4  -2   18.60    2.20
  -9  -4  -2   16.50    2.20
   9  -4   2   17.70    2.40
  -9  -4  -2   22.30    2.00
  -9   4   2   17.60    1.90
   9  -4  -2   19.90    2.20
  -9  -4   2   18.30    1.30
  -9   4  -2   17.50    2.30
   9   4   2   17.90    2.10
  -9  -4   2   16.70    2.70
   9   4  -3  196.48    8.90
  -9  -4  -3  199.98    8.30
  -9   4   3  204.58    8.60
   9  -4   3  199.38    8.90
  -9  -4  -3  199.18    9.20
   9   4   3  200.48    8.70
  -9   4  -3  201.98    9.20
  -9  -4   3  200.18    9.50
   9  -4  -3  200.58    8.70
   9  -4  -3  203.08    8.90
  -9  -4  -4   47.60    3.00
  -9   4   4   53.39    3.60
   9   4  -4   51.49    3.90
  -9  -4  -4   50.19    4.20
   9  -4   4   48.20    4.00
   9   4   4   51.19    3.70
  -9   4  -4   42.30    3.90
  -9  -4   4   48.10    4.50
   9  -4  -4   46.80    3.60
  -9  -4  -5   -0.10    1.30
  -9   4   5   -1.20    1.80
   9  -4   5    1.50    2.00
   9   4  -5   -3.80    1.60
  -9  -4  -5    3.10    2.30
   9   4   5    0.50    1.80
  -9   4  -5    2.40    2.10
   9  -4  -5    1.20    1.60
  -9  -4   5    0.20    2.60
  -9   4   6   -0.40    1.90
  -9   4   6    3.40    2.90
   9   4  -6    3.90    2.40
   9  -4   6    1.30    2.20
  -9  -4  -6    3.00    2.50
  -9  -4   6    1.20    3.00
   9   4   6    3.70    2.20
  -9   4  -6    4.50    2.50
   9  -4  -6    4.20    1.90
   9  -4   7   40.40    4.10
  -9  -4  -7   45.00    4.70
  -9   4   7   51.89    5.40
   9   4  -7   47.30    4.80
  -9   4  -7   49.90    4.90
   9   4   7   39.30    3.80
  -9  -4   7   42.90    5.20
   9  -4  -7   42.10    4.00
   9   4  -8   14.20    3.30
  -9  -4  -8    5.60    3.60
   9  -4   8    9.30    3.00
  -9   4   8   10.10    4.30
  -9  -4   8   10.00    3.90
  -9   4  -8   10.00    3.70
   9   4   8   11.80    2.90
   9  -4   9    2.20    3.20
   9   4  -9    0.40    2.80
 -10  -4   0  235.98    9.50
 -10   4   0  230.88    9.50
 -10  -4   0  225.68    9.80
  10   4   0  222.08    9.70
  10  -4   0  233.78    9.70
 -10   4   0  230.58    9.80
 -10  -4  -1  132.59    5.80
 -10   4   1  123.69    6.00
  10   4  -1  122.49    5.90
 -10   4   1  119.19    5.70
 -10  -4  -1  117.29    5.70
  10   4  -1  124.09    5.30
  10  -4   1  125.29    6.00
 -10   4  -1  123.79    6.10
 -10  -4   1  117.49    5.30
 -10   4  -1  118.39    5.20
 -10   4  -1  124.39    5.10
 -10  -4   1  117.99    6.40
  10  -4  -1  122.69    5.90
  10   4   1  122.89    5.90
 -10   4   2    3.70    1.60
 -10  -4  -2    5.50    2.00
  10   4  -2    2.30    1.70
  10   4  -2    4.20    1.00
  10  -4   2    3.30    1.60
 -10   4   2    3.10    1.90
 -10  -4  -2    4.60    1.50
  10   4   2    7.60    2.00
 -10   4  -2    5.40    2.00
 -10  -4   2    3.60    2.30
  10  -4  -2    5.90    1.60
 -10  -4   2    4.60    0.90
 -10   4   3   66.49    3.80
  10   4  -3   52.19    4.10
 -10  -4  -3   65.59    4.50
  10  -4   3   64.99    4.40
 -10  -4  -3   63.59    3.50
 -10   4   3   68.59    4.70
 -10   4  -3   58.89    4.50
  10  -4  -3   63.49    4.00
 -10  -4   3   60.39    5.20
  10   4   3   60.69    4.30
 -10  -4  -4   45.20    2.80
 -10   4   4   45.40    3.30
 -10  -4  -4   50.29    4.20
  10   4  -4   42.40    3.70
  10  -4   4   44.80    3.90
 -10   4   4   44.60    4.20
 -10   4  -4   41.90    3.90
  10  -4  -4   41.90    3.30
 -10  -4   4   47.70    4.50
  10   4   4   46.00    3.60
 -10   4   5   -0.70    1.70
 -10  -4  -5    1.10    2.20
 -10  -4  -5    0.10    1.50
 -10   4   5    1.40    2.90
  10   4  -5    0.10    1.80
  10  -4   5   -3.60    2.00
  10  -4  -5   -0.70    1.70
 -10  -4   5    3.60    2.80
  10   4   5    1.20    2.20
 -10   4  -5   -0.90    2.10
 -10   4   6   -1.30    1.90
 -10   4   6    8.30    3.20
  10   4  -6    2.80    2.20
 -10  -4  -6    3.30    2.60
  10  -4   6   -2.10    2.50
  10   4   6    1.30    2.30
  10  -4  -6    1.80    2.00
 -10  -4   6    6.10    3.10
 -10   4  -6    2.10    2.40
  10   4  -7    3.50    2.50
  10  -4   7    5.30    2.90
 -10   4   7    7.20    3.50
 -10  -4  -7    0.00    2.60
  10  -4  -7   -0.30    2.10
 -10  -4   7    3.40    3.60
 -10   4  -7    5.90    3.20
  10   4   7   -0.30    2.10
  10   4  -8    1.90    2.70
 -10  -4  -8    6.10    3.40
 -10   4   8    4.20    3.80
  10  -4   8    3.40    3.20
  10   4   8    2.60    2.70
 -10  -4   8    3.00    4.00
 -10   4  -8    4.60    3.50
  10   4  -9    2.60    3.60
 -11   4   0   69.49    3.90
 -11   4   0   63.59    4.30
 -11  -4   0   67.09    4.30
 -11  -4   0   70.29    3.80
  11  -4   0   60.79    4.10
  11   4   0   66.49    4.10
 -11   4   1   18.10    2.20
  11   4  -1   20.50    2.50
 -11  -4  -1   23.70    2.40
 -11   4   1   21.90    2.50
 -11  -4  -1   18.60    2.40
  11  -4   1   19.80    2.50
  11  -4  -1   25.20    2.60
 -11   4  -1   25.20    1.80
 -11  -4   1   22.80    2.90
 -11   4  -1   24.30    2.10
 -11  -4   1   23.80    2.10
 -11   4  -1   24.60    2.70
  11   4   1   28.80    2.70
 -11  -4  -2    9.20    1.90
 -11   4   2    7.20    1.80
 -11   4   2    6.70    2.50
 -11  -4  -2    9.30    2.30
  11   4  -2    8.50    2.10
  11  -4   2    9.40    2.30
  11  -4  -2    5.50    2.00
  11   4   2    6.50    2.10
 -11   4  -2    8.10    2.30
 -11  -4   2    5.40    2.50
 -11  -4   2    8.70    1.10
 -11   4   3   73.99    4.10
 -11  -4  -3   71.29    3.80
  11  -4   3   73.29    4.40
  11   4  -3   78.59    4.60
 -11   4   3   75.39    5.20
 -11  -4  -3   71.09    4.70
 -11   4  -3   67.79    4.80
  11   4   3   59.39    4.30
  11  -4  -3   61.79    4.40
 -11  -4   3   62.29    5.00
  11   4  -4   12.30    2.40
 -11  -4  -4   10.30    1.60
 -11   4   4   11.70    1.90
 -11   4   4    8.00    3.00
 -11  -4  -4   10.10    2.50
  11  -4   4   12.70    2.50
 -11  -4   4   11.20    3.00
  11   4   4   10.10    2.40
  11  -4  -4    9.60    2.00
 -11   4  -4   12.70    2.70
 -11   4   5    6.40    1.90
 -11  -4  -5    9.70    2.60
  11  -4   5    7.10    2.40
 -11   4   5    3.20    3.10
  11   4  -5    7.70    2.40
  11   4   5    4.10    2.50
 -11  -4   5    4.70    3.00
 -11   4  -5    1.60    2.30
  11  -4  -5    1.80    2.00
 -11  -4  -6   11.20    3.00
 -11   4   6    8.30    3.40
  11  -4   6    6.90    2.70
  11   4  -6   10.60    2.80
  11  -4  -6    9.40    2.50
 -11  -4   6    9.40    3.80
  11   4   6   10.00    2.70
 -11   4  -6    9.10    2.90
 -11  -4  -7    9.10    3.30
  11  -4   7   10.70    3.10
 -11   4   7   18.50    4.20
  11   4  -7   18.80    3.70
 -11   4  -7   13.30    3.40
 -11  -4   7   14.50    4.00
  11   4   7    9.50    2.70
  11  -4  -7    8.40    3.20
 -11   4   8    0.30    4.00
 -11  -4  -8   -6.00    3.30
  11   4  -8    2.20    3.10
  11  -4   8   -2.50    2.90
 -11  -4   8    8.30    4.10
 -11   4  -8    2.60    3.50
  11   4   8    1.30    2.90
 -12  -4   0  144.39    7.00
 -12   4   0  146.99    7.10
 -12   4   0  144.49    6.70
 -12  -4   0  145.19    6.70
  12  -4   0  150.78    7.10
  12   4   0  159.98    7.20
 -12   4   1    6.80    1.90
  12   4  -1    4.10    1.90
 -12  -4  -1    5.90    2.00
 -12   4   1    4.80    2.10
 -12  -4  -1    5.50    1.90
  12  -4   1    8.00    2.20
 -12   4  -1    7.90    1.50
  12   4   1    7.20    2.20
  12  -4  -1    7.90    2.10
 -12  -4   1    4.70    1.40
 -12   4  -1    2.70    2.00
 -12  -4   1    7.50    2.30
 -12   4   2   52.79    3.60
  12  -4   2   48.20    4.00
 -12  -4  -2   44.10    3.30
 -12   4   2   46.60    4.20
 -12  -4  -2   44.00    4.00
  12   4  -2   43.90    3.80
 -12  -4   2   51.39    4.80
  12  -4  -2   58.69    3.80
  12   4   2   54.29    4.20
 -12  -4   2   54.69    2.80
 -12   4  -2   57.49    4.20
  12  -4   3   33.20    3.30
 -12  -4  -3   41.20    3.70
 -12  -4  -3   32.00    2.70
  12   4  -3   37.90    3.50
 -12   4   3   42.10    3.90
 -12   4   3   31.50    2.90
 -12   4  -3   34.60    3.50
  12   4   3   33.50    3.20
  12  -4  -3   34.10    3.30
 -12  -4   3   35.00    3.90
 -12   4   4   14.20    2.10
  12  -4   4   15.50    2.80
 -12  -4  -4   14.40    2.80
 -12   4   4   10.30    2.90
  12   4  -4   16.90    2.70
  12   4   4   23.10    2.80
 -12  -4   4   19.90    3.50
 -12   4  -4   20.60    3.10
  12  -4  -4   18.50    2.70
  12  -4   5    4.10    2.40
 -12   4   5    3.70    3.20
  12   4  -5    3.30    2.30
 -12   4   5    3.90    1.90
 -12  -4  -5    2.50    2.60
 -12  -4   5    8.60    3.20
  12   4   5    5.30    2.30
  12  -4  -5    2.30    1.90
 -12   4  -5    6.90    2.80
  12  -4   6   12.80    3.00
 -12   4   6   20.30    4.30
  12   4  -6   16.70    3.20
 -12  -4  -6   11.70    3.20
  12  -4  -6   18.30    3.10
  12   4   6   15.70    3.10
 -12  -4   6   23.20    4.50
 -12   4  -6   19.10    3.50
  12  -4   7    4.70    3.20
 -12  -4  -7    4.80    3.20
  12   4  -7    4.80    2.70
 -12   4   7    4.80    3.60
 -12  -4   7    2.80    3.60
 -12   4  -7    2.40    3.00
  12   4   7    5.90    2.90
  12  -4   8   10.60    3.30
  12   4  -8    9.10    3.40
  12   4   8    6.20    3.30
 -13  -4   0    0.70    1.90
  13  -4   0    2.90    1.90
  13   4   0   -0.10    1.70
 -13   4   0    1.60    1.70
 -13   4   0    1.90    1.80
 -13  -4   0   -0.50    1.50
 -13   4   1   93.59    5.00
  13   4  -1   88.69    5.00
 -13   4   1   88.59    4.70
 -13  -4  -1   84.69    4.80
 -13  -4  -1   92.39    4.70
  13  -4   1   82.49    5.00
  13  -4  -1   84.29    4.90
 -13  -4   1   72.29    5.00
 -13   4  -1   78.39    4.10
 -13  -4   1   77.99    4.20
 -13   4  -1   71.89    4.90
  13   4   1   77.49    4.80
 -13  -4  -2    6.20    2.20
  13  -4   2    3.60    2.10
 -13   4   2    0.10    2.10
 -13   4   2    2.90    1.60
 -13  -4  -2    3.40    1.60
  13   4  -2    1.00    1.80
  13  -4  -2    2.90    1.70
 -13  -4   2    6.40    2.70
 -13  -4   2    2.30    1.10
  13   4   2    4.10    2.00
 -13   4  -2    1.30    2.00
 -13   4   3   33.50    2.90
 -13   4   3   28.00    3.40
  13   4  -3   26.10    3.10
 -13  -4  -3   29.00    2.50
 -13  -4  -3   28.30    3.40
  13  -4   3   30.50    3.20
  13   4   3   35.50    3.30
 -13   4  -3   32.00    3.50
  13  -4  -3   33.40    3.20
 -13  -4   3   31.20    4.10
 -13   4   4   13.30    3.10
 -13  -4  -4    8.40    2.70
  13   4  -4   12.20    2.80
  13  -4   4   13.00    2.80
 -13   4   4   13.00    2.10
  13  -4  -4    9.80    2.30
 -13  -4   4   17.50    3.70
  13   4   4   11.90    2.60
 -13   4  -4    8.80    2.70
  13   4  -5   17.90    3.40
 -13  -4  -5   12.10    3.40
  13  -4   5   16.00    3.00
 -13   4   5   14.40    3.80
  13   4   5   16.20    2.80
 -13  -4   5   16.20    3.70
 -13   4  -5   22.30    3.60
  13  -4  -5   18.70    3.00
  13   4  -6    1.50    2.50
 -13  -4  -6    7.90    3.00
 -13   4   6    3.30    3.30
  13  -4   6    7.40    2.90
 -13  -4   6   10.50    3.60
  13  -4  -6    4.30    2.50
 -13   4  -6    5.50    2.90
  13   4   6    2.70    2.50
  13   4  -7   -0.40    3.00
 -13  -4  -7   -5.00    3.20
 -13   4   7    1.90    4.00
  13  -4   7   -2.10    2.60
 -13   4  -7    1.60    3.10
  13   4   7   -4.20    2.70
 -13  -4   7    4.20    3.70
  13   4  -8    4.40    3.10
 -14  -4   0  169.18    7.50
  14   4   0  160.08    7.90
  14  -4   0  167.28    7.90
 -14  -4   0  162.98    7.90
 -14   4   0  168.68    8.00
 -14   4   0  167.18    7.60
  14  -4   1   19.70    2.70
 -14   4   1   22.80    2.70
 -14  -4  -1   20.70    2.60
 -14   4   1   21.60    2.70
  14   4  -1   21.60    2.80
 -14  -4  -1   20.80    2.60
  14   4   1   17.30    2.60
 -14  -4   1   25.60    3.10
 -14  -4   1   18.20    2.10
 -14   4  -1   18.40    2.70
  14  -4  -1   18.40    2.60
 -14  -4  -2  192.98    9.00
 -14   4   2  190.18    8.50
  14   4  -2  192.68    9.00
 -14   4   2  177.18    9.00
  14  -4   2  188.88    8.90
 -14  -4  -2  186.18    8.30
  14   4   2  191.98    8.80
 -14   4  -2  184.08    9.10
  14  -4  -2  183.88    8.90
 -14  -4   2  190.98    9.20
  14  -4   3   -2.50    2.00
 -14   4   3    3.10    1.70
 -14  -4  -3    1.60    2.10
  14   4  -3    0.70    2.00
 -14   4   3    2.50    2.60
  14   4   3    0.80    2.10
  14  -4  -3    0.50    1.80
 -14   4  -3   -1.20    2.20
 -14  -4   3    8.00    2.90
 -14   4   4   33.50    4.40
 -14  -4  -4   35.10    3.90
  14  -4   4   35.40    3.80
  14   4  -4   27.90    3.50
  14   4   4   37.30    3.80
 -14  -4   4   39.40    4.50
  14  -4  -4   30.20    3.60
 -14   4  -4   30.90    3.80
  14  -4   5    7.40    2.80
  14   4  -5    5.40    2.80
 -14   4   5    8.70    3.20
 -14  -4  -5    3.40    3.00
 -14  -4   5    7.60    3.70
  14   4   5    4.80    2.50
 -14   4  -5    2.20    2.70
  14  -4  -5    6.20    2.50
 -14   4   6   29.30    4.90
 -14  -4  -6   25.60    4.10
  14  -4   6   28.50    4.20
  14   4  -6   23.30    3.90
  14   4   6   24.10    3.50
  14  -4  -6   32.10    4.00
 -14  -4   6   28.90    4.70
 -14   4  -6   31.20    4.30
 -14   4   7   -1.60    3.90
  14   4  -7   -2.20    2.60
 -14  -4  -7    1.20    3.30
  14  -4   7   -0.60    2.80
 -14   4  -7    2.30    3.20
  14   4   7   -2.10    2.90
 -14  -4   7    5.80    4.20
 -15   4   0    1.90    1.80
 -15  -4   0    3.40    1.70
 -15  -4   0    0.70    2.00
  15  -4   0    4.20    2.10
 -15   4   0   -3.10    1.80
  15   4   0   -1.90    1.80
 -15   4   1   18.20    2.60
 -15  -4  -1   17.80    2.50
  15  -4   1   16.50    2.70
 -15   4   1   18.60    2.80
 -15  -4  -1   20.50    2.50
  15   4  -1   14.50    2.60
  15   4   1   14.50    2.60
 -15  -4   1   14.70    3.00
 -15   4  -1   19.90    2.80
 -15  -4   1   18.50    2.10
  15  -4  -1   14.60    2.60
  15  -4   2   16.60    2.90
 -15   4   2   17.50    3.00
 -15  -4  -2   19.60    2.70
 -15  -4  -2   17.20    3.00
  15   4  -2   17.00    2.80
 -15   4   2   21.60    2.60
  15   4   2   20.10    3.00
  15  -4  -2   19.80    2.80
 -15  -4   2   14.60    3.30
 -15   4  -2   17.30    3.10
  15   4  -3   19.30    3.30
 -15   4   3   21.50    2.60
 -15   4   3   24.10    3.60
 -15  -4  -3   23.10    3.20
  15  -4   3   20.50    3.20
 -15  -4   3   25.30    3.70
 -15   4  -3   29.60    3.60
  15  -4  -3   26.10    3.40
  15   4   3   24.40    3.10
  15   4  -4    4.70    2.40
 -15   4   4    1.20    2.60
  15  -4   4    1.70    2.60
 -15  -4  -4    2.50    2.80
 -15   4  -4    4.70    2.70
  15   4   4   -1.40    2.30
  15  -4  -4    1.10    2.00
 -15  -4   4    3.50    3.00
  15   4  -5   23.60    3.70
  15  -4   5   29.00    3.90
 -15   4   5   29.10    4.30
 -15  -4  -5   30.10    4.10
 -15   4  -5   27.40    4.10
  15  -4  -5   26.20    3.50
 -15  -4   5   34.20    4.70
  15   4   5   31.10    3.70
  15  -4   6    1.70    3.00
  15   4  -6    0.30    2.70
 -15   4   6    6.60    3.50
 -15  -4  -6    6.90    3.60
  15   4   6   -1.00    2.60
 -15  -4   6    7.90    3.80
  15  -4  -6    2.50    2.70
 -15   4  -6   -0.40    3.00
  15   4  -7    8.30    3.40
  15   4   7   11.40    3.50
 -16  -4   0   16.50    2.40
 -16   4   0   19.00    2.90
  16   4   0   13.00    2.70
  16  -4   0   19.40    2.90
 -16  -4   0   17.10    2.80
  16  -4   1    2.10    2.20
  16   4  -1    0.40    2.00
 -16   4   1    1.00    2.00
 -16  -4  -1   -0.90    1.80
 -16   4   1    0.20    1.90
 -16  -4  -1    1.60    1.70
  16   4   1    2.10    2.10
 -16   4  -1    1.70    2.10
  16  -4  -1    0.70    2.30
 -16  -4   1    2.70    2.40
  16  -4   2    1.00    2.30
  16   4  -2    0.30    2.00
 -16  -4  -2    3.90    2.10
 -16   4   2    0.70    2.00
 -16   4   2    3.70    2.40
 -16  -4   2    1.10    2.70
  16   4   2   -1.10    2.20
  16  -4  -2    1.10    2.00
 -16   4  -2   -0.90    2.10
 -16  -4  -3    2.00    2.30
  16  -4   3   -2.00    2.20
 -16   4   3    4.60    2.80
  16   4  -3    2.40    2.30
  16  -4  -3    0.20    2.00
 -16   4  -3    1.80    2.40
  16   4   3   -0.40    2.20
 -16  -4   3   -0.70    3.00
 -16   4   4   14.50    3.70
  16  -4   4   11.60    3.10
  16   4  -4    9.20    2.90
 -16  -4  -4   18.50    3.60
  16   4   4    4.10    2.90
 -16   4  -4   16.80    3.40
  16  -4  -4    7.50    2.50
 -16  -4   4   14.20    3.90
  16   4  -5    1.30    2.60
  16  -4   5   -3.10    3.10
 -16   4   5    6.40    3.30
 -16  -4  -5    6.00    3.40
 -16   4  -5    0.10    2.90
 -16  -4   5    4.80    3.40
  16  -4  -5   -1.40    2.10
  16   4   5   -3.30    2.50
  16  -4   6   -1.20    3.00
 -16  -4  -6   -1.70    2.80
 -16   4   6   -2.50    3.20
  16   4  -6   -1.30    3.10
  16  -4  -6   -2.00    2.50
 -16  -4   6    5.60    3.70
  16   4   6   -1.00    2.80
 -16   4  -6   -1.10    3.40
  16   4   7   -4.80    3.50
 -17   4   0    2.90    2.40
 -17  -4   0    0.80    2.20
  17   4   0   -0.80    2.10
  17  -4   0    1.50    2.20
 -17   4   1    2.80    2.50
 -17   4   1    0.80    2.00
 -17  -4  -1    3.80    2.20
  17   4  -1   -0.70    2.10
  17  -4   1    2.70    2.30
 -17   4  -1    1.50    2.30
  17  -4  -1   -0.60    2.00
  17   4   1    0.50    2.20
 -17  -4   1    5.20    2.60
  17   4  -2    3.00    2.50
 -17   4   2    4.00    2.50
 -17   4   2    5.80    2.20
 -17  -4  -2    3.90    2.40
  17  -4   2    1.70    2.40
  17  -4  -2    2.10    2.10
  17   4   2    4.30    2.40
 -17   4  -2    3.10    2.40
 -17  -4   2    3.60    3.00
 -17  -4  -3    6.50    3.00
  17  -4   3    0.70    2.60
 -17   4   3    1.20    2.80
  17   4  -3    2.20    2.70
 -17   4  -3    4.70    2.60
 -17  -4   3    4.60    3.30
  17  -4  -3    6.60    2.50
  17   4   3   -1.70    2.70
 -17  -4  -4    7.80    3.20
  17   4  -4    4.30    2.70
  17  -4   4    7.10    3.00
 -17   4   4    7.90    3.20
  17  -4  -4    7.10    2.60
 -17   4  -4    5.00    3.00
 -17  -4   4    5.00    3.60
  17   4   4    8.80    2.90
  17   4  -5   -1.40    2.50
 -17   4   5   -1.50    3.00
 -17  -4  -5    1.50    3.20
  17  -4   5   -1.40    2.90
  17   4   5   -3.30    2.90
  17  -4  -5   -1.90    2.40
 -17  -4   5    5.70    4.00
 -17   4  -5    2.80    3.00
  17   4   6   -4.90    3.30
  18  -4   0   45.70    4.40
  18   4   0   40.60    4.40
 -18   4   0   45.60    4.30
 -18  -4  -1    6.50    2.50
  18  -4   1    7.50    2.70
  18   4  -1    5.60    2.50
 -18   4   1    7.40    2.60
 -18   4  -1    4.10    2.70
 -18  -4   1    2.80    2.70
  18   4   1    6.50    2.70
  18  -4  -1    5.70    2.50
 -18  -4  -2    4.50    2.40
  18   4  -2   -2.00    2.10
  18  -4   2    3.60    2.60
 -18   4   2   12.00    2.90
 -18  -4   2    5.60    3.20
  18  -4  -2    4.30    2.50
  18   4   2    2.30    2.60
 -18   4  -2   10.10    3.10
  18   4  -3   10.00    2.90
 -18  -4  -3    4.40    2.90
 -18   4   3    8.50    3.30
  18  -4   3    2.60    2.70
  18   4   3    7.30    2.90
  18  -4  -3    2.70    2.80
 -18  -4   3    8.80    3.60
 -18   4  -3    2.10    2.70
 -18  -4  -4   18.40    3.50
 -18   4   4   16.90    4.00
  18   4  -4   10.00    3.20
  18  -4   4   14.20    3.50
  18   4   4   11.40    3.20
 -18   4  -4   17.40    4.00
 -18  -4   4   11.20    4.00
  18  -4  -4   10.30    3.20
  18   4  -5   -0.90    2.70
 -18  -4  -5    6.00    3.60
 -18   4   5    3.10    3.50
  18  -4  -5   -6.00    2.20
  18   4   5    3.00    2.90
 -18  -4   5    2.10    3.40
 -18   4  -5    0.90    3.60
 -19   4   0    5.20    2.60
  19   4   0   -1.80    2.30
  19  -4   0   -3.20    2.30
  19   4  -1    2.50    2.90
  19  -4   1   -0.90    2.90
 -19   4  -1    0.80    2.60
  19  -4  -1    1.20    2.50
 -19  -4   1    4.60    2.90
  19   4   1   -0.70    2.50
  19   4  -2    4.20    2.70
 -19  -4  -2    6.20    2.90
  19  -4   2    0.60    2.70
  19  -4  -2    3.30    2.50
 -19  -4   2   11.80    3.50
  19   4   2   -0.90    3.00
 -19   4  -2    9.00    3.20
 -19   4   3   19.00    3.80
 -19  -4  -3   19.40    3.70
  19  -4   3   14.00    3.80
  19   4  -3   13.70    3.30
  19  -4  -3   14.80    3.20
  19   4   3    8.90    3.20
 -19  -4   3   12.90    3.90
 -19   4  -3   12.60    3.40
 -19  -4  -4    6.50    3.10
  19   4  -4    1.20    3.20
 -19   4   4    6.80    3.40
 -19  -4   4    4.90    3.60
  19   4   4    2.60    3.10
  19  -4  -4    5.40    3.00
 -19   4  -4    1.70    3.00
  19  -4  -5    5.00    3.20
 -20   4   0   30.70    6.00
  20   4   0   25.90    3.90
  20  -4   0   25.60    4.10
  20   4  -1   -0.40    2.90
  20  -4   1    0.90    3.10
  20   4   1    1.60    2.70
 -20   4  -1    7.30    3.00
  20  -4  -1   -1.40    2.40
  20   4  -2   16.60    3.50
  20  -4   2   25.90    3.90
  20  -4  -2   15.30    3.60
  20   4   2   16.70    3.60
 -20  -4   2   26.20    4.10
 -20   4  -2   18.50    3.70
 -20  -4  -3    4.10    3.00
 -20  -4   3   -1.30    3.30
 -20   4  -3    0.90    3.20
  20  -4  -3   -2.40    2.60
 -20   4   4   14.10    3.90
 -20  -4  -4   12.00    3.50
 -21   4  -1   45.60    5.00
 -21   4  -2    2.10    2.90
 -21  -4   3   11.10    3.90
   0  -5   0   -0.20    0.90
   0   5   0   -0.10    0.90
   0  -5   0    0.20    0.90
   0   5   0   -0.50    0.90
   0   5   0   -0.20    0.60
   0  -5   0    0.20    0.60
   0   5   1    9.50    1.30
   0  -5  -1    9.90    1.20
   0   5  -1    8.90    1.20
   0  -5   1   10.60    1.20
   0  -5   1   10.50    1.10
   0   5  -1    9.00    1.10
   0  -5  -1   10.10    1.30
   0   5  -1   10.20    1.30
   0  -5   1    8.40    1.20
   0   5  -2   30.10    2.20
   0   5   2   29.80    1.40
   0   5   2   31.00    2.30
   0  -5   2   33.10    1.90
   0  -5  -2   28.00    2.10
   0   5  -2   33.50    2.30
   0   5  -2   27.20    1.90
   0  -5   2   30.30    2.30
   0   5   2   32.00    1.40
   0  -5   3  195.58    7.70
   0  -5   3  190.28    7.90
   0   5   3  185.98    7.40
   0  -5  -3  189.18    7.90
   0   5  -3  192.58    7.80
   0   5   3  188.18    8.00
   0   5  -3  185.78    8.20
   0   5   3  187.98    7.40
   0   5   4   14.30    1.40
   0   5  -4   13.90    2.10
   0  -5  -4   16.10    2.00
   0  -5   4   15.10    2.10
   0   5   4   12.60    2.10
   0   5   4   14.20    1.40
   0   5  -4   15.10    1.70
   0  -5   5   14.20    2.40
   0   5   5   14.50    1.70
   0   5   5   17.60    2.50
   0   5  -5   11.40    1.90
   0   5  -5   17.30    2.50
   0  -5  -5   14.40    2.30
   0   5  -6    4.10    2.30
   0   5  -6    3.80    1.80
   0  -5  -6    1.50    2.20
   0   5   6    4.10    2.00
   0   5   6    4.10    1.50
   0  -5   6    4.50    2.20
   0   5   7   15.10    2.10
   0   5  -7    7.40    2.10
   0   5   7   11.50    2.70
   0  -5   7   17.10    2.90
   0  -5  -7   11.30    2.50
   0  -5   8   12.60    3.10
   0  -5  -8   13.30    2.70
   0   5   8    8.10    2.70
   0  -5   8   10.70    3.00
   0   5  -8    4.70    2.30
   0  -5  -9    3.50    2.80
   0  -5   9    3.30    2.80
   0   5   9   -3.60    2.80
   0   5  10    6.70    3.40
   0   5  10   -2.50    2.70
   0  -5  10    6.30    2.70
  -1   5   0   91.49    3.90
  -1  -5   0   97.19    3.80
  -1   5   0   95.79    4.10
   1  -5   0   89.39    3.90
   1  -5   0   93.39    3.80
   1   5   0   90.59    3.80
   1   5   0   91.69    4.00
   1  -5   0   90.99    3.80
   1  -5   0   93.59    4.10
  -1  -5   0   97.19    4.10
  -1  -5   0   92.69    3.90
  -1  -5  -1   21.90    1.20
  -1  -5  -1   23.10    1.80
   1  -5   1   22.20    1.70
  -1   5   1   19.90    1.80
   1  -5   1   20.90    1.60
  -1   5   1   21.90    1.70
   1   5  -1   21.50    1.70
   1  -5   1   19.70    1.60
  -1  -5  -1   22.00    1.70
   1   5  -1   21.80    1.80
   1   5  -1   23.60    1.40
   1  -5  -1   22.60    1.00
   1   5   1   21.70    1.70
   1   5   1   23.60    1.10
   1  -5  -1   23.10    1.70
  -1  -5   1   21.50    1.70
  -1   5  -1   21.30    1.80
   1   5   1   20.80    1.90
  -1  -5   1   25.00    1.50
  -1   5  -1   20.60    1.60
  -1  -5   1   20.70    1.90
  -1   5  -1   22.50    1.70
   1  -5  -1   22.70    1.00
   1   5  -2  234.08    9.80
  -1   5   2  237.58    9.80
   1  -5   2  238.08    9.60
   1  -5   2  243.58    9.60
  -1  -5  -2  225.88    9.60
   1   5  -2  241.78    9.80
  -1   5   2  235.78    9.20
   1   5  -2  231.58    9.40
  -1  -5   2  254.97    9.40
   1   5   2  242.08    9.80
   1   5   2  270.27    9.90
   1  -5  -2  246.08    9.20
  -1   5  -2  241.38    9.60
  -1   5  -2  247.08    9.60
   1  -5  -2  246.58    9.70
  -1  -5   2  254.77    9.80
   1   5   2  247.08    9.20
  -1   5  -2  235.08    9.80
   1   5  -3  110.49    5.40
  -1  -5  -3  109.79    5.10
  -1   5   3  116.69    4.60
   1  -5   3  113.09    4.90
   1  -5   3  113.09    5.10
  -1   5   3  110.69    5.40
   1   5  -3  109.59    4.90
  -1  -5   3  112.99    5.30
   1   5   3  116.79    4.70
  -1   5  -3  118.39    5.40
   1  -5  -3  115.09    4.70
   1   5   3  110.29    5.30
   1  -5  -3  110.39    5.30
   1   5   3  118.19    4.80
  -1   5  -3  118.79    5.20
  -1  -5   3  114.79    4.90
   1  -5   4  198.08    8.70
   1   5  -4  204.38    8.50
  -1  -5  -4  202.78    8.70
  -1   5   4  194.28    8.80
  -1   5   4  203.48    8.30
   1   5  -4  198.08    9.10
   1   5   4  215.28    8.40
   1   5   4  206.28    8.90
   1  -5  -4  215.48    9.00
  -1  -5   4  212.08    9.00
  -1   5  -4  217.08    8.80
  -1   5  -4  211.38    9.10
   1   5   4  208.88    8.30
   1  -5  -4  203.78    8.30
  -1   5   5    1.70    1.80
   1   5  -5    1.30    1.30
   1   5  -5   -1.40    1.70
   1  -5   5    3.80    1.90
  -1  -5  -5   -0.60    1.60
  -1   5  -5   -0.30    1.80
  -1   5  -5    2.00    1.50
   1  -5  -5   -2.30    1.80
   1   5   5    0.20    1.20
  -1  -5   5   -0.20    1.80
   1   5   5   -1.40    2.00
  -1   5   6   15.70    2.60
   1   5  -6   14.00    2.60
  -1  -5  -6   11.60    2.50
   1  -5   6    9.20    2.40
   1   5  -6   14.50    2.10
  -1   5   6   17.60    1.90
  -1  -5   6   13.90    2.80
  -1   5  -6   13.20    2.10
   1   5   6   11.50    2.40
   1   5   6   16.30    2.00
   1  -5  -6   14.20    2.70
  -1   5   7    3.10    1.70
   1  -5   7    2.20    2.10
  -1   5   7    3.60    2.30
   1   5  -7    5.50    1.90
  -1  -5  -7    4.50    2.00
   1  -5   7    5.80    2.30
   1   5  -7    2.10    2.10
  -1  -5   7    4.40    2.50
   1   5   7    3.00    2.30
  -1   5  -7    2.60    2.00
   1   5   7    2.40    1.60
   1  -5  -7    5.50    2.20
  -1  -5  -8   17.90    3.10
  -1   5   8   14.90    3.10
   1  -5   8   19.80    3.20
   1  -5   8   15.60    3.30
   1   5   8   17.50    3.10
  -1  -5   8   14.90    2.50
   1  -5  -8   14.60    3.10
  -1   5  -8   15.10    2.80
  -1  -5   8   19.40    3.50
   1  -5   9   12.80    3.00
  -1  -5  -9    8.50    2.90
  -1   5   9    3.60    3.10
   1  -5  -9    6.00    2.90
  -1  -5   9    6.10    3.30
   1   5   9    9.60    3.00
  -1  -5   9    7.40    3.10
  -1   5  10    7.60    3.30
   1  -5  10   11.10    3.30
  -1   5  10    2.10    3.20
   1   5  10    2.70    3.40
  -2  -5   0 1110.49   42.60
   2  -5   0 1125.89   42.40
   2   5   0 1107.99   42.40
  -2   5   0 1138.89   42.60
  -2  -5   0 1155.28   42.40
  -2   5   0 1137.69   42.40
   2  -5   0 1114.69   42.40
   2   5   0 1117.19   42.40
  -2  -5   0 1145.79   42.40
  -2   5   0 1149.69   42.40
   2   5  -1  138.09    5.80
  -2   5   1  144.29    5.60
  -2   5   1  141.39    5.30
   2  -5   1  139.49    5.40
   2  -5   1  147.29    5.70
   2  -5   1  149.39    5.70
   2   5  -1  147.69    5.70
  -2  -5  -1  148.79    5.40
  -2   5   1  145.39    5.90
   2   5  -1  149.39    5.30
  -2  -5  -1  143.19    5.70
   2  -5   1  140.89    5.70
   2   5   1  126.79    5.30
   2  -5  -1  124.49    5.20
  -2  -5   1  128.19    5.60
  -2   5  -1  128.49    5.40
   2   5   1  120.09    5.60
   2   5   1  130.69    5.70
  -2  -5   1  130.19    5.30
   2  -5  -1  126.39    5.80
   2  -5  -1  128.69    5.60
  -2  -5   1  120.69    5.80
   2   5   1  130.59    5.60
  -2   5  -1  122.89    5.70
   2   5  -2  364.86   14.00
   2  -5   2  389.86   14.40
  -2   5   2  374.06   13.90
   2  -5   2  370.46   14.50
  -2  -5  -2  370.16   14.00
  -2   5   2  363.86   14.50
   2  -5   2  366.26   14.10
   2   5  -2  365.36   14.50
  -2  -5  -2  360.66   14.30
   2   5   2  387.36   14.50
   2  -5  -2  360.66   14.00
  -2  -5   2  368.36   14.60
  -2   5  -2  369.86   14.20
   2   5   2  359.16   14.40
  -2  -5   2  383.36   14.00
  -2   5  -2  364.86   14.40
   2  -5  -2  351.66   14.40
   2   5   2  368.06   14.00
  -2   5   3  521.35   19.10
   2  -5   3  502.15   19.20
   2   5  -3  484.75   19.20
  -2  -5  -3  492.95   19.50
   2   5  -3  512.15   19.80
   2  -5   3  494.35   19.30
  -2   5   3  495.85   19.60
  -2   5  -3  503.75   19.60
   2  -5  -3  513.25   19.20
   2   5   3  507.45   19.30
  -2  -5   3  520.25   19.20
  -2  -5   3  500.55   19.80
   2   5   3  501.25   19.70
   2  -5  -3  505.05   19.60
   2   5   3  506.25   19.20
   2   5  -4  217.28    9.60
   2  -5   4  219.48    9.40
  -2   5   4  207.98    9.30
   2   5  -4  210.38    8.80
  -2  -5  -4  213.18    9.10
  -2   5   4  221.08    8.70
   2  -5   4  214.08    9.00
   2   5   4  214.28    9.40
   2  -5  -4  224.48    9.40
   2   5   4  230.98    9.30
  -2  -5   4  214.68    9.40
  -2   5  -4  229.18    9.40
   2  -5  -4  220.68    8.80
  -2  -5   4  228.78    8.90
   2   5   4  219.08    8.80
   2  -5   5   33.10    3.10
  -2  -5  -5   33.20    2.80
  -2   5   5   29.50    2.80
   2   5  -5   36.80    2.60
   2   5  -5   33.90    3.20
   2  -5   5   32.00    2.80
  -2  -5   5   25.10    3.20
  -2   5  -5   29.40    2.70
   2   5   5   27.90    2.40
   2   5   5   27.00    3.10
   2  -5  -5   28.30    3.10
   2  -5  -5   28.50    2.30
   2   5  -6   11.90    1.90
  -2   5   6   13.00    2.30
   2   5  -6   11.90    2.50
   2  -5   6   10.80    2.70
   2  -5   6   15.60    2.30
  -2  -5  -6   12.50    2.20
   2   5   6   13.60    1.90
   2   5   6   11.10    2.50
  -2  -5   6   11.70    2.60
   2  -5  -6   15.60    1.80
   2  -5  -6   12.10    2.50
  -2   5  -6   15.30    2.30
  -2   5   7   58.59    4.20
   2   5  -7   51.09    4.40
  -2   5   7   51.69    3.50
   2  -5   7   52.19    4.20
  -2  -5  -7   49.40    4.10
   2  -5   7   53.39    4.40
  -2  -5   7   42.40    4.20
   2  -5  -7   50.69    4.60
   2   5   7   53.09    4.50
   2   5   7   46.40    3.40
  -2   5  -7   49.90    4.20
  -2  -5   7   49.70    3.60
  -2  -5  -8    2.60    2.30
   2   5  -8    2.40    2.20
  -2   5   8   -1.00    2.40
   2  -5   8    7.60    3.70
   2  -5   8    4.30    2.40
   2  -5  -8    2.70    2.40
  -2   5  -8    3.80    2.40
   2   5   8    3.00    2.50
  -2  -5   8    6.00    3.00
  -2  -5  -9    1.60    2.60
   2  -5   9    6.10    3.00
  -2   5   9    3.40    2.60
  -2   5  -9    2.10    2.70
   2   5   9    3.10    2.80
  -2  -5   9    7.80    3.10
  -2  -5   9    4.30    3.10
   2  -5  10    4.80    3.10
  -2   5  10   10.30    4.00
  -2  -5  10    6.20    2.70
   2   5  10    6.00    3.40
   3   5   0  258.47   10.10
  -3   5   0  254.77    9.80
   3  -5   0  249.78    9.70
  -3   5   0  250.67    9.70
  -3   5   0  248.48   10.00
   3   5   0  256.37    9.70
  -3  -5   0  240.38   10.00
   3   5   0  253.67    9.80
   3  -5   0  243.38    9.70
   3   5   0  249.58    9.70
  -3  -5   0  256.47    9.80
  -3   5   1  195.08    7.50
   3   5  -1  190.98    7.40
  -3  -5  -1  192.68    7.90
   3  -5   1  194.08    7.50
   3   5  -1  194.48    7.80
  -3  -5  -1  200.48    7.60
  -3   5   1  205.08    7.80
  -3   5   1  187.78    8.00
   3  -5   1  204.88    7.90
   3  -5   1  189.18    7.80
   3   5   1  184.78    7.80
  -3   5  -1  194.48    7.50
   3   5   1  194.18    7.60
  -3  -5   1  195.08    7.80
  -3   5  -1  201.08    7.90
   3   5   1  189.28    7.80
   3  -5  -1  197.88    8.00
  -3   5  -1  183.28    7.90
   3   5   1  192.98    7.80
  -3  -5   1  197.48    7.40
  -3  -5   1  186.18    8.00
   3  -5  -1  192.08    7.80
   3  -5  -1  193.18    7.50
  -3  -5  -2  506.75   19.10
  -3  -5  -2  512.15   19.30
   3   5  -2  480.15   19.30
  -3  -5  -2  505.55   18.90
   3   5  -2  502.25   18.70
  -3   5   2  508.65   18.80
   3  -5   2  501.45   19.30
   3  -5   2  489.45   18.80
  -3   5   2  490.15   19.30
  -3  -5   2  496.25   18.70
  -3   5  -2  488.75   19.30
   3   5   2  499.45   18.90
  -3  -5   2  492.95   19.40
   3  -5  -2  496.05   18.80
   3  -5  -2  494.25   19.20
  -3   5  -2  501.45   18.80
   3   5  -3   -0.40    0.60
   3   5  -3   -1.70    1.20
  -3   5   3   -0.50    0.60
  -3  -5  -3    0.90    1.20
  -3   5   3    0.50    1.30
   3  -5   3   -0.20    0.70
  -3  -5  -3    0.10    1.30
   3  -5   3   -0.10    0.90
   3  -5   3   -0.80    1.20
  -3  -5  -3    0.70    0.80
   3  -5  -3   -1.10    1.30
  -3   5  -3    0.20    1.40
  -3  -5   3   -0.20    0.70
  -3  -5   3   -1.50    1.60
   3   5   3   -0.60    0.90
   3  -5  -3    1.10    0.80
  -3  -5  -4  161.58    7.00
   3   5  -4  155.08    6.20
   3  -5   4  150.48    6.20
  -3  -5  -4  157.78    6.70
  -3   5   4  158.88    6.20
  -3   5   4  154.58    6.80
   3   5  -4  157.48    7.10
   3  -5   4  153.48    6.40
   3  -5   4  154.88    7.00
  -3   5  -4  139.59    6.80
   3  -5  -4  137.79    6.80
  -3  -5   4  145.09    6.20
  -3  -5   4  142.09    7.20
   3  -5  -4  140.29    6.30
   3   5   4  138.09    6.30
  -3  -5  -5   16.80    2.10
   3   5  -5   17.90    2.60
   3   5  -5   16.80    1.70
   3  -5   5   18.70    2.10
  -3   5   5   13.00    2.40
   3  -5   5   12.60    2.30
  -3  -5   5   17.20    2.80
   3  -5  -5   11.30    1.70
  -3   5  -5   11.80    2.20
   3  -5  -5   18.70    2.60
   3   5   5   16.10    1.90
  -3  -5  -6   17.70    2.50
   3  -5   6   20.00    2.40
   3   5  -6   17.40    2.80
   3  -5   6   16.90    2.90
  -3   5   6   13.20    2.30
   3   5   6   23.90    2.90
   3   5   6   20.40    2.20
   3  -5  -6   20.30    2.20
  -3   5  -6   18.10    2.60
   3  -5  -6   19.70    2.90
  -3  -5   6   18.50    2.00
  -3  -5   6   20.00    3.00
  -3   5   7   15.50    2.60
   3   5  -7   19.20    3.30
   3  -5   7   24.20    2.80
  -3  -5  -7   22.60    2.80
   3  -5   7   20.80    3.00
  -3   5  -7   23.40    3.10
   3   5   7   22.10    2.40
  -3  -5   7   19.20    2.30
   3  -5  -7   20.90    2.40
  -3  -5   7   23.30    3.70
   3   5   7   23.20    3.20
   3  -5  -7   22.20    3.20
  -3   5   8    8.20    2.50
   3   5  -8    9.80    3.00
   3  -5   8    8.00    2.70
  -3  -5  -8    8.20    2.50
  -3   5  -8    7.10    2.50
  -3  -5   8    7.30    3.20
   3  -5  -8    2.60    2.70
   3   5   8    5.20    2.70
   3   5  -9    9.00    3.20
   3  -5   9   10.00    2.90
  -3   5   9    1.40    2.60
  -3  -5   9    9.90    3.60
   3   5   9   12.90    3.50
  -3   5  -9    6.30    3.00
   3  -5  10    7.70    3.70
  -3  -5  10   10.90    3.30
   4  -5   0   51.49    2.50
   4   5   0   50.39    2.60
   4   5   0   52.99    2.50
  -4   5   0   55.49    2.90
  -4  -5   0   55.69    2.60
   4   5   0   50.69    2.50
  -4   5   0   53.49    2.50
  -4  -5   0   48.30    2.90
   4   5   0   53.89    2.90
  -4   5   0   52.09    2.70
   4  -5   0   52.79    2.60
   4  -5   1  217.48    8.60
  -4   5   1  216.58    9.20
  -4  -5  -1  217.78    9.10
  -4   5   1  229.98    9.00
  -4  -5  -1  227.28    9.10
  -4   5   1  224.08    8.80
   4   5  -1  221.48    8.60
   4   5  -1  215.28    8.60
   4   5  -1  214.28    9.00
  -4  -5  -1  229.38    8.90
   4  -5   1  213.18    9.00
   4  -5  -1  232.18    8.80
   4  -5  -1  230.38    9.40
   4   5   1  231.88    9.10
   4   5   1  235.88    9.10
  -4   5  -1  230.58    9.20
  -4   5  -1  243.88    8.70
  -4  -5   1  228.18    9.30
   4   5   1  230.68    8.90
   4  -5  -1  230.78    9.00
  -4  -5  -2   86.09    4.20
   4  -5   2   86.19    3.40
  -4   5   2   83.69    4.30
   4  -5   2   86.69    4.20
  -4  -5  -2   87.39    3.90
  -4  -5  -2   83.89    3.90
   4   5  -2   82.39    4.20
  -4   5   2   86.89    3.70
  -4   5  -2   84.89    3.40
   4  -5  -2   82.59    4.20
  -4  -5   2   81.19    4.50
  -4   5  -2   87.19    4.30
   4   5   2   87.69    3.80
   4  -5  -2   89.99    3.70
   4  -5   3   13.80    1.10
  -4   5   3   13.80    2.00
  -4   5   3   14.40    1.20
   4  -5   3   12.80    1.10
   4   5  -3   11.90    1.80
  -4  -5  -3   12.70    1.90
   4  -5   3   14.80    1.90
  -4  -5  -3   11.60    1.50
  -4   5  -3   16.90    1.90
  -4  -5   3   16.40    1.00
   4  -5  -3   17.80    1.50
   4  -5  -3   17.10    2.00
   4   5   3   17.00    1.50
  -4  -5   3   16.40    1.00
  -4  -5   3   13.30    2.20
   4   5  -4    0.60    1.60
  -4  -5  -4    2.30    1.80
   4  -5   4    1.30    0.90
   4  -5   4    6.00    1.80
  -4   5   4   -0.10    1.70
  -4  -5  -4    3.10    1.40
   4  -5   4    2.80    1.20
  -4  -5   4    1.60    0.80
  -4  -5   4    2.80    0.90
  -4  -5   4   -2.70    2.10
   4  -5  -4    2.80    1.20
  -4   5  -4   -0.80    1.50
   4   5   4    0.60    1.30
   4  -5  -4    3.40    1.80
   4  -5   5   32.20    3.10
   4   5  -5   27.60    3.10
  -4  -5  -5   32.70    2.80
   4  -5   5   28.60    2.60
  -4  -5  -5   29.60    3.10
  -4   5   5   33.10    3.10
   4  -5  -5   30.70    3.20
  -4  -5   5   30.20    2.30
  -4  -5   5   32.40    3.70
  -4   5  -5   29.90    3.00
   4   5   5   29.10    2.70
   4  -5  -5   31.10    2.70
   4  -5   6    1.90    1.60
   4   5  -6    0.40    1.90
  -4  -5  -6    2.70    1.80
  -4   5   6   -2.20    1.90
   4  -5   6    0.90    2.00
   4  -5  -6   -0.40    2.00
  -4  -5   6   -1.30    2.20
  -4   5  -6    0.40    1.90
   4  -5  -6    2.20    1.50
   4   5   6    2.10    1.60
  -4  -5   6    1.90    1.30
   4  -5   7   16.90    2.90
   4  -5   7   18.00    3.80
  -4  -5  -7   13.80    2.50
   4   5  -7   10.00    3.00
  -4   5   7   12.90    2.50
  -4  -5   7   19.40    3.70
   4  -5  -7   16.50    2.20
   4   5   7   18.30    2.40
  -4   5  -7   14.20    2.90
   4   5   7   15.60    2.90
   4  -5  -7   14.70    3.20
   4  -5   8    4.90    2.60
  -4  -5  -8    5.50    2.30
  -4   5   8    5.20    2.30
   4   5  -8   -0.70    2.50
  -4   5  -8    6.60    2.70
   4   5   8    4.00    2.70
  -4  -5   8    3.90    3.30
   4  -5  -8    6.20    3.00
  -4   5   9   11.40    4.00
   4  -5   9   14.10    3.10
  -4   5   9    5.00    3.10
   4   5  -9    2.80    2.70
  -4  -5   9   12.00    3.90
   4   5   9    5.10    3.30
  -4   5  -9    6.20    3.10
  -4  -5  10    6.10    3.40
   5  -5   0  622.24   23.80
  -5  -5   0  631.04   24.20
   5   5   0  608.94   24.00
  -5   5   0  642.04   23.80
   5  -5   0  635.64   24.00
  -5  -5   0  637.54   23.90
   5   5   0  636.94   23.90
  -5   5   0  640.24   24.00
  -5   5   0  620.84   24.20
  -5   5   1   34.20    2.50
   5  -5   1   32.50    2.30
  -5  -5  -1   33.70    2.30
   5  -5   1   31.50    1.50
   5   5  -1   31.50    2.20
   5   5  -1   31.50    1.50
   5   5  -1   29.70    1.50
  -5  -5  -1   29.10    2.40
  -5  -5  -1   32.80    2.40
  -5   5   1   30.10    2.00
  -5   5  -1   31.10    2.40
  -5  -5   1   34.70    2.70
   5  -5  -1   33.30    2.10
   5  -5  -1   30.90    2.20
   5   5   1   30.70    2.00
  -5   5  -1   32.30    1.60
   5   5   1   29.50    2.10
  -5   5   2  174.58    7.10
   5  -5   2  173.98    7.50
  -5   5   2  171.78    7.50
  -5  -5  -2  170.78    7.50
  -5  -5  -2  179.38    7.40
   5   5  -2  164.18    7.50
  -5  -5   2  185.18    7.90
  -5   5  -2  183.28    7.70
   5   5   2  177.18    7.20
   5  -5  -2  178.18    7.50
   5  -5  -2  182.38    7.10
   5   5  -3  123.39    5.80
  -5   5   3  129.09    5.40
   5  -5   3  122.49    4.70
   5  -5   3  122.59    4.70
   5  -5   3  126.19    5.80
  -5  -5  -3  119.69    5.80
  -5  -5  -3  122.19    5.40
  -5   5   3  126.39    5.70
   5   5   3  118.09    5.30
  -5   5  -3  114.99    5.80
   5  -5  -3  119.69    5.20
  -5  -5   3  113.29    6.00
   5  -5  -3  118.09    5.80
   5  -5   4    7.30    2.00
  -5  -5  -4   10.20    1.70
   5   5  -4   12.00    2.10
  -5   5   4   12.20    2.20
   5  -5   4   10.60    1.20
  -5  -5  -4   10.50    2.10
   5  -5   4   11.30    1.00
  -5  -5   4   10.60    1.00
  -5  -5   4   12.30    1.00
  -5  -5   4   10.80    2.60
   5   5   4   11.20    1.70
   5  -5  -4   10.40    2.20
   5  -5  -4   11.70    1.50
  -5   5  -4    9.80    2.10
   5   5  -5   14.30    2.50
   5  -5   5   16.00    2.60
  -5   5   5   13.00    2.50
   5  -5   5   13.20    1.70
  -5  -5  -5   12.50    2.60
  -5  -5  -5   15.30    2.20
   5  -5   5   17.80    1.70
  -5  -5   5   16.30    3.10
  -5   5  -5   15.90    2.50
  -5  -5   5   20.00    2.00
   5  -5  -5   17.20    2.00
   5   5   5   18.00    2.20
  -5  -5   5   16.40    1.60
   5  -5  -5   19.60    2.90
  -5  -5  -6   39.50    3.80
   5  -5   6   41.60    2.90
  -5   5   6   34.80    3.30
   5  -5   6   38.70    3.60
   5   5  -6   44.40    3.90
  -5  -5  -6   41.20    3.20
  -5  -5   6   36.00    2.70
  -5  -5   6   37.80    4.20
   5   5   6   37.10    3.10
   5  -5  -6   36.60    3.00
  -5   5  -6   36.20    3.50
   5  -5  -6   36.10    3.60
  -5  -5  -7   19.70    2.60
  -5   5   7   15.00    2.80
   5   5  -7   13.80    2.90
   5  -5   7   19.50    3.20
  -5  -5   7   20.40    3.50
   5  -5  -7   20.90    3.20
   5   5   7   12.00    2.20
  -5   5  -7   14.40    2.80
   5   5   7   12.00    3.20
   5  -5  -7   11.90    2.20
   5   5  -8    5.40    2.90
  -5   5   8    2.80    2.70
   5  -5   8    5.80    2.70
  -5  -5   8    2.40    3.40
   5   5   8    4.10    2.70
   5  -5  -8    0.20    2.80
  -5   5  -8    6.70    2.60
   5   5  -9    0.20    2.80
   5  -5   9    9.80    3.40
  -5   5   9    7.30    3.50
  -5  -5   9    4.50    3.80
   5   5   9    6.50    3.20
  -5   5  -9   -0.70    2.50
   6  -5   0  701.13   26.00
  -6   5   0  664.23   26.10
  -6  -5   0  685.03   26.20
   6  -5   0  673.93   25.80
   6   5   0  654.13   25.90
   6   5   0  693.43   25.80
  -6  -5   0  681.03   25.80
  -6   5   0  692.03   25.80
  -6  -5  -1  396.26   16.50
   6   5  -1  403.56   16.50
  -6   5   1  405.46   16.60
   6  -5   1  403.46   16.50
   6  -5   1  405.56   16.00
  -6  -5  -1  416.66   16.60
   6   5  -1  411.86   16.00
  -6   5  -1  451.75   16.00
  -6  -5   1  441.56   16.90
   6  -5  -1  443.46   16.50
   6   5   1  446.66   16.50
   6  -5  -1  450.65   16.40
  -6   5  -1  446.56   16.70
  -6  -5  -2  102.09    4.70
   6  -5   2  104.29    4.90
  -6   5   2  105.59    4.90
  -6  -5  -2  105.49    4.90
   6   5  -2  102.09    4.90
  -6   5  -2  101.69    5.10
   6  -5  -2  102.19    4.50
   6   5   2   99.29    4.60
  -6  -5   2  101.39    5.30
   6  -5  -2  102.79    4.90
   6   5  -3  175.78    7.50
  -6  -5  -3  174.18    7.00
  -6   5   3  172.98    7.40
  -6  -5  -3  175.38    7.50
   6  -5   3  176.68    7.40
  -6  -5   3  157.58    7.70
  -6   5  -3  145.49    7.40
   6  -5  -3  156.18    6.90
   6  -5  -3  152.98    7.40
   6   5   3  156.38    7.00
   6  -5   4   96.19    3.70
   6  -5   4   94.69    3.80
   6  -5   4   99.99    5.30
  -6  -5  -4  104.39    5.40
  -6   5   4   92.29    5.20
   6   5  -4   95.49    5.30
  -6  -5  -4   97.19    4.70
  -6  -5   4   92.39    3.80
   6   5   4  102.39    4.90
  -6  -5   4   90.19    5.60
  -6  -5   4   93.89    3.80
   6  -5  -4   94.09    4.70
   6  -5  -4   91.19    5.20
  -6   5  -4   92.19    5.50
   6  -5   5   19.40    2.80
   6   5  -5   17.90    2.70
   6  -5   5   20.90    1.80
  -6  -5  -5   20.70    2.90
  -6   5   5   18.70    2.70
  -6  -5  -5   19.70    2.30
   6  -5  -5   24.60    2.40
  -6   5  -5   25.60    3.00
  -6  -5   5   25.20    1.90
   6   5   5   26.30    2.50
   6  -5  -5   26.60    3.10
  -6  -5   5   27.10    3.50
   6  -5   6   10.60    2.70
  -6  -5  -6   10.90    2.00
  -6  -5  -6    7.10    2.50
  -6   5   6    6.70    2.20
   6   5  -6    8.30    2.40
  -6  -5   6   10.70    3.00
   6   5   6   11.10    2.10
   6  -5  -6   10.60    1.90
  -6   5  -6    4.90    2.20
   6  -5  -6   10.20    2.60
  -6   5   7   11.50    2.70
  -6  -5  -7   11.10    2.40
   6   5  -7   12.00    2.80
   6  -5   7   10.70    2.70
   6   5   7   10.10    2.20
  -6   5  -7   10.10    2.70
   6  -5  -7   10.60    2.80
  -6  -5   7   10.90    3.30
   6  -5  -7   14.50    2.40
  -6   5   8    1.30    2.60
   6  -5   8    1.80    2.50
   6   5  -8   -1.60    2.30
   6   5   8   -0.30    2.70
  -6   5  -8    0.60    2.40
  -6  -5   8    6.50    3.20
   6  -5   9    6.70    2.90
   6   5  -9    0.90    3.00
  -6   5   9    8.10    3.70
  -6   5  -9    1.90    2.70
   6   5   9    2.40    2.90
  -6  -5   9    6.60    4.00
   7  -5   0   33.60    2.00
  -7  -5   0   34.70    2.20
   7   5   0   35.60    2.40
  -7  -5   0   32.40    2.80
   7  -5   0   39.00    2.50
  -7   5   0   33.30    2.60
   7   5   0   35.30    2.20
  -7   5   0   35.20    2.00
  -7  -5  -1  260.77   10.60
  -7   5   1  263.87   10.80
  -7  -5  -1  269.07   10.70
   7  -5   1  254.57   10.70
   7   5  -1  273.77   10.20
   7   5  -1  257.57   10.70
  -7   5  -1  264.37   10.90
  -7  -5   1  266.07   10.20
  -7  -5   1  262.67   11.00
  -7   5  -1  258.27   10.10
   7  -5  -1  257.57   10.60
   7   5   1  270.77   10.60
  -7   5  -1  266.67   10.20
   7  -5  -1  272.37   10.60
  -7  -5  -2   23.90    2.00
   7   5  -2   21.80    2.10
  -7  -5  -2   21.40    2.10
  -7   5   2   26.70    2.20
   7  -5   2   22.80    2.20
  -7   5  -2   17.50    2.20
   7  -5  -2   18.10    2.00
  -7  -5   2   20.40    2.60
   7  -5  -2   19.60    1.80
   7   5   2   17.20    1.80
  -7  -5  -3   32.50    2.50
  -7  -5  -3   40.20    3.20
   7   5  -3   36.80    3.00
  -7   5   3   34.80    3.10
   7  -5   3   36.70    3.10
  -7  -5   3   37.00    3.50
   7  -5  -3   38.60    3.10
   7  -5  -3   37.80    2.60
  -7   5  -3   38.60    3.30
   7   5   3   40.20    2.80
   7  -5   4   44.10    3.70
  -7  -5  -4   44.60    3.80
  -7  -5  -4   41.60    2.90
   7   5  -4   46.50    3.70
  -7   5   4   43.90    3.70
   7  -5  -4   43.20    3.10
  -7   5  -4   48.30    3.90
  -7  -5   4   49.99    4.30
   7  -5  -4   52.29    3.80
   7   5   4   52.49    3.60
  -7   5   5  120.09    6.60
  -7  -5  -5  133.99    6.90
   7  -5   5  126.79    6.70
   7   5  -5  126.79    6.70
  -7  -5  -5  122.59    6.00
  -7  -5   5  134.09    7.30
   7  -5  -5  130.59    6.20
  -7  -5   5  130.29    5.60
   7   5   5  126.89    6.30
   7  -5  -5  135.49    6.80
  -7   5  -5  137.29    7.00
  -7   5   6   20.80    2.90
   7  -5   6   23.20    3.00
  -7  -5  -6   20.50    2.40
   7   5  -6   21.20    3.00
  -7  -5  -6   27.90    3.60
   7   5   6   15.00    2.40
   7  -5  -6   18.40    2.40
   7  -5  -6   19.40    3.20
  -7  -5   6   23.30    3.70
  -7   5  -6   17.10    2.90
   7  -5   7   14.40    3.10
  -7  -5  -7    7.40    2.90
   7   5  -7    9.80    2.80
  -7   5   7    6.60    2.60
   7  -5  -7   10.50    3.10
  -7  -5   7    7.00    3.20
  -7   5  -7   10.50    2.80
   7  -5  -7    9.80    2.20
   7   5   7    7.90    2.20
   7   5  -8    9.10    3.00
   7  -5   8   12.30    3.00
  -7   5   8   10.40    3.90
  -7  -5   8   11.00    3.70
  -7   5  -8   14.00    3.10
   7   5   8   14.00    3.40
   7  -5   9    2.30    2.70
  -7   5   9    7.00    3.80
   7   5  -9    2.90    3.10
   7   5   9    3.90    3.10
  -7   5  -9    4.30    3.30
  -7  -5   9    1.90    3.50
   8   5   0   63.29    3.50
  -8   5   0   65.49    3.10
  -8  -5   0   59.99    3.60
  -8  -5   0   63.79    3.20
  -8   5   0   59.79    3.60
   8   5   0   65.99    3.20
   8  -5   0   66.39    3.50
   8  -5   0   63.69    3.10
  -8  -5  -1  343.97   13.90
  -8  -5  -1  346.47   13.90
   8   5  -1  346.67   13.40
   8   5  -1  334.07   14.00
  -8   5   1  343.37   14.00
   8  -5   1  340.47   14.00
   8  -5  -1  349.87   13.90
   8   5   1  367.06   13.90
  -8   5  -1  348.87   14.20
   8  -5  -1  360.26   13.80
  -8  -5   1  351.56   14.30
  -8   5  -1  352.16   13.40
  -8   5  -1  362.86   13.30
  -8  -5   1  352.46   13.40
   8  -5   2  115.59    5.60
  -8   5   2  117.69    5.40
  -8  -5  -2  119.09    5.60
   8   5  -2  111.89    5.60
  -8  -5  -2  118.49    5.40
   8  -5  -2  119.39    5.30
  -8   5  -2  109.99    5.70
   8   5   2  116.59    5.40
   8  -5  -2  105.89    5.40
  -8  -5   2  124.19    6.30
  -8  -5  -3  184.48    8.30
   8  -5   3  184.88    8.10
  -8   5   3  179.98    7.90
  -8  -5  -3  178.28    7.60
   8   5  -3  176.38    8.20
  -8   5  -3  179.08    8.30
   8   5   3  177.58    7.90
   8  -5  -3  188.18    7.90
   8  -5  -3  180.28    8.10
  -8  -5   3  176.88    8.60
  -8  -5  -4   20.60    2.10
  -8   5   4   22.90    2.70
   8   5  -4   22.10    2.80
   8  -5   4   20.20    2.80
  -8  -5  -4   22.40    2.90
   8  -5  -4   24.70    3.10
   8   5   4   20.70    2.30
   8  -5  -4   23.40    2.20
  -8  -5   4   17.90    3.50
  -8   5  -4   22.50    3.10
   8  -5   5   31.40    3.20
  -8   5   5   31.20    3.10
  -8  -5  -5   34.40    2.80
  -8  -5  -5   35.10    3.60
   8   5  -5   31.30    3.40
   8  -5  -5   35.70    3.50
   8   5   5   36.80    3.10
  -8  -5   5   35.40    4.00
  -8   5  -5   39.70    3.70
   8  -5  -5   37.40    3.10
   8   5  -6   11.50    2.80
  -8  -5  -6   10.80    2.00
   8  -5   6   10.00    2.80
  -8   5   6   12.60    2.60
  -8  -5  -6    9.70    2.80
  -8   5  -6   10.70    2.70
   8  -5  -6   10.80    2.20
  -8  -5   6   15.30    3.40
   8  -5  -6   10.80    2.70
   8   5   6   12.30    2.30
   8  -5   7   18.40    3.10
   8   5  -7   16.70    3.20
  -8   5   7   12.00    2.80
  -8  -5  -7   14.10    3.60
   8   5   7   19.60    2.80
  -8  -5   7   15.40    3.80
  -8   5  -7   16.30    3.30
   8  -5   8    4.20    3.10
  -8   5   8    2.50    3.40
   8   5  -8    3.90    2.80
  -8   5  -8    5.00    2.80
  -8  -5   8    8.70    3.70
   8  -5   9    6.40    3.30
   8   5  -9   -1.20    3.10
  -8   5  -9    8.10    3.30
  -8  -5   9    6.40    4.20
  -9  -5   0   55.39    3.00
   9  -5   0   55.99    3.30
   9   5   0   52.29    3.30
  -9  -5   0   50.19    3.40
  -9   5   0   48.50    3.10
  -9   5   0   54.59    3.60
  -9  -5  -1   72.09    4.00
   9  -5   1   78.69    4.20
  -9   5   1   73.09    4.10
   9   5  -1   71.19    3.30
  -9  -5  -1   72.89    3.80
   9   5  -1   69.29    4.00
  -9   5  -1   71.09    3.30
  -9   5  -1   73.39    4.20
   9   5   1   75.09    4.00
  -9  -5   1   72.49    3.30
  -9   5  -1   72.79    3.20
   9  -5  -1   72.09    4.00
   9  -5  -1   69.19    3.70
  -9  -5   1   66.89    4.30
  -9  -5  -2   17.30    2.00
   9   5  -2   14.30    2.20
  -9  -5  -2   13.30    2.10
  -9   5   2   14.80    2.10
   9   5  -2   17.00    1.10
   9  -5   2   16.20    2.30
  -9  -5   2   23.10    1.10
  -9  -5   2   23.60    3.20
   9  -5  -2   26.80    2.50
   9  -5  -2   29.50    2.40
   9   5   2   23.30    2.30
  -9   5  -2   23.40    2.60
  -9  -5  -3    3.00    1.90
  -9  -5  -3    1.50    1.40
  -9   5   3    2.70    1.70
   9  -5   3    3.70    2.10
   9   5  -3    3.00    1.80
  -9   5  -3    6.50    2.20
  -9  -5   3    3.80    2.50
   9  -5  -3    3.60    1.60
   9  -5  -3    2.50    1.90
   9   5   3    2.90    1.80
  -9  -5  -4   44.20    3.00
   9  -5   4   46.90    4.00
   9   5  -4   46.50    3.80
  -9  -5  -4   38.80    3.80
  -9   5   4   44.10    3.60
   9  -5  -4   49.90    3.50
  -9  -5   4   49.99    4.60
  -9   5  -4   45.90    4.10
   9   5   4   45.80    3.70
   9  -5  -4   50.19    4.20
  -9   5   5   22.80    2.80
  -9  -5  -5   26.20    2.30
  -9  -5  -5   21.90    3.20
   9   5  -5   23.80    3.10
   9  -5   5   19.90    2.90
   9  -5  -5   22.10    2.60
   9  -5  -5   23.00    3.20
   9   5   5   22.40    2.60
  -9   5  -5   22.40    3.10
  -9  -5   5   20.20    3.50
  -9   5   6    7.40    2.40
   9   5  -6    7.10    2.40
   9  -5   6    8.20    2.70
  -9  -5  -6   11.40    2.90
   9  -5  -6   10.90    2.20
   9   5   6    7.20    2.40
  -9   5  -6   10.70    2.80
  -9  -5   6   11.90    3.70
  -9   5   7    3.40    3.60
   9   5  -7    6.90    3.00
  -9  -5  -7   -1.50    2.60
   9  -5   7    5.30    2.60
  -9  -5   7    1.30    3.20
  -9   5  -7    0.60    2.60
   9   5   7    1.00    2.20
   9  -5   8    3.20    2.80
   9   5  -8    2.50    3.10
  -9   5   8    2.80    3.60
  -9  -5   8    3.80    3.60
  -9   5  -8   -1.90    2.90
   9  -5   9    5.40    3.80
   9   5  -9    4.80    3.00
 -10   5   0    0.60    1.40
  10  -5   0    1.20    1.60
  10   5   0    2.70    1.60
 -10   5   0   -0.80    1.40
 -10  -5   0    0.70    1.70
 -10  -5   0    1.10    1.20
 -10  -5  -1  113.19    5.40
  10   5  -1  115.49    5.50
  10   5  -1  118.69    4.80
  10  -5   1  111.99    5.50
 -10   5   1  108.59    5.50
 -10   5   1  107.99    5.40
 -10  -5  -1  114.69    5.20
 -10   5  -1   98.99    5.50
 -10   5  -1  101.69    4.70
  10  -5  -1  100.79    5.30
 -10  -5   1  102.69    5.90
 -10  -5   1  102.69    4.70
  10   5   1  107.29    5.40
 -10   5  -1  103.09    4.50
  10  -5   2    3.60    2.00
 -10  -5  -2    2.80    1.70
  10   5  -2    4.30    1.80
  10   5  -2    4.10    0.80
 -10   5   2    4.10    1.50
 -10  -5  -2    3.30    1.60
  10  -5  -2    1.80    1.50
  10   5   2    5.20    1.80
 -10   5  -2    1.10    2.10
 -10  -5   2    4.20    2.40
 -10  -5   2    3.40    0.70
 -10  -5  -3   27.50    2.40
 -10   5   3   29.00    2.70
 -10  -5  -3   25.60    3.00
  10   5  -3   24.80    2.90
  10  -5   3   23.50    2.90
 -10  -5   3   25.90    3.50
 -10   5  -3   31.40    3.20
  10  -5  -3   33.50    2.80
  10   5   3   28.30    2.90
 -10  -5  -4   29.70    3.30
 -10   5   4   24.40    2.70
  10  -5   4   29.40    3.10
 -10  -5  -4   26.80    2.50
  10   5  -4   30.90    3.20
 -10  -5   4   23.80    3.60
  10  -5  -4   29.60    2.80
  10   5   4   29.50    2.80
 -10   5  -4   29.70    3.30
 -10   5   5   16.30    3.30
 -10  -5  -5   20.40    3.00
 -10  -5  -5   18.00    2.00
  10   5  -5   12.50    2.60
  10  -5   5   19.80    2.90
 -10   5   5   20.30    2.60
 -10  -5   5   11.00    3.20
  10   5   5   12.50    2.30
  10  -5  -5   12.70    2.30
 -10   5  -5   11.80    2.80
 -10  -5  -6    1.50    2.50
 -10   5   6   -1.00    2.10
  10   5  -6   -1.30    2.10
 -10   5   6    2.10    2.90
  10  -5   6    1.30    2.40
  10  -5  -6   -1.60    1.80
 -10  -5   6    2.80    3.00
  10   5   6    2.60    2.00
 -10   5  -6   -1.20    2.60
  10   5  -7    0.70    2.30
  10  -5   7    3.00    2.90
 -10   5   7    4.50    3.70
 -10  -5  -7    0.20    2.70
 -10  -5   7    2.40    3.30
 -10   5  -7    2.50    2.80
  10   5   7   -0.10    2.30
 -10  -5  -8   -1.40    2.80
 -10   5   8    1.40    4.00
  10   5  -8   -0.90    3.00
  10  -5   8   -0.50    2.60
 -10  -5   8   -1.80    3.30
 -10   5  -8   -1.30    2.70
  11   5   0   23.70    2.60
  11  -5   0   29.80    2.70
 -11   5   0   25.30    2.60
 -11  -5   0   24.00    2.20
 -11  -5   0   26.40    2.70
 -11   5   0   28.50    2.50
  11   5  -1   53.39    3.00
 -11  -5  -1   45.80    3.50
 -11  -5  -1   47.00    3.50
 -11   5   1   49.40    3.70
  11  -5   1   47.30    3.70
 -11   5   1   52.39    3.70
  11   5  -1   48.90    3.60
 -11   5  -1   48.10    4.00
 -11   5  -1   48.10    2.80
  11   5   1   48.20    3.60
 -11   5  -1   43.50    2.50
  11  -5  -1   54.49    3.60
 -11  -5   1   49.10    4.30
 -11  -5   1   43.80    2.80
 -11   5   2   68.29    4.50
  11  -5   2   75.39    4.60
 -11  -5  -2   63.49    4.30
 -11  -5  -2   67.49    4.00
 -11   5   2   67.49    4.20
  11   5  -2   69.39    4.40
  11   5   2   69.89    4.30
 -11  -5   2   67.69    5.20
  11  -5  -2   75.79    4.40
 -11   5  -2   62.19    4.50
 -11  -5   2   68.69    3.10
 -11  -5  -3   13.00    2.50
 -11  -5  -3   12.00    1.90
  11  -5   3   18.90    2.70
 -11   5   3   15.10    2.20
  11   5  -3   15.80    2.50
 -11   5   3   15.60    2.80
 -11   5  -3   16.00    2.70
  11  -5  -3   12.20    2.10
  11   5   3   15.10    2.40
 -11  -5   3   10.70    2.90
 -11   5   4   34.70    3.10
  11   5  -4   33.80    3.50
 -11   5   4   36.70    4.10
 -11  -5  -4   36.00    3.60
 -11  -5  -4   41.10    2.70
  11  -5   4   35.90    3.50
 -11   5  -4   27.10    3.40
 -11  -5   4   37.20    4.30
  11  -5  -4   34.70    3.20
  11   5   4   27.00    2.90
 -11   5   5   16.30    2.40
  11  -5   5   17.50    3.00
 -11   5   5   14.90    3.40
 -11  -5  -5   19.30    3.20
  11   5  -5   17.60    2.90
  11   5   5   16.60    2.80
  11  -5  -5   16.50    2.60
 -11   5  -5   16.10    3.00
 -11  -5   5   13.70    3.40
  11   5  -6   13.10    3.00
  11  -5   6   18.70    3.20
 -11  -5  -6   20.10    3.70
 -11   5   6   15.10    3.80
 -11  -5   6   19.10    4.20
 -11   5  -6   14.20    3.20
  11   5   6   14.00    2.90
  11  -5  -6   16.70    2.80
 -11   5   7   19.80    4.50
  11  -5   7    8.70    3.10
  11   5  -7   13.30    3.50
 -11  -5  -7    8.90    3.40
 -11   5  -7    9.80    3.20
 -11  -5   7   13.20    4.00
  11   5   7    9.70    2.60
 -11  -5  -8    5.00    3.40
  11  -5   8    1.20    3.30
 -11   5   8    7.00    3.90
  11   5  -8    7.90    3.10
 -11  -5   8    5.70    3.80
 -11   5  -8    0.60    3.40
  12  -5   0   63.59    4.20
 -12   5   0   64.69    3.90
 -12  -5   0   68.09    4.50
  12   5   0   66.09    4.30
 -12  -5   0   66.69    3.80
 -12   5   0   60.59    4.40
  12  -5   1   26.80    2.90
 -12   5   1   29.00    2.80
 -12   5   1   28.00    2.80
 -12  -5  -1   27.00    2.70
 -12  -5  -1   34.90    3.10
  12   5  -1   28.80    2.90
 -12   5  -1   21.70    2.80
 -12   5  -1   22.50    2.00
  12  -5  -1   21.60    2.60
  12   5   1   18.10    2.60
 -12  -5   1   27.30    2.20
 -12  -5   1   16.80    2.80
  12  -5   2    9.40    2.40
 -12   5   2   11.10    2.60
 -12  -5  -2   10.60    2.00
 -12  -5  -2   11.00    2.40
 -12   5   2    9.40    2.00
  12   5  -2   10.20    2.20
  12   5   2    9.70    2.20
  12  -5  -2    7.30    2.10
 -12  -5   2    9.90    1.20
 -12   5  -2   11.80    2.40
 -12  -5   2    9.20    2.70
  12  -5   3   41.00    3.70
 -12   5   3   42.10    4.10
 -12  -5  -3   29.20    2.80
 -12  -5  -3   40.40    3.80
 -12   5   3   31.30    3.00
  12   5  -3   40.70    3.60
  12   5   3   54.09    3.70
  12  -5  -3   45.20    3.60
 -12  -5   3   53.09    4.50
 -12   5  -3   51.69    4.10
  12   5  -4   29.60    3.40
 -12   5   4   30.30    2.80
  12  -5   4   29.60    3.40
 -12  -5  -4   32.50    3.50
 -12  -5  -4   33.50    2.90
 -12   5   4   30.30    4.10
  12   5   4   29.70    3.10
  12  -5  -4   29.40    3.10
 -12   5  -4   28.50    3.50
 -12  -5   4   33.10    4.40
  12  -5   5   11.20    2.80
  12   5  -5   14.40    2.90
 -12   5   5   10.10    3.20
 -12   5   5    8.90    2.10
 -12  -5  -5    8.30    2.90
 -12   5  -5    7.20    2.80
 -12  -5   5   11.10    3.30
  12  -5  -5    7.90    2.40
  12   5   5    9.00    2.40
 -12   5   6   17.50    4.10
  12  -5   6   12.50    3.00
  12   5  -6   13.20    3.30
 -12  -5  -6    8.90    3.30
 -12   5  -6   10.10    3.10
  12  -5  -6    6.30    2.50
 -12  -5   6    7.60    3.50
  12   5   6   -0.70    2.20
  12  -5   7    5.50    3.10
  12   5  -7    3.20    2.80
 -12  -5  -7    2.30    3.10
 -12   5   7    2.40    3.50
  12   5   7   -1.70    2.70
 -12  -5   7    0.60    3.40
 -12   5  -7    4.70    3.50
  12  -5   8   -2.10    3.10
  12   5  -8   -2.10    3.10
 -13  -5   0    1.50    1.50
 -13   5   0    2.50    1.60
 -13   5   0    1.90    1.80
  13  -5   0    1.40    1.80
  13   5   0    1.00    1.80
 -13  -5   0    2.40    2.00
 -13  -5  -1   27.10    2.80
 -13   5   1   23.70    2.70
 -13  -5  -1   24.80    2.70
  13  -5   1   23.80    2.80
 -13   5   1   27.80    2.90
  13   5  -1   25.90    2.90
  13   5   1   22.70    2.70
 -13  -5   1   26.00    3.30
 -13   5  -1   30.10    2.30
 -13  -5   1   27.20    2.40
 -13   5  -1   26.90    3.00
  13  -5  -1   26.10    2.80
 -13   5   2   56.99    4.40
 -13  -5  -2   58.19    4.30
  13  -5   2   51.69    4.20
 -13  -5  -2   61.59    3.80
 -13   5   2   55.59    3.90
  13   5  -2   49.80    4.00
  13   5   2   60.99    4.10
 -13   5  -2   53.79    4.70
  13  -5  -2   55.09    3.90
 -13  -5   2   53.89    4.50
 -13   5   3   35.40    3.70
 -13   5   3   37.10    3.20
 -13  -5  -3   26.80    2.70
 -13  -5  -3   37.60    3.60
  13  -5   3   36.70    3.60
  13   5  -3   34.90    3.50
  13  -5  -3   42.50    3.40
 -13  -5   3   32.90    4.00
  13   5   3   36.60    3.30
 -13   5  -3   37.40    3.90
  13   5  -4   10.20    2.50
 -13   5   4    5.30    3.00
 -13  -5  -4   12.50    3.00
 -13   5   4    9.30    2.00
  13  -5   4    6.50    2.80
  13   5   4    4.70    2.50
 -13   5  -4    6.90    2.70
 -13  -5   4   11.20    3.20
  13  -5  -4    5.80    2.20
 -13   5   5    4.90    3.30
  13  -5   5    1.80    2.50
  13   5  -5    1.00    2.60
 -13  -5  -5    1.20    2.80
  13  -5  -5   -1.40    2.00
 -13  -5   5    6.40    3.20
  13   5   5    0.80    2.20
 -13   5  -5    1.50    2.50
 -13  -5  -6    4.30    2.90
 -13   5   6    8.20    3.50
  13   5  -6    6.50    2.80
  13  -5   6    5.20    2.80
 -13   5  -6    1.90    2.80
 -13  -5   6    1.30    3.20
  13   5   6    0.50    2.60
  13  -5  -6   -1.30    2.10
  13  -5   7    0.70    3.20
 -13  -5  -7    1.60    3.60
 -13   5   7    2.50    3.60
  13   5  -7    2.40    3.20
  13   5   7   -2.50    2.80
 -13  -5   7   -0.20    3.50
 -13   5  -7    0.60    3.00
 -14  -5   0   26.00    2.60
  14  -5   0   27.00    2.90
  14   5   0   29.70    3.00
 -14  -5   0   27.40    3.00
 -14   5   0   25.80    2.90
 -14   5   0   29.60    2.70
 -14   5   1  269.57   11.70
  14  -5   1  268.27   11.80
 -14  -5  -1  275.07   11.70
 -14  -5  -1  275.27   11.60
 -14   5   1  265.17   11.70
  14   5  -1  267.37   11.90
  14   5   1  279.07   12.00
  14  -5  -1  276.27   11.90
 -14   5  -1  262.77   11.90
 -14  -5   1  268.77   12.00
 -14  -5   1  278.17   11.10
 -14   5   2    4.00    2.30
 -14   5   2    6.60    2.00
 -14  -5  -2    5.20    2.20
 -14  -5  -2    6.00    1.80
  14  -5   2    4.30    2.20
  14   5  -2    3.90    2.00
 -14   5  -2    2.40    2.20
  14   5   2    6.50    2.30
 -14  -5   2    6.70    2.90
  14  -5  -2    4.90    1.90
 -14  -5  -3  103.09    6.20
  14   5  -3   98.19    5.90
  14  -5   3   93.09    5.90
 -14   5   3   92.99    6.20
 -14   5   3   98.09    5.30
  14  -5  -3   91.29    5.60
 -14  -5   3   99.59    6.40
 -14   5  -3   99.89    6.20
  14   5   3   98.29    5.70
 -14   5   4   16.00    3.20
  14  -5   4   20.10    3.20
  14   5  -4   13.40    2.80
 -14  -5  -4   14.80    3.00
 -14   5   4   17.70    2.40
 -14   5  -4   17.00    3.30
  14   5   4   10.50    2.70
 -14  -5   4   10.30    3.40
  14  -5  -4   12.80    2.60
 -14  -5  -5   53.89    5.00
  14   5  -5   44.50    4.70
  14  -5   5   44.30    4.30
 -14   5   5   40.90    4.80
 -14   5  -5   44.70    5.00
  14   5   5   37.20    4.10
  14  -5  -5   39.90    4.20
 -14  -5   5   45.40    5.10
 -14   5   6    6.10    3.50
  14  -5   6    4.00    2.90
 -14  -5  -6   -3.40    2.70
  14   5  -6    4.50    3.00
  14  -5  -6    1.30    2.40
 -14  -5   6    4.60    3.50
  14   5   6   -1.20    2.70
 -14   5  -6    3.00    2.90
  14   5  -7    6.60    3.20
 -14  -5  -7    2.80    3.30
 -14   5   7   11.20    4.80
  14  -5   7    6.00    3.50
 -14   5  -7    4.00    4.00
  14   5   7    1.60    3.00
 -15   5   0   38.90    3.60
 -15   5   0   38.70    3.20
  15   5   0   36.50    3.50
 -15  -5   0   39.10    3.60
  15  -5   0   34.40    3.40
 -15  -5   0   33.70    3.10
 -15   5   1    3.30    2.00
 -15  -5  -1    1.10    1.70
 -15   5   1    0.60    1.90
  15  -5   1   -0.90    2.00
 -15  -5  -1    1.90    1.80
  15   5  -1    0.10    1.90
  15  -5  -1    1.40    1.80
 -15   5  -1    0.10    2.00
  15   5   1   -0.20    2.00
 -15  -5   1    1.10    2.20
 -15   5   2    4.40    2.40
  15   5  -2   -0.80    1.90
 -15   5   2    1.30    1.80
  15  -5   2    4.20    2.40
 -15  -5  -2    3.50    2.20
 -15  -5  -2    2.80    1.70
  15  -5  -2   -0.40    1.80
 -15  -5   2    0.30    2.70
  15   5   2   -3.50    2.00
 -15   5  -2    2.60    2.30
 -15  -5  -3   33.00    3.50
  15  -5   3   25.30    3.40
 -15   5   3   31.00    3.80
  15   5  -3   24.00    3.30
 -15   5   3   27.80    2.90
 -15   5  -3   26.70    3.80
 -15  -5   3   28.10    4.20
  15   5   3   29.00    3.30
  15  -5  -3   24.30    3.20
 -15   5   4   30.00    4.00
 -15  -5  -4   27.60    3.70
  15   5  -4   31.60    3.80
  15  -5   4   27.90    3.60
 -15  -5   4   35.20    4.70
  15  -5  -4   26.90    3.30
  15   5   4   29.10    3.50
 -15   5  -4   32.80    4.00
 -15  -5  -5    4.80    2.80
  15  -5   5    4.10    2.80
  15   5  -5   -0.70    2.40
 -15   5   5    3.10    3.00
  15  -5  -5    0.10    2.30
  15   5   5   -0.10    2.40
 -15  -5   5    6.60    3.80
 -15   5  -5    4.50    3.00
 -15  -5  -6   16.70    3.80
 -15   5   6   21.70    4.30
  15  -5   6   15.70    3.60
  15   5  -6   18.60    4.10
  15   5   6   14.70    3.20
 -15   5  -6   21.40    4.00
 -15  -5   6   22.10    4.90
  15  -5  -6   13.30    4.10
  15   5   7   -3.60    3.00
 -16  -5   0   25.60    2.60
  16   5   0   19.90    3.00
 -16  -5   0   22.80    3.10
 -16   5   0   21.80    3.10
  16  -5   0   20.00    3.00
 -16   5   1   12.40    2.40
 -16  -5  -1   10.50    2.30
 -16  -5  -1   10.80    2.20
  16   5  -1   10.10    2.50
  16  -5   1   15.20    2.70
 -16   5   1   11.30    2.50
 -16  -5   1   11.80    2.90
  16  -5  -1    5.90    2.30
  16   5   1    7.60    2.40
 -16   5  -1    8.30    2.70
 -16   5   2   20.40    3.20
 -16  -5  -2   15.60    2.80
 -16   5   2   16.70    2.60
  16   5  -2   18.90    3.00
  16  -5   2   13.50    3.00
  16   5   2   13.70    2.80
 -16  -5   2   16.70    3.20
 -16   5  -2   22.60    3.40
  16  -5  -2   19.00    2.80
 -16   5   3   16.40    3.10
 -16  -5  -3    8.60    2.60
  16   5  -3   12.70    2.80
  16  -5   3   11.40    2.90
 -16   5   3   12.00    3.00
 -16   5  -3   14.50    3.00
 -16  -5   3   11.30    3.20
  16   5   3    7.00    2.90
  16  -5  -3    9.00    2.70
 -16   5   4    2.90    3.10
  16   5  -4    3.00    2.50
  16  -5   4    0.80    2.70
 -16  -5  -4    2.00    2.50
  16   5   4   -2.40    2.60
 -16  -5   4    1.10    2.90
 -16   5  -4    3.00    2.70
  16  -5  -4   -1.60    2.10
 -16  -5  -5    2.30    2.80
 -16   5   5   -3.40    3.10
  16  -5   5   -1.70    2.70
  16   5  -5    3.00    2.70
  16  -5  -5   -4.30    2.20
 -16   5  -5    1.50    2.90
 -16  -5   5    4.80    3.50
  16   5   5   -1.90    2.40
 -16   5   6    6.90    4.00
  16  -5   6    1.30    3.10
 -16  -5  -6    2.90    3.20
  16   5  -6    3.80    3.00
 -16   5  -6    3.00    3.90
  16   5   6    0.60    3.10
 -16  -5   6    1.20    3.80
  16   5   7   -6.30    3.30
  17  -5   0    9.70    2.60
  17   5   0    7.50    2.50
 -17  -5   0    9.80    2.60
 -17   5   0    9.20    2.60
  17  -5   1    2.20    2.30
 -17  -5  -1    4.90    2.10
 -17   5   1    4.80    2.00
  17   5  -1   -0.80    2.10
  17   5   1   -0.60    2.20
  17  -5  -1    0.50    2.10
 -17  -5   1    2.30    2.50
 -17   5  -1    3.90    2.30
 -17   5   2    2.40    2.10
  17   5  -2    1.90    2.20
 -17   5   2    2.20    2.50
  17  -5   2    2.10    2.50
 -17  -5  -2    1.10    2.40
  17   5   2    2.20    2.70
 -17  -5   2   -2.10    2.80
  17  -5  -2    1.00    2.10
 -17   5  -2    0.10    2.30
  17  -5   3   -5.40    2.70
 -17   5   3    2.40    2.80
 -17  -5  -3    7.90    2.80
  17   5  -3    0.90    2.40
 -17   5  -3   -1.30    2.50
  17  -5  -3    1.70    2.30
 -17  -5   3    0.90    3.10
  17   5   3    0.00    2.40
 -17  -5  -4   12.00    3.10
 -17   5   4    7.20    3.50
  17   5  -4    3.90    2.70
  17  -5   4    5.70    3.00
  17  -5  -4    3.90    2.40
 -17  -5   4   12.40    4.00
 -17   5  -4    4.80    3.30
  17   5   4    5.50    3.20
 -17   5   5    5.70    3.70
  17   5  -5    6.30    3.00
  17  -5   5   -0.90    3.00
 -17  -5  -5    3.40    3.00
 -17  -5   5    2.30    3.80
  17   5   5   -0.60    2.70
 -17   5  -5    5.00    3.20
  17  -5  -5   -2.90    2.00
  17   5   6    0.90    3.30
  18   5   0    1.80    2.40
 -18   5   0    3.00    2.50
 -18  -5   0    4.70    2.60
  18  -5   0    4.90    2.80
 -18   5   1   11.90    2.70
  18  -5   1    8.60    2.80
  18   5  -1   11.40    2.80
 -18   5  -1    9.10    2.70
 -18  -5   1   13.90    3.00
  18   5   1    9.00    2.70
  18  -5  -1    6.10    2.50
  18   5  -2    0.20    2.30
 -18  -5  -2    3.20    2.50
  18  -5   2   -0.50    2.50
 -18   5  -2    1.00    2.80
  18   5   2   -0.80    2.40
 -18  -5   2    3.10    3.00
  18  -5  -2   -0.60    2.10
 -18   5   3   11.30    3.50
  18  -5   3   10.10    3.10
  18   5  -3    6.60    2.80
 -18  -5  -3    9.30    3.00
  18   5   3    9.50    3.00
  18  -5  -3   12.50    2.90
 -18  -5   3   14.50    3.90
 -18   5  -3   10.00    3.20
 -18   5   4    3.10    2.90
 -18  -5  -4   -1.50    2.50
  18  -5   4   -3.10    2.70
  18   5  -4   -1.60    2.50
 -18  -5   4    5.30    3.30
 -18   5  -4    4.40    3.10
  18   5   4   -8.70    2.80
  18  -5  -4   -0.40    2.50
 -18   5   5    9.40    3.60
 -18  -5  -5    2.60    2.90
  18  -5  -5   -6.30    2.20
  18   5   5   -5.80    3.00
  19  -5   0    7.30    2.80
 -19   5   0    8.60    2.50
  19   5   0    7.10    2.90
  19  -5   1   -0.50    2.90
 -19   5   1    3.50    3.00
  19   5  -1    3.20    2.60
 -19   5  -1    5.00    2.90
  19   5   1    3.30    2.70
 -19  -5   1    3.40    2.60
  19  -5  -1    0.40    2.30
  19   5  -2   -3.60    2.20
  19  -5   2    1.20    2.70
 -19  -5  -2   10.90    3.40
 -19   5  -2    3.30    3.00
 -19  -5   2    5.00    3.20
  19   5   2   -4.00    2.50
  19  -5  -2    0.70    2.70
 -19  -5  -3    3.20    2.80
  19  -5   3    5.50    3.10
  19   5  -3    0.40    2.70
 -19   5   3   14.10    5.30
 -19   5  -3    3.20    3.30
  19   5   3   -2.40    3.00
 -19  -5   3    4.10    3.60
  19  -5  -3    8.70    3.10
 -19  -5  -4   12.80    3.40
 -19   5   4   14.80    3.90
  19   5   4   12.10    3.40
 -19   5  -4   18.70    4.10
  19  -5  -4   12.20    3.40
 -19  -5   4   12.70    3.90
  19  -5  -5   -3.00    2.10
 -20   5   0    0.70    2.60
  20  -5   0   -3.00    2.50
  20   5   0    0.20    2.60
  20   5  -1   27.80    4.00
  20  -5   1   33.30    4.20
 -20   5  -1   39.30    4.30
  20  -5  -1   26.80    3.80
  20   5   1   32.00    4.10
  20  -5   2    5.70    3.10
  20   5  -2    0.70    2.70
 -20  -5   2    8.40    3.40
  20  -5  -2    3.30    2.70
 -20   5  -2    6.60    3.00
  20   5   2   -1.60    2.80
 -20  -5  -3   18.70    4.00
  20  -5  -3   19.60    3.80
 -20   5  -3   21.80    4.30
 -20  -5   3   33.90    4.80
 -20  -5  -4    3.90    3.20
 -21   5  -1   -1.30    2.90
 -21   5  -2   29.60    4.30
   0  -6   0 1071.59   40.00
   0   6   0 1070.99   40.10
   0  -6   0 1077.69   40.10
   0   6   0 1044.00   40.00
   0  -6   0 1053.49   40.10
   0   6   0 1067.39   40.20
   0   6  -1    1.10    0.90
   0  -6   1    0.80    0.90
   0  -6   1    0.70    0.90
   0   6   1    1.20    1.10
   0   6  -1   -0.60    1.10
   0   6   1    0.00    0.30
   0  -6  -1    1.70    1.00
   0  -6  -1    0.90    0.30
   0   6  -1   -0.20    1.00
   0  -6  -1   -0.10    1.00
   0  -6   1   -0.10    1.10
   0  -6   2  153.68    6.40
   0   6  -2  151.78    6.50
   0  -6   2  153.98    6.20
   0   6   2  139.89    6.40
   0   6  -2  149.69    6.20
   0   6  -2  149.79    6.40
   0  -6  -2  145.99    6.30
   0   6  -3   67.89    3.40
   0   6   3   66.59    2.80
   0   6   3   64.79    2.80
   0   6  -3   61.49    3.80
   0  -6   3   64.69    3.70
   0  -6  -3   62.29    3.50
   0   6   3   66.49    3.70
   0  -6   3   70.89    3.30
   0   6  -4    2.40    1.30
   0   6   4    4.50    1.70
   0   6   4    3.00    0.90
   0   6   4    2.90    0.90
   0   6  -4    3.20    1.70
   0  -6   4    3.80    1.70
   0  -6  -4    8.10    1.80
   0  -6   5   -1.10    1.90
   0   6  -5    0.30    1.90
   0   6   5    2.00    1.20
   0   6  -5    1.10    1.50
   0   6   5    0.30    1.90
   0  -6  -5    2.00    1.90
   0   6   6   15.40    1.80
   0   6  -6   13.00    2.10
   0   6   6   17.60    2.80
   0  -6  -6   16.80    2.50
   0   6  -6   14.40    2.60
   0  -6   6   13.80    2.60
   0   6  -7   21.40    3.20
   0  -6   7   26.00    3.30
   0  -6  -7   23.90    3.10
   0   6   7   28.50    3.50
   0   6  -7   27.50    3.00
   0   6   7   26.30    2.40
   0   6  -8    3.40    2.20
   0   6   8    2.00    2.70
   0  -6  -8    3.00    2.60
   0  -6   8    4.10    2.60
   0  -6   8    4.20    2.50
   0   6   9   -2.60    2.50
   0  -6   9    5.60    3.00
   0  -6  -9    1.20    2.60
   0  -6  10    3.90    3.00
   0   6  10    0.80    3.30
  -1  -6   0  349.07   13.30
   1  -6   0  332.37   13.10
  -1  -6   0  343.77   13.20
  -1  -6   0  339.17   13.00
   1   6   0  332.47   13.30
   1   6   0  340.77   13.10
  -1   6   0  345.17   13.20
   1   6   0  346.67   13.20
   1  -6   0  349.57   13.30
  -1   6   0  334.37   13.30
   1  -6   0  334.37   13.00
   1  -6   1  534.15   19.60
   1  -6   1  525.45   19.70
   1   6  -1  519.75   19.80
   1   6  -1  542.65   19.60
  -1  -6  -1  526.75   19.70
  -1  -6  -1  533.35   19.70
  -1  -6  -1  536.85   19.30
  -1   6   1  542.05   19.70
  -1   6   1  534.45   19.90
   1  -6   1  538.75   19.70
   1   6  -1  536.95   19.80
   1  -6  -1  500.65   19.30
   1  -6  -1  487.35   19.20
  -1  -6   1  493.85   19.70
   1   6   1  501.35   19.30
   1   6   1  499.65   19.70
  -1  -6   1  495.05   19.70
  -1  -6   1  500.45   19.50
  -1   6  -1  518.35   19.70
  -1   6  -1  491.05   19.70
   1  -6  -1  481.75   19.60
  -1   6  -1  498.05   19.70
   1   6  -2    7.40    1.00
   1  -6   2    4.90    1.10
   1   6  -2    5.90    1.30
  -1  -6  -2    7.20    1.40
   1   6  -2    5.30    1.40
   1  -6   2    6.30    1.30
  -1   6   2    6.00    1.40
   1   6   2    8.20    1.40
   1  -6  -2    8.50    1.40
  -1   6  -2    7.50    1.40
   1   6   2    8.50    0.80
  -1   6  -2   10.00    1.20
  -1  -6   2    7.00    1.60
  -1   6  -2    6.00    1.20
  -1  -6   2    7.50    0.90
  -1   6   3  487.15   18.30
  -1  -6  -3  462.45   18.90
  -1   6   3  473.35   19.00
   1   6  -3  479.55   18.70
   1   6  -3  475.05   19.20
   1  -6   3  482.25   18.80
   1  -6  -3  492.85   19.00
  -1  -6   3  488.45   19.10
  -1   6  -3  489.95   19.20
  -1   6  -3  482.55   18.90
  -1  -6   3  510.15   18.70
   1   6   3  494.65   18.40
  -1   6  -3  501.25   18.90
   1   6   3  492.15   19.10
   1   6   3  483.25   18.50
  -1  -6  -4   67.69    3.90
  -1   6   4   64.29    3.90
   1  -6   4   61.49    3.70
   1   6  -4   60.49    3.40
   1   6  -4   64.49    4.10
  -1   6   4   65.49    3.00
   1   6   4   67.79    3.10
   1  -6  -4   64.49    3.90
   1   6   4   67.39    4.00
  -1   6  -4   67.39    3.80
  -1  -6   4   68.19    4.10
  -1   6  -4   70.59    4.20
   1   6   4   67.59    3.20
   1   6  -5   49.80    3.90
  -1  -6  -5   43.80    3.30
   1   6  -5   42.90    3.00
  -1   6   5   41.30    2.60
   1  -6   5   38.90    3.40
  -1   6   5   42.00    3.50
   1   6   5   43.60    2.70
   1  -6  -5   44.20    3.80
  -1   6  -5   41.50    3.70
  -1   6  -5   42.20    3.30
  -1  -6   5   40.00    3.80
   1   6   5   40.40    3.60
   1   6  -6   41.80    3.80
  -1   6   6   35.80    2.70
   1  -6   6   39.60    3.40
  -1   6   6   36.60    3.40
  -1  -6  -6   35.80    3.30
   1   6  -6   41.20    3.20
   1   6   6   36.60    3.60
   1   6   6   41.10    2.80
  -1  -6   6   37.60    3.60
  -1   6  -6   34.50    3.20
   1  -6  -6   37.80    3.50
   1   6  -7   10.30    2.20
   1   6  -7   12.50    2.60
  -1   6   7    8.00    2.50
  -1   6   7   14.20    2.00
  -1  -6  -7   11.70    2.40
   1  -6   7   10.70    2.50
   1  -6   7    9.40    2.60
  -1  -6   7   12.00    2.90
   1   6   7   19.80    2.90
   1   6   7   10.50    1.90
  -1   6  -7    8.90    2.10
   1  -6  -7   10.20    2.70
  -1   6   8    6.40    2.60
   1  -6   8    5.40    2.90
  -1  -6  -8    7.20    2.50
   1  -6   8    4.50    2.60
  -1   6  -8    3.10    2.20
  -1  -6   8    8.70    2.90
   1   6   8    8.50    2.80
   1  -6  -8    8.00    2.60
  -1   6   9    1.70    3.00
  -1  -6  -9    1.00    2.70
   1  -6   9    8.90    2.90
  -1  -6   9   10.60    3.50
  -1  -6   9    2.80    3.00
   1   6   9    3.50    3.20
   1  -6  -9   -0.50    2.40
  -1   6  10   -1.30    3.20
  -1   6  10    5.50    3.50
  -1  -6  10    8.00    3.60
   1   6  10    2.20    3.70
  -2  -6   0  163.88    6.70
  -2  -6   0  167.58    6.50
   2  -6   0  154.48    6.40
  -2   6   0  157.88    6.40
   2  -6   0  154.98    6.70
   2  -6   0  160.28    6.40
  -2  -6   0  162.88    6.40
  -2   6   0  163.78    6.70
   2  -6   0  161.28    6.50
   2   6   0  159.18    6.50
   2   6   0  161.18    6.40
   2  -6   1  189.68    7.80
   2   6  -1  192.18    7.90
   2  -6   1  184.28    7.50
   2   6  -1  186.38    7.80
   2  -6   1  192.68    7.80
   2   6  -1  194.38    7.50
  -2  -6  -1  192.58    7.40
   2  -6   1  193.88    7.80
  -2   6   1  194.28    7.70
  -2  -6  -1  182.08    7.80
  -2   6   1  192.68    7.30
  -2   6   1  182.38    7.90
  -2  -6   1  194.78    7.50
  -2   6  -1  198.58    7.60
   2   6   1  190.58    7.80
  -2  -6   1  192.88    7.90
   2  -6  -1  189.18    7.30
   2   6   1  200.28    7.90
  -2  -6   1  198.48    7.80
   2  -6  -1  189.08    7.70
  -2   6  -1  188.28    7.80
   2   6   1  192.48    7.40
   2  -6   2   36.00    2.60
   2  -6   2   37.40    2.30
  -2  -6  -2   38.50    2.00
   2   6  -2   37.40    2.00
  -2   6   2   39.60    1.80
  -2  -6  -2   38.80    2.50
  -2   6   2   36.90    2.80
   2   6  -2   39.10    2.70
   2  -6  -2   45.40    1.80
  -2  -6   2   49.20    2.10
   2  -6  -2   42.20    2.60
  -2  -6   2   47.40    2.90
   2   6   2   49.30    2.00
  -2   6  -2   44.80    2.30
   2   6   2   47.10    2.80
  -2   6  -2   42.80    2.50
   2   6  -3   49.70    2.70
  -2   6   3   53.29    2.40
   2   6  -3   50.99    3.40
  -2   6   3   53.79    3.50
   2  -6   3   54.19    3.00
  -2  -6  -3   53.19    3.20
  -2  -6   3   55.99    2.70
  -2  -6   3   56.89    3.40
   2  -6  -3   56.39    3.50
   2   6   3   54.19    2.60
   2   6   3   54.49    2.60
   2  -6  -3   55.79    2.50
  -2   6  -3   53.29    3.10
   2   6   3   56.09    3.40
  -2   6   4   43.80    3.20
  -2   6   4   44.20    2.20
   2   6  -4   51.29    3.50
   2   6  -4   43.00    2.50
  -2  -6  -4   43.90    3.10
   2  -6   4   42.50    2.80
   2  -6  -4   39.80    3.10
   2   6   4   40.10    2.40
  -2  -6   4   36.20    2.40
  -2   6  -4   32.50    2.80
  -2  -6   4   35.80    3.20
   2  -6  -4   39.10    2.30
   2   6   4   40.00    2.40
   2   6   4   40.10    3.20
   2  -6   5   12.50    2.20
  -2   6   5   15.90    2.30
  -2  -6  -5   15.60    2.20
   2   6  -5   17.00    1.80
   2  -6   5   15.10    2.50
   2   6  -5   15.60    2.50
   2  -6  -5   15.70    1.60
  -2   6  -5   10.80    2.20
   2   6   5   13.50    1.70
   2  -6  -5   16.30    2.50
  -2  -6   5   16.60    2.80
   2   6   5   11.90    2.40
   2  -6   6   17.50    2.70
   2   6  -6   19.60    2.90
   2   6  -6   17.80    2.10
   2  -6   6   16.90    2.50
  -2  -6  -6   21.20    2.70
  -2   6   6   18.00    2.60
   2   6   6   19.40    2.00
   2  -6  -6   16.60    2.90
  -2  -6   6   18.40    2.80
  -2   6  -6   17.40    2.40
   2   6   6   21.80    2.90
   2   6  -7   10.80    2.80
   2  -6   7    6.70    2.50
  -2  -6  -7    9.90    2.30
  -2   6   7    8.90    2.70
  -2   6   7   11.20    1.90
   2  -6   7    9.20    2.40
   2   6   7    6.50    2.80
   2   6   7   13.70    1.90
  -2  -6   7    8.90    2.60
  -2   6  -7   11.10    2.50
   2  -6  -7    7.60    2.50
  -2  -6  -8    1.50    2.40
  -2   6   8    3.00    2.70
   2  -6   8    7.00    3.00
   2   6  -8    4.40    2.60
  -2  -6   8    2.10    2.80
   2   6   8    0.90    2.50
   2  -6  -8    4.60    2.80
  -2   6  -8    2.90    2.40
  -2   6   9   -2.40    2.50
   2  -6   9    3.20    2.70
  -2  -6  -9    2.50    2.60
   2  -6  -9   -2.10    2.80
  -2  -6   9   -0.30    3.00
   2   6   9   -1.10    3.10
  -2   6  -9   -0.70    3.20
  -3  -6   0  316.27   12.60
   3   6   0  327.27   12.40
   3  -6   0  324.67   12.40
   3   6   0  300.67   12.60
  -3  -6   0  326.67   12.40
   3  -6   0  319.17   12.40
  -3   6   0  321.07   12.30
   3   6   0  325.17   12.40
  -3   6   0  317.97   12.60
  -3   6   0  325.57   12.40
   3  -6   1   66.89    3.20
   3   6  -1   66.79    3.10
  -3  -6  -1   65.39    3.40
  -3   6   1   68.99    2.70
   3   6  -1   65.29    2.70
  -3   6   1   66.29    3.00
  -3  -6  -1   67.79    2.80
   3  -6   1   69.29    2.80
   3  -6   1   69.89    3.20
  -3   6   1   63.09    3.40
   3   6   1   54.39    3.20
   3  -6  -1   57.19    3.10
  -3   6  -1   54.49    2.80
  -3   6  -1   54.89    3.20
   3   6   1   58.09    2.70
   3   6   1   56.39    3.00
  -3  -6   1   60.69    3.30
   3  -6  -1   56.39    2.70
   3   6   1   55.09    3.20
  -3  -6   1   54.39    3.40
  -3  -6   1   56.69    2.60
  -3   6   2   37.00    1.80
   3  -6   2   35.10    2.60
   3  -6   2   37.90    2.00
  -3  -6  -2   37.80    2.50
   3   6  -2   37.10    1.70
   3   6  -2   34.20    2.60
  -3   6   2   38.60    2.80
  -3  -6  -2   41.00    2.00
   3   6   2   39.10    2.00
   3  -6  -2   36.30    1.80
   3   6   2   36.80    2.60
  -3  -6   2   38.60    2.90
  -3   6  -2   40.70    2.60
   3  -6  -2   34.70    2.50
  -3  -6   2   37.60    1.80
  -3   6  -2   37.40    2.00
   3  -6   3  300.27   11.90
  -3  -6  -3  299.47   12.30
   3   6  -3  301.07   11.90
  -3   6   3  304.67   12.60
   3  -6   3  299.97   12.60
   3  -6   3  299.97   12.00
   3   6  -3  304.27   12.70
  -3  -6  -3  310.77   12.10
  -3   6   3  301.07   11.90
   3   6   3  323.17   12.00
   3  -6  -3  316.07   12.50
   3  -6  -3  318.07   12.00
  -3  -6   3  324.37   11.90
  -3  -6   3  319.27   12.80
   3   6   3  320.67   12.60
  -3   6  -3  321.97   12.60
   3  -6   4    1.80    1.00
  -3   6   4   -1.00    1.70
  -3  -6  -4    0.50    1.30
   3  -6   4   -0.30    1.60
   3   6  -4    0.80    1.30
   3   6  -4    0.10    0.90
   3  -6   4    0.50    1.20
  -3   6   4    1.30    0.80
   3   6   4    1.00    1.70
   3  -6  -4   -0.30    0.90
  -3  -6   4   -0.20    0.90
  -3   6  -4    1.60    1.60
  -3  -6   4    1.70    1.90
   3  -6  -4    0.90    1.70
   3   6   4    0.50    1.20
   3  -6   5   42.30    3.00
  -3  -6  -5   39.00    3.00
  -3   6   5   44.30    3.80
   3   6  -5   35.00    2.50
   3   6  -5   36.40    3.40
   3  -6   5   35.40    3.30
  -3   6  -5   32.90    3.10
   3  -6  -5   33.60    2.60
  -3  -6   5   33.70    3.70
   3   6   5   35.90    2.80
   3   6   5   31.70    3.20
   3  -6  -5   29.90    3.20
  -3   6   6   17.50    2.50
   3   6  -6   12.50    2.60
   3  -6   6   16.10    2.30
  -3  -6  -6   21.00    2.60
   3  -6   6   15.30    2.60
   3   6   6   16.90    2.80
   3  -6  -6   18.00    2.80
  -3  -6   6   16.20    3.10
   3  -6  -6   16.70    2.00
   3   6   6   17.00    2.00
  -3   6  -6   17.10    2.50
   3  -6   7   18.90    2.70
  -3   6   7   18.40    3.10
   3   6  -7   13.90    2.80
   3  -6   7   18.40    3.20
  -3  -6  -7   18.20    2.80
  -3  -6   7   16.40    2.20
   3   6   7   18.60    3.30
   3   6   7   16.20    2.10
   3  -6  -7   17.50    3.00
  -3  -6   7   23.40    3.60
  -3   6  -7   18.40    2.90
  -3   6   8    6.40    2.50
   3  -6   8    7.60    3.00
   3   6  -8    9.10    2.70
  -3  -6  -8    6.20    2.50
  -3   6  -8   11.10    2.80
   3   6   8   12.50    3.10
   3  -6  -8    8.70    3.00
  -3  -6   8    8.40    3.00
  -3   6   9   -2.80    2.80
   3  -6   9    6.30    3.20
   3   6  -9   -0.40    2.50
  -3  -6   9    1.40    3.30
   3   6   9    5.40    3.00
  -3   6  -9    1.90    2.70
   3  -6  -9    1.60    3.00
  -4   6   0  239.48    9.80
   4  -6   0  242.68    9.50
  -4  -6   0  239.38    9.80
   4  -6   0  235.58    9.50
   4   6   0  241.08    9.50
  -4   6   0  246.58    9.50
  -4   6   0  243.58    9.50
   4   6   0  239.18    9.60
   4   6   0  244.58    9.50
  -4  -6   0  246.38    9.60
   4  -6   1  146.09    5.70
   4   6  -1  144.09    5.60
   4  -6   1  144.19    6.10
  -4   6   1  149.39    5.80
  -4   6   1  135.79    6.40
  -4  -6  -1  143.99    6.20
  -4  -6  -1  148.09    5.90
   4   6  -1  143.69    6.10
   4   6  -1  146.29    5.70
   4  -6  -1  137.09    6.10
   4  -6  -1  144.89    5.80
  -4   6  -1  140.09    6.20
   4   6   1  145.39    6.10
   4   6   1  141.09    5.80
   4   6   1  139.69    6.10
  -4  -6   1  143.09    6.40
  -4   6  -1  145.29    5.70
   4  -6   2  128.29    6.00
  -4  -6  -2  128.19    5.80
   4  -6   2  129.29    5.30
  -4  -6  -2  127.69    5.90
   4   6  -2  132.89    6.00
  -4   6   2  126.49    6.10
  -4  -6  -2  132.69    5.60
  -4   6   2  132.79    5.50
   4  -6  -2  147.19    6.00
  -4   6  -2  142.69    6.10
   4  -6  -2  143.99    5.50
  -4  -6   2  134.19    6.30
  -4   6  -2  142.59    5.40
   4   6   2  141.19    5.60
  -4   6   3  124.59    5.20
  -4  -6  -3  128.19    5.60
   4  -6   3  126.39    5.10
   4  -6   3  126.79    5.20
   4   6  -3  128.49    6.00
   4   6  -3  128.19    5.00
   4  -6   3  126.39    6.00
  -4   6   3  134.69    6.10
  -4  -6  -3  130.19    5.50
  -4  -6  -3  124.79    5.90
  -4   6  -3  128.09    6.10
   4  -6  -3  124.09    5.90
   4  -6  -3  125.09    5.30
  -4  -6   3  127.59    5.00
   4   6   3  134.09    5.40
  -4  -6   3  133.39    6.30
   4  -6   4  187.38    8.30
  -4  -6  -4  185.98    7.80
  -4   6   4  197.48    7.60
  -4  -6  -4  183.08    8.20
   4  -6   4  185.78    7.50
   4  -6   4  174.18    7.30
  -4   6   4  183.78    8.20
   4   6  -4  183.58    8.40
   4  -6  -4  182.68    8.20
  -4  -6   4  172.78    8.40
  -4   6  -4  168.68    8.10
   4  -6  -4  183.08    7.60
   4   6   4  179.38    7.60
  -4  -6   4  183.88    7.30
  -4   6   5   25.10    2.80
   4  -6   5   25.30    2.30
   4   6  -5   25.00    3.00
   4  -6   5   22.50    2.90
  -4  -6  -5   26.20    2.70
  -4   6  -5   27.20    3.00
   4  -6  -5   24.90    2.30
  -4  -6   5   26.10    2.10
   4   6   5   24.30    2.20
   4   6   5   24.20    2.90
  -4  -6   5   22.30    3.20
  -4  -6   5   25.10    2.00
   4  -6  -5   26.40    3.00
  -4  -6  -6   14.10    2.30
   4  -6   6   11.00    2.50
  -4   6   6   11.00    2.30
   4   6  -6   15.80    2.70
   4  -6   6   15.90    2.10
   4  -6  -6   21.40    3.10
  -4  -6   6   18.90    1.90
   4   6   6   21.20    2.20
   4   6   6   18.20    2.80
   4  -6  -6   19.80    2.10
  -4  -6   6   16.70    3.00
  -4   6  -6   19.60    2.60
   4   6  -7    2.50    2.20
   4  -6   7   -0.50    2.20
  -4   6   7   -2.00    1.90
  -4  -6  -7    0.90    1.90
   4  -6  -7    0.40    2.30
   4   6   7    0.40    2.40
   4   6   7    0.20    1.60
  -4  -6   7    1.30    2.60
  -4   6  -7   -2.10    1.90
  -4   6   8    4.90    2.80
  -4  -6  -8    6.60    2.40
   4   6  -8    3.60    2.50
   4  -6   8    7.50    3.00
   4   6   8   10.30    2.90
  -4  -6   8    8.00    3.40
   4  -6  -8    8.70    3.10
  -4   6  -8   10.20    2.80
   4   6  -9   -0.50    2.80
  -4   6   9    0.80    2.50
   4  -6   9    4.60    2.70
  -4  -6   9   10.70    3.70
  -4   6  -9   -2.50    2.70
   4   6   9   -2.40    2.70
  -4  -6  10    6.00    3.80
  -5   6   0    0.60    1.20
   5   6   0    0.50    0.80
   5  -6   0    0.30    0.90
   5   6   0    1.10    0.90
   5   6   0    0.20    1.00
  -5  -6   0   -1.40    1.30
  -5   6   0    1.40    0.80
   5  -6   0    0.90    1.10
  -5   6   0    0.20    1.00
   5  -6   1  109.79    4.60
  -5   6   1  113.59    4.90
   5   6  -1  113.59    4.50
  -5   6   1  104.39    5.30
  -5  -6  -1  107.69    5.00
   5  -6   1  108.39    5.10
   5   6  -1  114.49    5.10
  -5  -6  -1  113.89    5.20
   5   6  -1  108.79    4.50
  -5   6  -1  120.29    5.30
   5   6   1  113.79    4.90
  -5  -6   1  122.79    5.50
  -5   6  -1  126.59    4.60
   5  -6  -1  119.89    5.00
   5  -6  -1  124.39    4.90
   5   6  -2   91.89    4.70
  -5   6   2   98.29    4.90
  -5  -6  -2  102.79    4.80
  -5   6   2  102.69    4.30
  -5  -6  -2   97.89    4.70
   5  -6   2   98.89    3.80
   5  -6   2   97.89    4.80
  -5  -6   2   98.09    5.10
   5  -6  -2  104.39    4.80
  -5   6  -2   90.99    4.80
   5   6   2  100.09    4.40
   5  -6  -2  103.79    4.30
  -5   6  -2   97.79    3.90
  -5   6   3  105.19    4.50
   5  -6   3  101.09    4.00
  -5  -6  -3  107.69    4.90
  -5   6   3  107.79    5.40
   5  -6   3  103.59    5.20
   5  -6   3  108.49    4.10
  -5  -6  -3   94.69    5.10
   5   6  -3  101.79    5.20
   5   6   3  104.79    4.60
   5  -6  -3  104.39    4.60
  -5   6  -3   98.79    5.20
  -5  -6   3  101.59    5.50
   5  -6  -3   97.79    5.20
   5  -6   4   17.30    1.40
   5  -6   4   13.70    2.40
  -5  -6  -4   15.80    1.90
  -5  -6  -4   14.20    2.40
  -5   6   4   17.70    2.40
   5  -6   4   17.50    1.40
   5   6  -4   18.00    2.50
   5  -6  -4   20.80    2.60
  -5  -6   4   18.70    1.30
  -5   6  -4   17.30    2.40
  -5  -6   4   14.20    2.70
   5   6   4   17.20    1.90
  -5  -6   4   19.30    1.30
   5  -6  -4   17.40    1.70
   5  -6   5    2.30    1.30
   5   6  -5    3.60    2.20
   5  -6   5    2.80    2.10
  -5  -6  -5    1.70    2.10
  -5  -6  -5    3.20    1.70
  -5   6   5   -0.60    2.10
   5   6   5    0.20    1.60
   5  -6  -5    0.70    1.40
  -5   6  -5    1.00    1.90
  -5  -6   5    2.50    2.50
  -5  -6   5    1.50    1.00
   5  -6  -5    2.20    2.20
   5   6  -6   12.20    2.80
  -5  -6  -6   10.80    2.10
   5  -6   6   16.70    1.90
   5  -6   6    9.60    2.50
  -5   6   6   11.60    2.40
  -5  -6   6   17.50    3.20
   5   6   6   14.40    2.70
  -5   6  -6   12.10    2.50
   5   6   6   11.20    1.90
   5  -6  -6    9.80    2.60
  -5  -6   6   11.00    1.50
   5  -6  -6   13.20    1.90
  -5  -6  -7   30.60    3.30
   5   6  -7   34.30    3.80
  -5   6   7   31.20    3.60
   5  -6   7   32.90    3.60
   5  -6  -7   31.70    3.80
  -5  -6   7   31.90    4.10
  -5   6  -7   33.00    3.60
   5   6   7   26.90    3.60
   5   6   7   31.00    2.90
  -5  -6  -8    4.50    2.40
   5  -6   8    9.50    3.10
  -5   6   8    0.90    2.70
   5   6  -8    6.00    3.10
   5  -6  -8    7.50    3.10
  -5  -6   8    5.80    3.30
  -5   6  -8    9.10    3.00
   5   6   8    8.80    3.00
   5  -6   9    5.50    2.80
   5   6  -9    2.00    3.00
  -5   6  -9    2.30    2.60
  -5  -6   9    3.60    3.70
   5   6   9    1.70    3.30
  -6  -6   0  212.88    9.00
  -6   6   0  219.68    8.50
  -6   6   0  217.28    9.00
   6   6   0  209.68    8.80
   6  -6   0  217.28    8.70
   6   6   0  214.98    8.60
  -6  -6   0  218.08    8.60
   6  -6   0  212.18    8.50
  -6   6   1   46.50    2.90
  -6  -6  -1   45.30    2.90
   6   6  -1   44.60    2.00
   6   6  -1   45.50    2.80
  -6  -6  -1   43.60    2.60
   6  -6   1   41.80    2.80
   6   6  -1   43.30    2.00
   6  -6   1   43.20    2.10
  -6  -6   1   39.90    3.20
   6  -6  -1   40.30    2.50
   6  -6  -1   45.10    2.60
  -6   6  -1   44.50    2.10
   6   6   1   41.70    2.50
  -6   6  -1   42.30    2.90
  -6  -6  -2  120.29    5.50
  -6   6   2  120.59    5.60
   6   6  -2  119.89    5.50
  -6  -6  -2  118.49    5.30
   6  -6   2  126.39    5.50
  -6   6  -2  103.99    5.50
   6  -6  -2  116.89    5.10
  -6  -6   2  115.59    5.80
   6   6   2  116.09    5.20
   6  -6  -2  110.69    5.30
  -6  -6  -3  119.29    5.70
   6   6  -3  111.39    5.70
  -6   6   3  116.99    5.80
  -6  -6  -3  118.39    5.30
   6  -6   3  114.49    5.60
  -6   6  -3  111.99    5.90
   6  -6  -3  111.69    5.60
   6   6   3  110.49    5.20
   6  -6  -3  119.39    5.10
  -6  -6   3  107.79    6.00
  -6  -6  -4   80.29    4.30
  -6   6   4   92.69    5.10
  -6  -6  -4   77.89    4.90
   6   6  -4   84.49    4.90
   6  -6   4   76.59    4.80
   6  -6  -4   76.69    4.10
  -6   6  -4   83.19    4.90
  -6  -6   4   78.99    5.60
   6  -6  -4   75.79    4.80
   6   6   4   86.19    4.30
   6   6  -5    8.70    2.40
  -6  -6  -5    6.10    2.30
  -6   6   5   10.30    2.40
   6  -6   5    8.10    2.40
   6  -6   5    9.00    1.20
  -6  -6  -5    8.80    1.90
  -6  -6   5    7.20    2.70
   6  -6  -5    5.30    2.40
  -6   6  -5   10.90    2.40
  -6  -6   5   10.50    1.10
   6   6   5    8.70    1.90
   6  -6  -5   10.10    1.70
  -6  -6  -6   36.60    3.70
   6   6  -6   43.60    4.00
  -6  -6  -6   40.70    3.20
   6  -6   6   42.70    3.90
  -6   6   6   39.70    3.50
  -6   6  -6   37.40    3.70
   6  -6  -6   33.90    2.90
  -6  -6   6   31.10    4.20
   6  -6  -6   39.40    4.00
   6   6   6   36.00    3.20
   6  -6   7    7.10    2.60
  -6  -6  -7    4.10    2.20
  -6   6   7    0.90    2.40
   6   6  -7    3.50    2.30
   6  -6  -7    2.50    2.80
   6   6   7    1.40    1.90
  -6   6  -7    1.40    2.30
  -6  -6   7    7.90    3.10
   6   6   7    0.10    2.70
   6  -6   8    8.10    2.90
  -6   6   8    3.80    2.90
   6   6  -8    5.30    2.80
  -6   6  -8    8.40    2.80
   6  -6  -8    9.80    3.00
   6   6   8    3.40    2.90
  -6  -6   8    9.50    3.50
  -6   6   9    0.80    3.80
   6   6  -9    5.30    3.30
   6  -6   9    4.80    3.10
  -6   6  -9    3.80    2.90
   6   6   9    1.90    3.30
  -6  -6   9    6.80    3.90
  -7   6   0  228.98    8.90
  -7   6   0  226.98    9.40
  -7  -6   0  226.18    9.50
   7  -6   0  219.18    8.90
   7   6   0  223.38    9.20
   7  -6   0  220.98    9.10
   7   6   0  227.58    9.00
  -7  -6   0  222.08    8.90
  -7   6   1   75.89    3.90
   7   6  -1   79.29    3.90
   7   6  -1   79.49    3.10
   7  -6   1   78.49    3.90
   7  -6   1   77.69    3.10
  -7  -6  -1   79.29    3.80
  -7  -6  -1   78.79    3.70
   7   6  -1   76.99    3.10
   7  -6  -1   64.19    3.50
  -7  -6   1   66.09    4.20
   7  -6  -1   68.79    3.60
   7   6   1   67.59    3.60
  -7   6  -1   65.69    3.10
  -7   6  -1   67.09    3.90
   7  -6   2  247.48   10.40
  -7   6   2  244.58   10.40
  -7  -6  -2  242.38   10.40
  -7  -6  -2  242.68   10.20
   7   6  -2  249.78   10.40
  -7  -6   2  263.77   10.80
   7   6   2  249.08   10.10
   7  -6  -2  249.18   10.30
  -7   6  -2  256.47   10.60
   7  -6  -2  259.87   10.10
  -7  -6  -3   90.99    5.00
  -7   6   3   91.09    4.90
  -7  -6  -3   97.49    4.60
   7   6  -3   90.99    5.00
   7  -6   3   92.89    5.00
   7  -6  -3  100.19    4.50
   7   6   3   90.39    4.60
  -7   6  -3   93.49    5.20
   7  -6  -3   89.59    4.90
  -7  -6   3   93.39    5.50
  -7   6   4   21.80    2.80
  -7  -6  -4   20.10    2.70
   7  -6   4   16.00    2.60
  -7  -6  -4   21.60    2.20
   7   6  -4   20.40    2.60
   7   6   4   18.20    2.30
   7  -6  -4   21.50    2.10
   7  -6  -4   22.70    2.80
  -7   6  -4   24.90    3.00
  -7  -6   4   18.90    3.20
   7  -6   5   34.80    3.40
  -7  -6  -5   38.60    3.10
  -7  -6  -5   36.60    3.60
  -7   6   5   29.90    3.30
   7   6  -5   40.90    3.70
   7   6   5   37.30    3.20
  -7  -6   5   37.40    4.10
   7  -6  -5   37.90    2.90
   7  -6  -5   42.80    3.80
  -7   6  -5   32.00    3.40
  -7   6   6    4.80    2.40
   7   6  -6    3.90    2.30
   7  -6   6    7.60    2.50
  -7  -6  -6    2.00    2.30
  -7  -6  -6    5.50    1.90
  -7  -6   6    3.40    2.90
   7   6   6    6.00    1.90
   7  -6  -6    7.70    2.60
   7  -6  -6    8.20    1.80
  -7   6  -6    9.30    2.50
  -7   6   7    4.40    2.50
   7   6  -7    6.90    2.60
   7  -6   7    4.90    2.50
  -7  -6  -7    9.30    2.30
   7   6   7    5.50    2.20
  -7  -6   7    8.90    3.60
   7  -6  -7    4.80    2.90
  -7   6  -7    9.00    2.70
   7  -6   8   -0.20    2.50
  -7   6   8   -2.40    3.00
   7   6  -8    5.50    2.70
   7   6   8   -3.00    2.60
  -7   6  -8    1.40    2.80
  -7  -6   8    3.10    3.70
   7   6  -9    1.30    3.10
  -7   6   9    8.70    4.70
   7  -6   9    4.60    3.20
  -7  -6   9    8.60    4.20
  -7   6  -9    3.70    3.30
   7   6   9    7.90    3.70
   8   6   0   11.10    1.30
   8  -6   0   12.10    1.40
  -8  -6   0    8.30    1.30
  -8   6   0   10.10    1.20
   8  -6   0    8.90    1.70
   8   6   0    9.40    1.60
  -8  -6   0   11.80    1.90
  -8   6   0    9.10    1.70
   8  -6   1  122.59    5.90
  -8   6   1  124.09    5.80
  -8  -6  -1  117.99    5.60
   8   6  -1  121.99    5.80
  -8  -6  -1  130.49    5.80
   8   6  -1  126.39    5.00
  -8   6  -1  119.49    5.90
  -8   6  -1  119.49    5.10
  -8  -6   1  126.89    6.10
   8  -6  -1  120.69    5.60
   8  -6  -1  123.29    5.50
  -8  -6   1  126.09    5.00
   8   6   1  120.99    5.60
  -8   6  -1  126.59    5.00
   8   6  -2  173.38    7.60
  -8  -6  -2  169.88    7.50
  -8   6   2  170.68    7.60
  -8  -6  -2  170.28    7.70
   8  -6   2  181.08    7.70
   8   6   2  167.28    7.40
  -8   6  -2  171.88    7.90
   8  -6  -2  166.58    7.60
   8  -6  -2  176.78    7.40
  -8  -6   2  171.88    8.10
   8   6  -3   53.09    3.70
  -8  -6  -3   48.00    3.70
  -8  -6  -3   51.99    3.20
   8  -6   3   43.30    3.70
  -8   6   3   51.59    3.80
  -8   6  -3   49.50    3.90
   8  -6  -3   47.00    3.90
  -8  -6   3   51.49    4.40
   8   6   3   48.10    3.40
   8  -6  -3   50.29    3.20
  -8  -6  -4    5.30    1.70
  -8  -6  -4    7.20    2.30
  -8   6   4    5.40    2.20
   8   6  -4    6.90    2.10
   8  -6   4    4.70    2.20
   8   6   4   10.00    2.10
  -8   6  -4    6.20    2.20
  -8  -6   4    7.40    2.80
   8  -6  -4    6.90    1.60
   8  -6  -4    7.70    2.40
   8  -6   5    4.10    2.20
  -8   6   5    6.80    2.20
   8   6  -5    6.90    2.20
  -8  -6  -5    6.00    1.60
  -8  -6  -5    3.90    2.30
   8  -6  -5    5.40    2.60
   8  -6  -5    6.40    1.70
   8   6   5    5.20    2.00
  -8   6  -5    7.50    2.30
  -8  -6   5    4.10    2.80
  -8  -6  -6   31.30    3.80
   8   6  -6   31.80    3.70
   8  -6   6   31.00    3.80
  -8  -6  -6   35.30    3.20
  -8   6   6   31.70    3.60
   8  -6  -6   36.50    3.40
  -8  -6   6   36.00    4.40
  -8   6  -6   40.80    4.00
   8   6   6   40.10    3.60
   8  -6  -6   34.60    3.80
  -8   6   7    3.30    2.50
   8  -6   7    0.30    2.30
  -8  -6  -7    1.90    2.60
   8   6  -7    5.50    2.60
   8   6   7    1.40    2.10
   8  -6  -7    4.60    2.90
  -8  -6   7    0.20    3.00
  -8   6  -7    3.00    2.50
   8  -6   8    7.00    3.10
   8   6  -8    3.50    2.60
  -8   6   8    5.40    3.60
  -8  -6   8    5.90    3.60
   8   6   8    5.40    3.40
  -8   6  -8    3.90    2.80
   8   6  -9    7.30    3.40
   8  -6   9    7.40    3.40
  -8  -6   9    1.50    3.90
  -8   6  -9    1.20    3.20
   9   6   0    7.80    1.70
  -9  -6   0    9.80    1.90
  -9  -6   0    5.60    1.30
  -9   6   0    9.80    1.90
   9  -6   0    8.10    1.60
   9  -6   0   10.40    1.30
   9   6  -1  106.89    4.40
  -9  -6  -1   99.09    4.90
   9  -6   1  101.09    5.30
   9   6  -1  105.59    5.20
  -9  -6  -1  102.19    5.00
  -9   6   1   95.89    5.00
  -9   6  -1  103.29    4.40
  -9   6  -1   99.59    4.20
  -9  -6   1   99.19    5.50
  -9   6  -1  103.69    5.40
   9  -6  -1  101.49    5.00
   9   6   1  106.49    5.00
   9  -6  -1   97.99    4.80
  -9  -6   1   99.39    4.30
   9   6  -2    9.70    1.90
  -9   6   2   12.00    2.10
  -9  -6  -2    9.50    1.80
  -9  -6  -2   11.20    2.10
   9  -6   2   13.00    2.30
  -9   6  -2   11.70    2.20
   9   6   2   12.30    1.90
   9  -6  -2   12.30    1.80
   9  -6  -2   11.70    2.10
  -9  -6   2   11.70    2.60
  -9   6   3    1.30    1.60
   9  -6   3   -0.40    2.00
  -9  -6  -3    2.80    1.90
  -9  -6  -3   -0.20    1.50
   9   6  -3    1.10    1.70
   9   6   3    1.00    1.70
  -9   6  -3    4.50    2.20
   9  -6  -3    1.40    1.30
  -9  -6   3    1.40    2.50
   9  -6  -3    3.80    2.00
   9  -6   4   31.10    3.20
  -9  -6  -4   32.60    2.80
   9   6  -4   28.10    3.20
  -9  -6  -4   35.50    3.60
  -9   6   4   33.50    3.10
   9  -6  -4   32.70    2.80
  -9   6  -4   25.90    3.20
   9  -6  -4   34.10    3.30
  -9  -6   4   27.70    3.70
   9   6   4   30.00    2.70
  -9  -6  -5   64.79    4.80
   9   6  -5   62.09    4.70
  -9  -6  -5   56.69    3.70
  -9   6   5   64.69    4.50
   9  -6   5   64.79    4.60
   9  -6  -5   63.19    4.60
  -9   6  -5   56.49    4.70
   9  -6  -5   58.59    3.90
  -9  -6   5   66.09    5.60
   9   6   5   63.09    4.20
   9   6  -6   18.30    3.10
   9  -6   6   21.80    3.30
  -9  -6  -6   19.60    3.40
  -9   6   6   22.40    3.10
  -9  -6  -6   24.40    3.80
  -9  -6   6   15.70    3.60
   9  -6  -6   18.80    2.50
   9   6   6   20.40    2.70
   9  -6  -6   15.50    3.30
  -9   6  -6   18.70    3.20
  -9   6   7   -0.90    2.30
   9  -6   7    0.80    2.40
   9   6  -7    4.00    2.50
  -9  -6  -7    0.70    2.70
  -9   6  -7    5.50    3.00
  -9  -6   7    3.10    3.20
   9   6   7   -0.30    2.10
   9   6  -8    6.30    3.00
   9  -6   8    8.30    3.10
  -9   6   8   14.80    4.50
  -9   6  -8    7.20    3.10
   9   6   8    3.90    3.10
  -9  -6   8   13.30    4.30
   9   6  -9    6.50    5.40
 -10  -6   0    3.50    1.90
 -10  -6   0    4.60    1.30
  10  -6   0    1.70    1.60
  10   6   0    5.30    1.70
 -10   6   0    5.10    1.50
 -10   6   0    4.80    1.70
  10   6  -1   81.59    3.70
 -10  -6  -1   82.49    4.50
  10  -6   1   84.79    4.60
  10   6  -1   75.49    4.40
 -10  -6  -1   75.09    4.30
 -10   6   1   75.59    4.40
 -10   6  -1   76.89    3.50
 -10  -6   1   77.09    4.90
  10  -6  -1   80.69    4.30
  10   6   1   81.69    4.40
 -10  -6   1   78.29    3.60
 -10   6  -1   79.09    4.70
 -10   6  -1   77.29    3.70
  10  -6   2  142.39    6.80
  10   6  -2  135.19    6.70
 -10  -6  -2  142.19    6.50
 -10  -6  -2  141.99    6.60
 -10   6   2  142.49    6.70
  10   6   2  137.49    6.60
  10  -6  -2  140.89    6.50
 -10   6  -2  134.99    6.90
  10  -6  -2  132.79    6.40
 -10  -6   2  137.19    7.50
  10   6  -3    9.70    2.30
  10  -6   3   18.00    2.70
 -10   6   3   15.00    2.20
 -10  -6  -3   15.60    2.50
 -10  -6  -3   16.50    2.10
 -10  -6   3   15.70    3.20
  10   6   3   13.40    2.20
 -10   6  -3   15.00    2.60
  10  -6  -3   16.70    2.50
  10  -6  -3   11.20    2.10
  10   6  -4    1.00    1.90
 -10  -6  -4    3.40    1.50
  10  -6   4    5.60    2.30
 -10   6   4    1.90    1.80
 -10  -6  -4    2.80    2.30
  10  -6  -4    2.60    2.30
 -10   6  -4    2.80    2.20
 -10  -6   4    4.30    2.60
  10  -6  -4    2.70    1.60
  10   6   4    1.20    1.80
 -10  -6  -5   14.20    2.10
  10   6  -5   15.40    2.70
  10  -6   5   11.50    3.00
 -10   6   5   13.00    2.50
 -10  -6  -5   14.80    2.80
  10  -6  -5   17.90    2.90
 -10  -6   5   20.60    3.60
  10  -6  -5   15.90    2.30
 -10   6  -5   18.20    3.00
  10   6   5   11.60    2.30
  10  -6   6    5.40    2.60
  10   6  -6    4.20    2.50
 -10  -6  -6    5.40    2.70
 -10   6   6    8.10    2.50
 -10  -6   6   12.10    3.50
 -10   6  -6    7.70    2.70
  10   6   6   12.20    2.60
  10  -6  -6    6.60    2.10
  10   6  -7    4.60    2.70
 -10  -6  -7    1.90    3.00
 -10   6   7    5.70    3.50
  10  -6   7    1.30    3.00
  10   6   7   -0.10    2.30
 -10   6  -7    0.30    2.70
 -10  -6   7    1.00    3.30
  10   6  -8   -0.40    2.70
 -10   6   8    0.40    3.50
  10  -6   8    2.30    3.20
 -10   6  -8   -2.10    2.70
 -10  -6   8    7.40    4.30
 -11   6   0    8.50    2.00
  11  -6   0   11.70    2.10
 -11  -6   0   10.70    2.40
 -11   6   0    7.90    1.70
  11   6   0   10.90    2.10
 -11  -6   0    7.20    1.60
  11  -6   1   86.19    4.90
  11   6  -1   92.29    3.90
 -11   6   1   82.19    4.60
  11   6  -1   87.59    4.80
 -11  -6  -1   82.59    4.40
 -11   6   1   81.99    4.80
 -11  -6  -1   91.59    4.80
 -11   6  -1   78.99    5.20
 -11  -6   1   68.09    5.30
 -11  -6   1   78.79    3.90
 -11   6  -1   79.49    3.90
  11   6   1   84.19    4.90
  11  -6  -1   78.59    4.50
 -11   6  -1   79.99    3.70
  11  -6   2   28.00    3.00
 -11  -6  -2   25.40    2.90
 -11   6   2   30.30    3.30
  11   6  -2   29.60    3.00
 -11   6   2   25.20    2.80
 -11  -6  -2   29.40    2.80
 -11  -6   2   33.10    3.80
  11  -6  -2   27.10    2.60
  11   6   2   29.70    2.80
 -11   6  -2   27.90    3.30
 -11  -6  -3   39.60    3.10
 -11   6   3   44.40    3.60
 -11  -6  -3   44.20    3.90
  11  -6   3   44.80    3.90
  11   6  -3   44.60    3.80
 -11   6  -3   49.70    4.10
  11  -6  -3   49.30    3.40
 -11  -6   3   49.50    4.60
  11   6   3   54.39    3.70
 -11   6   4   14.80    2.30
 -11  -6  -4   18.10    2.10
  11  -6   4   14.40    2.60
  11   6  -4   14.90    2.60
 -11  -6  -4   19.00    2.90
 -11   6  -4   14.30    2.80
  11  -6  -4   14.40    2.30
  11   6   4   15.20    2.40
 -11  -6   4   13.70    3.30
 -11   6   5   44.50    4.60
 -11   6   5   38.70    3.40
  11  -6   5   42.10    3.90
 -11  -6  -5   36.70    4.00
  11   6  -5   37.70    4.00
 -11   6  -5   34.70    3.90
  11  -6  -5   39.60    3.60
  11   6   5   35.60    3.30
 -11  -6   5   47.10    4.70
 -11   6   6   -0.30    2.90
  11   6  -6    0.10    2.20
  11  -6   6   -1.30    2.40
 -11  -6  -6   -0.40    2.60
 -11   6   6   -3.60    2.00
 -11   6  -6   -0.50    2.40
 -11  -6   6   -2.80    3.20
  11  -6  -6   -2.90    1.80
  11   6   6    1.00    2.10
 -11  -6  -7   13.80    3.80
  11   6  -7   11.40    3.30
 -11   6   7   13.40    4.00
  11  -6   7    7.40    3.10
  11   6   7    8.00    2.50
 -11  -6   7    8.80    4.10
 -11   6  -7    7.30    3.40
  11   6  -8    7.90    3.60
  11  -6   8    2.30    3.00
 -11   6   8    4.40    4.30
 -11  -6   8    2.10    4.00
 -11   6  -8    2.10    3.50
 -12  -6   0   44.50    3.20
  12  -6   0   46.40    3.60
 -12   6   0   48.60    3.30
 -12  -6   0   42.10    3.70
 -12   6   0   43.90    3.90
  12   6   0   44.00    3.60
 -12  -6  -1    2.20    1.80
  12  -6   1    3.80    2.10
 -12   6   1    4.30    2.00
 -12  -6  -1    2.00    1.70
  12   6  -1    3.80    2.00
 -12   6   1    1.90    1.80
  12  -6  -1    4.80    1.90
 -12  -6   1    4.80    1.30
 -12   6  -1    4.80    1.30
 -12  -6   1    6.50    2.60
 -12   6  -1    1.90    2.00
  12   6   1    2.00    1.90
 -12   6   2   43.50    3.30
 -12  -6  -2   41.70    3.40
 -12   6   2   44.00    4.00
  12  -6   2   39.50    3.70
  12   6  -2   36.00    3.40
 -12  -6  -2   38.80    3.50
  12  -6  -2   40.40    3.30
 -12  -6   2   39.90    2.70
 -12  -6   2   45.60    4.20
  12   6   2   46.70    3.60
 -12   6  -2   42.40    3.70
 -12   6   3   12.50    2.00
 -12  -6  -3   10.50    1.90
 -12  -6  -3   13.40    2.40
  12  -6   3   14.30    2.60
 -12   6   3   17.10    3.10
  12   6  -3   15.80    2.50
  12   6   3   15.60    2.60
 -12  -6   3   12.40    3.30
 -12   6  -3   13.10    2.70
  12  -6  -3   11.20    2.20
 -12  -6  -4   31.10    2.70
  12   6  -4   29.90    3.40
 -12   6   4   31.60    3.00
  12  -6   4   28.10    3.30
 -12   6   4   26.50    3.70
 -12  -6  -4   27.90    3.40
  12  -6  -4   24.90    2.80
  12   6   4   25.20    2.90
 -12  -6   4   24.90    3.90
 -12   6  -4   26.70    3.40
  12  -6   5   17.80    3.10
 -12  -6  -5   14.20    3.10
  12   6  -5   13.70    2.90
 -12   6   5   16.00    3.50
 -12   6   5   17.50    2.60
 -12   6  -5   12.60    2.90
 -12  -6   5   15.30    3.60
  12  -6  -5   17.70    2.70
  12   6   5   16.10    2.60
  12  -6   6   10.50    3.00
  12   6  -6   11.90    3.00
 -12  -6  -6    8.80    3.10
 -12   6   6   15.40    3.80
 -12  -6   6   14.10    3.80
  12  -6  -6    9.90    2.50
 -12   6  -6    7.80    3.00
  12   6   6    9.70    2.50
  12  -6   7    0.30    3.20
 -12  -6  -7    2.40    3.60
  12   6  -7    2.30    3.10
 -12   6   7    2.70    3.60
 -12  -6   7    1.50    3.50
  12   6   7    3.40    2.70
 -12   6  -7    4.80    3.40
  12   6  -8    4.90    3.60
 -13   6   0   11.80    2.30
  13  -6   0   14.60    2.30
 -13   6   0    9.30    1.90
 -13  -6   0   13.50    2.30
 -13  -6   0   13.70    1.80
  13   6   0   10.30    2.20
 -13   6   1   18.90    2.40
 -13   6   1   21.50    2.60
 -13  -6  -1   19.00    2.50
  13  -6   1   19.80    2.60
 -13  -6  -1   23.40    2.70
  13   6  -1   16.10    2.50
 -13  -6   1   26.10    2.20
 -13   6  -1   26.60    2.20
  13  -6  -1   24.50    2.70
  13   6   1   26.00    2.80
 -13   6  -1   28.00    3.00
 -13  -6   1   24.60    3.30
  13   6  -2   25.50    2.90
 -13  -6  -2   24.20    2.60
 -13   6   2   23.60    3.00
  13  -6   2   19.20    2.90
 -13   6   2   22.60    2.70
 -13  -6  -2   25.30    2.80
 -13  -6   2   32.10    3.80
  13  -6  -2   27.70    2.90
  13   6   2   25.90    2.80
 -13   6  -2   25.50    3.10
 -13   6   3   34.20    3.70
 -13  -6  -3   36.90    3.50
 -13   6   3   37.20    3.30
  13  -6   3   40.40    3.90
  13   6  -3   37.20    3.60
  13   6   3   28.10    3.10
 -13   6  -3   31.50    3.60
  13  -6  -3   30.80    3.10
 -13  -6   3   31.10    3.90
 -13  -6  -4   10.80    2.90
 -13   6   4   11.30    2.30
  13   6  -4   10.90    2.90
 -13   6   4    7.70    2.90
  13  -6   4    9.40    2.70
  13  -6  -4    8.40    2.30
 -13   6  -4   10.80    2.90
  13   6   4    4.80    2.50
 -13  -6   4   12.30    3.30
 -13   6   5   -0.30    2.90
 -13  -6  -5   -0.50    2.50
 -13   6   5    4.10    3.20
  13  -6   5   -4.10    2.30
  13   6  -5   -1.70    2.00
 -13   6  -5   -0.60    2.40
  13   6   5   -3.00    2.00
 -13  -6   5   -2.70    2.90
  13  -6  -5    0.30    2.00
 -13  -6  -6    4.60    3.40
 -13   6   6    5.30    3.70
  13   6  -6    5.90    2.80
  13  -6   6    1.10    2.70
 -13   6  -6    6.70    3.00
 -13  -6   6    1.90    3.40
  13   6   6    2.60    2.40
 -13   6   7    9.50    3.80
  13  -6   7    0.10    2.90
 -13  -6  -7    6.20    3.50
  13   6  -7    9.10    3.50
  13   6   7   -4.30    2.60
 -13   6  -7    3.50    3.10
 -13  -6   7    4.60    4.20
 -14  -6   0  292.07   11.90
  14  -6   0  276.27   12.20
 -14  -6   0  285.47   12.40
 -14   6   0  290.07   12.50
  14   6   0  288.07   12.30
 -14   6   0  276.67   11.80
 -14   6   1    6.60    2.10
 -14  -6  -1    3.80    1.90
  14  -6   1    6.80    2.30
 -14  -6  -1    8.00    2.00
 -14   6   1   10.10    2.20
  14   6  -1    4.80    2.10
 -14   6  -1    4.90    2.50
  14   6   1    4.70    2.20
  14  -6  -1    5.20    2.00
 -14  -6   1    5.20    2.30
 -14  -6   1    4.90    1.40
 -14  -6  -2  117.79    5.80
 -14   6   2  104.09    6.20
  14   6  -2  109.19    6.20
 -14  -6  -2  118.09    6.20
 -14   6   2  106.49    5.70
  14  -6   2  107.59    6.20
 -14  -6   2  103.29    6.80
  14  -6  -2  106.59    5.90
  14   6   2  113.19    6.00
 -14   6  -2  108.59    6.70
 -14   6   3   25.50    3.50
  14  -6   3   23.20    3.10
 -14  -6  -3   21.20    3.00
  14   6  -3   23.30    3.10
 -14   6   3   18.50    2.50
 -14  -6   3   20.90    3.60
  14   6   3   19.20    2.90
 -14   6  -3   22.60    3.30
  14  -6  -3   24.20    3.00
  14  -6   4   77.89    5.40
  14   6  -4   72.89    5.40
 -14  -6  -4   81.99    5.90
 -14   6   4   74.79    4.70
 -14   6   4   78.39    5.70
 -14  -6   4   77.49    6.10
  14  -6  -4   71.29    5.10
 -14   6  -4   75.89    5.70
  14   6   4   76.39    5.40
  14  -6   5    4.00    3.00
 -14   6   5    2.00    2.90
 -14  -6  -5    1.80    2.90
  14   6  -5    2.60    2.80
 -14   6  -5    2.30    2.80
  14   6   5    3.60    2.60
  14  -6  -5    2.10    2.20
 -14  -6   5    3.30    3.20
 -14  -6  -6    0.30    2.90
 -14   6   6    6.30    3.80
  14  -6   6    7.70    3.20
  14   6  -6    5.20    2.90
 -14  -6   6   11.40    4.30
 -14   6  -6    8.60    3.30
  14   6   6    5.20    2.60
 -14  -6  -7    7.20    4.10
  14  -6   7    2.30    3.10
  14   6  -7    2.90    3.00
  14   6   7   -0.60    2.80
  15   6   0    2.90    2.10
 -15  -6   0    0.00    1.80
 -15  -6   0    2.80    1.70
  15  -6   0    1.80    2.00
 -15   6   0    3.60    2.00
 -15   6   1   10.10    2.30
 -15  -6  -1    6.40    2.10
 -15   6   1    9.70    2.20
 -15  -6  -1   11.40    2.20
  15   6  -1    5.60    2.40
  15  -6   1    5.50    2.30
 -15  -6   1   10.00    2.80
  15   6   1    9.00    2.40
  15  -6  -1   10.70    2.30
 -15   6  -1    9.50    2.50
  15  -6   2    4.70    2.30
  15   6  -2    5.90    2.20
 -15  -6  -2    8.90    2.40
 -15   6   2    1.40    1.90
 -15   6   2    4.30    2.40
 -15  -6  -2    8.90    2.10
 -15  -6   2    6.80    3.10
 -15   6  -2    7.00    2.50
  15  -6  -2    8.10    2.10
  15   6   2    5.00    2.60
 -15  -6  -3    9.30    2.80
  15   6  -3    6.10    2.40
  15  -6   3    5.10    2.60
 -15   6   3    8.50    2.20
 -15   6   3    8.50    2.90
  15  -6  -3    5.80    2.10
  15   6   3    4.50    2.40
 -15   6  -3    9.10    2.70
 -15  -6   3    7.70    3.00
  15  -6   4   13.20    3.10
 -15  -6  -4   16.40    3.30
  15   6  -4   11.70    2.90
 -15   6   4   10.60    3.10
  15  -6  -4    9.20    2.50
 -15   6  -4   17.10    3.50
  15   6   4   13.90    3.10
 -15  -6   4   19.90    3.80
 -15  -6  -5    7.80    3.40
  15  -6   5   14.10    3.30
 -15   6   5   14.10    3.90
  15   6  -5   10.60    3.10
  15  -6  -5   11.10    2.80
 -15  -6   5   20.70    4.10
 -15   6  -5   10.60    3.30
  15   6   5   11.20    3.20
  15   6  -6    0.40    2.80
  15  -6   6    1.80    3.00
 -15   6   6    1.70    3.90
 -15  -6  -6    1.20    3.10
  15   6   6    1.80    3.00
 -15   6  -6    2.20    3.10
 -15  -6   6    7.30    4.20
  15   6   7    8.30    3.10
  16   6   0   17.10    2.80
 -16  -6   0   22.10    3.10
 -16   6   0   19.70    2.90
  16  -6   0   22.50    3.00
 -16   6   1    2.40    2.10
 -16   6   1    1.00    2.00
 -16  -6  -1    0.50    2.00
  16  -6   1   -1.10    2.40
 -16  -6  -1   -2.20    1.70
  16   6  -1   -3.70    1.80
 -16  -6   1    1.50    2.40
  16   6   1   -2.10    2.00
 -16   6  -1    1.40    2.10
  16  -6  -1   -1.00    1.90
 -16   6   2   20.30    2.80
 -16   6   2   23.50    3.40
  16  -6   2   18.70    3.10
 -16  -6  -2   22.80    3.10
  16   6  -2   16.80    3.00
  16   6   2   18.10    3.00
 -16   6  -2   20.90    3.50
 -16  -6   2   21.70    3.70
  16  -6  -2   19.10    2.90
 -16   6   3    2.70    2.60
 -16   6   3    3.30    2.00
 -16  -6  -3    1.30    2.20
  16   6  -3    1.10    2.10
  16  -6   3    1.60    2.50
 -16  -6   3   -0.10    3.10
 -16   6  -3    1.60    2.70
  16  -6  -3   -1.90    1.80
  16   6   3   -0.60    2.30
 -16  -6  -4    2.80    2.50
 -16   6   4    1.50    3.00
  16  -6   4   -1.30    2.60
  16   6  -4    4.50    2.60
 -16   6  -4    4.00    3.20
  16   6   4    6.60    3.00
 -16  -6   4    6.90    3.40
  16  -6  -4    0.50    2.20
  16   6  -5    5.30    3.00
 -16  -6  -5    7.50    3.10
 -16   6   5    5.50    3.60
  16  -6   5    6.40    3.00
  16  -6  -5   -4.20    2.10
 -16   6  -5   -1.70    3.20
 -16  -6   5    8.80    3.70
  16   6   5    1.20    2.60
 -16   6   6    6.20    4.00
 -16  -6  -6    0.60    3.40
  16   6  -6    3.50    3.00
  16   6   6    4.30    2.90
  17   6   0    0.30    2.20
  17  -6   0    0.50    2.20
 -17   6   0    1.50    2.40
 -17  -6   0    4.80    2.30
  17   6  -1    4.70    2.40
  17  -6   1    5.10    2.50
 -17   6   1    9.70    2.60
 -17  -6  -1   11.70    2.40
 -17  -6  -1   12.40    2.50
  17   6   1   12.20    2.70
 -17  -6   1    8.20    2.90
 -17   6  -1   14.60    3.10
  17  -6  -1    7.90    2.70
  17   6  -2    9.40    2.60
 -17  -6  -2    7.80    2.50
 -17   6   2    6.50    2.80
  17  -6   2    7.40    2.80
 -17   6   2    8.70    2.50
 -17   6  -2   12.00    2.90
  17   6   2    7.70    2.70
  17  -6  -2    7.70    2.70
 -17  -6   2   11.10    3.00
 -17   6   3   15.80    3.40
  17   6  -3    8.10    2.70
  17  -6   3    8.00    3.10
 -17  -6  -3    5.80    2.50
 -17  -6   3   11.30    3.30
  17  -6  -3   11.60    2.90
 -17   6  -3    4.60    3.10
  17   6   3    6.30    2.70
 -17   6   4    0.30    3.00
  17  -6   4   -2.60    2.80
  17   6  -4    1.30    2.60
 -17  -6  -4    0.90    2.60
  17   6   4   -0.70    2.90
  17  -6  -4   -1.30    1.90
 -17   6  -4    2.20    2.80
 -17  -6   4    2.20    3.60
 -17   6   5   10.40    3.90
 -17  -6  -5    8.70    3.30
  17   6  -5    6.30    3.20
  17  -6   5    3.40    3.20
 -17   6  -5   14.40    4.00
 -17  -6   5   16.80    4.50
  17   6   5    5.90    3.00
  17   6   6    2.20    3.20
  18  -6   0   -0.10    2.30
 -18  -6   0    1.70    2.30
 -18   6   0    3.20    2.50
  18   6   0    3.30    2.50
  18  -6   1    9.10    2.80
  18   6  -1    7.70    2.80
 -18   6   1   10.30    2.80
 -18   6  -1   10.90    2.80
  18   6   1   11.00    2.90
  18  -6  -1    6.10    2.80
 -18  -6   1   15.20    3.10
 -18  -6  -2   10.70    2.80
  18  -6   2    8.00    3.00
  18   6  -2   11.50    3.00
  18  -6  -2    8.30    2.80
 -18   6  -2    8.90    2.90
  18   6   2   11.90    3.00
 -18  -6   2   12.30    3.50
  18  -6   3    3.50    2.90
 -18  -6  -3    4.40    2.90
 -18   6   3    9.30    3.20
  18   6  -3    1.50    2.50
 -18  -6   3    6.50    3.70
  18  -6  -3    1.60    2.40
 -18   6  -3    5.90    3.30
  18   6   3    4.00    3.10
  18   6  -4    2.00    2.70
 -18  -6  -4   -1.40    2.80
 -18   6   4   11.00    3.60
  18  -6   4   -2.40    2.80
 -18   6  -4   -0.60    3.20
 -18  -6   4   -0.90    3.20
  18   6   4   -3.60    2.60
  18  -6  -4   -0.60    2.40
 -18  -6  -5    3.70    3.20
 -18   6   5    2.80    3.60
  18   6   5   -6.90    2.60
  18  -6  -5   -8.90    3.10
 -19   6   0   -1.10    2.50
  19  -6   0   -5.80    2.60
  19   6   0   -0.40    2.50
 -19   6   1   14.70    3.00
  19  -6   1    6.10    2.90
  19   6  -1   13.30    3.20
  19   6   1   12.50    3.10
 -19   6  -1   14.90    3.40
  19  -6  -1   10.70    3.10
 -19  -6   1   14.60    3.40
  19  -6   2    0.90    3.10
  19   6  -2   -0.30    2.50
 -19   6  -2    4.50    3.10
  19   6   2   -2.90    2.50
  19  -6  -2   -1.80    2.20
 -19  -6   2   -1.60    2.50
  19  -6   3   -3.30    2.80
  19   6  -3   -0.50    3.00
 -19  -6  -3    9.40    3.10
  19  -6  -3   -1.60    2.70
  19   6   3    6.40    3.10
 -19  -6   3   10.20    3.70
 -19   6  -3    5.50    3.10
 -19   6   4    7.20    3.60
 -19  -6  -4    2.30    2.90
 -19   6  -4    5.20    5.20
  19  -6  -4    0.60    2.70
  19   6   4   -1.80    2.80
 -19  -6   4    4.80    3.40
  20   6   0   19.80    3.70
 -20   6   0   38.90    4.10
  20  -6   0   27.50    3.90
  20   6  -1    6.90    3.00
  20  -6   1   -0.50    2.70
  20  -6  -1    1.50    2.50
 -20   6  -1    2.90    2.60
  20   6   1    1.10    2.70
  20   6  -2    9.50    3.60
  20  -6   2    8.50    3.70
  20   6   2   13.80    3.40
  20  -6  -2    7.90    3.20
 -20  -6   2   14.00    3.70
 -20   6  -2   18.90    3.90
 -20   6  -3   -0.20    3.30
 -20  -6   3   -1.80    2.80
  20  -6  -3   -0.80    2.70
 -20  -6  -4   19.90    4.10
  20  -6  -4   19.60    4.20
 -21   6  -1   12.00    3.50
 -21   6  -2    8.10    3.50
   0  -7   0   -0.40    0.70
   0   7   0   -0.50    0.70
   0  -7   0    1.80    1.10
   0   7   0    1.20    1.10
   0  -7   0    0.20    1.00
   0   7   0    0.90    1.00
   0   7  -1  352.36   14.10
   0  -7   1  360.46   14.10
   0  -7  -1  371.26   14.40
   0  -7   1  363.36   14.10
   0  -7   1  352.16   14.10
   0  -7  -1  356.56   14.10
   0   7  -1  366.56   14.10
   0  -7  -1  364.46   13.60
   0   7  -1  384.16   14.20
   0   7   1  357.46   13.70
   0   7   1  362.16   14.20
   0   7  -2   43.40    2.60
   0  -7   2   36.10    2.60
   0   7   2   40.70    2.80
   0   7  -2   38.10    2.30
   0  -7   2   40.20    2.30
   0   7  -2   36.50    2.70
   0  -7  -2   39.90    2.50
   0  -7   3   72.99    3.80
   0   7  -3   72.79    4.10
   0   7  -3   73.09    3.60
   0  -7  -3   74.09    3.90
   0   7   3   72.39    4.00
   0   7   3   74.49    3.00
   0   7   3   73.49    3.00
   0   7  -4    0.80    1.60
   0   7   4    0.00    0.80
   0   7   4   -2.70    1.60
   0   7   4    0.30    0.70
   0  -7  -4   -1.30    1.50
   0  -7   4    0.30    1.60
   0   7  -4   -1.10    1.10
   0  -7  -5   16.00    2.40
   0   7  -5   14.90    2.00
   0  -7   5   14.50    2.50
   0   7   5   17.40    1.60
   0   7   5   18.10    1.80
   0   7  -5   15.00    2.60
   0   7   5   19.00    2.60
   0   7  -6    2.70    1.60
   0  -7  -6   -1.50    1.80
   0   7  -6    2.20    2.00
   0   7   6    2.20    1.20
   0   7   6    0.90    2.00
   0  -7   6    4.20    2.10
   0  -7  -7   62.09    4.70
   0   7  -7   54.19    4.10
   0   7   7   61.59    5.10
   0  -7   7   65.19    4.70
   0   7  -7   49.20    4.60
   0   7   8    4.10    2.60
   0   7  -8    1.70    2.30
   0  -7  -8    5.00    2.40
   0  -7   8    4.40    2.60
   0  -7   8    0.30    2.40
   0  -7  -9   17.80    3.30
   0  -7   9   18.00    3.40
   0   7   9   18.90    3.60
   0   7  10    1.70    3.80
   0  -7 -10    3.20    2.80
   1   7   0  433.36   16.40
  -1   7   0  431.06   16.30
  -1  -7   0  428.76   16.60
  -1   7   0  418.26   16.60
   1  -7   0  425.16   16.60
  -1  -7   0  433.36   16.30
   1   7   0  427.26   16.60
  -1  -7   0  426.06   16.50
  -1   7   0  446.46   16.50
   1  -7   0  422.96   16.30
   1   7   0  426.86   16.50
   1  -7   0  420.66   16.50
  -1  -7  -1  220.58    8.70
  -1  -7  -1  225.68    8.20
   1  -7   1  216.58    8.70
  -1   7   1  209.78    8.80
   1   7  -1  212.78    8.70
   1   7  -1  214.28    8.80
  -1  -7  -1  215.08    8.70
   1   7  -1  216.58    8.50
   1  -7   1  213.08    8.60
   1  -7   1  220.68    8.70
   1  -7  -1  214.18    8.10
   1   7   1  217.78    8.20
  -1   7  -1  209.38    8.70
  -1   7  -1  224.48    8.70
  -1  -7   1  219.58    8.70
  -1   7  -1  219.98    8.70
   1   7   1  204.68    8.70
   1  -7  -1  218.18    8.20
  -1  -7   1  203.98    8.70
   1  -7  -1  209.28    8.60
  -1  -7   1  210.18    8.50
   1  -7   2  567.84   21.60
  -1   7   2  581.44   21.90
  -1  -7  -2  557.74   21.70
   1   7  -2  572.44   21.90
   1   7  -2  568.44   21.50
  -1  -7  -2  577.64   21.10
   1  -7   2  592.14   21.70
  -1   7  -2  542.95   21.90
  -1   7  -2  560.54   21.70
  -1   7  -2  555.24   21.70
   1  -7  -2  547.45   21.70
  -1  -7   2  561.14   21.50
   1   7   2  555.44   21.10
  -1  -7   2  572.64   21.80
   1   7   2  560.14   21.80
  -1   7   3  216.88    9.30
  -1  -7  -3  205.88    9.10
  -1   7   3  214.48    8.40
   1   7  -3  217.98    8.80
   1   7  -3  216.08    9.40
   1  -7   3  220.18    9.00
  -1   7   3  219.28    8.40
   1  -7  -3  224.18    9.20
  -1   7  -3  219.88    9.40
  -1  -7   3  224.38    9.30
   1   7   3  227.58    9.30
  -1  -7   3  226.88    8.80
   1   7   3  223.28    8.40
   1   7   3  225.78    8.50
  -1   7  -3  218.78    9.00
  -1   7   4   17.10    2.30
  -1   7   4   23.20    1.60
   1   7  -4   19.10    1.90
  -1   7   4   23.10    1.50
   1  -7   4   21.70    2.20
   1   7  -4   20.70    2.60
  -1  -7  -4   21.60    2.30
   1   7   4   20.80    1.70
  -1   7  -4   23.90    2.20
  -1  -7   4   24.30    2.60
   1   7   4   19.90    2.40
   1  -7  -4   25.60    2.70
  -1   7  -4   20.50    2.50
   1   7   4   22.10    1.70
   1   7  -5   91.49    5.60
  -1   7   5   94.09    4.30
  -1  -7  -5   86.99    5.30
  -1   7   5   95.79    5.60
   1  -7   5   95.79    5.10
  -1   7   5   96.99    4.30
   1   7  -5   97.19    4.90
  -1  -7   5   88.39    5.20
   1   7   5   99.19    4.40
   1  -7  -5   89.59    5.20
  -1   7  -5  101.49    5.60
  -1   7  -5   98.39    5.00
   1   7   5   93.79    5.40
  -1  -7  -6   46.30    3.70
   1   7  -6   50.59    3.50
  -1   7   6   48.10    4.40
   1   7  -6   48.10    4.20
  -1   7   6   53.49    3.00
   1  -7   6   48.60    3.80
   1  -7  -6   53.79    4.30
   1   7   6   48.00    4.20
  -1  -7   6   50.59    4.20
  -1   7  -6   48.70    3.70
   1   7   6   53.89    3.00
   1   7  -7   -1.80    1.70
  -1   7   7    0.40    2.20
   1  -7   7   -1.50    2.20
   1   7  -7    1.20    2.40
  -1  -7  -7   -2.90    2.10
   1  -7   7    1.30    2.10
   1  -7  -7   -0.70    2.10
  -1   7  -7   -0.60    1.90
   1   7   7    1.80    2.70
  -1  -7   7    1.10    2.40
   1  -7   8   11.40    3.00
   1  -7   8   10.60    2.80
  -1  -7  -8   14.40    3.00
  -1   7   8   18.10    3.30
  -1   7  -8    9.50    2.50
   1  -7  -8   14.40    3.20
   1   7   8    5.70    3.00
  -1  -7   8    8.60    2.90
  -1  -7  -9    7.20    3.10
  -1   7   9    3.60    3.30
   1  -7   9    6.10    2.90
   1  -7  -9   10.20    3.00
  -1  -7   9   14.20    3.20
   1   7   9    6.70    3.10
  -1   7  10    4.10    3.20
   2  -7   0   -0.10    1.10
  -2  -7   0    0.80    1.10
   2  -7   0   -2.00    0.80
  -2   7   0    1.20    1.20
  -2   7   0   -0.20    1.00
   2   7   0    0.80    0.80
   2  -7   0    1.30    0.80
   2   7   0   -0.20    1.00
  -2  -7   0    0.50    0.60
  -2  -7   0   -1.30    0.90
   2  -7   0    0.60    0.90
  -2  -7  -1   76.59    4.00
   2   7  -1   77.19    3.90
   2  -7   1   77.59    3.90
   2  -7   1   80.89    4.10
  -2  -7  -1   84.59    3.90
   2  -7   1   75.59    3.70
  -2   7   1   89.89    4.30
   2  -7   1   83.09    3.90
  -2  -7  -1   82.39    3.50
   2   7  -1   81.69    3.70
   2   7   1   89.89    3.50
  -2  -7   1   90.49    3.70
   2  -7  -1   86.99    3.90
  -2   7  -1   85.99    3.90
  -2  -7   1   87.99    4.20
  -2  -7   1   91.19    3.90
   2   7   1   86.39    4.00
   2  -7  -1   89.29    3.40
  -2   7  -1   94.59    4.10
   2   7  -2   38.70    2.70
   2  -7   2   38.10    2.20
  -2  -7  -2   42.30    1.90
   2   7  -2   40.30    2.10
  -2   7   2   41.50    2.90
  -2  -7  -2   40.80    2.60
  -2   7   2   38.60    1.60
  -2  -7   2   35.60    2.80
   2  -7  -2   37.60    2.60
   2  -7  -2   39.10    1.70
   2   7   2   37.20    2.70
  -2  -7   2   36.40    2.00
   2   7   2   39.90    1.90
  -2   7  -2   39.80    2.30
  -2   7  -2   35.80    2.50
  -2   7   3   71.39    2.70
   2   7  -3   74.09    3.80
  -2   7   3   71.69    3.80
   2  -7   3   67.09    3.30
  -2  -7  -3   70.69    3.60
   2   7  -3   69.49    3.10
   2  -7  -3   59.49    2.70
  -2  -7   3   59.19    4.00
  -2   7  -3   55.49    3.40
  -2   7  -3   64.09    3.30
   2  -7  -3   60.09    3.60
   2   7   3   57.69    3.60
   2   7   3   59.69    2.90
  -2  -7   3   56.99    3.00
   2   7   3   60.39    2.80
   2   7  -4   21.80    2.60
   2   7  -4   25.30    2.00
  -2   7   4   18.50    2.40
   2  -7   4   23.90    2.20
  -2  -7  -4   25.50    2.50
  -2   7   4   25.60    1.60
   2  -7  -4   19.80    1.60
  -2  -7   4   24.10    2.00
  -2  -7   4   24.90    2.70
   2   7   4   22.00    1.90
   2  -7  -4   23.60    2.50
   2   7   4   21.40    2.50
  -2   7  -4   19.90    2.20
   2   7   4   22.60    1.80
  -2  -7  -5   48.80    3.80
   2   7  -5   42.80    4.00
  -2   7   5   49.90    3.00
   2  -7   5   46.00    3.90
  -2   7   5   53.29    3.90
   2   7  -5   49.20    3.10
   2  -7   5   46.10    3.60
   2   7   5   43.20    3.90
  -2  -7   5   50.99    4.00
   2   7   5   50.19    2.90
  -2   7  -5   57.09    3.80
   2  -7  -5   44.70    3.70
  -2   7   6    8.30    1.40
   2   7  -6    7.10    2.30
  -2  -7  -6    8.10    2.10
   2   7  -6    6.80    1.60
   2  -7   6    6.20    2.20
   2  -7   6    6.60    2.10
  -2   7   6    6.00    2.10
   2  -7  -6    8.80    2.40
  -2   7  -6    7.20    1.90
  -2  -7   6    6.80    2.30
   2   7   6    9.40    1.60
   2   7   6   11.40    2.50
   2  -7   7    6.40    2.30
   2   7  -7    3.70    1.80
   2  -7   7    6.90    2.60
  -2   7   7    4.90    2.30
  -2  -7  -7    6.30    2.40
   2   7  -7    5.20    2.40
  -2   7  -7    4.00    2.00
   2   7   7    5.30    1.90
   2   7   7    1.70    2.40
   2  -7  -7    6.20    2.70
  -2  -7   7    0.50    2.50
   2  -7   8    7.40    2.70
  -2  -7  -8    4.00    2.50
   2   7  -8    0.00    2.20
  -2   7   8    2.10    2.40
  -2   7  -8    4.00    2.40
  -2  -7   8    1.90    2.80
   2  -7  -8    3.20    2.80
   2   7   8    1.70    2.90
  -2  -7  -9    4.60    2.90
  -2   7   9    5.80    3.30
   2  -7   9    4.90    2.90
   2  -7  -9    7.70    3.30
   2   7   9    3.70    3.00
  -2  -7   9    6.80    3.20
  -2   7  10    6.90    3.70
   3  -7   0  703.23   26.80
  -3   7   0  716.93   26.80
   3   7   0  716.63   26.80
   3  -7   0  706.23   26.80
  -3  -7   0  687.73   27.00
  -3  -7   0  729.33   26.80
  -3   7   0  712.23   27.10
  -3  -7   0  698.23   26.80
   3   7   0  702.03   26.80
  -3   7   0  711.43   26.80
  -3  -7  -1  195.38    7.90
   3   7  -1  183.98    7.50
  -3   7   1  191.58    8.10
   3   7  -1  188.78    7.90
  -3  -7  -1  193.68    7.60
   3  -7   1  188.08    7.50
   3  -7   1  181.78    7.80
  -3   7   1  188.28    7.50
   3   7   1  194.18    7.50
  -3   7  -1  192.78    8.00
  -3  -7   1  194.98    7.50
  -3  -7   1  193.88    8.10
   3   7   1  192.38    7.80
   3  -7  -1  191.88    7.80
  -3   7  -1  194.98    7.70
   3  -7  -1  196.18    7.50
  -3   7   2   26.00    1.40
   3  -7   2   24.80    2.30
   3   7  -2   29.30    2.40
  -3  -7  -2   26.50    2.10
   3   7  -2   28.80    1.40
  -3  -7  -2   27.70    1.60
   3  -7   2   27.10    1.60
  -3   7   2   27.60    2.40
  -3  -7   2   20.50    2.30
   3  -7  -2   22.10    1.30
  -3  -7   2   21.30    1.50
  -3   7  -2   17.90    1.90
   3   7   2   16.10    2.00
  -3   7  -2   20.70    1.70
   3   7   2   20.50    1.50
   3  -7  -2   16.40    1.90
   3   7  -3  114.89    4.70
  -3   7   3  115.99    4.60
   3  -7   3  113.09    5.50
   3  -7   3  116.89    4.90
  -3  -7  -3  120.59    5.40
   3   7  -3  109.89    5.50
  -3  -7  -3  116.99    4.80
  -3   7   3  112.99    5.70
  -3  -7   3  113.39    4.70
   3  -7  -3  109.89    4.60
  -3  -7   3  111.79    5.70
   3   7   3  116.39    4.70
   3  -7  -3  113.49    5.40
  -3   7  -3  116.39    5.50
   3   7   3  110.59    5.50
  -3   7  -3  109.69    4.90
  -3  -7  -4   43.30    3.10
   3   7  -4   44.00    3.70
  -3   7   4   48.30    2.50
   3  -7   4   46.50    3.00
   3   7  -4   48.10    2.60
  -3   7   4   48.30    3.60
   3  -7   4   49.10    2.70
   3  -7   4   47.80    3.30
  -3  -7   4   47.80    2.60
   3   7   4   51.09    3.60
  -3  -7   4   49.99    3.80
   3  -7  -4   48.90    2.50
   3   7   4   48.80    2.70
   3  -7  -4   47.50    3.50
   3   7   4   50.09    2.80
  -3   7  -4   49.10    3.40
   3   7  -5    9.50    1.50
   3   7  -5    9.30    2.40
  -3  -7  -5   12.20    2.30
   3  -7   5   10.30    1.90
   3  -7   5    9.50    2.40
  -3   7   5   13.10    2.60
  -3  -7   5   13.00    2.70
   3  -7  -5   11.90    1.50
   3   7   5   14.30    2.60
  -3   7  -5   11.00    2.30
   3   7   5   12.80    1.70
   3  -7  -5   12.60    2.50
   3  -7   6   42.90    3.90
  -3  -7  -6   45.40    3.60
   3  -7   6   40.90    3.30
   3   7  -6   40.90    2.80
   3   7  -6   42.10    3.90
  -3   7   6   44.90    3.80
  -3   7  -6   36.90    3.40
   3  -7  -6   32.90    2.70
   3   7   6   36.60    2.80
  -3  -7   6   34.90    3.90
   3  -7  -6   37.20    3.60
   3   7   6   31.70    3.50
   3   7  -7    1.90    2.50
  -3   7   7    2.70    2.20
   3  -7   7    6.00    2.20
  -3  -7  -7    2.10    2.20
   3  -7   7    2.90    2.30
  -3   7  -7    1.90    2.20
   3   7   7    2.30    1.60
   3  -7  -7    5.90    2.50
  -3  -7   7    2.80    2.50
   3   7   7    4.70    2.60
   3   7  -8   -0.90    2.40
   3  -7   8    7.00    3.10
  -3   7   8    6.50    2.60
  -3  -7  -8    8.00    2.60
  -3   7  -8    6.80    2.30
   3  -7  -8    4.00    2.90
   3   7   8    4.80    2.70
  -3  -7   8    6.30    2.80
   3   7  -9    1.40    2.70
   3  -7   9    0.00    2.60
  -3  -7  -9   -2.20    2.70
  -3   7   9    0.70    3.10
   3  -7  -9   -4.30    2.50
  -3  -7   9    3.00    3.30
  -3   7  -9    0.80    2.70
   3   7   9    2.60    3.30
   4   7   0   33.10    2.00
  -4   7   0   32.20    2.50
  -4   7   0   32.90    2.00
  -4  -7   0   34.40    2.00
   4  -7   0   33.00    2.20
   4   7   0   33.90    2.00
  -4  -7   0   30.20    2.50
   4   7   0   33.60    2.10
   4  -7   0   35.20    2.00
  -4   7   0   33.40    2.10
   4  -7   1   76.29    3.70
  -4  -7  -1   82.49    3.80
  -4   7   1   77.09    4.00
   4  -7   1   79.89    3.20
  -4  -7  -1   81.59    3.40
  -4   7   1   79.39    3.30
   4   7  -1   80.09    3.20
   4   7  -1   82.59    3.70
  -4   7  -1   65.49    3.80
  -4  -7   1   63.59    3.90
   4  -7  -1   63.39    3.50
   4   7   1   63.19    3.30
   4  -7  -1   65.49    3.20
  -4   7  -1   65.49    3.30
   4   7   1   66.29    3.60
   4  -7   2   67.99    3.70
   4   7  -2   68.69    3.70
  -4  -7  -2   64.69    3.60
   4  -7   2   66.69    2.90
  -4   7   2   66.39    3.00
  -4  -7  -2   67.39    3.20
  -4   7   2   66.49    3.90
   4   7  -2   66.19    2.70
   4  -7  -2   63.99    3.60
   4   7   2   71.69    3.70
  -4   7  -2   68.39    3.00
  -4  -7   2   63.89    4.00
   4   7   2   67.19    3.10
  -4   7  -2   66.79    3.70
  -4  -7   2   69.59    2.70
   4  -7  -2   68.49    3.00
   4   7  -3  128.39    5.20
  -4  -7  -3  134.29    5.60
  -4   7   3  133.69    5.40
   4  -7   3  131.59    6.20
   4  -7   3  128.39    5.40
   4   7  -3  141.99    6.30
  -4   7   3  133.59    6.40
  -4  -7  -3  132.59    5.90
  -4  -7   3  134.79    6.50
   4   7   3  131.79    5.50
   4   7   3  130.59    6.20
  -4   7  -3  130.29    6.10
   4  -7  -3  131.09    6.10
  -4  -7   3  130.49    5.20
   4  -7  -3  132.89    5.40
  -4  -7  -4   92.09    4.80
   4   7  -4   98.59    4.20
   4   7  -4   94.69    5.40
   4  -7   4   95.79    4.30
  -4   7   4   99.49    5.60
   4  -7   4   96.69    5.30
  -4   7   4  101.19    4.30
   4  -7   4   95.89    4.40
   4  -7  -4  102.29    4.40
  -4   7  -4  100.49    5.20
  -4  -7   4   96.19    5.60
   4  -7  -4   96.19    5.30
  -4  -7   4  102.19    4.20
   4   7   4   96.09    5.30
   4   7   4   99.69    4.50
  -4  -7  -5   17.10    2.30
   4  -7   5   20.50    2.10
   4   7  -5   17.80    2.90
   4  -7   5   19.80    2.80
  -4   7   5   26.90    3.10
   4   7   5   27.90    2.50
   4  -7  -5   27.80    2.30
  -4   7  -5   27.60    3.00
  -4  -7   5   23.70    3.30
   4  -7  -5   30.30    3.10
   4   7   5   25.60    3.20
   4   7  -6   -0.30    1.90
   4  -7   6    0.90    2.00
  -4   7   6    0.80    2.20
  -4  -7  -6    0.00    1.60
   4  -7   6    1.60    1.60
  -4  -7   6    2.30    2.40
  -4  -7   6    0.30    1.20
   4   7   6   -1.10    2.10
  -4   7  -6    5.00    2.20
   4   7   6   -0.50    1.40
   4  -7  -6   -1.20    2.00
   4  -7  -6   -0.10    1.20
   4   7  -7   29.90    3.70
   4  -7   7   25.10    3.50
  -4   7   7   26.60    3.30
  -4  -7  -7   27.20    3.10
   4   7   7   28.50    2.70
   4  -7  -7   27.50    3.60
  -4   7  -7   28.60    3.50
  -4  -7   7   32.10    4.10
   4   7   7   32.30    4.00
  -4  -7  -8    6.60    2.50
  -4   7   8    2.10    2.80
   4   7  -8   -2.20    2.20
   4  -7   8    4.30    2.60
  -4   7  -8    3.00    2.30
   4   7   8    3.30    2.80
   4  -7  -8    2.70    3.00
  -4  -7   8    5.90    3.20
   4  -7   9    1.10    3.10
   4   7  -9    2.80    3.10
  -4   7   9    0.60    3.20
   4   7   9    0.50    3.20
   4  -7  -9   -3.80    3.00
  -4  -7   9   11.90    3.80
  -4   7  -9    2.00    2.90
   5   7   0  112.39    4.90
   5   7   0  116.59    5.10
   5   7   0  115.19    4.90
   5  -7   0  118.49    4.90
   5  -7   0  115.29    5.00
  -5   7   0  114.49    4.90
  -5   7   0  112.89    5.30
  -5  -7   0  116.59    5.50
   5   7  -1  142.29    6.10
   5  -7   1  142.29    5.60
  -5   7   1  138.59    5.80
  -5   7   1  134.69    6.20
  -5  -7  -1  142.59    6.20
   5  -7   1  138.79    6.00
   5   7  -1  140.79    5.50
   5   7  -1  140.09    5.50
  -5   7  -1  143.99    5.60
   5   7   1  138.79    6.00
   5  -7  -1  138.89    5.80
   5  -7  -1  131.09    5.90
  -5  -7   1  133.19    6.40
  -5   7  -1  132.59    6.20
   5   7   1  139.29    5.80
   5   7  -2   75.49    4.20
  -5   7   2   76.09    3.60
  -5   7   2   77.39    4.30
  -5  -7  -2   75.49    4.00
   5  -7   2   78.19    3.30
   5  -7   2   76.49    4.20
   5  -7  -2   92.49    3.70
  -5   7  -2   90.09    4.40
  -5   7  -2   86.49    3.50
   5  -7  -2   85.99    4.20
  -5  -7   2   85.89    4.60
   5   7   2   89.29    3.80
  -5  -7  -3    1.20    1.20
   5  -7   3    3.20    1.70
  -5   7   3    3.70    1.00
   5   7  -3    3.80    1.60
   5  -7   3    2.10    0.60
  -5   7   3    3.00    1.90
   5  -7   3    2.40    0.60
   5  -7  -3    1.80    1.60
   5  -7  -3    3.30    0.90
   5   7   3    1.80    1.10
  -5   7  -3    0.80    1.50
  -5  -7   3    0.50    1.90
   5  -7   4  204.98    8.10
   5  -7   4  212.98    9.30
  -5  -7  -4  218.18    9.00
   5   7  -4  207.48    9.40
  -5   7   4  214.98    9.30
   5  -7   4  209.08    8.20
   5  -7  -4  204.58    9.30
  -5  -7   4  196.28    9.50
  -5   7  -4  202.68    9.40
  -5  -7   4  206.48    8.00
   5  -7  -4  211.58    8.60
  -5  -7   4  203.48    8.00
   5   7   4  222.08    8.60
   5   7  -5   48.40    4.20
   5  -7   5   49.90    2.90
  -5   7   5   56.39    4.50
  -5  -7  -5   52.89    3.70
   5  -7   5   45.60    4.10
   5  -7  -5   42.60    3.90
  -5   7  -5   46.50    3.90
   5   7   5   49.30    4.10
   5  -7  -5   47.10    3.00
  -5  -7   5   49.70    2.60
  -5  -7   5   59.89    5.00
   5   7   5   47.50    3.20
  -5   7   6   11.60    2.70
  -5  -7  -6   11.90    2.30
   5  -7   6   13.50    2.70
   5   7  -6   13.20    2.90
   5  -7  -6   15.90    1.90
  -5   7  -6   14.60    2.60
   5  -7  -6   18.20    3.10
   5   7   6   13.50    2.70
  -5  -7   6   14.40    3.30
   5   7   6   21.00    2.10
   5   7  -7    4.40    2.40
  -5  -7  -7    6.80    2.30
   5  -7   7    7.30    2.90
  -5   7   7    2.10    2.60
   5   7   7    4.60    1.90
   5   7   7    4.00    2.90
  -5   7  -7    5.60    2.40
  -5  -7   7    5.50    2.90
   5  -7  -7    4.10    2.50
  -5  -7  -8    6.90    2.60
   5   7  -8    5.80    3.00
  -5   7   8    2.60    2.80
   5  -7   8    8.70    2.90
   5  -7  -8    9.20    3.00
  -5   7  -8    8.10    2.90
   5   7   8    3.50    3.00
  -5  -7   8    7.90    3.60
   5  -7   9    6.50    3.00
  -5   7   9    1.00    3.90
   5   7  -9    1.80    2.70
  -5   7  -9    7.80    2.90
  -5  -7   9    3.00    3.20
   5   7   9    2.40    3.00
   5  -7  -9    0.20    2.80
  -6   7   0   56.89    2.80
   6  -7   0   56.89    2.80
  -6  -7   0   54.99    3.60
  -6   7   0   60.99    3.50
   6   7   0   56.39    2.90
   6  -7   0   58.59    3.10
   6   7   0   58.39    3.10
   6   7   0   56.39    2.80
   6   7  -1  622.14   22.10
   6  -7   1  600.54   22.70
   6  -7   1  608.64   22.20
  -6  -7  -1  605.14   22.60
  -6  -7  -1  598.34   22.70
   6   7  -1  585.64   22.70
   6   7  -1  597.44   22.10
  -6   7   1  592.84   22.80
  -6   7  -1  560.24   22.80
  -6  -7   1  561.44   22.90
  -6   7  -1  580.54   22.20
   6   7   1  564.74   22.40
   6  -7  -1  567.14   22.50
   6  -7  -1  564.34   22.40
  -6  -7  -2  159.68    6.90
  -6   7   2  150.38    7.10
  -6  -7  -2  155.68    6.80
   6  -7   2  154.88    5.90
   6  -7   2  156.48    6.90
   6   7  -2  152.58    6.90
  -6   7  -2  153.18    6.00
   6  -7  -2  154.58    6.40
   6   7   2  152.28    6.50
  -6   7  -2  154.28    7.10
  -6  -7   2  162.58    7.40
   6  -7  -2  154.38    6.90
   6  -7   3  236.98   10.50
  -6   7   3  243.28   10.60
  -6  -7  -3  246.58   10.50
  -6  -7  -3  243.88   10.20
   6   7  -3  240.58   10.50
   6  -7  -3  257.27   10.60
   6   7   3  250.67   10.00
   6  -7  -3  250.57    9.90
  -6  -7   3  252.87   10.90
  -6   7  -3  253.77   10.60
   6  -7   4   12.40    2.40
  -6  -7  -4   16.10    2.10
   6  -7   4   12.20    0.90
  -6   7   4   14.50    2.40
  -6  -7  -4   13.70    2.40
   6   7  -4   12.10    2.30
  -6  -7   4   17.50    3.00
   6  -7  -4   14.10    1.70
   6  -7  -4   19.60    2.60
  -6   7  -4    9.40    2.30
   6   7   4   12.20    1.80
   6  -7   5  133.09    6.70
  -6  -7  -5  129.79    6.20
  -6   7   5  131.49    6.70
   6   7  -5  128.39    6.80
   6  -7   5  129.69    5.20
   6   7   5  127.09    6.00
   6  -7  -5  124.39    5.90
   6  -7  -5  125.39    6.70
  -6   7  -5  118.19    6.80
  -6  -7   5  118.69    7.30
   6  -7   6    3.70    2.30
  -6  -7  -6   -0.10    1.70
   6   7  -6    2.10    2.10
  -6   7   6   -1.00    2.20
  -6  -7   6    5.00    3.00
   6   7   6    1.70    1.60
   6  -7  -6    5.00    2.40
   6  -7  -6    3.60    1.50
  -6   7  -6    2.90    2.10
   6   7   6    3.70    2.40
  -6  -7  -7   21.60    2.90
  -6   7   7   23.40    3.40
   6   7  -7   21.70    3.40
   6  -7   7   22.20    3.30
   6   7   7   16.90    2.50
   6  -7  -7   18.70    3.30
  -6  -7   7   20.70    3.70
   6   7   7   20.20    3.40
  -6   7  -7   19.30    3.40
   6   7  -8    0.50    2.40
  -6   7   8    4.70    3.00
   6  -7   8    5.10    2.70
   6   7   8    2.50    2.80
  -6  -7   8    8.00    3.70
  -6   7  -8    4.30    2.90
   6  -7  -8    3.40    2.80
   6  -7   9    8.40    3.00
   6   7  -9    3.60    3.20
  -6   7  -9    3.70    2.80
   6   7   9    6.60    3.30
  -6  -7   9    8.30    4.00
   7  -7   0  103.59    4.60
  -7   7   0  100.99    5.00
  -7  -7   0  100.99    5.10
  -7   7   0  103.29    4.50
   7   7   0  103.19    4.50
   7   7   0  102.09    4.80
   7  -7   0  107.29    4.80
   7   7  -1   38.70    2.00
  -7   7   1   38.50    2.90
   7   7  -1   40.80    2.00
  -7  -7  -1   37.00    2.70
  -7  -7  -1   37.00    2.70
   7  -7   1   39.40    2.00
   7  -7   1   38.30    2.80
   7   7  -1   35.00    2.70
   7  -7  -1   43.00    2.60
  -7  -7   1   40.80    3.30
   7  -7  -1   38.70    2.50
   7   7   1   45.20    2.60
  -7   7  -1   41.20    3.00
  -7   7  -1   38.50    2.00
  -7  -7  -2  139.79    6.60
   7  -7   2  147.39    6.70
   7   7  -2  140.99    6.50
  -7   7   2  145.09    6.80
  -7  -7  -2  142.69    6.50
   7  -7  -2  143.19    6.50
   7   7   2  149.88    6.30
  -7  -7   2  139.99    7.00
  -7   7  -2  143.49    6.80
   7  -7  -2  151.48    6.30
  -7  -7  -3  136.79    6.70
   7   7  -3  129.49    6.70
   7  -7   3  136.59    6.70
  -7  -7  -3  142.19    6.40
  -7   7   3  136.49    6.70
  -7  -7   3  141.79    7.30
   7  -7  -3  147.99    6.20
   7   7   3  148.99    6.30
  -7   7  -3  142.69    6.90
   7  -7  -3  141.99    6.70
  -7  -7  -4   70.39    4.70
   7  -7   4   69.39    4.60
   7   7  -4   63.79    4.60
  -7   7   4   64.59    4.80
  -7  -7  -4   67.99    4.10
  -7  -7   4   73.19    5.20
   7  -7  -4   78.29    4.60
   7   7   4   75.89    3.90
   7  -7  -4   73.99    3.90
  -7   7  -4   66.49    4.70
  -7   7   5   37.30    3.60
   7   7  -5   41.50    3.80
   7  -7   5   37.30    3.50
  -7  -7  -5   37.10    3.60
  -7  -7  -5   35.30    3.00
   7  -7  -5   35.80    2.90
   7   7   5   36.30    3.10
   7  -7  -5   34.80    3.80
  -7   7  -5   32.70    3.50
  -7  -7   5   37.50    4.00
   7  -7   6   46.00    4.30
   7   7  -6   46.50    4.30
  -7   7   6   38.40    3.90
  -7  -7  -6   42.70    3.50
  -7   7  -6   45.80    4.20
   7  -7  -6   44.80    4.20
   7  -7  -6   43.50    3.30
   7   7   6   50.49    3.80
  -7  -7   6   45.90    4.60
   7  -7   7   15.00    3.10
  -7   7   7   11.80    3.00
  -7  -7  -7   14.00    2.60
   7   7  -7   13.20    3.00
  -7   7  -7   11.30    2.80
   7   7   7   13.80    3.20
   7  -7  -7   17.20    3.30
   7   7   7   10.20    2.30
  -7  -7   7   11.20    3.40
  -7   7   8    2.00    3.00
   7   7  -8    6.50    3.20
   7  -7   8    7.30    3.30
   7   7   8    5.50    3.10
  -7  -7   8   11.40    4.10
  -7   7  -8   11.00    3.40
   7  -7  -8    1.50    2.80
   7  -7   9    7.80    3.10
   7   7  -9    2.90    3.00
  -7  -7   9    8.20    4.20
  -7   7  -9    5.10    3.30
  -8   7   0    1.00    1.40
  -8  -7   0   -0.70    1.00
   8  -7   0   -0.50    1.00
   8  -7   0    0.40    1.50
  -8  -7   0    0.90    1.50
   8   7   0   -0.50    1.20
   8   7   0    0.20    1.10
   8  -7   1   41.10    2.00
   8  -7   1   44.30    3.00
  -8  -7  -1   42.60    2.80
  -8  -7  -1   39.00    3.00
   8   7  -1   43.00    2.90
   8   7  -1   41.60    2.10
  -8   7   1   39.60    3.00
   8   7  -1   45.00    2.10
  -8   7  -1   32.30    3.00
   8   7   1   35.10    2.70
  -8  -7   1   31.50    3.10
  -8   7  -1   34.00    2.00
   8  -7  -1   35.20    2.70
   8  -7  -1   36.20    2.70
  -8   7   2   21.10    2.30
   8   7  -2   19.60    2.30
  -8  -7  -2   20.10    2.30
   8  -7   2   23.90    2.50
  -8  -7  -2   21.30    2.20
  -8   7  -2   23.80    2.60
   8   7   2   21.90    2.10
   8  -7  -2   23.50    2.10
  -8  -7   2   21.00    2.90
   8  -7  -2   22.10    2.50
   8   7  -3   35.20    3.30
   8  -7   3   43.10    3.60
  -8  -7  -3   42.30    3.10
  -8   7   3   32.00    3.10
  -8  -7  -3   38.00    3.40
  -8  -7   3   42.60    4.00
   8  -7  -3   39.00    3.60
   8   7   3   49.40    3.20
  -8   7  -3   40.70    3.50
   8  -7  -3   41.60    2.90
  -8   7   4   30.80    3.30
  -8  -7  -4   33.10    2.90
   8  -7   4   28.80    3.10
   8   7  -4   36.50    3.40
  -8  -7  -4   32.70    3.30
   8  -7  -4   32.30    3.40
   8   7   4   30.20    2.70
  -8   7  -4   32.60    3.40
  -8  -7   4   31.70    3.80
   8  -7  -4   33.10    2.60
   8   7  -5   32.60    3.50
  -8  -7  -5   31.90    2.90
   8  -7   5   35.00    3.50
  -8   7   5   30.20    3.30
  -8  -7  -5   38.60    3.70
   8  -7  -5   36.00    3.60
  -8   7  -5   38.50    3.70
   8  -7  -5   34.20    2.90
   8   7   5   34.60    3.20
  -8  -7   5   38.60    4.30
   8   7  -6    6.60    2.40
  -8  -7  -6    5.70    2.70
   8  -7   6    4.40    2.40
  -8   7   6    4.90    2.50
  -8  -7  -6    3.40    1.90
   8  -7  -6    1.60    2.40
  -8  -7   6    6.30    3.30
   8  -7  -6    7.40    1.90
   8   7   6    3.70    2.00
  -8   7  -6    8.50    2.60
  -8   7   7   -1.20    2.50
   8   7  -7   -1.00    2.20
   8  -7   7   -0.30    2.40
  -8  -7   7   -1.90    3.30
   8   7   7   -0.80    2.50
   8  -7  -7    2.10    2.50
   8   7   7   -0.10    2.10
  -8   7  -7    2.50    2.50
   8   7  -8    0.50    2.60
   8  -7   8   -0.10    2.70
  -8  -7   8    6.30    3.60
  -8   7  -8    2.90    3.00
   8   7   8   -3.00    3.10
   8   7  -9    0.20    3.70
  -8   7  -9    5.20    3.50
  -9  -7   0    8.40    2.00
   9  -7   0    9.30    1.80
   9   7   0    8.50    1.70
   9  -7   0    8.90    1.40
  -9   7   0    7.90    1.80
  -9  -7   0    8.80    1.40
  -9  -7  -1   59.29    3.60
   9   7  -1   59.49    3.70
   9   7  -1   61.29    2.90
   9  -7   1   61.79    3.80
  -9   7   1   58.59    4.00
   9   7  -1   60.89    2.90
  -9  -7  -1   60.49    3.70
  -9   7  -1   60.79    2.80
  -9   7  -1   60.39    3.00
  -9  -7   1   58.79    4.50
   9   7   1   62.59    3.60
   9  -7  -1   62.79    3.50
  -9   7  -1   59.99    4.00
   9  -7  -1   59.59    3.50
   9   7  -2   93.89    5.10
   9  -7   2   87.29    5.10
  -9  -7  -2   88.49    5.10
  -9  -7  -2   97.79    5.00
  -9   7   2   91.09    5.00
   9   7   2   96.99    4.80
  -9  -7   2  101.19    5.70
  -9   7  -2   93.09    5.30
   9  -7  -2   98.79    4.80
   9  -7  -2   97.49    4.90
  -9  -7  -3    3.30    2.20
  -9   7   3    3.00    2.00
   9  -7   3    7.00    2.30
  -9  -7  -3    2.50    1.60
   9   7  -3    4.10    1.90
  -9  -7   3   -0.20    2.40
   9   7   3    3.80    1.70
   9  -7  -3    3.50    2.00
   9  -7  -3    4.00    1.40
  -9   7  -3    2.80    2.10
   9   7  -4   14.20    2.50
  -9   7   4    9.90    2.40
  -9  -7  -4   12.60    2.50
   9  -7   4    9.00    2.50
  -9  -7  -4   11.10    1.90
   9  -7  -4   10.70    2.70
  -9   7  -4    8.60    2.40
   9   7   4    6.30    1.80
   9  -7  -4    6.10    1.70
  -9  -7   4    5.60    3.10
  -9  -7  -5   13.80    2.10
[truncated: 539,337 more chars]
