# Supplementary material for: The Research of G–Motif Construction and Chirality in Deoxyguanosine Monophosphate Nucleotide Complexes
Source: Front Chem. 2021 Jun 30;9:709777. doi: 10.3389/fchem.2021.709777 (PMC8278404; doi:10.3389/fchem.2021.709777)
Supplement: Supplementary file 1 [file DataSheet1.ZIP › cif checkcif/Complex 2.cif]

data_2
_audit_creation_date               2021-02-17
_audit_creation_method
;
Olex2 1.3
(compiled 2020.11.12 svn.r5f609507 for OlexSys, GUI svn.r6226)
;
_shelx_SHELXL_version_number       '2016/6'
_audit_contact_author_address      ?
_audit_contact_author_email        ?
_audit_contact_author_name         ''
_audit_contact_author_phone        ?
_publ_contact_author_id_orcid      ?
_publ_section_references
;
Bourhis, L.J., Dolomanov, O.V., Gildea, R.J., Howard, J.A.K., Puschmann, H.
 (2015). Acta Cryst. A71, 59-75.

Dolomanov, O.V., Bourhis, L.J., Gildea, R.J, Howard, J.A.K. & Puschmann, H.
 (2009), J. Appl. Cryst. 42, 339-341.

Sheldrick, G.M. (2015). Acta Cryst. C71, 3-8.
;
_chemical_name_common              ?
_chemical_name_systematic          ?
_chemical_formula_moiety           'C20 H34 Co N10 O18 P2, 4(H2 O), C12 H10 N2'
_chemical_formula_sum              'C32 H52 Co N12 O22 P2'
_chemical_formula_weight           1077.72
_chemical_absolute_configuration   ?
_chemical_melting_point            ?
loop_
  _atom_type_symbol
  _atom_type_description
  _atom_type_scat_dispersion_real
  _atom_type_scat_dispersion_imag
  _atom_type_scat_source
 'C' 'C' 0.0033 0.0016 'International Tables Vol C Tables 4.2.6.8 and 6.1.1.4'
 'H' 'H' 0.0000 0.0000 'International Tables Vol C Tables 4.2.6.8 and 6.1.1.4'
 'Co' 'Co' 0.3494 0.9721 'International Tables Vol C Tables 4.2.6.8 and 6.1.1.4'
 'N' 'N' 0.0061 0.0033 'International Tables Vol C Tables 4.2.6.8 and 6.1.1.4'
 'O' 'O' 0.0106 0.0060 'International Tables Vol C Tables 4.2.6.8 and 6.1.1.4'
 'P' 'P' 0.1023 0.0942 'International Tables Vol C Tables 4.2.6.8 and 6.1.1.4'

_shelx_space_group_comment
;
The symmetry employed for this shelxl refinement is uniquely defined
by the following loop, which should always be used as a source of
symmetry information in preference to the above space-group names.
They are only intended as comments.
;
_space_group_crystal_system        'monoclinic'
_space_group_IT_number             4
_space_group_name_H-M_alt          'P 1 21 1'
_space_group_name_Hall             'P 2yb'
loop_
  _space_group_symop_operation_xyz
 'x, y, z'
 '-x, y+1/2, -z'

_cell_length_a                     6.9901(7)
_cell_length_b                     20.7406(19)
_cell_length_c                     15.2603(14)
_cell_angle_alpha                  90
_cell_angle_beta                   92.454(3)
_cell_angle_gamma                  90
_cell_volume                       2210.4(4)
_cell_formula_units_Z              2
_cell_measurement_reflns_used      4527
_cell_measurement_temperature      296(2)
_cell_measurement_theta_max        22.87
_cell_measurement_theta_min        2.67
_shelx_estimated_absorpt_T_max     0.957
_shelx_estimated_absorpt_T_min     0.868
_exptl_absorpt_coefficient_mu      0.559
_exptl_absorpt_correction_T_max    0.7460
_exptl_absorpt_correction_T_min    0.6549
_exptl_absorpt_correction_type     multi-scan
_exptl_absorpt_process_details
;
SADABS-2014/5 (Bruker,2014/5) was used for absorption correction.
wR2(int) was 0.0978 before and 0.0572 after correction.
The Ratio of minimum to maximum transmission is 0.8779.
The \l/2 correction factor is 0.00150.
;
_exptl_absorpt_special_details     ?
_exptl_crystal_colour              pink
_exptl_crystal_colour_primary      pink
_exptl_crystal_density_diffrn      1.619
_exptl_crystal_density_meas        ?
_exptl_crystal_density_method      ?
_exptl_crystal_description         rod
_exptl_crystal_F_000               1122
_exptl_crystal_size_max            0.26
_exptl_crystal_size_mid            0.1
_exptl_crystal_size_min            0.08
_exptl_transmission_factor_max     ?
_exptl_transmission_factor_min     ?
_diffrn_reflns_av_R_equivalents    0.0564
_diffrn_reflns_av_unetI/netI       0.1077
_diffrn_reflns_Laue_measured_fraction_full  0.999
_diffrn_reflns_Laue_measured_fraction_max  0.988
_diffrn_reflns_limit_h_max         9
_diffrn_reflns_limit_h_min         -9
_diffrn_reflns_limit_k_max         28
_diffrn_reflns_limit_k_min         -28
_diffrn_reflns_limit_l_max         21
_diffrn_reflns_limit_l_min         -21
_diffrn_reflns_number              30266
_diffrn_reflns_point_group_measured_fraction_full  0.999
_diffrn_reflns_point_group_measured_fraction_max  0.988
_diffrn_reflns_theta_full          25.242
_diffrn_reflns_theta_max           30.040
_diffrn_reflns_theta_min           2.672
_diffrn_ambient_temperature        296.15
_diffrn_detector_area_resol_mean   ?
_diffrn_measured_fraction_theta_full  0.999
_diffrn_measured_fraction_theta_max  0.988
_diffrn_measurement_device_type    'Bruker APEX-II CCD'
_diffrn_measurement_method         '\f and \w scans'
_diffrn_radiation_type             MoK\a
_diffrn_radiation_wavelength       0.71073
_diffrn_source                     ?
_reflns_Friedel_coverage           0.951
_reflns_Friedel_fraction_full      0.999
_reflns_Friedel_fraction_max       0.988
_reflns_number_gt                  8105
_reflns_number_total               12673
_reflns_special_details
;
 Reflections were merged by SHELXL according to the crystal
 class for the calculation of statistics and refinement.
 
 _reflns_Friedel_fraction is defined as the number of unique
 Friedel pairs measured divided by the number that would be
 possible theoretically, ignoring centric projections and
 systematic absences.
;
_reflns_threshold_expression       'I > 2\s(I)'
_computing_cell_refinement         'SAINT v8.34A (Bruker, 2013)'
_computing_data_collection         ?
_computing_data_reduction          'SAINT v8.34A (Bruker, 2013)'
_computing_molecular_graphics      'Olex2 1.3 (Dolomanov et al., 2009)'
_computing_publication_material    'Olex2 1.3 (Dolomanov et al., 2009)'
_computing_structure_refinement    'SHELXL 2016/6 (Sheldrick, 2015)'
_computing_structure_solution      'olex2.solve 1.3 (Bourhis et al., 2015)'
_refine_diff_density_max           0.469
_refine_diff_density_min           -0.434
_refine_diff_density_rms           0.072
_refine_ls_abs_structure_details
;
 Refined as an inversion twin.
;
_refine_ls_abs_structure_Flack     0.016(19)
_refine_ls_extinction_coef         .
_refine_ls_extinction_method       none
_refine_ls_goodness_of_fit_ref     0.989
_refine_ls_hydrogen_treatment      constr
_refine_ls_matrix_type             full
_refine_ls_number_parameters       643
_refine_ls_number_reflns           12673
_refine_ls_number_restraints       44
_refine_ls_R_factor_all            0.1056
_refine_ls_R_factor_gt             0.0520
_refine_ls_restrained_S_all        0.994
_refine_ls_shift/su_max            0.000
_refine_ls_shift/su_mean           0.000
_refine_ls_structure_factor_coef   Fsqd
_refine_ls_weighting_details      
 'w=1/[\s^2^(Fo^2^)+(0.0320P)^2^] where P=(Fo^2^+2Fc^2^)/3'
_refine_ls_weighting_scheme        calc
_refine_ls_wR_factor_gt            0.0880
_refine_ls_wR_factor_ref           0.1043
_refine_special_details
;
 Refined as a 2-component inversion twin.
;
_olex2_refinement_description
;
1. Twinned data refinement
 Scales: 0.984(19)
 0.016(19)
2. Fixed Uiso
 At 1.2 times of:
  All C(H) groups, All C(H,H) groups, All N(H) groups, All N(H,H) groups
 At 1.5 times of:
  All O(H) groups, All O(H,H) groups
3. Restrained distances
 C28-C32 \\sim C28-C32' \\sim C31-C23 \\sim C31'-C23
 with sigma of 0.02
 C31-C32 \\sim C31'-C32'
 with sigma of 0.02
4. Uiso/Uaniso restraints and constraints
Uanis(O22) \\sim Ueq: with sigma of 0.006 and sigma for terminal atoms of 0.012
5. Rigid body (RIGU) restrains
 C28, C31, C32, C31', C32', C23
 with sigma for 1-2 distances of 0.001 and sigma for 1-3 distances of 0.002
6. Others
 Sof(C31')=Sof(H31')=Sof(C32')=Sof(H32')=1-FVAR(1)
 Sof(C32)=Sof(H32)=Sof(C31)=Sof(H31)=FVAR(1)
7.a Riding coordinates:
 O4(H4), O6(H6), O10(H10), O13(H13), O15(H15A,H15B), O16(H16A,H16B), O18(H18A,
 H18B), O19(H19A,H19B), O20(H20A,H20B), O21(H21A,H21B), O22(H22A,H22B)
7.b Rotating group:
 O17(H17A,H17B)
7.c Ternary CH refined with riding coordinates:
 C2(H2), C3(H3A), C5(H5), C12(H12), C13(H13A), C15(H15)
7.d Secondary CH2 refined with riding coordinates:
 C1(H1A,H1B), C4(H4A,H4B), C11(H11A,H11B), C14(H14A,H14B)
7.e Aromatic/amide H refined with riding coordinates:
 N3(H3), N8(H8), C6(H6A), C16(H16), C21(H21), C22(H22), C24(H24), C25(H25),
 C26(H26), C27(H27), C29(H29), C30(H30), C32(H32), C31(H31), C31'(H31'),
 C32'(H32')
7.f X=CH2 refined with riding coordinates:
 N5(H5A,H5B), N10(H10A,H10B)
;
_atom_sites_solution_hydrogens     mixed
_atom_sites_solution_primary       iterative
_atom_sites_solution_secondary     ?
loop_
  _atom_site_label
  _atom_site_type_symbol
  _atom_site_fract_x
  _atom_site_fract_y
  _atom_site_fract_z
  _atom_site_U_iso_or_equiv
  _atom_site_adp_type
  _atom_site_occupancy
  _atom_site_site_symmetry_order
  _atom_site_calc_flag
  _atom_site_refinement_flags_posn
  _atom_site_refinement_flags_adp
  _atom_site_refinement_flags_occupancy
  _atom_site_disorder_assembly
  _atom_site_disorder_group
 Co1 Co 0.75131(10) 0.50039(4) 0.75131(5) 0.01926(13) Uani 1 1 d . . . . .
 P1 P 0.5157(2) 0.26002(7) 0.63641(9) 0.0315(3) Uani 1 1 d . . . . .
 P2 P 0.4459(2) 0.73689(7) 0.85990(10) 0.0311(3) Uani 1 1 d . . . . .
 O1 O 0.5818(6) 0.29236(18) 0.5478(3) 0.0412(10) Uani 1 1 d . . . . .
 O2 O 0.5297(6) 0.31250(18) 0.7021(3) 0.0460(11) Uani 1 1 d . . . . .
 O3 O 0.3248(5) 0.22815(17) 0.6216(2) 0.0333(9) Uani 1 1 d . . . . .
 O4 O 0.6642(6) 0.2047(2) 0.6556(3) 0.0567(12) Uani 1 1 d . . . . .
 H4 H 0.763587 0.218988 0.674966 0.085 Uiso 1 1 d R U . . .
 O5 O 0.7493(5) 0.34306(17) 0.3976(2) 0.0269(8) Uani 1 1 d . . . . .
 O6 O 1.0545(5) 0.23686(19) 0.3837(2) 0.0410(10) Uani 1 1 d . . . . .
 H6 H 1.107351 0.203215 0.396007 0.061 Uiso 1 1 d R U . . .
 O7 O 0.7253(5) 0.63378(16) 0.5702(2) 0.0274(9) Uani 1 1 d . . . . .
 O8 O 0.5302(6) 0.70666(18) 0.9499(3) 0.0452(11) Uani 1 1 d . . . . .
 O9 O 0.4520(5) 0.68331(18) 0.7955(2) 0.0415(10) Uani 1 1 d . . . . .
 O10 O 0.5822(6) 0.7938(2) 0.8385(3) 0.0627(14) Uani 1 1 d . . . . .
 H10 H 0.680871 0.778827 0.824907 0.094 Uiso 1 1 d R U . . .
 O11 O 0.2572(5) 0.76791(18) 0.8750(2) 0.0344(9) Uani 1 1 d . . . . .
 O12 O 0.7123(5) 0.66143(16) 1.1074(2) 0.0264(8) Uani 1 1 d . . . . .
 O13 O 1.0133(6) 0.7681(2) 1.1210(2) 0.0461(11) Uani 1 1 d . . . . .
 H13 H 1.092397 0.792259 1.102131 0.069 Uiso 1 1 d R U . . .
 O14 O 0.7404(5) 0.36661(16) 0.9308(2) 0.0277(9) Uani 1 1 d . . . . .
 O15 O 0.7146(5) 0.59988(17) 0.7356(2) 0.0278(9) Uani 1 1 d . . . . .
 H15A H 0.709498 0.609368 0.681400 0.042 Uiso 1 1 d R U . . .
 H15B H 0.607658 0.610818 0.755000 0.042 Uiso 1 1 d R U . . .
 O16 O 0.7842(5) 0.40004(17) 0.7667(2) 0.0290(9) Uani 1 1 d . . . . .
 H16A H 0.775027 0.390542 0.820274 0.043 Uiso 1 1 d R U . . .
 H16B H 0.694247 0.381212 0.739424 0.043 Uiso 1 1 d R U . . .
 O17 O 0.4639(5) 0.4877(2) 0.7291(2) 0.0366(10) Uani 1 1 d . . . . .
 H17A H 0.436696 0.490634 0.674423 0.055 Uiso 1 1 d R U . . .
 H17B H 0.404716 0.519022 0.751625 0.055 Uiso 1 1 d R U . . .
 O18 O 1.0441(5) 0.51190(19) 0.7681(2) 0.0323(10) Uani 1 1 d . . . . .
 H18A H 1.076525 0.549213 0.750644 0.049 Uiso 1 1 d R U . . .
 H18B H 1.076205 0.510242 0.822234 0.049 Uiso 1 1 d R U . . .
 O19 O 0.1738(6) 0.6228(2) 0.6966(3) 0.0575(13) Uani 1 1 d . . . . .
 H19A H 0.261925 0.639066 0.728487 0.086 Uiso 1 1 d R U . . .
 H19B H 0.081095 0.647986 0.689227 0.086 Uiso 1 1 d R U . . .
 O20 O 0.2526(7) 0.3798(2) 0.7837(4) 0.0735(16) Uani 1 1 d . . . . .
 H20A H 0.359440 0.360914 0.750225 0.110 Uiso 1 1 d R U . . .
 H20B H 0.303010 0.414824 0.769225 0.110 Uiso 1 1 d R U . . .
 O21 O 0.9982(6) 0.2494(3) 0.7034(3) 0.088(2) Uani 1 1 d . . . . .
 H21A H 1.008547 0.245823 0.757798 0.132 Uiso 1 1 d R U . . .
 H21B H 1.105497 0.238833 0.684168 0.132 Uiso 1 1 d R U . . .
 O22 O 0.9203(6) 0.7653(3) 0.7896(3) 0.102(2) Uani 1 1 d . U . . .
 H22A H 1.007061 0.768624 0.829040 0.153 Uiso 1 1 d R U . . .
 H22B H 0.962481 0.744854 0.747190 0.153 Uiso 1 1 d R U . . .
 N1 N 0.8643(6) 0.42533(17) 0.4934(2) 0.0196(8) Uani 1 1 d . . . . .
 N2 N 0.8022(6) 0.4882(2) 0.6082(2) 0.0211(9) Uani 1 1 d . . . . .
 N3 N 0.7634(6) 0.6064(2) 0.4287(3) 0.0227(10) Uani 1 1 d . . . . .
 H3 H 0.744297 0.646148 0.414958 0.027 Uiso 1 1 calc R U . . .
 N4 N 0.8315(5) 0.5024(2) 0.3750(2) 0.0231(8) Uani 1 1 d . . . . .
 N5 N 0.7894(7) 0.5884(2) 0.2814(3) 0.0400(13) Uani 1 1 d . . . . .
 H5A H 0.809150 0.563840 0.237266 0.048 Uiso 1 1 calc R U . . .
 H5B H 0.765801 0.628726 0.273257 0.048 Uiso 1 1 calc R U . . .
 N6 N 0.8068(5) 0.57796(18) 1.0117(2) 0.0189(9) Uani 1 1 d . . . . .
 N7 N 0.7460(6) 0.51389(19) 0.8960(2) 0.0204(9) Uani 1 1 d . . . . .
 N8 N 0.7664(6) 0.3939(2) 1.0746(3) 0.0231(10) Uani 1 1 d . . . . .
 H8 H 0.760847 0.353702 1.087987 0.028 Uiso 1 1 calc R U . . .
 N9 N 0.8090(5) 0.5000(2) 1.1296(2) 0.0218(8) Uani 1 1 d . . . . .
 N10 N 0.7987(7) 0.4126(2) 1.2222(3) 0.0414(13) Uani 1 1 d . . . . .
 H10A H 0.816387 0.437674 1.266699 0.050 Uiso 1 1 calc R U . . .
 H10B H 0.786542 0.371743 1.229899 0.050 Uiso 1 1 calc R U . . .
 N11 N 0.3337(6) 0.4939(3) 0.5525(3) 0.0408(12) Uani 1 1 d . . . . .
 N12 N 0.2421(6) 0.4997(3) -0.0639(3) 0.0404(12) Uani 1 1 d . . . . .
 C1 C 0.5678(8) 0.2595(3) 0.4658(4) 0.0409(15) Uani 1 1 d . . . . .
 H1A H 0.451221 0.272506 0.433859 0.049 Uiso 1 1 calc R U . . .
 H1B H 0.561226 0.213410 0.475993 0.049 Uiso 1 1 calc R U . . .
 C2 C 0.7374(7) 0.2743(2) 0.4119(3) 0.0276(12) Uani 1 1 d . . . . .
 H2 H 0.718923 0.253025 0.354798 0.033 Uiso 1 1 calc R U . . .
 C3 C 0.9321(7) 0.2549(3) 0.4516(3) 0.0270(12) Uani 1 1 d . . . . .
 H3A H 0.918979 0.219422 0.493251 0.032 Uiso 1 1 calc R U . . .
 C4 C 1.0034(7) 0.3150(2) 0.4986(3) 0.0264(11) Uani 1 1 d . . . . .
 H4A H 1.142067 0.317290 0.500342 0.032 Uiso 1 1 calc R U . . .
 H4B H 0.959443 0.316705 0.557955 0.032 Uiso 1 1 calc R U . . .
 C5 C 0.9150(7) 0.3687(2) 0.4426(3) 0.0218(10) Uani 1 1 d . . . . .
 H5 H 1.006897 0.381675 0.399148 0.026 Uiso 1 1 calc R U . . .
 C6 C 0.8449(7) 0.4298(2) 0.5826(3) 0.0254(11) Uani 1 1 d . . . . .
 H6A H 0.860520 0.395039 0.620708 0.031 Uiso 1 1 calc R U . . .
 C7 C 0.7930(7) 0.5246(2) 0.5311(3) 0.0187(11) Uani 1 1 d . . . . .
 C8 C 0.8298(6) 0.4859(2) 0.4602(3) 0.0193(10) Uani 1 1 d . . . . .
 C9 C 0.7954(7) 0.5641(2) 0.3622(3) 0.0227(11) Uani 1 1 d . . . . .
 C10 C 0.7594(7) 0.5901(2) 0.5160(3) 0.0185(11) Uani 1 1 d . . . . .
 C11 C 0.5184(9) 0.7425(3) 1.0303(4) 0.0448(16) Uani 1 1 d . . . . .
 H11A H 0.404449 0.729975 1.060177 0.054 Uiso 1 1 calc R U . . .
 H11B H 0.510087 0.788296 1.017595 0.054 Uiso 1 1 calc R U . . .
 C12 C 0.6948(7) 0.7290(2) 1.0885(3) 0.0277(12) Uani 1 1 d . . . . .
 H12 H 0.681202 0.751898 1.144111 0.033 Uiso 1 1 calc R U . . .
 C13 C 0.8857(8) 0.7490(2) 1.0510(3) 0.0282(12) Uani 1 1 d . . . . .
 H13A H 0.867653 0.783656 1.007761 0.034 Uiso 1 1 calc R U . . .
 C14 C 0.9522(7) 0.6878(2) 1.0086(3) 0.0271(11) Uani 1 1 d . . . . .
 H14A H 1.090944 0.685416 1.010417 0.033 Uiso 1 1 calc R U . . .
 H14B H 0.904705 0.685142 0.948077 0.033 Uiso 1 1 calc R U . . .
 C15 C 0.8681(7) 0.6348(2) 1.0633(3) 0.0203(10) Uani 1 1 d . . . . .
 H15 H 0.965742 0.621105 1.107464 0.024 Uiso 1 1 calc R U . . .
 C16 C 0.7768(7) 0.5726(2) 0.9230(3) 0.0240(11) Uani 1 1 d . . . . .
 H16 H 0.778210 0.607766 0.885309 0.029 Uiso 1 1 calc R U . . .
 C17 C 0.7543(7) 0.4774(2) 0.9724(3) 0.0181(10) Uani 1 1 d . . . . .
 C18 C 0.7903(7) 0.5165(2) 1.0439(3) 0.0204(10) Uani 1 1 d . . . . .
 C19 C 0.7902(7) 0.4370(2) 1.1416(3) 0.0237(11) Uani 1 1 d . . . . .
 C20 C 0.7504(7) 0.4101(2) 0.9865(3) 0.0199(11) Uani 1 1 d . . . . .
 C21 C 0.3742(8) 0.4442(3) 0.5034(4) 0.0437(15) Uani 1 1 d . . . . .
 H21 H 0.407317 0.405597 0.531164 0.052 Uiso 1 1 calc R U . . .
 C22 C 0.3703(8) 0.4458(4) 0.4137(5) 0.0537(18) Uani 1 1 d . . . . .
 H22 H 0.399280 0.408979 0.382187 0.064 Uiso 1 1 calc R U . . .
 C23 C 0.3227(8) 0.5031(4) 0.3696(4) 0.0514(17) Uani 1 1 d D . . . .
 C24 C 0.2830(9) 0.5542(4) 0.4216(5) 0.0532(19) Uani 1 1 d . . . . .
 H24 H 0.250107 0.593691 0.396198 0.064 Uiso 1 1 calc R U . . .
 C25 C 0.2909(9) 0.5482(4) 0.5099(5) 0.0500(18) Uani 1 1 d . . . . .
 H25 H 0.264614 0.584545 0.543077 0.060 Uiso 1 1 calc R U . . .
 C26 C 0.2301(9) 0.4442(4) -0.0214(4) 0.0440(16) Uani 1 1 d . . . . .
 H26 H 0.198866 0.407274 -0.053576 0.053 Uiso 1 1 calc R U . . .
 C27 C 0.2614(9) 0.4385(4) 0.0675(5) 0.0529(19) Uani 1 1 d . . . . .
 H27 H 0.255006 0.398190 0.093827 0.063 Uiso 1 1 calc R U . . .
 C28 C 0.3019(8) 0.4918(4) 0.1180(4) 0.0534(18) Uani 1 1 d D . . . .
 C29 C 0.3256(8) 0.5497(4) 0.0734(4) 0.0543(19) Uani 1 1 d . . . . .
 H29 H 0.362013 0.586977 0.103616 0.065 Uiso 1 1 calc R U . . .
 C30 C 0.2942(8) 0.5506(3) -0.0159(4) 0.0447(16) Uani 1 1 d . . . . .
 H30 H 0.310514 0.589515 -0.044835 0.054 Uiso 1 1 calc R U . . .
 C32 C 0.3212(13) 0.4747(5) 0.2149(5) 0.042(2) Uani 0.693(13) 1 d D . P A 1
 H32 H 0.338852 0.432038 0.231932 0.050 Uiso 0.693(13) 1 calc R U P A 1
 C31 C 0.3131(15) 0.5198(5) 0.2739(5) 0.044(3) Uani 0.693(13) 1 d D . P A 1
 H31 H 0.301271 0.562619 0.256622 0.053 Uiso 0.693(13) 1 calc R U P A 1
 C31' C 0.320(3) 0.4772(11) 0.2746(10) 0.039(5) Uani 0.307(13) 1 d D . P A 2
 H31' H 0.315394 0.433185 0.263487 0.047 Uiso 0.307(13) 1 calc R U P A 2
 C32' C 0.326(3) 0.5185(11) 0.2106(10) 0.040(5) Uani 0.307(13) 1 d D . P A 2
 H32' H 0.343124 0.562373 0.220972 0.048 Uiso 0.307(13) 1 calc R U P A 2

loop_
  _atom_site_aniso_label
  _atom_site_aniso_U_11
  _atom_site_aniso_U_22
  _atom_site_aniso_U_33
  _atom_site_aniso_U_23
  _atom_site_aniso_U_13
  _atom_site_aniso_U_12
 Co1 0.0250(3) 0.0167(3) 0.0161(3) -0.0006(2) 0.0008(2) 0.0013(3)
 P1 0.0304(8) 0.0229(7) 0.0416(9) -0.0105(6) 0.0069(6) -0.0030(6)
 P2 0.0287(8) 0.0244(7) 0.0396(8) -0.0092(6) -0.0054(6) 0.0054(6)
 O1 0.050(3) 0.031(2) 0.044(2) -0.0125(18) 0.021(2) -0.0145(19)
 O2 0.048(3) 0.036(2) 0.055(3) -0.023(2) 0.012(2) -0.0117(19)
 O3 0.027(2) 0.029(2) 0.044(2) -0.0109(18) 0.0099(18) -0.0054(17)
 O4 0.046(3) 0.041(3) 0.083(3) -0.008(2) -0.010(2) 0.011(2)
 O5 0.030(2) 0.0206(19) 0.030(2) -0.0023(16) -0.0089(16) 0.0021(15)
 O6 0.052(2) 0.041(2) 0.031(2) -0.0005(18) 0.0084(18) 0.025(2)
 O7 0.046(2) 0.0179(19) 0.0189(18) -0.0010(15) 0.0036(16) 0.0037(16)
 O8 0.056(3) 0.034(2) 0.043(2) -0.0135(19) -0.022(2) 0.020(2)
 O9 0.045(2) 0.034(2) 0.045(2) -0.0191(18) -0.0083(19) 0.0099(19)
 O10 0.049(3) 0.040(3) 0.101(4) -0.014(3) 0.024(3) -0.009(2)
 O11 0.030(2) 0.032(2) 0.041(2) -0.0121(18) -0.0057(17) 0.0072(17)
 O12 0.032(2) 0.0183(19) 0.030(2) -0.0034(16) 0.0102(16) 0.0013(15)
 O13 0.054(3) 0.049(3) 0.035(2) -0.007(2) -0.0017(19) -0.030(2)
 O14 0.044(2) 0.0172(19) 0.0217(19) -0.0031(15) 0.0020(16) -0.0038(16)
 O15 0.040(2) 0.023(2) 0.020(2) 0.0027(16) 0.0042(17) 0.0085(17)
 O16 0.048(2) 0.020(2) 0.0189(19) 0.0007(16) -0.0018(17) -0.0047(18)
 O17 0.030(2) 0.051(3) 0.029(2) 0.002(2) 0.0028(16) 0.0028(19)
 O18 0.0267(19) 0.041(3) 0.029(2) 0.0028(19) -0.0008(15) -0.0021(18)
 O19 0.053(3) 0.035(3) 0.082(3) 0.001(2) -0.021(3) -0.008(2)
 O20 0.088(4) 0.046(3) 0.089(4) -0.010(3) 0.040(3) -0.003(3)
 O21 0.033(3) 0.197(6) 0.034(2) -0.019(3) 0.001(2) 0.005(3)
 O22 0.036(3) 0.219(7) 0.052(3) -0.046(4) 0.005(2) -0.005(4)
 N1 0.030(2) 0.0158(19) 0.0129(18) -0.0009(15) 0.0037(17) 0.0022(17)
 N2 0.029(2) 0.019(2) 0.015(2) 0.0018(17) 0.0016(16) 0.0047(17)
 N3 0.039(3) 0.016(2) 0.013(2) 0.0016(17) 0.0011(18) 0.0032(18)
 N4 0.033(2) 0.0209(19) 0.0153(18) 0.0007(19) 0.0015(16) 0.002(2)
 N5 0.082(4) 0.024(3) 0.014(2) 0.0036(19) 0.003(2) 0.011(2)
 N6 0.026(2) 0.0155(19) 0.0152(19) 0.0001(15) -0.0029(17) 0.0004(17)
 N7 0.029(2) 0.018(2) 0.015(2) -0.0017(17) 0.0006(16) -0.0001(17)
 N8 0.038(3) 0.015(2) 0.016(2) 0.0030(17) 0.0019(18) -0.0030(19)
 N9 0.030(2) 0.0193(19) 0.0156(18) -0.0013(18) -0.0002(15) -0.002(2)
 N10 0.088(4) 0.021(3) 0.014(2) 0.0026(19) -0.001(2) -0.001(2)
 N11 0.032(3) 0.053(4) 0.037(3) 0.001(3) -0.004(2) -0.005(3)
 N12 0.037(3) 0.048(3) 0.036(3) 0.002(3) -0.001(2) 0.004(3)
 C1 0.038(3) 0.039(4) 0.046(4) -0.007(3) 0.004(3) -0.012(3)
 C2 0.029(3) 0.024(3) 0.030(3) -0.008(2) -0.001(2) 0.000(2)
 C3 0.039(3) 0.021(3) 0.021(3) 0.002(2) 0.005(2) 0.005(2)
 C4 0.030(3) 0.023(3) 0.026(3) 0.000(2) -0.001(2) 0.006(2)
 C5 0.026(3) 0.020(2) 0.020(2) -0.0035(19) 0.007(2) 0.003(2)
 C6 0.037(3) 0.020(3) 0.020(3) 0.005(2) 0.006(2) 0.004(2)
 C7 0.026(3) 0.016(2) 0.014(2) 0.0013(19) 0.001(2) -0.0026(19)
 C8 0.021(2) 0.018(3) 0.019(2) 0.0008(18) 0.0021(19) -0.0001(19)
 C9 0.032(3) 0.019(3) 0.017(2) 0.004(2) 0.001(2) -0.001(2)
 C10 0.019(3) 0.021(3) 0.015(3) 0.002(2) 0.003(2) -0.004(2)
 C11 0.048(4) 0.046(4) 0.039(4) -0.012(3) -0.007(3) 0.019(3)
 C12 0.039(3) 0.017(3) 0.027(3) -0.007(2) -0.001(2) 0.003(2)
 C13 0.045(3) 0.016(3) 0.023(3) -0.002(2) -0.004(2) -0.003(2)
 C14 0.028(3) 0.024(3) 0.030(3) -0.001(2) 0.006(2) -0.004(2)
 C15 0.027(3) 0.017(2) 0.016(2) -0.0037(19) -0.004(2) 0.000(2)
 C16 0.037(3) 0.021(3) 0.014(2) 0.001(2) -0.003(2) 0.000(2)
 C17 0.024(3) 0.016(2) 0.014(2) 0.0000(19) 0.0027(19) -0.0029(19)
 C18 0.024(3) 0.019(3) 0.019(2) 0.0016(18) 0.001(2) -0.001(2)
 C19 0.033(3) 0.022(3) 0.016(2) 0.000(2) -0.001(2) 0.003(2)
 C20 0.022(3) 0.019(3) 0.018(3) -0.003(2) 0.000(2) -0.001(2)
 C21 0.037(3) 0.038(4) 0.054(4) 0.010(3) -0.011(3) -0.004(3)
 C22 0.029(3) 0.068(5) 0.063(5) -0.029(4) -0.009(3) 0.003(3)
 C23 0.024(3) 0.095(5) 0.035(2) 0.007(4) -0.005(2) -0.012(4)
 C24 0.043(4) 0.059(5) 0.057(5) 0.026(4) -0.010(3) -0.003(4)
 C25 0.041(4) 0.044(4) 0.064(5) -0.006(4) -0.007(3) -0.008(3)
 C26 0.046(4) 0.042(4) 0.043(4) 0.002(3) 0.000(3) 0.001(3)
 C27 0.048(4) 0.061(5) 0.050(4) 0.018(4) 0.001(3) 0.007(4)
 C28 0.027(3) 0.099(6) 0.034(2) 0.008(4) -0.002(2) 0.007(4)
 C29 0.033(4) 0.070(5) 0.060(5) -0.033(4) 0.001(3) -0.002(3)
 C30 0.038(4) 0.039(4) 0.058(4) 0.006(3) 0.008(3) 0.004(3)
 C32 0.045(6) 0.042(5) 0.038(3) 0.007(3) -0.004(4) -0.001(5)
 C31 0.055(7) 0.039(5) 0.039(3) 0.009(3) 0.000(4) 0.002(5)
 C31' 0.028(11) 0.056(10) 0.032(4) 0.019(5) -0.004(6) -0.008(9)
 C32' 0.031(11) 0.055(10) 0.033(4) 0.019(5) -0.003(5) -0.005(8)

_geom_special_details
;
 All esds (except the esd in the dihedral angle between two l.s. planes)
 are estimated using the full covariance matrix.  The cell esds are taken
 into account individually in the estimation of esds in distances, angles
 and torsion angles; correlations between esds in cell parameters are only
 used when they are defined by crystal symmetry.  An approximate (isotropic)
 treatment of cell esds is used for estimating esds involving l.s. planes.
;
loop_
  _geom_bond_atom_site_label_1
  _geom_bond_atom_site_label_2
  _geom_bond_distance
  _geom_bond_site_symmetry_2
  _geom_bond_publ_flag
 Co1 O15 2.092(4) . ?
 Co1 O16 2.106(4) . ?
 Co1 O17 2.040(3) . ?
 Co1 O18 2.065(3) . ?
 Co1 N2 2.242(4) . ?
 Co1 N7 2.227(4) . ?
 P1 O1 1.596(4) . ?
 P1 O2 1.480(4) . ?
 P1 O3 1.497(4) . ?
 P1 O4 1.566(4) . ?
 P2 O8 1.599(4) . ?
 P2 O9 1.485(4) . ?
 P2 O10 1.560(4) . ?
 P2 O11 1.494(4) . ?
 O1 C1 1.424(6) . ?
 O4 H4 0.7997 . ?
 O5 C2 1.445(6) . ?
 O5 C5 1.424(6) . ?
 O6 H6 0.8077 . ?
 O6 C3 1.421(6) . ?
 O7 C10 1.256(6) . ?
 O8 C11 1.441(6) . ?
 O10 H10 0.7916 . ?
 O12 C12 1.435(6) . ?
 O12 C15 1.416(5) . ?
 O13 H13 0.8082 . ?
 O13 C13 1.418(6) . ?
 O14 C20 1.239(6) . ?
 O15 H15A 0.8489 . ?
 O15 H15B 0.8470 . ?
 O16 H16A 0.8454 . ?
 O16 H16B 0.8361 . ?
 O17 H17A 0.8500 . ?
 O17 H17B 0.8501 . ?
 O18 H18A 0.8521 . ?
 O18 H18B 0.8482 . ?
 O19 H19A 0.8394 . ?
 O19 H19B 0.8359 . ?
 O20 H20A 1.0026 . ?
 O20 H20B 0.8422 . ?
 O21 H21A 0.8331 . ?
 O21 H21B 0.8459 . ?
 O22 H22A 0.8383 . ?
 O22 H22B 0.8378 . ?
 N1 C5 1.460(5) . ?
 N1 C6 1.377(6) . ?
 N1 C8 1.372(5) . ?
 N2 C6 1.311(6) . ?
 N2 C7 1.397(6) . ?
 N3 H3 0.8600 . ?
 N3 C9 1.368(6) . ?
 N3 C10 1.375(6) . ?
 N4 C8 1.344(5) . ?
 N4 C9 1.316(6) . ?
 N5 H5A 0.8600 . ?
 N5 H5B 0.8600 . ?
 N5 C9 1.333(6) . ?
 N6 C15 1.472(6) . ?
 N6 C16 1.365(5) . ?
 N6 C18 1.372(5) . ?
 N7 C16 1.300(6) . ?
 N7 C17 1.390(6) . ?
 N8 H8 0.8600 . ?
 N8 C19 1.362(6) . ?
 N8 C20 1.385(6) . ?
 N9 C18 1.353(5) . ?
 N9 C19 1.328(6) . ?
 N10 H10A 0.8600 . ?
 N10 H10B 0.8600 . ?
 N10 C19 1.329(6) . ?
 N11 C21 1.314(8) . ?
 N11 C25 1.328(8) . ?
 N12 C26 1.326(8) . ?
 N12 C30 1.326(8) . ?
 C1 H1A 0.9700 . ?
 C1 H1B 0.9700 . ?
 C1 C2 1.504(7) . ?
 C2 H2 0.9800 . ?
 C2 C3 1.520(7) . ?
 C3 H3A 0.9800 . ?
 C3 C4 1.511(7) . ?
 C4 H4A 0.9700 . ?
 C4 H4B 0.9700 . ?
 C4 C5 1.518(6) . ?
 C5 H5 0.9800 . ?
 C6 H6A 0.9300 . ?
 C7 C8 1.380(6) . ?
 C7 C10 1.397(7) . ?
 C11 H11A 0.9700 . ?
 C11 H11B 0.9700 . ?
 C11 C12 1.515(7) . ?
 C12 H12 0.9800 . ?
 C12 C13 1.532(7) . ?
 C13 H13A 0.9800 . ?
 C13 C14 1.507(7) . ?
 C14 H14A 0.9700 . ?
 C14 H14B 0.9700 . ?
 C14 C15 1.515(6) . ?
 C15 H15 0.9800 . ?
 C16 H16 0.9300 . ?
 C17 C18 1.375(6) . ?
 C17 C20 1.412(7) . ?
 C21 H21 0.9300 . ?
 C21 C22 1.368(8) . ?
 C22 H22 0.9300 . ?
 C22 C23 1.399(10) . ?
 C23 C24 1.361(10) . ?
 C23 C31 1.499(10) . ?
 C23 C31' 1.544(17) . ?
 C24 H24 0.9300 . ?
 C24 C25 1.353(9) . ?
 C25 H25 0.9300 . ?
 C26 H26 0.9300 . ?
 C26 C27 1.371(9) . ?
 C27 H27 0.9300 . ?
 C27 C28 1.368(10) . ?
 C28 C29 1.394(10) . ?
 C28 C32 1.521(10) . ?
 C28 C32' 1.521(17) . ?
 C29 H29 0.9300 . ?
 C29 C30 1.371(9) . ?
 C30 H30 0.9300 . ?
 C32 H32 0.9300 . ?
 C32 C31 1.300(12) . ?
 C31 H31 0.9300 . ?
 C31' H31' 0.9300 . ?
 C31' C32' 1.30(2) . ?
 C32' H32' 0.9300 . ?

loop_
  _geom_angle_atom_site_label_1
  _geom_angle_atom_site_label_2
  _geom_angle_atom_site_label_3
  _geom_angle
  _geom_angle_site_symmetry_1
  _geom_angle_site_symmetry_3
  _geom_angle_publ_flag
 O15 Co1 O16 179.21(17) . . ?
 O15 Co1 N2 91.31(14) . . ?
 O15 Co1 N7 89.00(14) . . ?
 O16 Co1 N2 88.66(14) . . ?
 O16 Co1 N7 91.14(14) . . ?
 O17 Co1 O15 89.59(16) . . ?
 O17 Co1 O16 89.62(16) . . ?
 O17 Co1 O18 177.42(16) . . ?
 O17 Co1 N2 91.15(14) . . ?
 O17 Co1 N7 97.04(14) . . ?
 O18 Co1 O15 90.92(15) . . ?
 O18 Co1 O16 89.87(15) . . ?
 O18 Co1 N2 86.31(14) . . ?
 O18 Co1 N7 85.49(14) . . ?
 N7 Co1 N2 171.80(16) . . ?
 O2 P1 O1 104.6(2) . . ?
 O2 P1 O3 117.3(2) . . ?
 O2 P1 O4 112.8(2) . . ?
 O3 P1 O1 110.2(2) . . ?
 O3 P1 O4 106.5(2) . . ?
 O4 P1 O1 104.7(2) . . ?
 O9 P2 O8 104.8(2) . . ?
 O9 P2 O10 113.1(2) . . ?
 O9 P2 O11 118.3(2) . . ?
 O10 P2 O8 105.7(3) . . ?
 O11 P2 O8 109.4(2) . . ?
 O11 P2 O10 104.9(2) . . ?
 C1 O1 P1 122.1(3) . . ?
 P1 O4 H4 110.9 . . ?
 C5 O5 C2 110.3(4) . . ?
 C3 O6 H6 110.0 . . ?
 C11 O8 P2 119.8(3) . . ?
 P2 O10 H10 107.8 . . ?
 C15 O12 C12 110.3(4) . . ?
 C13 O13 H13 108.8 . . ?
 Co1 O15 H15A 109.9 . . ?
 Co1 O15 H15B 109.3 . . ?
 H15A O15 H15B 106.1 . . ?
 Co1 O16 H16A 109.0 . . ?
 Co1 O16 H16B 109.3 . . ?
 H16A O16 H16B 106.7 . . ?
 Co1 O17 H17A 109.4 . . ?
 Co1 O17 H17B 109.1 . . ?
 H17A O17 H17B 104.5 . . ?
 Co1 O18 H18A 110.0 . . ?
 Co1 O18 H18B 109.6 . . ?
 H18A O18 H18B 106.1 . . ?
 H19A O19 H19B 111.9 . . ?
 H20A O20 H20B 82.7 . . ?
 H21A O21 H21B 106.4 . . ?
 H22A O22 H22B 109.2 . . ?
 C6 N1 C5 128.0(4) . . ?
 C8 N1 C5 125.7(4) . . ?
 C8 N1 C6 106.3(4) . . ?
 C6 N2 Co1 116.2(3) . . ?
 C6 N2 C7 104.5(4) . . ?
 C7 N2 Co1 139.2(3) . . ?
 C9 N3 H3 117.6 . . ?
 C9 N3 C10 124.9(4) . . ?
 C10 N3 H3 117.6 . . ?
 C9 N4 C8 112.4(4) . . ?
 H5A N5 H5B 120.0 . . ?
 C9 N5 H5A 120.0 . . ?
 C9 N5 H5B 120.0 . . ?
 C16 N6 C15 128.7(4) . . ?
 C16 N6 C18 105.5(4) . . ?
 C18 N6 C15 125.4(4) . . ?
 C16 N7 Co1 115.0(3) . . ?
 C16 N7 C17 104.1(4) . . ?
 C17 N7 Co1 139.6(3) . . ?
 C19 N8 H8 117.6 . . ?
 C19 N8 C20 124.9(4) . . ?
 C20 N8 H8 117.6 . . ?
 C19 N9 C18 112.1(4) . . ?
 H10A N10 H10B 120.0 . . ?
 C19 N10 H10A 120.0 . . ?
 C19 N10 H10B 120.0 . . ?
 C21 N11 C25 115.9(5) . . ?
 C26 N12 C30 116.3(5) . . ?
 O1 C1 H1A 109.5 . . ?
 O1 C1 H1B 109.5 . . ?
 O1 C1 C2 110.9(4) . . ?
 H1A C1 H1B 108.0 . . ?
 C2 C1 H1A 109.5 . . ?
 C2 C1 H1B 109.5 . . ?
 O5 C2 C1 109.6(4) . . ?
 O5 C2 H2 108.5 . . ?
 O5 C2 C3 105.4(4) . . ?
 C1 C2 H2 108.5 . . ?
 C1 C2 C3 116.2(5) . . ?
 C3 C2 H2 108.5 . . ?
 O6 C3 C2 109.6(4) . . ?
 O6 C3 H3A 110.5 . . ?
 O6 C3 C4 111.5(4) . . ?
 C2 C3 H3A 110.5 . . ?
 C4 C3 C2 104.0(4) . . ?
 C4 C3 H3A 110.5 . . ?
 C3 C4 H4A 111.2 . . ?
 C3 C4 H4B 111.2 . . ?
 C3 C4 C5 102.7(4) . . ?
 H4A C4 H4B 109.1 . . ?
 C5 C4 H4A 111.2 . . ?
 C5 C4 H4B 111.2 . . ?
 O5 C5 N1 110.2(4) . . ?
 O5 C5 C4 107.5(4) . . ?
 O5 C5 H5 108.6 . . ?
 N1 C5 C4 113.2(4) . . ?
 N1 C5 H5 108.6 . . ?
 C4 C5 H5 108.6 . . ?
 N1 C6 H6A 123.5 . . ?
 N2 C6 N1 113.0(4) . . ?
 N2 C6 H6A 123.5 . . ?
 N2 C7 C10 131.7(4) . . ?
 C8 C7 N2 110.1(4) . . ?
 C8 C7 C10 118.2(4) . . ?
 N1 C8 C7 106.2(4) . . ?
 N4 C8 N1 125.6(4) . . ?
 N4 C8 C7 128.2(4) . . ?
 N4 C9 N3 123.4(4) . . ?
 N4 C9 N5 120.3(4) . . ?
 N5 C9 N3 116.4(4) . . ?
 O7 C10 N3 118.3(5) . . ?
 O7 C10 C7 128.9(5) . . ?
 N3 C10 C7 112.8(4) . . ?
 O8 C11 H11A 109.8 . . ?
 O8 C11 H11B 109.8 . . ?
 O8 C11 C12 109.2(4) . . ?
 H11A C11 H11B 108.3 . . ?
 C12 C11 H11A 109.8 . . ?
 C12 C11 H11B 109.8 . . ?
 O12 C12 C11 111.0(5) . . ?
 O12 C12 H12 108.1 . . ?
 O12 C12 C13 105.7(4) . . ?
 C11 C12 H12 108.1 . . ?
 C11 C12 C13 115.5(5) . . ?
 C13 C12 H12 108.1 . . ?
 O13 C13 C12 108.9(4) . . ?
 O13 C13 H13A 111.2 . . ?
 O13 C13 C14 111.3(4) . . ?
 C12 C13 H13A 111.2 . . ?
 C14 C13 C12 102.8(4) . . ?
 C14 C13 H13A 111.2 . . ?
 C13 C14 H14A 111.0 . . ?
 C13 C14 H14B 111.0 . . ?
 C13 C14 C15 103.9(4) . . ?
 H14A C14 H14B 109.0 . . ?
 C15 C14 H14A 111.0 . . ?
 C15 C14 H14B 111.0 . . ?
 O12 C15 N6 110.7(4) . . ?
 O12 C15 C14 107.6(4) . . ?
 O12 C15 H15 108.3 . . ?
 N6 C15 C14 113.4(4) . . ?
 N6 C15 H15 108.3 . . ?
 C14 C15 H15 108.3 . . ?
 N6 C16 H16 123.0 . . ?
 N7 C16 N6 114.1(4) . . ?
 N7 C16 H16 123.0 . . ?
 N7 C17 C20 131.8(4) . . ?
 C18 C17 N7 110.1(4) . . ?
 C18 C17 C20 117.8(4) . . ?
 N6 C18 C17 106.2(4) . . ?
 N9 C18 N6 125.1(4) . . ?
 N9 C18 C17 128.7(4) . . ?
 N9 C19 N8 123.5(4) . . ?
 N9 C19 N10 120.0(4) . . ?
 N10 C19 N8 116.4(5) . . ?
 O14 C20 N8 119.3(5) . . ?
 O14 C20 C17 128.0(5) . . ?
 N8 C20 C17 112.7(4) . . ?
 N11 C21 H21 118.1 . . ?
 N11 C21 C22 123.8(6) . . ?
 C22 C21 H21 118.1 . . ?
 C21 C22 H22 120.1 . . ?
 C21 C22 C23 119.8(6) . . ?
 C23 C22 H22 120.1 . . ?
 C22 C23 C31 131.6(8) . . ?
 C22 C23 C31' 98.6(10) . . ?
 C24 C23 C22 115.5(6) . . ?
 C24 C23 C31 112.8(8) . . ?
 C24 C23 C31' 145.5(10) . . ?
 C23 C24 H24 119.7 . . ?
 C25 C24 C23 120.6(7) . . ?
 C25 C24 H24 119.7 . . ?
 N11 C25 C24 124.4(7) . . ?
 N11 C25 H25 117.8 . . ?
 C24 C25 H25 117.8 . . ?
 N12 C26 H26 118.4 . . ?
 N12 C26 C27 123.2(7) . . ?
 C27 C26 H26 118.4 . . ?
 C26 C27 H27 119.7 . . ?
 C28 C27 C26 120.6(7) . . ?
 C28 C27 H27 119.7 . . ?
 C27 C28 C29 116.6(6) . . ?
 C27 C28 C32 111.5(8) . . ?
 C27 C28 C32' 146.0(10) . . ?
 C29 C28 C32 131.8(8) . . ?
 C29 C28 C32' 97.4(10) . . ?
 C28 C29 H29 120.7 . . ?
 C30 C29 C28 118.6(6) . . ?
 C30 C29 H29 120.7 . . ?
 N12 C30 C29 124.5(6) . . ?
 N12 C30 H30 117.7 . . ?
 C29 C30 H30 117.7 . . ?
 C28 C32 H32 119.9 . . ?
 C31 C32 C28 120.2(9) . . ?
 C31 C32 H32 119.9 . . ?
 C23 C31 H31 119.7 . . ?
 C32 C31 C23 120.5(9) . . ?
 C32 C31 H31 119.7 . . ?
 C23 C31' H31' 120.8 . . ?
 C32' C31' C23 118.5(19) . . ?
 C32' C31' H31' 120.8 . . ?
 C28 C32' H32' 121.6 . . ?
 C31' C32' C28 116.9(19) . . ?
 C31' C32' H32' 121.6 . . ?

loop_
  _geom_hbond_atom_site_label_D
  _geom_hbond_atom_site_label_H
  _geom_hbond_atom_site_label_A
  _geom_hbond_distance_DH
  _geom_hbond_distance_HA
  _geom_hbond_distance_DA
  _geom_hbond_angle_DHA
  _geom_hbond_site_symmetry_A
 O4 H4 O21 0.80 1.79 2.588(6) 172.1 .
 O6 H6 O7 0.81 1.91 2.709(5) 169.0 2_746
 O10 H10 O22 0.79 1.80 2.577(6) 165.9 .
 O13 H13 O14 0.81 2.01 2.807(5) 167.9 2_757
 O15 H15A O7 0.85 1.78 2.623(5) 173.2 .
 O15 H15B O9 0.85 1.97 2.710(5) 145.3 .
 O16 H16A O14 0.85 1.78 2.628(5) 175.6 .
 O16 H16B O2 0.84 1.90 2.699(5) 158.6 .
 O18 H18A O19 0.85 1.88 2.718(6) 169.2 1_655
 O18 H18B N12 0.85 2.06 2.873(5) 160.6 1_656
 O19 H19A O9 0.84 1.88 2.717(5) 174.4 .
 O19 H19B O6 0.84 2.33 3.078(6) 148.7 2_656
 O21 H21A O13 0.83 1.92 2.711(5) 158.6 2_747
 O21 H21B O3 0.85 1.85 2.685(5) 167.1 1_655
 O22 H22A O11 0.84 1.86 2.642(6) 155.6 1_655
 O22 H22B O6 0.84 2.00 2.724(6) 143.6 2_756
 N3 H3 O3 0.86 1.85 2.703(5) 172.9 2_656
 N5 H5A N9 0.86 2.11 2.961(6) 170.6 1_554
 N5 H5B O12 0.86 2.63 3.084(6) 114.0 1_554
 N8 H8 O11 0.86 1.87 2.731(6) 175.9 2_647
 N10 H10A N4 0.86 2.13 2.986(6) 174.4 1_556
 N10 H10B O5 0.86 2.65 3.073(6) 111.5 1_556

loop_
  _geom_torsion_atom_site_label_1
  _geom_torsion_atom_site_label_2
  _geom_torsion_atom_site_label_3
  _geom_torsion_atom_site_label_4
  _geom_torsion
  _geom_torsion_site_symmetry_1
  _geom_torsion_site_symmetry_2
  _geom_torsion_site_symmetry_3
  _geom_torsion_site_symmetry_4
  _geom_torsion_publ_flag
 Co1 N2 C6 N1 176.8(3) . . . . ?
 Co1 N2 C7 C8 -175.2(4) . . . . ?
 Co1 N2 C7 C10 6.6(9) . . . . ?
 Co1 N7 C16 N6 -168.9(3) . . . . ?
 Co1 N7 C17 C18 165.3(4) . . . . ?
 Co1 N7 C17 C20 -7.9(9) . . . . ?
 P1 O1 C1 C2 -142.0(4) . . . . ?
 P2 O8 C11 C12 -145.3(4) . . . . ?
 O1 C1 C2 O5 -58.3(6) . . . . ?
 O1 C1 C2 C3 60.9(7) . . . . ?
 O2 P1 O1 C1 -172.7(4) . . . . ?
 O3 P1 O1 C1 -45.7(5) . . . . ?
 O4 P1 O1 C1 68.5(5) . . . . ?
 O5 C2 C3 O6 -91.4(5) . . . . ?
 O5 C2 C3 C4 28.0(5) . . . . ?
 O6 C3 C4 C5 86.6(5) . . . . ?
 O8 C11 C12 O12 -58.6(6) . . . . ?
 O8 C11 C12 C13 61.8(7) . . . . ?
 O9 P2 O8 C11 -170.5(4) . . . . ?
 O10 P2 O8 C11 69.8(5) . . . . ?
 O11 P2 O8 C11 -42.7(5) . . . . ?
 O12 C12 C13 O13 -89.3(5) . . . . ?
 O12 C12 C13 C14 28.8(5) . . . . ?
 O13 C13 C14 C15 86.6(5) . . . . ?
 N2 C7 C8 N1 -0.7(5) . . . . ?
 N2 C7 C8 N4 178.9(4) . . . . ?
 N2 C7 C10 O7 -1.2(9) . . . . ?
 N2 C7 C10 N3 179.7(5) . . . . ?
 N7 C17 C18 N6 -0.7(5) . . . . ?
 N7 C17 C18 N9 180.0(4) . . . . ?
 N7 C17 C20 O14 1.0(10) . . . . ?
 N7 C17 C20 N8 178.7(5) . . . . ?
 N11 C21 C22 C23 0.6(9) . . . . ?
 N12 C26 C27 C28 2.0(10) . . . . ?
 C1 C2 C3 O6 147.1(5) . . . . ?
 C1 C2 C3 C4 -93.5(5) . . . . ?
 C2 O5 C5 N1 -131.0(4) . . . . ?
 C2 O5 C5 C4 -7.3(5) . . . . ?
 C2 C3 C4 C5 -31.5(5) . . . . ?
 C3 C4 C5 O5 24.4(5) . . . . ?
 C3 C4 C5 N1 146.3(4) . . . . ?
 C5 O5 C2 C1 112.6(4) . . . . ?
 C5 O5 C2 C3 -13.0(5) . . . . ?
 C5 N1 C6 N2 178.5(4) . . . . ?
 C5 N1 C8 N4 2.1(7) . . . . ?
 C5 N1 C8 C7 -178.2(4) . . . . ?
 C6 N1 C5 O5 103.8(5) . . . . ?
 C6 N1 C5 C4 -16.5(7) . . . . ?
 C6 N1 C8 N4 -179.0(4) . . . . ?
 C6 N1 C8 C7 0.6(5) . . . . ?
 C6 N2 C7 C8 0.5(5) . . . . ?
 C6 N2 C7 C10 -177.7(5) . . . . ?
 C7 N2 C6 N1 0.0(6) . . . . ?
 C8 N1 C5 O5 -77.6(5) . . . . ?
 C8 N1 C5 C4 162.1(4) . . . . ?
 C8 N1 C6 N2 -0.4(6) . . . . ?
 C8 N4 C9 N3 1.1(7) . . . . ?
 C8 N4 C9 N5 -179.2(5) . . . . ?
 C8 C7 C10 O7 -179.2(5) . . . . ?
 C8 C7 C10 N3 1.7(6) . . . . ?
 C9 N3 C10 O7 -178.9(5) . . . . ?
 C9 N3 C10 C7 0.3(7) . . . . ?
 C9 N4 C8 N1 -179.3(5) . . . . ?
 C9 N4 C8 C7 1.1(7) . . . . ?
 C10 N3 C9 N4 -1.9(8) . . . . ?
 C10 N3 C9 N5 178.4(4) . . . . ?
 C10 C7 C8 N1 177.8(4) . . . . ?
 C10 C7 C8 N4 -2.6(7) . . . . ?
 C11 C12 C13 O13 147.5(5) . . . . ?
 C11 C12 C13 C14 -94.4(5) . . . . ?
 C12 O12 C15 N6 -127.3(4) . . . . ?
 C12 O12 C15 C14 -2.8(5) . . . . ?
 C12 C13 C14 C15 -29.8(5) . . . . ?
 C13 C14 C15 O12 21.1(5) . . . . ?
 C13 C14 C15 N6 144.0(4) . . . . ?
 C15 O12 C12 C11 109.5(5) . . . . ?
 C15 O12 C12 C13 -16.5(5) . . . . ?
 C15 N6 C16 N7 171.9(4) . . . . ?
 C15 N6 C18 N9 7.2(7) . . . . ?
 C15 N6 C18 C17 -172.2(4) . . . . ?
 C16 N6 C15 O12 105.3(5) . . . . ?
 C16 N6 C15 C14 -15.9(7) . . . . ?
 C16 N6 C18 N9 -179.7(4) . . . . ?
 C16 N6 C18 C17 0.9(5) . . . . ?
 C16 N7 C17 C18 0.1(5) . . . . ?
 C16 N7 C17 C20 -173.2(5) . . . . ?
 C17 N7 C16 N6 0.6(5) . . . . ?
 C18 N6 C15 O12 -83.2(5) . . . . ?
 C18 N6 C15 C14 155.7(4) . . . . ?
 C18 N6 C16 N7 -1.0(5) . . . . ?
 C18 N9 C19 N8 3.6(7) . . . . ?
 C18 N9 C19 N10 -177.9(5) . . . . ?
 C18 C17 C20 O14 -171.9(5) . . . . ?
 C18 C17 C20 N8 5.9(7) . . . . ?
 C19 N8 C20 O14 175.8(5) . . . . ?
 C19 N8 C20 C17 -2.2(7) . . . . ?
 C19 N9 C18 N6 -178.6(5) . . . . ?
 C19 N9 C18 C17 0.7(7) . . . . ?
 C20 N8 C19 N9 -2.9(8) . . . . ?
 C20 N8 C19 N10 178.6(5) . . . . ?
 C20 C17 C18 N6 173.7(4) . . . . ?
 C20 C17 C18 N9 -5.7(8) . . . . ?
 C21 N11 C25 C24 1.5(9) . . . . ?
 C21 C22 C23 C24 0.1(9) . . . . ?
 C21 C22 C23 C31 177.8(7) . . . . ?
 C21 C22 C23 C31' -174.8(9) . . . . ?
 C22 C23 C24 C25 0.1(9) . . . . ?
 C22 C23 C31 C32 11.7(15) . . . . ?
 C22 C23 C31' C32' -164.0(18) . . . . ?
 C23 C24 C25 N11 -1.0(10) . . . . ?
 C23 C31' C32' C28 -173.7(12) . . . . ?
 C24 C23 C31 C32 -170.5(9) . . . . ?
 C24 C23 C31' C32' 24(3) . . . . ?
 C25 N11 C21 C22 -1.3(9) . . . . ?
 C26 N12 C30 C29 -3.5(9) . . . . ?
 C26 C27 C28 C29 -5.4(9) . . . . ?
 C26 C27 C28 C32 177.1(6) . . . . ?
 C26 C27 C28 C32' 169.8(16) . . . . ?
 C27 C28 C29 C30 4.5(9) . . . . ?
 C27 C28 C32 C31 -163.3(9) . . . . ?
 C27 C28 C32' C31' 7(3) . . . . ?
 C28 C29 C30 N12 0.0(9) . . . . ?
 C28 C32 C31 C23 177.1(7) . . . . ?
 C29 C28 C32 C31 19.8(14) . . . . ?
 C29 C28 C32' C31' -177.3(17) . . . . ?
 C30 N12 C26 C27 2.5(9) . . . . ?
 C32 C28 C29 C30 -178.7(7) . . . . ?
 C31 C23 C24 C25 -178.0(7) . . . . ?
 C31' C23 C24 C25 171.1(15) . . . . ?
 C32' C28 C29 C30 -172.8(9) . . . . ?

_shelx_res_file
;
TITL 3_a.res in P2(1)
    3_a.res
    created by SHELXL-2016/6 at 18:45:18 on 17-Feb-2021
REM Old TITL 3 in P2(1)
REM SHELXT solution in P2(1)
REM R1 0.116, Rweak 0.027, Alpha 0.006, Orientation as input
REM Flack x = 0.044 ( 0.010 ) from Parsons' quotients
REM Formula found by SHELXT: C36 Co N17 O5 P2
CELL 0.71073 6.9901 20.7406 15.2603 90 92.454 90
ZERR 2 0.0007 0.0019 0.0014 0 0.003 0
LATT -1
SYMM -X,0.5+Y,-Z
SFAC C H Co N O P
UNIT 64 104 2 24 44 4
EQIV $1 2-X,-0.5+Y,1-Z
EQIV $2 2-X,0.5+Y,1-Z
EQIV $3 +X,+Y,-1+Z
EQIV $4 1-X,-0.5+Y,2-Z
EQIV $5 +X,+Y,1+Z
EQIV $6 2-X,0.5+Y,2-Z
EQIV $7 1+X,+Y,+Z
EQIV $8 1+X,+Y,1+Z
EQIV $9 1-X,0.5+Y,1-Z
EQIV $10 2-X,-0.5+Y,2-Z
SADI C28 C32 C28 C32' C31 C23 C31' C23
SADI C31 C32 C31' C32'
RIGU 0.001 0.002 C28 C31 C32 C31' C32' C23
ISOR 0.006 0.012 O22

L.S. 10
PLAN  99
SIZE 0.08 0.1 0.26
TEMP 23
CONF
HTAB O4 O21
HTAB O6 O7_$1
HTAB O10 O22
HTAB O13 O14_$6
HTAB O15 O7
HTAB O15 O9
HTAB O16 O14
HTAB O16 O2
HTAB O18 O19_$7
HTAB O18 N12_$8
HTAB O19 O9
HTAB O19 O6_$9
HTAB O21 O13_$10
HTAB O21 O3_$7
HTAB O22 O11_$7
HTAB O22 O6_$2
HTAB N3 O3_$9
HTAB N5 N9_$3
HTAB N5 O12_$3
HTAB N8 O11_$4
HTAB N10 N4_$5
HTAB N10 O5_$5
BOND $H
LIST 4
MORE -1
fmap 2
acta
TWIN -1 0 0 0 -1 0 0 0 -1 2
OMIT 0 -1 1
OMIT 0 1 1
OMIT 0 2 0
OMIT 0 0 1
REM <olex2.extras>
REM <HklSrc "%.\\3_a.hkl">
REM </olex2.extras>

WGHT    0.032000
BASF   0.01606
FVAR       0.33713   0.69307
CO1   3    0.751309    0.500389    0.751308    11.00000    0.02499    0.01670 =
         0.01610   -0.00061    0.00083    0.00133
P1    6    0.515694    0.260015    0.636411    11.00000    0.03039    0.02287 =
         0.04159   -0.01054    0.00693   -0.00298
P2    6    0.445889    0.736886    0.859899    11.00000    0.02871    0.02444 =
         0.03962   -0.00915   -0.00543    0.00540
O1    5    0.581762    0.292362    0.547781    11.00000    0.04967    0.03121 =
         0.04445   -0.01246    0.02061   -0.01447
O2    5    0.529653    0.312501    0.702121    11.00000    0.04813    0.03568 =
         0.05508   -0.02327    0.01187   -0.01175
O3    5    0.324814    0.228155    0.621567    11.00000    0.02698    0.02938 =
         0.04432   -0.01090    0.00988   -0.00539
O4    5    0.664197    0.204738    0.655626    11.00000    0.04578    0.04053 =
         0.08269   -0.00834   -0.00969    0.01149
AFIX   3
H4    2    0.763587    0.218988    0.674966    11.00000   -1.50000
AFIX   0
O5    5    0.749322    0.343062    0.397596    11.00000    0.02962    0.02060 =
         0.02963   -0.00230   -0.00887    0.00215
O6    5    1.054511    0.236855    0.383747    11.00000    0.05156    0.04126 =
         0.03065   -0.00055    0.00841    0.02499
AFIX   3
H6    2    1.107351    0.203215    0.396007    11.00000   -1.50000
AFIX   0
O7    5    0.725309    0.633778    0.570236    11.00000    0.04562    0.01790 =
         0.01892   -0.00105    0.00364    0.00368
O8    5    0.530247    0.706661    0.949876    11.00000    0.05596    0.03448 =
         0.04315   -0.01348   -0.02229    0.02048
O9    5    0.451957    0.683312    0.795482    11.00000    0.04473    0.03398 =
         0.04477   -0.01907   -0.00832    0.00986
O10   5    0.582241    0.793767    0.838497    11.00000    0.04851    0.04036 =
         0.10118   -0.01353    0.02431   -0.00895
AFIX   3
H10   2    0.680871    0.778827    0.824907    11.00000   -1.50000
AFIX   0
O11   5    0.257165    0.767910    0.874963    11.00000    0.03007    0.03200 =
         0.04057   -0.01208   -0.00570    0.00724
O12   5    0.712346    0.661430    1.107373    11.00000    0.03207    0.01834 =
         0.02959   -0.00336    0.01024    0.00125
O13   5    1.013317    0.768109    1.121021    11.00000    0.05447    0.04860 =
         0.03483   -0.00651   -0.00172   -0.03018
AFIX   3
H13   2    1.092397    0.792259    1.102131    11.00000   -1.50000
AFIX   0
O14   5    0.740351    0.366612    0.930806    11.00000    0.04430    0.01715 =
         0.02168   -0.00314    0.00197   -0.00384
O15   5    0.714618    0.599878    0.735560    11.00000    0.04013    0.02324 =
         0.02041    0.00274    0.00423    0.00847
AFIX   3
H15A  2    0.709498    0.609368    0.681400    11.00000   -1.50000
H15B  2    0.607658    0.610818    0.755000    11.00000   -1.50000
AFIX   0
O16   5    0.784177    0.400042    0.766744    11.00000    0.04760    0.02014 =
         0.01890    0.00067   -0.00181   -0.00470
AFIX   3
H16A  2    0.775027    0.390542    0.820274    11.00000   -1.50000
H16B  2    0.694247    0.381212    0.739424    11.00000   -1.50000
AFIX   0
O17   5    0.463917    0.487732    0.729103    11.00000    0.02950    0.05107 =
         0.02948    0.00241    0.00277    0.00283
AFIX   7
H17A  2    0.436696    0.490634    0.674423    11.00000   -1.50000
H17B  2    0.404716    0.519022    0.751625    11.00000   -1.50000
AFIX   0
O18   5    1.044055    0.511902    0.768054    11.00000    0.02672    0.04117 =
         0.02895    0.00283   -0.00075   -0.00212
AFIX   3
H18A  2    1.076525    0.549213    0.750644    11.00000   -1.50000
H18B  2    1.076205    0.510242    0.822234    11.00000   -1.50000
AFIX   0

O19   5    0.173795    0.622816    0.696578    11.00000    0.05350    0.03535 =
         0.08156    0.00140   -0.02071   -0.00826
AFIX   3
H19A  2    0.261925    0.639066    0.728487    11.00000   -1.50000
H19B  2    0.081095    0.647986    0.689227    11.00000   -1.50000
AFIX   0

O20   5    0.252560    0.379754    0.783745    11.00000    0.08775    0.04638 =
         0.08947   -0.00991    0.04038   -0.00255
AFIX   3
H20A  2    0.359440    0.360914    0.750225    11.00000   -1.50000
H20B  2    0.303010    0.414824    0.769225    11.00000   -1.50000
AFIX   0

O21   5    0.998247    0.249423    0.703428    11.00000    0.03337    0.19684 =
         0.03399   -0.01928    0.00082    0.00522
AFIX   3
H21A  2    1.008547    0.245823    0.757798    11.00000   -1.50000
H21B  2    1.105497    0.238833    0.684168    11.00000   -1.50000
AFIX   0

O22   5    0.920331    0.765264    0.789640    11.00000    0.03644    0.21892 =
         0.05181   -0.04591    0.00509   -0.00514
AFIX   3
H22A  2    1.007061    0.768624    0.829040    11.00000   -1.50000
H22B  2    0.962481    0.744854    0.747190    11.00000   -1.50000
AFIX   0

N1    4    0.864299    0.425328    0.493401    11.00000    0.03033    0.01575 =
         0.01287   -0.00088    0.00367    0.00216
N2    4    0.802240    0.488230    0.608215    11.00000    0.02876    0.01921 =
         0.01530    0.00181    0.00161    0.00468
N3    4    0.763384    0.606391    0.428746    11.00000    0.03911    0.01608 =
         0.01282    0.00158    0.00108    0.00316
AFIX  43
H3    2    0.744297    0.646148    0.414958    11.00000   -1.20000
AFIX   0
N4    4    0.831487    0.502432    0.375032    11.00000    0.03311    0.02088 =
         0.01533    0.00067    0.00146    0.00160
N5    4    0.789415    0.588420    0.281357    11.00000    0.08190    0.02413 =
         0.01395    0.00365    0.00271    0.01058
AFIX  93
H5A   2    0.809150    0.563840    0.237266    11.00000   -1.20000
H5B   2    0.765801    0.628726    0.273257    11.00000   -1.20000
AFIX   0
N6    4    0.806763    0.577956    1.011698    11.00000    0.02585    0.01548 =
         0.01515    0.00013   -0.00286    0.00043
N7    4    0.745961    0.513895    0.895977    11.00000    0.02862    0.01776 =
         0.01478   -0.00169    0.00057   -0.00009
N8    4    0.766375    0.393917    1.074601    11.00000    0.03817    0.01539 =
         0.01576    0.00298    0.00194   -0.00301
AFIX  43
H8    2    0.760847    0.353702    1.087987    11.00000   -1.20000
AFIX   0
N9    4    0.809015    0.500040    1.129618    11.00000    0.03027    0.01926 =
         0.01563   -0.00134   -0.00020   -0.00206
N10   4    0.798718    0.412590    1.222213    11.00000    0.08845    0.02147 =
         0.01404    0.00258   -0.00071   -0.00124
AFIX  93
H10A  2    0.816387    0.437674    1.266699    11.00000   -1.20000
H10B  2    0.786542    0.371743    1.229899    11.00000   -1.20000
AFIX   0

N11   4    0.333659    0.493936    0.552533    11.00000    0.03169    0.05295 =
         0.03720    0.00129   -0.00356   -0.00475
N12   4    0.242129    0.499711   -0.063896    11.00000    0.03736    0.04793 =
         0.03556    0.00164   -0.00132    0.00392
C1    1    0.567826    0.259506    0.465820    11.00000    0.03774    0.03903 =
         0.04615   -0.00654    0.00412   -0.01202
AFIX  23
H1A   2    0.451221    0.272506    0.433859    11.00000   -1.20000
H1B   2    0.561226    0.213410    0.475993    11.00000   -1.20000
AFIX   0
C2    1    0.737443    0.274323    0.411856    11.00000    0.02939    0.02375 =
         0.02956   -0.00831   -0.00091    0.00028
AFIX  13
H2    2    0.718923    0.253025    0.354798    11.00000   -1.20000
AFIX   0
C3    1    0.932135    0.254941    0.451588    11.00000    0.03882    0.02115 =
         0.02148    0.00232    0.00517    0.00522
AFIX  13
H3A   2    0.918979    0.219422    0.493251    11.00000   -1.20000
AFIX   0
C4    1    1.003351    0.315017    0.498556    11.00000    0.02971    0.02332 =
         0.02588   -0.00011   -0.00092    0.00583
AFIX  23
H4A   2    1.142067    0.317290    0.500342    11.00000   -1.20000
H4B   2    0.959443    0.316705    0.557955    11.00000   -1.20000
AFIX   0
C5    1    0.915044    0.368699    0.442580    11.00000    0.02631    0.02011 =
         0.01955   -0.00348    0.00701    0.00288
AFIX  13
H5    2    1.006897    0.381675    0.399148    11.00000   -1.20000
AFIX   0
C6    1    0.844940    0.429813    0.582594    11.00000    0.03694    0.01957 =
         0.02022    0.00480    0.00601    0.00372
AFIX  43
H6A   2    0.860520    0.395039    0.620708    11.00000   -1.20000
AFIX   0
C7    1    0.792998    0.524576    0.531077    11.00000    0.02613    0.01617 =
         0.01390    0.00128    0.00061   -0.00261
C8    1    0.829785    0.485891    0.460178    11.00000    0.02133    0.01762 =
         0.01901    0.00084    0.00210   -0.00009
C9    1    0.795428    0.564053    0.362232    11.00000    0.03195    0.01950 =
         0.01679    0.00373    0.00120   -0.00082
C10   1    0.759405    0.590139    0.516013    11.00000    0.01922    0.02118 =
         0.01514    0.00151    0.00255   -0.00368
C11   1    0.518422    0.742540    1.030346    11.00000    0.04841    0.04624 =
         0.03903   -0.01224   -0.00678    0.01855
AFIX  23
H11A  2    0.404449    0.729975    1.060177    11.00000   -1.20000
H11B  2    0.510087    0.788296    1.017595    11.00000   -1.20000
AFIX   0
C12   1    0.694826    0.729003    1.088549    11.00000    0.03889    0.01710 =
         0.02687   -0.00695   -0.00096    0.00280
AFIX  13
H12   2    0.681202    0.751898    1.144111    11.00000   -1.20000
AFIX   0
C13   1    0.885713    0.749022    1.051011    11.00000    0.04477    0.01590 =
         0.02347   -0.00152   -0.00439   -0.00348
AFIX  13
H13A  2    0.867653    0.783656    1.007761    11.00000   -1.20000
AFIX   0
C14   1    0.952250    0.687837    1.008621    11.00000    0.02788    0.02393 =
         0.02982   -0.00122    0.00558   -0.00428
AFIX  23
H14A  2    1.090944    0.685416    1.010417    11.00000   -1.20000
H14B  2    0.904705    0.685142    0.948077    11.00000   -1.20000
AFIX   0
C15   1    0.868127    0.634805    1.063339    11.00000    0.02731    0.01732 =
         0.01596   -0.00367   -0.00405   -0.00018
AFIX  13
H15   2    0.965742    0.621105    1.107464    11.00000   -1.20000
AFIX   0
C16   1    0.776756    0.572571    0.923035    11.00000    0.03662    0.02105 =
         0.01405    0.00145   -0.00276    0.00025
AFIX  43
H16   2    0.778210    0.607766    0.885309    11.00000   -1.20000
AFIX   0
C17   1    0.754251    0.477363    0.972410    11.00000    0.02356    0.01647 =
         0.01430    0.00003    0.00273   -0.00291
C18   1    0.790320    0.516534    1.043926    11.00000    0.02363    0.01902 =
         0.01865    0.00164    0.00063   -0.00138
C19   1    0.790227    0.436958    1.141564    11.00000    0.03347    0.02174 =
         0.01578    0.00010   -0.00095    0.00255
C20   1    0.750353    0.410101    0.986509    11.00000    0.02199    0.01941 =
         0.01823   -0.00340    0.00033   -0.00068

C21   1    0.374152    0.444168    0.503393    11.00000    0.03730    0.03827 =
         0.05448    0.01023   -0.01107   -0.00351
AFIX  43
H21   2    0.407317    0.405597    0.531164    11.00000   -1.20000
AFIX   0
C22   1    0.370328    0.445829    0.413712    11.00000    0.02946    0.06796 =
         0.06284   -0.02855   -0.00899    0.00284
AFIX  43
H22   2    0.399280    0.408979    0.382187    11.00000   -1.20000
AFIX   0
C23   1    0.322749    0.503109    0.369570    11.00000    0.02388    0.09492 =
         0.03492    0.00684   -0.00465   -0.01227
C24   1    0.283001    0.554244    0.421602    11.00000    0.04270    0.05894 =
         0.05678    0.02627   -0.01001   -0.00295
AFIX  43
H24   2    0.250107    0.593691    0.396198    11.00000   -1.20000
AFIX   0
C25   1    0.290900    0.548222    0.509946    11.00000    0.04082    0.04436 =
         0.06390   -0.00601   -0.00707   -0.00834
AFIX  43
H25   2    0.264614    0.584545    0.543077    11.00000   -1.20000
AFIX   0
C26   1    0.230069    0.444183   -0.021443    11.00000    0.04648    0.04206 =
         0.04332    0.00246    0.00013    0.00110
AFIX  43
H26   2    0.198866    0.407274   -0.053576    11.00000   -1.20000
AFIX   0
C27   1    0.261363    0.438537    0.067524    11.00000    0.04830    0.06075 =
         0.04954    0.01767    0.00112    0.00691
AFIX  43
H27   2    0.255006    0.398190    0.093827    11.00000   -1.20000
AFIX   0
C28   1    0.301875    0.491765    0.117953    11.00000    0.02730    0.09864 =
         0.03413    0.00816   -0.00198    0.00741
C29   1    0.325624    0.549701    0.073407    11.00000    0.03286    0.07046 =
         0.05963   -0.03299    0.00114   -0.00168
AFIX  43
H29   2    0.362013    0.586977    0.103616    11.00000   -1.20000
AFIX   0
C30   1    0.294186    0.550561   -0.015913    11.00000    0.03771    0.03942 =
         0.05752    0.00580    0.00782    0.00368
AFIX  43
H30   2    0.310514    0.589515   -0.044835    11.00000   -1.20000
AFIX   0
PART 1
C32   1    0.321206    0.474743    0.214855    21.00000    0.04461    0.04176 =
         0.03777    0.00667   -0.00351   -0.00052
AFIX  43
H32   2    0.338852    0.432038    0.231932    21.00000   -1.20000
AFIX   0
C31   1    0.313122    0.519754    0.273895    21.00000    0.05517    0.03891 =
         0.03858    0.00872   -0.00033    0.00170
AFIX  43
H31   2    0.301271    0.562619    0.256622    21.00000   -1.20000
AFIX   0
PART 2
C31'  1    0.320422    0.477249    0.274629   -21.00000    0.02847    0.05612 =
         0.03212    0.01870   -0.00397   -0.00754
AFIX  43
H31'  2    0.315394    0.433185    0.263487   -21.00000   -1.20000
AFIX   0
C32'  1    0.325658    0.518538    0.210597   -21.00000    0.03054    0.05507 =
         0.03349    0.01855   -0.00306   -0.00523
AFIX  43
H32'  2    0.343124    0.562373    0.220972   -21.00000   -1.20000
AFIX   0
HKLF 4


REM  3_a.res in P2(1)
REM R1 =  0.0520 for    8105 Fo > 4sig(Fo)  and  0.1056 for all   12673 data
REM    643 parameters refined using     44 restraints

END

WGHT      0.0320      0.0000

REM Highest difference peak  0.469,  deepest hole -0.434,  1-sigma level  0.072
Q1    1   0.4450  0.5018  0.7354  11.00000  0.05    0.35
Q2    1   0.9186  0.7331  0.7939  11.00000  0.05    0.35
Q3    1   0.9304  0.7914  0.7927  11.00000  0.05    0.34
Q4    1   0.2327  0.3878  0.7163  11.00000  0.05    0.33
Q5    1   0.5614  0.2096  0.7037  11.00000  0.05    0.31
Q6    1   0.9131  0.5061  0.7449  11.00000  0.05    0.31
Q7    1   0.6619  0.6306  0.7596  11.00000  0.05    0.30
Q8    1   0.5914  0.3009  0.7402  11.00000  0.05    0.28
Q9    1   0.4619  0.7612  1.1644  11.00000  0.05    0.28
Q10   1   0.2604  0.6103  0.7826  11.00000  0.05    0.27
Q11   1   0.6457  0.5002  0.6991  11.00000  0.05    0.27
Q12   1   0.7597  0.5005  1.0053  11.00000  0.05    0.27
Q13   1   0.3205  0.4776  0.1404  11.00000  0.05    0.27
Q14   1   0.3700  0.5032  0.6760  11.00000  0.05    0.27
Q15   1   0.4825  0.6632  0.7608  11.00000  0.05    0.27
Q16   1   0.7879  0.3996  1.0207  11.00000  0.05    0.26
Q17   1   0.5686  0.2975  0.6705  11.00000  0.05    0.26
Q18   1   0.4136  0.4497  0.7470  11.00000  0.05    0.26
Q19   1   0.3853  0.4611  0.7551  11.00000  0.05    0.26
Q20   1   0.2439  0.4489  0.4239  11.00000  0.05    0.26
Q21   1   0.1905  0.6171  0.3047  11.00000  0.05    0.26
Q22   1   1.0378  0.2167  0.7219  11.00000  0.05    0.25
Q23   1   0.8283  0.7338  0.8573  11.00000  0.05    0.25
Q24   1   1.1802  0.1697  0.4258  11.00000  0.05    0.25
Q25   1   0.3072  0.7798  1.1001  11.00000  0.05    0.25
Q26   1   0.1241  0.3882  0.7535  11.00000  0.05    0.25
Q27   1   0.9690  0.2635  0.6961  11.00000  0.05    0.24
Q28   1   0.5871  0.5081  0.7417  11.00000  0.05    0.24
Q29   1   0.6255  0.5257  0.5998  11.00000  0.05    0.24
Q30   1   0.7700  0.4986  0.9399  11.00000  0.05    0.24
Q31   1   0.3179  0.6155  0.0941  11.00000  0.05    0.24
Q32   1   0.5041  0.6903  0.8173  11.00000  0.05    0.24
Q33   1   0.1306  0.5024  0.3852  11.00000  0.05    0.24
Q34   1   0.7124  0.5937  0.4819  11.00000  0.05    0.24
Q35   1   0.6836  0.4113  0.4762  11.00000  0.05    0.24
Q36   1   0.8252  0.2222  0.3821  11.00000  0.05    0.24
Q37   1   0.5573  0.5102  0.1847  11.00000  0.05    0.23
Q38   1   0.5200  0.5484  0.5242  11.00000  0.05    0.23
Q39   1   0.6996  0.5019  0.8214  11.00000  0.05    0.23
Q40   1   1.0569  0.7195  0.9202  11.00000  0.05    0.23
Q41   1   0.8398  0.6264  0.8769  11.00000  0.05    0.23
Q42   1   0.4123  0.5503  0.7777  11.00000  0.05    0.23
Q43   1   0.7499  0.6026  0.2804  11.00000  0.05    0.23
Q44   1   0.6519  0.7910  0.8374  11.00000  0.05    0.23
Q45   1   0.5920  0.5694  0.4419  11.00000  0.05    0.23
Q46   1   0.5286  0.5688  0.0145  11.00000  0.05    0.23
Q47   1   0.2276  0.2577  0.6207  11.00000  0.05    0.23
Q48   1   0.7116  0.5013  0.8596  11.00000  0.05    0.22
Q49   1   0.9418  0.6218  0.3391  11.00000  0.05    0.22
Q50   1   0.5603  0.7369  0.9222  11.00000  0.05    0.22
Q51   1   0.2456  0.4960  0.6223  11.00000  0.05    0.22
Q52   1   1.1319  0.4476  0.3828  11.00000  0.05    0.22
Q53   1   0.9710  0.3386  0.7401  11.00000  0.05    0.22
Q54   1   0.3720  0.5984  0.5394  11.00000  0.05    0.22
Q55   1   0.1062  0.7399  0.9017  11.00000  0.05    0.22
Q56   1   0.6078  0.5899  0.6141  11.00000  0.05    0.22
Q57   1   0.9295  0.6958  0.8392  11.00000  0.05    0.22
Q58   1   0.4431  0.5004  0.3232  11.00000  0.05    0.22
Q59   1   0.5652  0.4609  0.8938  11.00000  0.05    0.22
Q60   1   0.4680  0.5311 -0.0636  11.00000  0.05    0.22
Q61   1   0.7666  0.5008  0.4980  11.00000  0.05    0.22
Q62   1   1.2199  0.6622  1.0213  11.00000  0.05    0.22
Q63   1   0.6897  0.4288  0.7601  11.00000  0.05    0.22
Q64   1   0.4940  0.1504  0.5000  11.00000  0.05    0.22
Q65   1   1.1912  0.5771  0.8572  11.00000  0.05    0.22
Q66   1   0.2707  0.4223  0.0796  11.00000  0.05    0.22
Q67   1   0.4108  0.3404  0.3407  11.00000  0.05    0.22
Q68   1   0.2559  0.4000 -0.0896  11.00000  0.05    0.22
Q69   1   0.6219  0.3885  1.0568  11.00000  0.05    0.22
Q70   1   1.1815  0.5008  0.7622  11.00000  0.05    0.22
Q71   1   0.9207  0.4663  1.2431  11.00000  0.05    0.22
Q72   1   0.3062  0.6308  0.5812  11.00000  0.05    0.22
Q73   1   0.2527  0.5513  0.0831  11.00000  0.05    0.22
Q74   1   0.9309  0.4582  0.6001  11.00000  0.05    0.22
Q75   1   0.3121  0.5710  0.6225  11.00000  0.05    0.22
Q76   1   0.7315  0.2183  0.8011  11.00000  0.05    0.22
Q77   1   0.3126  0.4781 -0.0666  11.00000  0.05    0.22
Q78   1   0.3100  0.2202  0.5197  11.00000  0.05    0.22
Q79   1   0.5906  0.5029  0.9349  11.00000  0.05    0.22
Q80   1   0.7797  0.2814  0.5647  11.00000  0.05    0.22
Q81   1   0.9343  0.4492  0.4827  11.00000  0.05    0.22
Q82   1   0.8492  0.8230  0.7638  11.00000  0.05    0.21
Q83   1   1.0826  0.1796  0.6834  11.00000  0.05    0.21
Q84   1   0.4277  0.5924  0.6047  11.00000  0.05    0.21
Q85   1   0.4388  0.6123  0.0047  11.00000  0.05    0.21
Q86   1   0.3346  0.3637  0.3940  11.00000  0.05    0.21
Q87   1   0.7560  0.4876  0.4185  11.00000  0.05    0.21
Q88   1   0.5644  0.3572  0.9469  11.00000  0.05    0.21
Q89   1   1.0253  0.7172  0.8164  11.00000  0.05    0.21
Q90   1   0.4495  0.3304  0.7216  11.00000  0.05    0.21
Q91   1   0.3128  0.5480  0.4609  11.00000  0.05    0.21
Q92   1   0.6169  0.3585  0.3947  11.00000  0.05    0.21
Q93   1   1.0708  0.2017  0.5203  11.00000  0.05    0.21
Q94   1   0.1242  0.3812  0.7945  11.00000  0.05    0.21
Q95   1   0.6896  0.6474  0.8645  11.00000  0.05    0.21
Q96   1   0.8195  0.5236  0.8907  11.00000  0.05    0.21
Q97   1   0.8762  0.7605  0.6996  11.00000  0.05    0.21
Q98   1   0.5564  0.4601  0.9585  11.00000  0.05    0.21
Q99   1   0.5943  0.4334  0.3581  11.00000  0.05    0.21
;
_shelx_res_checksum                99000
_shelx_hkl_file
;
   1   0   0  106.69    6.30
   1   0   0  102.29    6.10
   1   0   0  103.59    6.10
   2   0   0 5934.81  277.57
  -2   0   0 5725.33  277.47
   2   0   0 5881.21  277.57
  -2   0   0 5735.13  277.57
   2   0   0 5697.23  277.87
  -2   0   0 5655.13  277.87
  -3   0   0   60.79    5.50
   3   0   0   55.89    5.50
  -3   0   0   51.89    5.50
   3   0   0   60.49    5.20
  -3   0   0   50.09    5.00
  -4   0   0 2492.65  119.09
  -4   0   0 2400.46  119.09
  -4   0   0 2414.46  119.69
  -5   0   0    9.80    4.20
  -5   0   0    5.60    3.90
  -5   0   0    7.60    4.30
   6   0   0   89.09    9.60
  -6   0   0   72.99    8.50
   7   0   0    2.20    4.80
   7   0   0    4.80    5.50
   8   0   0    7.40    5.60
   8   0   0   14.50    6.40
   8   0   0   -5.40    4.40
   9   0   0   12.60    6.50
   9   0   0    6.40    7.30
   9   0   0    1.80    6.50
   0  -1   0   -0.20    0.10
   0  -1   0   -0.30    0.10
   0   1   0   -0.30    0.10
   0   1   0   -0.30    0.10
   0   1   0   -0.30    0.10
   1  -1   0 2664.63  126.19
   1  -1   0 2693.13  126.19
   1  -1   0 2635.94  126.09
   1   1   0 2711.63  126.59
   1   1   0 2654.23  126.09
  -1   1   0 2213.08  126.09
   1   1   0 2697.33  126.09
  -2  -1   0 2742.03  133.39
   2  -1   0 2779.82  133.49
   2  -1   0 2732.43  133.59
  -2  -1   0 2774.42  133.99
   2  -1   0 2754.52  133.49
  -2  -1   0 2765.82  133.39
   2   1   0 2776.82  134.09
  -2   1   0 2812.12  133.59
  -2   1   0 2710.23  133.59
   2   1   0 2826.32  133.39
  -2   1   0 2711.63  133.39
   2   1   0 2780.02  133.39
   3  -1   0 1578.34   76.39
  -3  -1   0 1554.14   76.69
  -3  -1   0 1504.75   75.89
  -3  -1   0 1531.65   75.89
   3   1   0 1557.64   75.79
  -3   1   0 1568.24   76.39
  -3   1   0 1542.65   76.09
  -3   1   0 1555.14   75.99
  -4  -1   0  927.71   47.00
  -4  -1   0  915.71   46.10
  -4  -1   0  916.61   46.00
  -4   1   0  908.31   46.00
  -4   1   0  920.01   46.60
  -4   1   0  863.51   46.10
  -5  -1   0  303.97   17.70
  -5  -1   0  298.57   19.10
  -5  -1   0  301.07   17.60
  -5   1   0  278.27   18.00
  -5   1   0  288.67   17.80
   6  -1   0   86.49   10.20
  -6  -1   0   88.79    8.50
   6  -1   0   65.69    8.40
   6   1   0   63.09    8.90
  -6   1   0   82.19    8.90
   7  -1   0   85.99   11.00
   7  -1   0   98.09   10.70
   7   1   0  109.79   11.70
  -7   1   0   96.79   10.50
   7   1   0   85.79    9.70
   8  -1   0   11.40    6.00
   8  -1   0    5.30    5.70
   8  -1   0    4.70    5.40
   8   1   0    9.10    5.60
   8   1   0    9.90    6.80
   8   1   0    7.70    5.90
   9  -1   0   20.80    7.60
   9  -1   0   16.80    8.80
   9   1   0   12.50    7.80
   9   1   0   18.40    6.80
   9   1   0   20.20    8.80
   0   2   0  203.48   10.80
   1  -2   0  303.77   14.60
  -1  -2   0  288.57   15.40
  -1  -2   0  306.27   14.70
   1  -2   0  273.67   15.20
  -1  -2   0  290.27   14.80
   1  -2   0  307.17   15.00
   1   2   0  304.87   14.70
  -1   2   0  287.67   14.60
   1   2   0  304.87   14.90
  -1   2   0  264.47   15.00
  -1   2   0  309.07   15.30
  -2  -2   0 9493.25  464.45
  -2  -2   0 9619.74  463.75
   2  -2   0 9701.13  464.15
   2  -2   0 9583.24  463.75
   2  -2   0 9999.00  463.95
   2  -2   0 9793.02  463.95
   2   2   0 9688.43  463.75
  -2   2   0 9505.85  463.95
   2   2   0 9803.82  464.65
  -2   2   0 9430.06  463.65
   2   2   0 9810.52  463.55
   2   2   0 9579.54  463.55
  -3  -2   0   69.99    7.30
   3  -2   0   86.79    7.30
  -3  -2   0   76.59    6.20
   3  -2   0   77.09    6.40
  -3   2   0   70.99    6.20
  -3   2   0   77.29    6.70
   3   2   0   75.59    5.70
   4  -2   0   45.10    6.10
  -4  -2   0   45.50    5.30
  -4  -2   0   48.80    6.40
  -4   2   0   44.00    5.60
  -4   2   0   49.00    5.70
   5  -2   0  145.09   11.80
  -5  -2   0  158.58   11.20
  -5   2   0  142.69   11.10
  -5   2   0  145.09   11.00
   5   2   0  156.68   10.90
  -6  -2   0   32.70    5.70
   6  -2   0   39.90    7.80
   6  -2   0   33.40    6.20
   6   2   0   20.80    5.60
  -6   2   0   32.60    6.50
   6   2   0   30.90    6.60
  -7  -2   0   29.70    6.30
   7  -2   0   22.30    5.90
   7  -2   0   24.50    6.90
   7   2   0   26.20    7.20
  -7   2   0   13.10    6.10
   7   2   0   34.00    6.40
   8  -2   0   28.90    7.90
   8  -2   0   36.40    7.60
   8   2   0   28.70    6.50
   8   2   0   21.90    6.70
   8   2   0   24.30    8.10
   9  -2   0    0.90    6.40
   9  -2   0    4.20    6.40
   9   2   0   -5.90    7.30
   9   2   0    2.40    7.10
   0  -3   0   -0.20    0.60
   0  -3   0   -0.50    0.90
   0   3   0   -1.30    0.60
   0   3   0    0.20    0.70
   0   3   0    1.30    1.20
   0   3   0    0.00    0.90
  -1  -3   0  172.38   10.60
  -1  -3   0  178.08   10.00
   1  -3   0  184.58    9.50
  -1  -3   0  181.58    9.80
   1  -3   0  190.58   10.70
   1   3   0  201.68   10.10
  -1   3   0  199.28    9.50
   1   3   0  204.38    9.80
  -1   3   0  195.58   10.60
  -1   3   0  206.08   10.30
   2  -3   0 1343.67   64.79
   2  -3   0 1348.97   65.79
  -2  -3   0 1312.47   65.89
  -2  -3   0 1303.67   65.09
   2  -3   0 1293.37   65.19
   2  -3   0 1340.37   65.19
   2   3   0 1330.27   64.99
   2   3   0 1389.76   66.09
  -2   3   0 1310.87   65.39
   2   3   0 1343.37   64.79
  -2   3   0 1331.87   64.79
   2   3   0 1344.37   64.79
   3  -3   0   72.39    7.00
  -3  -3   0   69.69    5.90
  -3  -3   0   88.09    7.60
   3  -3   0   81.39    6.10
   3   3   0   87.49    5.90
   3   3   0   78.79    5.90
  -3   3   0   77.39    6.10
  -3   3   0   79.29    7.00
   4  -3   0  880.71   45.00
  -4  -3   0  873.41   45.50
  -4  -3   0  861.81   44.20
  -4   3   0  856.81   44.60
   4   3   0  857.51   43.70
  -4   3   0  877.51   44.20
   5  -3   0  102.29   11.00
  -5  -3   0  127.09   10.20
  -5   3   0  133.59   10.40
  -5   3   0  156.78   10.90
   5   3   0  138.29    9.90
   6  -3   0   52.39    7.20
  -6  -3   0   55.59    7.30
   6  -3   0   61.89    8.80
  -6   3   0   62.59    8.00
   6   3   0   66.19    8.90
   6   3   0   71.29    7.30
   7  -3   0   24.30    6.00
  -7  -3   0   28.40    6.20
   7  -3   0   29.20    7.80
  -7   3   0   26.10    6.70
   7   3   0   26.90    7.00
   7   3   0   24.60    5.80
   8  -3   0   -1.20    5.30
   8  -3   0    5.70    6.30
   8   3   0    4.20    4.80
   8   3   0    9.60    7.10
  -8   3   0    5.20    5.70
   9  -3   0    1.10    7.60
   9  -3   0   10.90    7.30
   9   3   0   11.10    7.30
   9   3   0    6.60    7.10
   0  -4   0 7413.16  343.57
   0  -4   0 7193.58  342.57
   0   4   0 7060.19  342.97
   0   4   0 6926.71  342.27
   0   4   0 6842.42  342.57
   0   4   0 7368.66  342.67
   1  -4   0  366.96   19.10
  -1  -4   0  365.56   18.50
  -1  -4   0  364.76   18.10
  -1  -4   0  354.66   19.10
   1  -4   0  361.96   17.70
  -1   4   0  351.16   18.60
  -1   4   0  361.16   17.70
   1   4   0  365.26   18.00
   1   4   0  368.46   18.50
   2  -4   0  522.85   28.20
  -2  -4   0  555.14   27.20
   2  -4   0  544.85   26.90
   2  -4   0  555.74   27.80
  -2  -4   0  533.95   27.50
  -2  -4   0  549.05   28.60
  -2   4   0  562.04   28.30
   2   4   0  554.64   27.50
  -2   4   0  557.64   27.00
   2   4   0  556.74   27.10
  -2   4   0  537.75   27.90
   2   4   0  488.05   28.30
   3  -4   0   37.40    5.30
   3  -4   0   37.30    3.90
  -3  -4   0   30.40    4.00
  -3  -4   0   38.60    5.50
  -3   4   0   29.90    4.50
  -3   4   0   43.60    4.30
   3   4   0   40.60    4.00
   3   4   0   37.70    3.90
  -4  -4   0  257.87   17.50
   4  -4   0  260.27   16.60
   4  -4   0  260.97   15.40
  -4  -4   0  249.18   15.60
   4   4   0  280.47   15.20
  -4   4   0  269.67   16.60
  -4   4   0  281.77   15.40
   5  -4   0   14.60    5.80
  -5  -4   0   18.20    4.70
   5   4   0   17.90    4.20
  -5   4   0   20.40    5.10
  -6  -4   0    3.70    4.40
   6  -4   0   -1.00    5.10
   6  -4   0    9.30    4.20
   6   4   0    6.70    3.90
   6   4   0   13.60    6.60
  -6   4   0   18.90    5.90
  -7  -4   0   -4.80    3.50
   7  -4   0    2.60    4.40
   7  -4   0   -7.80    5.40
   7   4   0   -5.60    3.90
   7   4   0   -2.10    5.20
  -7   4   0    4.30    5.50
   8  -4   0   11.00    6.80
  -8  -4   0    1.90    4.70
  -8   4   0    6.10    5.70
   8   4   0   -3.20    6.60
   8   4   0    4.00    4.60
   9  -4   0    2.20    8.10
   9   4   0   10.30    7.90
   9   4   0   -4.90    6.90
   0  -5   0    0.20    1.40
   0  -5   0   -0.90    2.40
   0   5   0   -0.60    1.80
   0   5   0   -0.10    2.60
   0   5   0    1.80    1.70
   0   5   0    3.30    2.00
   1  -5   0   59.69    3.60
  -1  -5   0   64.49    4.10
  -1  -5   0   66.29    5.60
   1  -5   0   63.29    5.80
  -1  -5   0   58.99    5.10
   1  -5   0   58.79    4.80
  -1   5   0   61.89    3.70
   1   5   0   62.79    4.80
   1   5   0   64.29    5.60
  -1   5   0   56.19    4.90
   1   5   0   58.59    4.10
   2  -5   0   75.99    7.30
   2  -5   0   88.69    4.90
  -2  -5   0   74.79    5.90
  -2  -5   0   79.19    5.30
  -2  -5   0   77.19    7.00
   2   5   0   85.19    6.00
  -2   5   0   76.89    4.80
   2   5   0   84.99    5.30
  -2   5   0   74.29    6.20
   3  -5   0   97.59    6.30
  -3  -5   0   76.79    8.30
  -3  -5   0   95.09    7.20
   3  -5   0  103.19    8.50
   3   5   0   94.49    6.50
  -3   5   0   91.39    6.20
   3   5   0   90.59    6.40
  -3   5   0   98.19    8.10
   4  -5   0   35.40    4.30
  -4  -5   0   25.30    4.60
  -4  -5   0   35.70    6.50
   4  -5   0   23.80    5.70
  -4   5   0   30.10    5.40
  -4   5   0   24.10    3.90
   4   5   0   37.60    4.30
  -5  -5   0   45.90    6.40
   5  -5   0   46.50    7.50
  -5   5   0   39.80    6.60
   5   5   0   40.90    7.50
   5   5   0   37.50    5.30
   6  -5   0   96.69    9.00
   6  -5   0   98.69   11.50
  -6  -5   0  113.99    9.50
   6   5   0   92.89    8.70
   6   5   0  105.09   11.60
  -6   5   0   91.69   10.10
  -7  -5   0   29.70    6.60
   7  -5   0   32.00    6.30
   7  -5   0   38.30    8.40
   7   5   0   28.60    5.80
   7   5   0   43.00    8.70
  -7   5   0   38.80    7.70
   8  -5   0   18.10    8.10
  -8  -5   0   12.30    6.00
   8   5   0   35.10    6.40
  -8   5   0   29.40    7.70
   8   5   0   18.50    7.70
   9  -5   0    6.10    9.10
  -9   5   0   -1.50    5.80
   9   5   0    7.20    9.50
   0  -6   0  377.86   19.10
   0  -6   0  379.06   19.90
   0   6   0  383.66   20.10
   0   6   0  364.76   19.10
   0   6   0  369.66   19.40
   0   6   0  378.06   19.30
  -1  -6   0    6.00    2.50
  -1  -6   0    8.30    1.90
   1  -6   0    7.30    1.40
   1  -6   0   11.90    2.50
   1  -6   0    5.40    3.20
   1   6   0    9.70    1.80
   1   6   0    8.10    3.00
  -1   6   0   11.20    1.70
  -1   6   0    8.40    2.50
   1   6   0    6.40    2.50
   1   6   0    7.20    2.80
  -2  -6   0  254.37   13.60
  -2  -6   0  238.58   14.00
  -2  -6   0  258.87   15.50
   2  -6   0  246.78   12.90
   2  -6   0  254.57   15.30
   2   6   0  281.97   14.40
   2   6   0  260.97   13.40
  -2   6   0  265.47   14.80
  -2   6   0  262.77   12.90
  -3  -6   0   94.89    7.40
   3  -6   0   93.29    6.10
  -3  -6   0   89.39    9.00
   3  -6   0   90.99    8.80
  -3   6   0   98.09    6.10
   3   6   0   97.59    6.50
  -3   6   0   94.89    7.90
   3   6   0  104.69    6.60
   4  -6   0   19.50    5.60
   4  -6   0   35.40    4.10
  -4  -6   0   23.20    4.70
  -4   6   0   36.10    4.20
  -4   6   0   30.10    5.30
   4   6   0   30.00    4.10
  -5  -6   0   18.90    4.60
   5  -6   0   11.60    6.00
  -5   6   0   22.30    5.70
   5   6   0   14.50    6.50
   5   6   0   20.80    4.20
   6  -6   0   -1.00    6.20
  -6  -6   0   11.90    4.70
   6  -6   0    4.30    3.60
  -6   6   0    3.10    4.60
   6   6   0    3.80    3.70
   6   6   0    6.50    6.20
   7  -6   0    7.70    4.60
  -7  -6   0    7.40    4.90
   7  -6   0    9.80    7.30
   7   6   0   -2.40    5.70
   7   6   0    5.70    4.40
  -7   6   0    1.10    5.50
   8  -6   0   24.90    8.90
  -8  -6   0   31.70    7.40
  -8   6   0   24.50    8.10
   8   6   0   19.50    9.40
   9  -6   0   -7.20    8.40
  -9  -6   0   12.00    7.00
   9   6   0   12.90    9.90
  -9   6   0   12.40    7.30
   0  -7   0   -3.50    2.60
   0  -7   0    0.50    1.60
   0   7   0   -1.40    2.00
   0   7   0   -0.60    2.00
   0   7   0    0.20    2.90
   0   7   0   -0.20    1.90
  -1  -7   0  172.58    9.40
  -1  -7   0  161.28   10.30
   1  -7   0  175.28   11.20
   1   7   0  174.28   10.80
  -1   7   0  167.48   10.10
  -1   7   0  170.98    9.20
   1   7   0  168.88   10.60
   1   7   0  170.28    9.40
   1   7   0  175.68   10.60
  -2  -7   0   12.50    2.80
   2  -7   0   11.60    1.30
   2  -7   0    5.00    3.70
  -2  -7   0    9.70    2.10
   2   7   0    7.30    1.90
  -2   7   0    4.40    2.80
  -2   7   0    9.60    1.30
   3  -7   0  184.18   13.10
  -3  -7   0  196.08   11.80
   3  -7   0  198.08   10.20
  -3  -7   0  198.98   11.00
  -3   7   0  172.28   12.10
   3   7   0  181.08   10.70
  -3   7   0  188.48   10.20
  -4  -7   0  117.09    9.40
   4  -7   0  136.39   12.20
   4  -7   0  119.39    8.10
  -4   7   0  125.39   10.20
   4   7   0  139.49    8.60
  -4   7   0  119.89    8.10
   5  -7   0   60.39    6.00
   5  -7   0   72.69    9.70
  -5  -7   0   55.89    7.10
   5   7   0   71.59    6.70
  -5   7   0   74.89    9.20
   5   7   0   74.29    9.50
   6  -7   0    5.20    3.40
   6  -7   0   -3.80    6.40
  -6  -7   0   12.10    4.90
  -6   7   0    5.80    5.00
   6   7   0    5.20    3.60
   6   7   0    8.70    6.10
  -7  -7   0   83.59    9.60
   7  -7   0   95.79   12.30
  -7   7   0   88.49   11.30
   7   7   0   91.79    8.90
   7   7   0   79.69   11.80
  -8  -7   0   10.50    5.50
   8  -7   0   -9.60    7.10
   8   7   0   10.90    7.70
  -8   7   0   13.40    7.30
  -9  -7   0   -2.90    6.80
   9  -7   0  -11.20    7.80
  -9   7   0   -9.50    6.80
   9   7   0    3.20    8.60
   0  -8   0 2986.90  145.59
   0  -8   0 3047.99  144.69
   0   8   0 2977.10  144.69
   0   8   0 2990.90  145.09
   0   8   0 2978.10  144.89
  -1  -8   0  157.38    9.90
   1  -8   0  154.88   10.90
  -1  -8   0  170.08    9.10
   1   8   0  156.98    8.90
  -1   8   0  168.08    8.80
   1   8   0  164.28   11.20
   1   8   0  162.28   10.20
  -1   8   0  150.48    8.80
  -1   8   0  147.49    9.60
  -2  -8   0  313.37   16.20
  -2  -8   0  319.67   17.10
   2  -8   0  291.77   18.10
   2  -8   0  314.37   15.00
  -2   8   0  306.87   15.10
  -2   8   0  293.07   17.20
   2   8   0  305.97   17.90
   2   8   0  305.27   15.90
   3  -8   0   23.90    2.30
   3  -8   0   30.30    5.80
  -3  -8   0   28.00    3.60
  -3  -8   0   21.20    3.80
   3   8   0   20.50    3.00
   3   8   0   17.10    5.00
  -3   8   0   24.80    2.30
  -3   8   0   29.20    4.90
  -4  -8   0  357.46   20.60
   4  -8   0  371.16   19.00
   4  -8   0  362.36   22.40
   4   8   0  376.36   19.50
   4   8   0  337.67   22.00
  -4   8   0  351.86   21.40
   5  -8   0   30.80    4.20
   5  -8   0   26.50    8.40
   5  -8   0   31.40    4.70
  -5  -8   0   35.40    6.00
  -5   8   0   32.40    7.10
   5   8   0   26.80    7.40
   5   8   0   37.30    5.00
  -6  -8   0   33.80    6.00
   6  -8   0   45.00    5.50
   6  -8   0   52.99    9.20
   6   8   0   43.30    8.40
   6   8   0   36.50    5.60
  -6   8   0   36.00    7.30
  -7  -8   0    0.50    4.20
   7  -8   0   18.40    8.00
   7   8   0    0.00    3.80
  -7   8   0    7.30    6.10
   7   8   0    3.50    6.70
   8  -8   0    0.20    8.90
  -8  -8   0   22.20    6.70
   8   8   0   16.30    8.40
  -8   8   0    8.50    7.20
   9  -8   0    7.00    9.80
   9   8   0  -10.40    9.10
  -9   8   0    5.70    7.70
   0  -9   0   -0.50    2.90
   0  -9   0    0.20    1.70
   0   9   0    0.80    2.50
   0   9   0    0.50    2.10
   0   9   0   -0.50    2.10
  -1  -9   0 1171.48   55.99
   1  -9   0 1164.38   57.69
  -1  -9   0 1147.99   56.89
   1   9   0 1113.79   55.79
  -1   9   0 1158.48   56.69
  -1   9   0 1144.29   55.79
  -1   9   0 1108.09   55.69
   1   9   0 1127.19   56.99
   2  -9   0    1.30    4.00
  -2  -9   0    1.90    1.90
  -2  -9   0    0.50    2.90
  -2   9   0    1.10    0.90
   2   9   0    2.60    3.60
  -2   9   0   -0.50    2.80
   2   9   0    2.50    1.90
  -2   9   0   -0.30    0.80
  -3  -9   0  464.05   25.40
  -3  -9   0  493.75   24.60
   3  -9   0  488.95   27.20
   3   9   0  438.96   26.60
  -3   9   0  474.35   26.20
   3   9   0  482.85   24.30
   4  -9   0    4.50    6.10
   4  -9   0    7.60    2.20
  -4  -9   0    9.90    3.80
   4  -9   0    8.20    2.10
   4   9   0   12.70    3.20
   4   9   0    5.00    5.40
  -4   9   0    6.60    4.50
   5  -9   0  178.58   10.40
   5  -9   0  176.08   15.10
  -5  -9   0  182.38   12.50
  -5   9   0  164.38   13.50
   5   9   0  164.08   14.80
   5   9   0  164.68   11.10
   6  -9   0   10.00    6.90
  -6  -9   0   11.90    5.20
  -6   9   0   11.10    5.50
   6   9   0    7.40    3.80
   6   9   0    7.00    6.60
   7  -9   0   44.90    9.60
  -7  -9   0   44.30    7.90
   7   9   0   49.99   10.00
  -7   9   0   63.69    9.60
  -8  -9   0   -3.00    5.30
   8  -9   0    7.80    8.20
   8   9   0    2.70    8.10
  -8   9   0    9.40    6.40
   9  -9   0   10.40   10.90
   9   9   0   15.20   11.10
  -9   9   0   15.80    8.30
   0 -10   0  583.44   30.40
   0  10   0  576.94   29.50
   0  10   0  568.54   29.60
   0  10   0  565.74   29.20
  -1 -10   0   13.00    2.50
  -1 -10   0    6.40    3.50
   1 -10   0   12.50    4.60
  -1  10   0   13.10    2.60
  -1  10   0   16.40    3.60
   1  10   0   13.90    2.60
  -1  10   0   13.10    2.40
   1  10   0    9.10    3.80
  -2 -10   0  500.95   25.50
  -2 -10   0  479.15   24.30
   2  10   0  474.35   26.20
   2  10   0  459.25   24.00
  -2  10   0  473.95   23.20
  -2  10   0  446.46   25.40
  -2  10   0  480.15   23.10
  -3 -10   0   53.39    5.60
   3 -10   0   35.90    7.00
  -3 -10   0   46.10    5.90
  -3  10   0   43.20    6.10
   3  10   0   41.30    4.20
   3  10   0   49.40    7.20
   4 -10   0  134.49    7.00
   4 -10   0  129.99   12.80
  -4 -10   0  133.89   10.40
   4 -10   0  129.49    7.00
   4  10   0  122.09    8.70
   4  10   0  132.39   12.80
  -4  10   0  132.89   11.60
  -5 -10   0  122.89   10.60
   5 -10   0  100.09    6.90
   5 -10   0  102.29   12.50
  -5  10   0  109.09   11.50
   5  10   0  109.49   12.20
   5  10   0  106.29    8.20
  -6 -10   0   23.80    6.10
   6 -10   0   45.80    9.30
   6  10   0   30.10    8.30
  -6  10   0   26.00    6.90
   6  10   0   26.80    4.80
  -7 -10   0   10.50    5.60
   7 -10   0   14.90    8.00
  -7  10   0    5.00    6.60
   7  10   0   13.20    8.00
  -8 -10   0    7.70    5.80
   8 -10   0   20.90    9.90
   8  10   0    1.60    8.30
  -8  10   0    9.10    6.90
   9 -10   0   10.20   10.90
   9  10   0  -10.40    9.10
  -9  10   0   -2.80    6.40
   0 -11   0    1.80    3.50
   0  11   0    4.40    2.80
   0  11   0    2.00    2.50
   0  11   0   -0.90    2.50
   1 -11   0  503.45   28.00
  -1 -11   0  514.85   27.40
   1  11   0  506.15   27.40
  -1  11   0  517.15   26.00
  -1  11   0  509.15   26.00
   1  11   0  502.25   26.00
  -1  11   0  507.25   26.90
   2 -11   0   86.39    9.40
  -2 -11   0   92.29    8.10
  -2  11   0   89.59    5.10
  -2  11   0   72.49    7.70
   2  11   0   90.29    9.00
  -2  11   0   95.59    5.20
   2  11   0   89.79    6.20
   3 -11   0  251.97   18.10
  -3 -11   0  292.57   16.50
   3  11   0  272.77   14.90
  -3  11   0  277.87   17.10
   3  11   0  264.07   17.80
   4 -11   0  154.88   13.80
  -4 -11   0  152.38   11.70
   4  11   0  153.88    9.90
   4  11   0  164.78   13.80
  -4  11   0  160.58   12.50
   5 -11   0   57.49    9.80
  -5 -11   0   61.59    8.00
   5  11   0   67.69    6.20
  -5  11   0   60.59    8.80
   5  11   0   72.49   10.10
  -6 -11   0   39.50    6.80
   6 -11   0   59.49   10.90
  -6  11   0   34.20    7.80
   6  11   0   33.00    8.60
   6  11   0   51.19    5.90
   7 -11   0   27.00    9.00
  -7 -11   0   19.50    6.70
   7  11   0   37.30    9.90
  -7  11   0   22.20    7.70
   8 -11   0    7.90    8.90
  -8 -11   0   -4.60    5.40
  -8  11   0    1.60    7.10
   8  11   0   -1.00    9.30
   9 -11   0    0.40   10.60
  -9  11   0   -2.60    6.50
   9  11   0    3.80   10.40
   0 -12   0 1000.70   52.49
   0  12   0 1000.30   51.39
   0  12   0 1074.59   51.29
  -1 -12   0   72.39    7.60
   1 -12   0   73.69    8.30
   1  12   0   72.19    7.30
  -1  12   0   80.39    6.20
   1  12   0   68.69    6.00
  -1  12   0   81.79    7.40
  -1  12   0   85.69    6.10
  -2 -12   0  127.69    9.80
   2 -12   0  151.78   12.00
   2  12   0  131.49   10.80
  -2  12   0  137.89    7.40
  -2  12   0  133.99    7.40
   2  12   0  134.59    8.40
  -2  12   0  122.99    9.90
   3 -12   0  162.08   13.70
  -3 -12   0  163.08   11.30
   3  12   0  142.39   12.60
  -3  12   0  165.58   12.00
   3  12   0  153.38    9.60
  -4 -12   0  245.18   15.90
   4 -12   0  243.48   18.40
  -4  12   0  254.47   17.40
   4  12   0  256.57   14.10
   4  12   0  236.78   17.80
   5 -12   0    4.30    7.10
  -5 -12   0    6.30    4.30
   5  12   0   10.50    6.30
   5  12   0    1.20    3.00
  -5  12   0   -3.20    4.70
  -6 -12   0   11.60    5.60
   6 -12   0   11.20    8.40
   6  12   0   17.60    6.60
   6  12   0   29.90    8.90
  -6  12   0   11.20    6.20
   7 -12   0   17.70    9.60
  -7 -12   0   10.60    6.40
   7  12   0   27.70    9.20
  -7  12   0   30.40    8.40
  -8 -12   0   24.30    7.20
   8 -12   0   19.70   11.30
  -8  12   0   24.00    8.40
   8  12   0   30.40   10.70
   0 -13   0   15.20    4.70
   0  13   0    0.90    3.00
   0  13   0    1.00    3.40
  -1 -13   0  994.80   51.29
   1 -13   0  995.10   51.99
  -1  13   0 1046.30   49.90
   1  13   0 1006.70   49.90
   1  13   0  971.30   51.09
  -1  13   0  974.40   50.79
  -1  13   0 1001.80   49.90
  -2 -13   0   45.80    6.40
   2 -13   0   51.29    7.90
  -2  13   0   45.80    3.70
   2  13   0   40.50    4.40
  -2  13   0   42.00    6.00
  -2  13   0   45.60    3.70
   2  13   0   43.70    6.70
  -3 -13   0  374.36   21.90
   3 -13   0  353.66   23.70
   3  13   0  406.16   20.30
  -3  13   0  364.86   22.40
   3  13   0  385.26   23.40
  -4 -13   0   59.09    7.80
   4 -13   0   63.29   10.20
   4  13   0   59.69    9.30
   4  13   0   42.80    5.00
  -4  13   0   55.19    8.40
  -5 -13   0   16.80    5.00
   5 -13   0   32.60    8.40
   5  13   0   18.80    3.80
   5  13   0   21.00    7.20
  -5  13   0   17.00    6.00
  -6 -13   0    8.00    4.90
   6 -13   0   -5.90    7.50
  -6  13   0   -0.90    5.20
   6  13   0   -5.80    7.40
   7 -13   0    1.20    7.40
  -7 -13   0    9.10    5.80
   7  13   0   12.00    9.30
  -7  13   0    7.20    6.30
  -8 -13   0    8.30    6.60
   8 -13   0    7.20    9.40
  -8  13   0   -0.60    7.00
   8  13   0    7.20    9.40
   0 -14   0  287.87   18.20
   0  14   0  285.57   16.80
   0  14   0  277.37   16.40
  -1 -14   0    8.10    4.50
   1 -14   0   14.00    6.00
  -1  14   0   13.70    4.10
   1  14   0   13.10    3.50
   1  14   0   11.00    4.70
  -1  14   0   14.40    3.80
   2 -14   0  478.05   27.40
  -2 -14   0  457.85   25.60
  -2  14   0  451.55   23.00
  -2  14   0  438.26   22.90
   2  14   0  444.06   23.90
   2  14   0  479.95   26.90
  -2  14   0  477.25   25.80
  -3 -14   0   24.50    5.40
   3 -14   0   23.30    8.20
   3  14   0   28.90    4.10
   3  14   0   18.60    6.50
  -3  14   0   24.00    5.70
   4 -14   0    6.20    7.40
  -4 -14   0   12.80    4.80
  -4  14   0    0.70    4.50
   4  14   0   12.30    6.40
   4  14   0    5.10    3.00
  -5 -14   0   26.70    6.30
   5 -14   0   29.80    9.20
   5  14   0   34.10    8.60
  -5  14   0   25.00    6.90
   5  14   0   31.30    4.40
   6 -14   0   22.80    8.90
  -6 -14   0   15.50    6.10
   6  14   0   53.19   10.40
  -6  14   0   33.20    8.20
   7 -14   0   -3.60    7.80
  -7 -14   0   -0.90    5.70
  -7  14   0   -6.40    5.70
   7  14   0  -10.10    7.30
  -8 -14   0   24.70    8.00
   8 -14   0    3.40    9.80
   8  14   0   -2.20    8.70
  -8  14   0   23.40    8.40
   0 -15   0   -2.60    4.20
   0  15   0    3.40    3.90
   0  15   0    3.30    3.50
  -1 -15   0    8.70    4.60
   1 -15   0    0.40    5.10
   1  15   0    7.80    4.50
  -1  15   0    8.20    3.70
  -1  15   0   10.60    3.50
   1  15   0    7.10    3.40
  -1  15   0    1.60    4.00
  -2 -15   0   85.59    9.20
   2 -15   0   88.49   10.60
  -2  15   0   85.39    9.10
   2  15   0   82.79    7.10
  -2  15   0   81.79    5.90
  -2  15   0   90.39    5.90
   2  15   0   83.69    9.50
   3 -15   0    5.00    6.70
  -3 -15   0   -0.40    3.70
   3  15   0    3.90    5.50
   3  15   0    2.90    3.00
  -3  15   0    3.70    4.80
   4 -15   0   78.39   11.70
  -4 -15   0  121.89   11.10
   4  15   0  105.79    7.80
   4  15   0  101.09   12.10
  -4  15   0   90.09   11.00
  -5 -15   0   10.40    5.20
   5 -15   0   12.10    8.00
  -5  15   0   12.10    6.10
   5  15   0   27.50    8.50
  -6 -15   0   15.80    6.20
   6 -15   0   25.50    8.90
  -6  15   0    1.60    5.80
   6  15   0    7.00    8.00
   7 -15   0   32.50   10.30
  -7 -15   0   25.00    7.50
  -7  15   0   34.10    9.10
   7  15   0   12.90    9.30
   8 -15   0   14.00   10.30
   8  15   0   18.50   11.20
  -8  15   0    8.70    7.40
   0 -16   0  483.85   27.70
   0  16   0  469.05   26.50
   0  16   0  486.15   26.30
   1 -16   0   28.60    6.90
  -1 -16   0   18.10    5.50
   1  16   0   18.90    4.30
   1  16   0   28.60    6.30
  -1  16   0   26.30    4.90
  -1  16   0   16.90    5.20
  -2 -16   0    0.30    4.10
   2 -16   0   -2.90    6.00
  -2  16   0    0.00    4.60
  -2  16   0    5.50    2.30
   2  16   0    9.80    5.90
   2  16   0    8.70    3.40
   3 -16   0   81.79   11.40
  -3 -16   0   83.99    9.30
   3  16   0   69.99    9.70
  -3  16   0   65.29    8.60
   3  16   0   71.29    6.40
   4 -16   0   44.60    9.90
  -4 -16   0   53.79    8.10
   4  16   0   58.29    5.60
   4  16   0   62.39    9.90
  -4  16   0   53.09    8.50
  -5 -16   0    2.30    4.50
   5 -16   0    1.50    7.10
  -5  16   0    7.70    6.00
   5  16   0   13.10    7.50
  -6 -16   0    3.30    5.60
   6 -16   0   11.00    8.70
  -6  16   0   -7.00    5.30
   6  16   0    5.10    7.60
  -7 -16   0   45.10    9.10
   7 -16   0   33.10   11.90
   7  16   0   18.10   10.00
  -7  16   0   28.30    8.80
   8 -16   0   18.90   10.40
  -8  16   0   16.30    9.60
   0 -17   0   13.90    5.60
   0  17   0   10.00    4.90
   0  17   0    5.30    4.00
   1 -17   0    5.80    5.60
  -1 -17   0    7.30    5.00
  -1  17   0   12.00    5.00
  -1  17   0   10.10    4.30
   1  17   0    8.90    3.90
   1  17   0   10.80    5.30
   2 -17   0   11.10    6.60
  -2 -17   0   12.10    4.90
   2  17   0   16.70    3.90
   2  17   0   13.20    5.60
  -2  17   0   11.30    5.00
  -2  17   0    5.70    2.60
  -3 -17   0   52.29    7.70
   3 -17   0   55.19    9.80
   3  17   0   53.39    8.90
   3  17   0   65.89    6.10
  -3  17   0   56.09    8.60
  -4 -17   0   36.80    7.00
   4 -17   0   12.80    7.90
  -4  17   0   19.90    6.40
   4  17   0   25.30    4.20
   4  17   0   22.40    7.70
   5 -17   0    2.70    7.60
  -5 -17   0   -0.30    5.10
   5  17   0  -15.60    6.60
  -5  17   0   10.50    6.60
  -6 -17   0    9.60    5.50
   6 -17   0   28.20   10.80
  -6  17   0    4.30    6.80
   6  17   0   17.20    8.80
   7 -17   0    4.80    9.90
  -7 -17   0    7.10    6.30
  -7  17   0   -2.00    7.50
   7  17   0   14.80   10.00
   0 -18   0   48.90    8.00
   0  18   0   35.70    6.20
   0  18   0   42.30    6.40
   1 -18   0    1.60    5.70
  -1 -18   0   -0.60    4.50
  -1  18   0    6.10    4.60
  -1  18   0    0.80    3.80
   1  18   0   -7.40    4.70
   1  18   0   -1.80    3.40
  -2 -18   0  241.18   16.40
   2 -18   0  219.38   17.70
  -2  18   0  273.07   17.20
   2  18   0  233.08   14.40
   2  18   0  226.78   17.40
  -3 -18   0   49.50    7.80
   3 -18   0   41.30    9.40
   3  18   0   37.80    5.20
  -3  18   0   38.00    7.10
   3  18   0   27.60    7.40
  -4 -18   0   55.69    8.20
   4 -18   0   47.50   10.00
   4  18   0   42.50    9.40
  -4  18   0   42.00    8.70
   5 -18   0   23.00   10.20
  -5 -18   0   41.50    7.90
  -5  18   0   54.59    9.70
   5  18   0   44.60   10.30
   6 -18   0   27.90   11.40
  -6 -18   0   33.00    8.40
  -6  18   0   37.80    9.30
   6  18   0   38.60   11.60
  -7 -18   0   -4.90    6.30
   7 -18   0   -6.40    9.90
   7  18   0   -4.10    8.30
  -7  18   0   -3.60    6.00
   0 -19   0   -8.40    4.50
   0  19   0    2.40    4.20
   0  19   0   -3.70    4.40
   1 -19   0    3.50    6.00
  -1 -19   0    7.80    5.10
  -1  19   0    3.30    4.00
   1  19   0    8.30    5.50
  -1  19   0    0.10    3.80
   1  19   0    0.00    3.40
  -2 -19   0   37.00    6.90
   2 -19   0   41.50    8.60
   2  19   0   36.00    7.80
  -2  19   0   40.40    7.50
   2  19   0   36.50    5.50
   3 -19   0   43.00    9.30
  -3 -19   0   38.00    7.10
  -3  19   0   41.20    7.70
   3  19   0   31.30    8.70
   3  19   0   37.30    5.40
   4 -19   0   45.60   10.70
  -4 -19   0   35.10    6.90
   4  19   0   29.60    8.80
  -4  19   0   36.80    7.70
   5 -19   0   30.90   10.80
  -5 -19   0   25.50    7.00
  -5  19   0   28.60    8.40
   5  19   0   23.50    8.70
  -6 -19   0    2.50    6.30
   6 -19   0   -3.10    8.60
  -6  19   0    9.20    6.90
   6  19   0    0.40    8.00
   7 -19   0   14.40   11.50
  -7 -19   0    1.30    7.00
  -7  19   0   -1.20    6.90
   7  19   0    8.80   11.10
   0 -20   0   74.99    9.80
   0  20   0   65.39    8.00
   0  20   0   72.49    8.60
  -1 -20   0   12.00    5.80
   1 -20   0   22.60    7.20
   1  20   0   23.60    6.50
  -1  20   0    6.90    4.50
   1  20   0   21.20    4.90
   2 -20   0   20.70    8.30
  -2 -20   0   17.40    5.70
  -2  20   0    9.00    5.50
   2  20   0   17.20    4.60
   2  20   0   20.80    7.30
   3 -20   0  -12.30    6.00
  -3 -20   0    7.50    5.50
  -3  20   0    0.40    5.60
   3  20   0    5.70    7.10
   3  20   0   -1.90    3.40
   4 -20   0   35.60   11.00
  -4 -20   0   59.89    8.80
   4  20   0   57.49   10.60
  -4  20   0   51.19    9.50
  -5 -20   0    8.60    5.50
   5 -20   0   26.80    9.40
   5  20   0    5.50    9.10
  -5  20   0    4.00    6.10
   6 -20   0   25.00   10.90
  -6 -20   0   38.60    8.60
  -6  20   0   37.20    9.70
   6  20   0   10.50   10.70
  -7 -20   0    6.00    7.40
   7 -20   0   -3.80   11.80
   0 -21   0    1.40    4.70
   0  21   0    1.40    4.50
   0  21   0   -6.30    4.60
  -1 -21   0   51.49    8.60
   1 -21   0   46.70    9.00
   1  21   0   49.80    6.80
  -1  21   0   38.30    6.80
   1  21   0   43.40    8.10
   2 -21   0    1.80    6.20
  -2 -21   0    6.80    5.70
  -2  21   0    5.30    5.70
   2  21   0    5.50    4.00
   2  21   0    9.40    6.90
  -3 -21   0   33.70    7.70
   3 -21   0   29.50    8.70
  -3  21   0   34.20    7.60
   3  21   0   32.00    8.20
  -4 -21   0   23.90    7.00
   4 -21   0   17.90    9.00
  -4  21   0   16.20    6.90
   4  21   0    7.20    7.40
   5 -21   0   29.50   11.80
  -5 -21   0   28.50    8.20
  -5  21   0   31.60    8.90
   5  21   0   44.40   10.80
  -6 -21   0    4.20    6.90
   6 -21   0   11.10    9.70
  -6  21   0    5.10    7.90
   6  21   0    2.50    8.50
   0 -22   0   39.00    8.60
   0  22   0   43.40    8.10
   0  22   0   53.99    7.90
   1 -22   0    7.00    6.60
  -1 -22   0    4.90    5.40
   1  22   0   -2.30    4.00
   1  22   0    3.60    5.70
  -1  22   0    0.80    4.70
   2 -22   0   28.70    8.40
  -2 -22   0   13.50    6.20
  -2  22   0   42.60    7.80
   2  22   0   28.70    5.60
   2  22   0   31.50    8.30
  -3 -22   0   23.20    6.90
   3 -22   0   42.70   10.50
  -3  22   0   36.60    7.80
   3  22   0   25.30    9.20
  -4 -22   0   28.10    7.20
   4 -22   0   30.10   10.30
   4  22   0   37.70    9.70
  -4  22   0   28.30    8.00
   5 -22   0   11.50   10.70
  -5 -22   0   12.60    6.70
   5  22   0    9.60    8.50
  -5  22   0    8.60    6.70
  -6 -22   0   19.70    8.60
   6 -22   0   11.30   11.60
   6  22   0   18.20   11.20
  -6  22   0   25.20    8.90
   0 -23   0   -4.00    5.30
   0  23   0    4.80    4.90
   1 -23   0   19.40    7.50
  -1 -23   0   22.00    7.20
   1  23   0    4.40    6.30
  -1  23   0   10.00    5.80
   1  23   0   14.70    5.30
   2 -23   0  -11.60    5.70
  -2 -23   0    2.30    5.00
   2  23   0   -0.30    4.50
   2  23   0    9.20    6.40
  -2  23   0   17.30    6.60
   3 -23   0   -2.20    7.10
  -3 -23   0    8.40    5.90
  -3  23   0   -0.20    6.00
   3  23   0    8.10    8.10
  -4 -23   0   -0.90    5.80
   4 -23   0    1.90    7.80
   4  23   0    6.60    8.70
  -4  23   0    9.30    6.70
   5 -23   0    6.10    9.00
  -5 -23   0    4.80    7.00
  -5  23   0    8.60    8.10
   5  23   0    0.30    8.50
  -6 -23   0    2.20    7.30
   0 -24   0   -7.00    5.20
   0  24   0    8.70    5.40
   1 -24   0    2.30    6.40
  -1 -24   0   11.60    6.30
   1  24   0   11.60    7.60
  -1  24   0    0.10    5.20
   1  24   0   -8.50    4.00
  -2 -24   0    3.80    5.40
   2 -24   0   13.40    7.60
  -2  24   0    3.90    6.10
   2  24   0    0.10    6.90
  -3 -24   0   14.00    7.00
   3 -24   0    4.80    7.70
  -3  24   0    6.50    7.00
   3  24   0    5.90    7.50
  -4 -24   0    2.00    6.30
   4 -24   0   17.30    9.30
  -4  24   0   -3.60    5.50
   4  24   0    3.60    9.20
  -5 -24   0   14.80    6.90
   5 -24   0   -2.90    8.80
  -5  24   0    8.40    8.00
   5  24   0    3.20    9.60
   0 -25   0    6.60    6.60
   0  25   0    9.50    5.70
   1 -25   0   11.40    7.00
  -1 -25   0    0.40    5.90
  -1  25   0   -1.00    5.50
   1  25   0   -7.00    4.80
  -2 -25   0    1.40    6.30
   2 -25   0   11.60    8.10
  -2  25   0    0.30    6.10
   2  25   0    0.80    7.40
  -3 -25   0    4.50    6.70
   3 -25   0   -1.50    8.20
  -3  25   0    1.10    6.20
   3  25   0   -0.80    8.00
  -4 -25   0   27.80    7.70
   4 -25   0   19.80    9.60
  -4  25   0   12.70    7.90
   4  25   0    9.30    9.90
  -5 -25   0    2.00    7.10
   5  25   0   14.00   10.10
   0 -26   0   12.50    7.50
   0  26   0   14.80    6.30
   1 -26   0    4.80    7.20
  -1 -26   0   11.60    6.80
  -1  26   0    1.10    5.90
  -2 -26   0   -4.60    5.40
   2 -26   0    4.80    7.80
  -2  26   0    1.90    6.70
  -3 -26   0    6.80    6.10
   3 -26   0    9.30    8.70
   3  26   0   -2.70    8.10
  -3  26   0    6.20    6.20
  -4 -26   0    8.60    7.80
  -4  26   0   12.70    8.50
   4  26   0    6.90    8.90
   0 -27   0   -5.90    6.80
   0  27   0   -3.60    5.90
  -1 -27   0   22.40    8.00
   1 -27   0   19.10    8.70
  -1  27   0    7.40    6.80
  -2 -27   0   -0.90    6.00
   2 -27   0   -5.00    7.30
  -2  27   0    4.50    7.10
   3 -27   0    0.50    9.10
  -3 -27   0    7.90    6.70
   3  27   0    7.10    9.30
  -3  27   0    2.30    7.20
   0 -28   0   -2.60    6.80
  -1 -28   0    1.40    6.70
   1 -28   0   17.30    7.90
  -1  28   0    6.10    6.90
  -2 -28   0   -7.90    6.60
  -2  28   0    1.20    6.70
   9   0  -1   23.10    8.70
   9   0  -1   34.00    9.20
   9   0  -1   38.60    8.80
   8   0  -1    8.10    6.10
   8   0  -1    5.20    6.10
   8   0  -1   -5.20    4.70
   7   0  -1   13.40    5.90
   7   0  -1   23.10    6.40
   7   0  -1   36.90    6.90
  -6   0   1   73.59    9.20
   6   0  -1   57.19    8.10
  -5   0   1   20.20    4.80
  -5   0   1    6.50    3.80
  -5   0   1   19.00    5.10
  -4   0   1  849.32   42.80
  -4   0   1  788.82   41.30
  -4   0   1  817.02   41.80
  -3   0   1  163.68   10.80
  -3   0   1  181.78   10.50
   3   0  -1  182.48   10.30
   3   0  -1  182.98   12.10
  -3   0   1  178.28   11.40
   2   0  -1 1095.59   55.49
  -2   0   1 1130.29   55.59
   2   0  -1 1169.58   55.29
   2   0  -1 1122.09   54.89
  -2   0   1 1092.29   55.19
  -2   0   1 1142.19   54.89
  -1   0   1   16.80    1.40
   1   0  -1   22.30    2.00
   1   0  -1   19.70    1.60
  -1   0   1   12.10    1.90
   1   0  -1   21.60    2.20
   0   0  -1   -1.10    0.20
   0   0   1   -1.20    0.20
   0   0  -1   -1.10    0.10
   0   0   1   -1.10    0.10
   0   0  -1   -1.10    0.10
   0   0   1   -1.40    0.10
   1   0   1   45.40    3.00
   1   0   1   35.40    3.00
  -1   0  -1   43.70    3.10
   1   0   1   47.70    2.70
  -1   0  -1   40.20    2.70
   2   0   1   33.90    4.00
  -2   0  -1   31.20    3.30
   2   0   1   32.60    3.70
   2   0   1   29.30    3.10
   2   0   1   42.30    4.10
  -2   0  -1   29.10    3.70
   3   0   1    2.90    2.10
  -3   0  -1    8.40    2.80
   3   0   1    5.80    2.60
  -3   0  -1    4.70    2.70
   3   0   1    9.00    3.20
   4   0   1    4.00    3.10
  -4   0  -1   -1.80    2.70
  -4   0  -1   -0.30    3.00
  -5   0  -1   13.60    4.50
   5   0   1   10.50    4.70
  -5   0  -1   15.50    4.50
  -6   0  -1   40.50    6.80
  -6   0  -1   41.90    6.70
   6   0   1   49.00    7.60
   7   0   1   53.69    8.80
   7   0   1   61.89    9.60
  -7   0  -1   51.59    7.70
   8   0   1   -4.00    4.80
   8   0   1   -6.90    6.00
   8   0   1    4.60    6.10
   9   0   1    2.70    7.20
   9   0   1    5.30    6.90
   9   0   1    3.00    7.70
   9  -1  -1   15.10    8.90
   9  -1  -1   -4.00    5.90
   9  -1  -1    3.50    7.70
   9   1  -1    8.70    7.50
   9   1  -1   17.00    6.70
   9   1  -1    1.90    7.10
   8  -1  -1   42.40    8.40
   8  -1  -1   61.39   10.10
   8  -1  -1   66.79    9.60
   8   1  -1   42.80    8.70
   8   1  -1   37.20    8.70
   8   1  -1   59.99    8.70
   7  -1  -1    2.30    4.80
   7  -1  -1    2.90    4.90
   7   1  -1    2.00    4.60
   7   1  -1    4.40    4.90
   7   1  -1    0.10    4.50
  -6  -1   1  200.98   15.80
  -6  -1   1  205.98   13.80
   6  -1  -1  182.68   14.30
  -6   1   1  215.88   14.80
  -6   1   1  206.68   15.40
   6   1  -1  198.38   14.30
   5  -1  -1    3.10    4.00
  -5  -1   1   13.30    4.00
  -5  -1   1   12.60    5.10
  -5   1   1   11.90    4.70
  -5   1   1   16.90    4.90
  -4  -1   1  224.48   15.00
   4  -1  -1  249.58   14.20
  -4  -1   1  225.68   13.50
  -4  -1   1  227.28   13.80
  -4   1   1  219.18   13.80
  -4   1   1  215.58   14.40
  -3  -1   1  431.26   23.50
   3  -1  -1  430.76   22.30
  -3  -1   1  434.06   22.60
   3  -1  -1  420.36   22.80
  -3  -1   1  427.26   22.20
  -3   1   1  411.46   22.70
  -3   1   1  438.16   23.00
   3   1  -1  427.56   22.10
   2  -1  -1  239.38   13.60
  -2  -1   1  239.58   14.20
   2  -1  -1  244.58   13.70
   2  -1  -1  241.08   13.70
  -2  -1   1  241.88   13.20
   2  -1  -1  248.58   13.30
   2   1  -1  257.67   14.40
   2   1  -1  260.77   13.20
  -2   1   1  263.97   13.80
   2   1  -1  269.17   13.60
  -2   1   1  259.87   13.90
   1  -1  -1   78.59    4.50
   1  -1  -1   80.29    4.70
  -1  -1   1   63.99    4.00
  -1  -1   1   62.79    4.80
  -1  -1   1   78.49    4.60
   1  -1  -1   68.99    4.50
   1   1  -1   59.69    4.30
   1   1  -1   88.99    4.10
   1   1  -1   79.99    5.00
  -1   1   1   82.79    4.50
  -1   1   1   76.59    4.60
   0  -1  -1    0.20    0.40
   0   1  -1    1.30    0.50
   0   1  -1    0.00    0.30
  -1  -1  -1  114.09    6.20
  -1  -1  -1   98.29    5.40
  -1  -1  -1   87.19    5.80
   1  -1   1  116.09    5.80
   1  -1   1  112.79    5.70
   1   1   1  118.09    6.00
  -1   1  -1  108.89    5.70
  -1   1  -1  101.49    5.70
   1   1   1   98.89    6.00
  -1   1  -1   80.09    5.80
   1   1   1  112.59    5.40
   2  -1   1  134.49    8.10
   2  -1   1  147.99    8.30
   2  -1   1  142.19    8.00
  -2  -1  -1  148.79    7.80
   2  -1   1  140.79    8.30
  -2  -1  -1  143.99    8.30
  -2   1  -1  126.89    8.30
   2   1   1  117.99    8.70
   2   1   1  123.89    8.50
   2   1   1  133.79    8.10
   2   1   1  131.09    7.60
  -2   1  -1  116.99    8.00
   3  -1   1  127.29    8.50
   3  -1   1  115.99    8.00
  -3  -1  -1  115.79    8.00
   3  -1   1  114.79    8.10
  -3  -1  -1  112.69    7.50
   3   1   1  114.39    7.40
  -3   1  -1  106.79    7.90
   3   1   1  119.89    8.60
  -3   1  -1  117.09    8.10
   4  -1   1  434.56   24.00
  -4  -1  -1  448.76   23.70
  -4  -1  -1  437.26   24.10
  -4   1  -1  438.86   24.00
  -4   1  -1  453.15   24.10
   4   1   1  450.15   24.60
   5  -1   1   -2.90    3.60
  -5  -1  -1    8.90    4.10
  -5  -1  -1   -0.40    3.30
  -5   1  -1    1.20    3.50
   5   1   1    7.50    4.70
  -5   1  -1    3.20    3.80
   6  -1   1  215.48   15.30
  -6  -1  -1  216.68   15.30
  -6  -1  -1  230.08   15.30
  -6   1  -1  259.17   15.90
   6   1   1  240.08   16.20
   7  -1   1   12.50    5.90
  -7  -1  -1    0.50    4.70
   7  -1   1    5.70    5.50
  -7   1  -1   12.30    5.30
   7   1   1    0.00    4.40
   7   1   1   14.50    5.80
   8  -1   1   27.90    7.40
   8  -1   1   31.30    8.80
   8   1   1   13.40    7.30
   8   1   1   29.30    7.40
   8   1   1   14.10    6.00
   9  -1   1    5.90    6.50
   9  -1   1   -5.70    7.30
   9   1   1   -8.60    6.90
   9   1   1    4.90    6.70
   9  -2  -1   16.80    7.40
   9  -2  -1    5.00    7.30
   9   2  -1    0.40    6.10
   9   2  -1    6.60    6.20
   9   2  -1   11.70    7.40
   8  -2  -1    5.60    5.90
   8  -2  -1   16.00    7.20
   8  -2  -1   11.50    6.10
   8   2  -1   13.20    5.30
   8   2  -1    7.60    5.70
   8   2  -1    7.00    6.00
   7  -2  -1  109.69   11.90
   7  -2  -1  101.59   10.90
  -7   2   1  129.29   12.40
   7   2  -1  116.69   12.60
   7   2  -1   93.79   10.00
  -6  -2   1  118.99    9.90
   6  -2  -1  104.79   11.10
  -6  -2   1  115.99   12.30
  -6   2   1  114.59   11.20
   6   2  -1  117.59   10.30
  -6   2   1  117.19   11.40
   5  -2  -1   36.80    6.60
  -5  -2   1   41.10    5.70
  -5  -2   1   41.70    7.40
  -5   2   1   42.40    6.50
  -5   2   1   37.30    5.90
   5   2  -1   34.40    5.50
  -4  -2   1  367.86   22.30
   4  -2  -1  396.26   21.90
  -4  -2   1  398.86   21.10
  -4   2   1  388.76   21.80
  -4   2   1  385.76   21.70
   4   2  -1  382.56   21.10
   3  -2  -1  654.53   35.20
  -3  -2   1  678.13   34.80
   3  -2  -1  647.04   35.40
  -3  -2   1  698.53   36.20
   3   2  -1  706.73   35.10
   3   2  -1  713.83   34.80
   3   2  -1  708.33   35.20
  -3   2   1  731.23   35.60
  -3   2   1  698.43   35.50
   2  -2  -1 1504.75   72.99
   2  -2  -1 1526.65   73.39
   2  -2  -1 1517.75   73.39
   2  -2  -1 1523.85   73.19
  -2  -2   1 1479.75   72.79
  -2  -2   1 1499.85   73.99
  -2   2   1 1453.95   73.19
   2   2  -1 1455.45   72.99
  -2   2   1 1499.25   73.39
   2   2  -1 1517.45   73.09
   2   2  -1 1516.65   72.79
   2   2  -1 1514.55   73.99
   1  -2  -1  885.31   42.80
  -1  -2   1  805.82   43.00
  -1  -2   1  916.31   42.60
  -1  -2   1  876.01   42.30
   1  -2  -1  885.31   42.50
   1   2  -1  884.31   42.50
  -1   2   1  881.71   42.70
  -1   2   1  816.12   42.70
   1   2  -1  908.91   42.30
  -1   2   1  866.41   42.50
   1  -2   1  518.05   26.30
  -1  -2  -1  540.75   26.00
   1  -2   1  522.05   25.50
   1  -2   1  539.95   25.90
   1   2   1  525.25   25.40
  -1   2  -1  521.15   25.50
   1   2   1  511.85   26.20
   1   2   1  526.75   26.00
  -1   2  -1  500.55   25.90
   1   2   1  531.25   25.40
   2  -2   1 1133.99   54.79
  -2  -2  -1 1104.49   54.39
   2  -2   1 1092.49   54.79
   2  -2   1 1103.99   54.59
  -2  -2  -1 1116.09   54.99
   2  -2   1 1135.89   55.09
  -2   2  -1 1108.69   54.89
   2   2   1 1118.39   54.89
   2   2   1 1127.09   54.39
   2   2   1 1131.59   55.59
   2   2   1 1125.39   55.39
   3  -2   1 1223.88   59.69
   3  -2   1 1178.78   59.39
  -3  -2  -1 1183.88   59.09
  -3  -2  -1 1180.78   59.69
  -3   2  -1 1228.38   59.79
  -3   2  -1 1191.68   59.69
   3   2   1 1205.78   60.19
   3   2   1 1245.58   59.19
  -4  -2  -1  447.96   24.10
  -4  -2  -1  440.26   23.40
   4  -2   1  429.26   23.70
   4   2   1  442.16   24.50
  -4   2  -1  450.85   24.20
   5  -2   1   40.50    6.90
  -5  -2  -1   37.00    5.30
  -5  -2  -1   39.80    5.80
   5  -2   1   38.10    5.60
   5   2   1   29.80    6.50
  -5   2  -1   41.90    5.90
   6  -2   1   35.40    6.20
   6  -2   1   39.30    7.50
  -6  -2  -1   29.80    6.60
  -6   2  -1   41.90    6.80
   6   2   1   31.70    6.50
   7  -2   1   28.40    6.60
  -7  -2  -1   25.40    6.10
   7  -2   1   38.70    8.00
   7   2   1   24.80    6.70
  -7   2  -1   20.30    6.30
   7   2   1   37.50    6.50
   8  -2   1    0.90    5.40
   8  -2   1    4.00    6.30
   8   2   1   -2.40    6.50
   8   2   1    9.30    5.00
  -8   2  -1    4.60    5.90
   9  -2   1   15.40    7.40
   9  -2   1    8.70    8.10
   9   2   1    2.50    6.60
   9   2   1    8.30    7.90
   9  -3  -1   -0.90    6.10
   9  -3  -1   -4.60    6.80
   9   3  -1   -2.30    6.30
   9   3  -1   -0.20    6.60
   8  -3  -1   58.49    9.20
   8  -3  -1   74.29   11.20
   8   3  -1   64.89   10.80
   8   3  -1   64.99    9.70
   8   3  -1   74.79    9.50
   7  -3  -1    9.60    6.40
   7  -3  -1   20.30    5.40
  -7  -3   1   13.70    4.70
   7   3  -1    7.90    5.00
  -7   3   1   10.20    5.50
   7   3  -1   11.00    5.70
   6  -3  -1  243.68   17.20
  -6  -3   1  258.37   18.00
  -6  -3   1  238.08   15.70
  -6   3   1  226.98   16.50
   6   3  -1  235.38   15.50
  -6   3   1  238.18   16.30
  -5  -3   1   22.80    4.60
  -5  -3   1   13.40    5.60
   5  -3  -1   25.10    6.00
   5   3  -1   22.50    4.80
  -5   3   1   26.00    5.40
  -5   3   1   18.30    4.90
   4  -3  -1  124.39    9.90
  -4  -3   1  117.19    8.40
  -4  -3   1  123.69   10.40
  -4   3   1  120.99    9.40
  -4   3   1  117.09    9.30
   4   3  -1  124.59    8.70
  -3  -3   1   82.59    8.10
   3  -3  -1   88.09    6.60
  -3  -3   1   86.29    6.40
   3  -3  -1   85.19    7.20
   3   3  -1   97.49    6.60
   3   3  -1  100.09    6.60
   3   3  -1   85.09    6.10
  -3   3   1   88.29    7.30
  -3   3   1   94.49    6.90
  -2  -3   1  227.28   13.10
  -2  -3   1  242.28   14.30
   2  -3  -1  214.28   13.70
   2  -3  -1  220.28   12.90
  -2  -3   1  222.98   12.80
   2  -3  -1  221.18   13.30
   2   3  -1  257.07   14.20
   2   3  -1  257.27   12.80
  -2   3   1  262.27   13.20
  -2   3   1  267.67   13.70
  -2   3   1  252.47   13.60
   2   3  -1  269.17   13.20
   1  -3  -1  246.28   12.40
  -1  -3   1  247.18   12.50
  -1  -3   1  232.88   13.20
  -1  -3   1  241.38   12.30
   1  -3  -1  234.68   13.10
   1   3  -1  243.08   12.30
   1   3  -1  249.18   12.50
  -1   3   1  234.58   12.30
  -1   3   1  243.68   12.90
  -1   3   1  240.68   12.80
   0  -3   1   38.30    3.20
   0  -3   1   41.00    2.70
   0  -3   1   40.60    2.90
   0  -3  -1   36.40    2.90
   0  -3  -1   40.30    2.60
   0  -3  -1   47.20    3.20
   0   3  -1   44.40    2.90
   0   3  -1   45.00    3.20
   0   3   1   41.90    2.60
   0   3   1   40.90    3.00
   0   3  -1   34.30    2.70
  -1  -3  -1  194.28    9.80
  -1  -3  -1  203.68   10.60
   1  -3   1  191.58   11.10
   1  -3   1  201.88   10.50
   1  -3   1  205.88    9.70
  -1   3  -1  199.58    9.70
   1   3   1  196.18   10.60
   1   3   1  192.98    9.70
  -1   3  -1  189.08   10.50
   1   3   1  193.58   11.00
   2  -3   1 1237.48   59.69
  -2  -3  -1 1249.88   60.29
   2  -3   1 1257.07   60.39
   2  -3   1 1243.08   60.79
   2  -3   1 1251.47   59.59
   2  -3   1 1278.17   60.19
   2   3   1 1203.48   59.49
   2   3   1 1190.08   60.19
   2   3   1 1227.88   60.79
   2   3   1 1225.28   60.99
   2   3   1 1222.08   59.49
  -2   3  -1 1146.09   60.19
   3  -3   1  145.39   10.70
   3  -3   1  154.98    9.50
  -3  -3  -1  150.48    9.90
   3  -3   1  170.18    9.50
   3   3   1  152.48    9.10
   3   3   1  149.59   10.60
   3   3   1  160.28    9.30
  -3   3  -1  163.58   10.10
   4  -3   1  119.79   10.00
   4  -3   1  105.99    8.40
  -4  -3  -1  117.29    9.20
   4   3   1  111.39   10.20
   4   3   1  124.49    8.20
  -4   3  -1  121.89    9.10
  -5  -3  -1   72.29    7.80
   5  -3   1   79.89    7.60
   5  -3   1   83.89    9.60
   5   3   1   77.59    7.30
   5   3   1   68.09    8.40
  -5   3  -1   69.39    8.00
   6  -3   1  184.48   12.90
  -6  -3  -1  189.88   13.30
   6  -3   1  195.08   15.30
  -6   3  -1  174.78   13.60
   6   3   1  161.98   12.40
   6   3   1  167.18   14.00
   7  -3   1   31.00    8.50
   7  -3   1   10.50    5.40
  -7  -3  -1   18.50    6.00
   7   3   1   16.70    7.00
   7   3   1   24.40    5.60
  -7   3  -1   11.80    5.80
   8  -3   1   23.40    7.90
  -8  -3  -1   33.40    7.60
   8  -3   1   25.90    7.10
   8   3   1   44.40    7.10
  -8   3  -1   30.00    7.60
   8   3   1   33.00    9.10
   9  -3   1  -15.60    7.60
   9   3   1    7.90    8.50
   9   3   1   23.50    8.90
   9  -4  -1   26.70    9.30
   9  -4  -1   25.50    8.40
   9   4  -1   30.80    8.70
   9   4  -1    9.00    8.80
   8  -4  -1   -6.70    4.70
  -8  -4   1   -3.30    4.10
   8  -4  -1    0.70    6.60
  -8   4   1    4.20    6.40
   8   4  -1   11.00    5.50
   8   4  -1   -4.80    5.50
   7  -4  -1   14.10    5.30
   7  -4  -1   29.50    7.90
  -7  -4   1   15.00    4.80
   7   4  -1   18.50    5.40
   7   4  -1   10.60    6.40
  -7   4   1   28.00    7.30
   6  -4  -1   25.50    7.00
  -6  -4   1   27.80    7.70
  -6  -4   1   31.10    5.80
  -6   4   1   29.30    6.10
  -6   4   1   19.70    6.10
   6   4  -1   15.50    4.90
  -5  -4   1   57.29    6.40
   5  -4  -1   47.30    7.40
  -5  -4   1   52.89    8.10
  -5   4   1   59.39    7.90
  -5   4   1   68.69    7.20
   5   4  -1   56.59    6.50
   4  -4  -1  584.24   30.90
  -4  -4   1  574.84   31.80
  -4  -4   1  579.84   29.80
   4   4  -1  569.74   29.70
  -4   4   1  549.05   30.00
  -4   4   1  572.94   30.80
  -3  -4   1  372.86   20.60
   3  -4  -1  365.26   18.80
  -3  -4   1  360.76   18.80
   3  -4  -1  358.56   19.90
   3   4  -1  345.27   18.70
  -3   4   1  348.87   19.60
   3   4  -1  343.37   18.60
   3   4  -1  330.17   18.60
  -3   4   1  351.76   18.90
  -2  -4   1   88.99    7.30
   2  -4  -1   75.39    6.80
  -2  -4   1   75.39    5.60
  -2  -4   1   89.89    5.90
   2  -4  -1   87.19    5.70
   2   4  -1   80.79    5.80
  -2   4   1   80.99    5.60
  -2   4   1   92.89    6.90
  -2   4   1   89.89    6.60
   2   4  -1   88.49    5.70
  -1  -4   1  637.74   32.90
  -1  -4   1  614.64   32.00
  -1  -4   1  645.24   32.10
   1  -4  -1  650.03   32.30
   1  -4  -1  644.04   32.80
   1  -4  -1  650.93   32.00
   1   4  -1  664.63   32.00
  -1   4   1  655.63   32.40
   1   4  -1  683.83   32.20
   1   4  -1  661.03   32.90
  -1   4   1  652.63   32.80
  -1   4   1  651.83   31.90
   0  -4  -1  359.36   18.60
   0  -4   1  369.36   18.70
   0  -4  -1  365.56   18.40
   0  -4  -1  367.26   18.00
   0  -4   1  358.06   18.30
   0   4  -1  361.16   18.70
   0   4  -1  358.96   18.30
   0   4   1  378.06   18.60
   0   4  -1  359.56   18.20
   0   4   1  353.16   18.10
  -1  -4  -1  402.66   19.80
  -1  -4  -1  405.06   21.00
   1  -4   1  393.16   21.30
  -1  -4  -1  412.06   20.70
  -1   4  -1  406.86   20.70
   1   4   1  398.66   20.70
   1   4   1  407.86   19.70
   1   4   1  411.96   21.10
   2  -4   1  167.28    9.30
   2  -4   1  177.28   10.30
   2  -4   1  177.48   11.20
   2  -4   1  179.28    9.30
  -2  -4  -1  182.38   10.30
   2   4   1  180.28   10.30
  -2   4  -1  177.18   10.50
   2   4   1  162.68   11.00
   2   4   1  175.98    9.30
   2   4   1  178.38    9.40
   3  -4   1  150.98   10.70
   3  -4   1  138.09    8.70
   3  -4   1  153.18    8.70
  -3  -4  -1  152.38    9.60
  -3   4  -1  152.88    9.80
   3   4   1  146.39    8.60
   3   4   1  136.69   10.40
   3   4   1  147.19    8.70
   4  -4   1  201.88   11.90
   4  -4   1  202.88   12.20
   4  -4   1  186.98   14.30
  -4  -4  -1  203.08   13.10
   4   4   1  201.78   13.90
  -4   4  -1  201.88   13.30
   4   4   1  200.38   11.80
  -5  -4  -1   26.40    5.70
   5  -4   1   24.50    4.80
   5  -4   1   28.50    6.70
   5   4   1   43.90    7.20
   5   4   1   38.30    5.00
  -5   4  -1   36.30    6.10
   6  -4   1  180.38   15.20
  -6  -4  -1  201.58   14.30
   6  -4   1  202.38   13.60
  -6   4  -1  175.78   13.80
   6   4   1  192.78   12.70
   6   4   1  190.78   15.70
   7  -4   1   76.19    8.90
   7  -4   1   96.69   11.50
  -7  -4  -1   78.19    9.40
   7   4   1   65.09   10.10
   7   4   1   66.79    7.80
  -7   4  -1   54.89    8.70
   8  -4   1    6.00    6.60
  -8  -4  -1    4.70    5.10
   8   4   1    3.80    6.60
   8   4   1   10.70    5.50
  -8   4  -1   13.70    6.70
   9  -4   1    1.60    7.40
   9   4   1  -10.20    7.20
  -9   4  -1   11.60    7.40
   9  -5  -1   18.70    9.20
   9   5  -1    5.40    8.80
  -8  -5   1   29.40    6.70
   8  -5  -1   29.10    8.90
   8   5  -1   38.70    7.10
  -8   5   1   46.10    9.30
   8   5  -1   44.80    9.90
   7  -5  -1    6.40    5.80
   7  -5  -1    7.50    4.40
  -7  -5   1    2.00    4.70
  -7   5   1   -0.10    5.20
   7   5  -1    7.80    6.10
   7   5  -1    0.70    4.20
  -6  -5   1   70.29    8.20
   6  -5  -1   64.49    9.30
   6   5  -1   76.89    7.70
  -6   5   1   66.29    9.30
  -6   5   1   74.29    8.40
  -5  -5   1   36.20    7.40
  -5  -5   1   38.70    5.50
   5  -5  -1   37.10    7.00
   5   5  -1   28.10    5.00
  -5   5   1   31.20    6.10
  -5   5   1   33.50    5.40
   4  -5  -1   34.30    4.50
  -4  -5   1   39.20    6.80
  -4  -5   1   34.90    4.70
   4  -5  -1   32.80    6.10
  -4   5   1   45.00    6.30
  -4   5   1   44.80    5.10
   4   5  -1   33.30    4.50
  -3  -5   1  139.49   10.70
  -3  -5   1  145.09    9.00
   3  -5  -1  136.59    8.60
   3  -5  -1  149.69   10.70
  -3   5   1  139.09    8.70
   3   5  -1  144.09    8.80
   3   5  -1  133.79    8.80
  -3   5   1  139.39    9.80
  -2  -5   1  415.16   23.30
  -2  -5   1  411.36   21.90
   2  -5  -1  424.96   23.00
  -2  -5   1  417.96   22.00
   2  -5  -1  426.96   21.70
   2   5  -1  438.46   22.10
   2   5  -1  430.86   21.90
  -2   5   1  441.76   22.80
  -2   5   1  449.46   21.70
  -2   5   1  440.46   23.00
   1  -5  -1   20.90    2.60
  -1  -5   1   15.20    3.40
  -1  -5   1   21.40    2.80
  -1  -5   1   24.20    2.80
   1  -5  -1   22.40    3.10
   1  -5  -1   26.50    4.00
   1   5  -1   22.70    2.60
  -1   5   1   24.70    3.20
   1   5  -1   20.10    3.60
  -1   5   1   23.30    2.60
   1   5  -1   22.00    2.90
  -1   5   1   20.60    3.60
   0  -5  -1  135.09    7.40
   0  -5   1  126.09    7.80
   0  -5   1  134.19    8.50
   0  -5  -1  131.59    8.00
   0  -5   1  149.39    7.70
   0  -5  -1  139.09    8.40
   0   5  -1  134.39    7.60
   0   5   1  135.09    8.20
   0   5   1  130.69    7.50
   0   5  -1  126.39    8.40
   0   5  -1  133.69    7.80
  -1  -5  -1   69.79    5.60
   1  -5   1   83.49    6.80
  -1  -5  -1   75.99    4.50
   1   5   1   80.49    6.80
  -1   5  -1   76.29    5.60
   1   5   1   80.79    4.50
   1   5   1   81.89    5.80
  -2  -5  -1  256.87   12.50
   2  -5   1  256.27   14.40
   2  -5   1  238.88   12.00
   2  -5   1  235.78   12.00
  -2  -5  -1  230.78   13.30
   2   5   1  236.68   12.30
   2   5   1  240.88   13.30
   2   5   1  241.58   14.30
  -2   5  -1  230.18   13.50
   3  -5   1  308.17   16.30
  -3  -5  -1  317.27   17.50
   3  -5   1  312.47   16.40
   3  -5   1  311.67   18.50
   3   5   1  316.27   18.50
  -3   5  -1  313.27   17.70
   3   5   1  314.97   16.40
   3   5   1  320.37   16.40
   4  -5   1  805.62   39.90
   4  -5   1  794.92   42.10
  -4  -5  -1  785.12   40.90
   4  -5   1  793.52   40.10
   4   5   1  806.82   40.70
   4   5   1  778.72   42.00
   4   5   1  784.02   39.80
  -4   5  -1  803.32   41.40
   5  -5   1    7.70    3.60
  -5  -5  -1    3.60    4.10
   5  -5   1   -0.50    6.00
  -5   5  -1    7.90    5.10
   5   5   1   11.50    3.70
   5   5   1   15.00    5.80
   6  -5   1  205.08   16.40
   6  -5   1  189.58   13.80
  -6  -5  -1  218.38   15.10
  -6   5  -1  229.28   15.90
   6   5   1  210.88   13.60
   6   5   1  223.68   16.50
   7  -5   1   15.60    5.20
  -7  -5  -1   20.40    6.00
   7  -5   1    6.00    7.30
  -7   5  -1    7.30    5.20
   7   5   1   21.60    5.20
   7   5   1   25.30    7.70
  -8  -5  -1   29.90    7.30
   8  -5   1   23.30    8.70
   8   5   1   30.70    9.70
  -8   5  -1   14.50    6.80
   9  -5   1   -3.10    8.80
  -9  -5  -1    4.30    6.60
   9   5   1    8.70    8.10
  -9   5  -1   -1.80    6.20
   9  -6  -1   -0.10    7.70
  -9   6   1   -7.50    6.40
   9   6  -1   -0.90    7.70
  -8  -6   1   -3.50    4.50
   8  -6  -1   -8.90    6.40
   8   6  -1   -1.00    4.50
   8   6  -1   10.30    8.20
  -8   6   1    0.10    5.40
  -7  -6   1   28.50    6.60
   7  -6  -1   43.70    6.50
   7  -6  -1   32.10    8.70
  -7   6   1   42.80    8.00
   7   6  -1   45.60    6.80
   7   6  -1   38.90    9.00
   6  -6  -1   10.10    5.80
  -6  -6   1    3.20    4.20
   6   6  -1   14.10    4.40
  -6   6   1   14.10    4.70
  -6   6   1    3.50    5.40
   5  -6  -1    6.80    6.00
  -5  -6   1   10.60    4.10
  -5  -6   1   15.70    6.20
   5   6  -1    6.70    3.90
  -5   6   1    6.00    3.80
  -5   6   1    8.00    4.70
   4  -6  -1   28.00    6.40
  -4  -6   1   34.50    5.00
  -4  -6   1   35.70    6.60
   4  -6  -1   36.80    4.60
  -4   6   1   37.20    4.80
  -4   6   1   39.30    6.00
   4   6  -1   48.40    5.10
   3  -6  -1  465.85   23.60
  -3  -6   1  447.96   24.00
   3  -6  -1  450.25   25.60
  -3  -6   1  462.45   26.00
  -3   6   1  462.75   25.00
  -3   6   1  462.05   23.70
   3   6  -1  473.15   23.90
  -2  -6   1   82.79    5.90
   2  -6  -1   85.29    5.40
  -2  -6   1   85.09    5.90
  -2  -6   1   75.99    7.50
   2  -6  -1   82.69    7.40
  -2   6   1   82.39    6.70
   2   6  -1   85.89    5.80
  -2   6   1   89.79    5.50
   2   6  -1   93.89    6.30
   1  -6  -1  618.54   29.70
  -1  -6   1  613.74   29.40
   1  -6  -1  601.24   29.10
  -1  -6   1  605.14   30.40
  -1  -6   1  614.04   29.70
   1  -6  -1  593.04   30.40
  -1   6   1  551.44   29.70
   1   6  -1  574.34   29.70
   1   6  -1  578.94   29.20
   1   6  -1  549.95   30.10
  -1   6   1  584.34   29.20
  -1   6   1  566.24   30.30
   0  -6   1  503.95   25.80
   0  -6  -1  520.35   25.50
   0  -6  -1  522.35   26.00
   0  -6   1  506.25   26.40
   0  -6  -1  507.45   26.40
   0  -6   1  525.35   25.70
   0   6   1  510.75   26.10
   0   6  -1  511.05   26.50
   0   6   1  502.35   25.60
   0   6  -1  517.55   25.90
   0   6  -1  507.75   25.70
  -1  -6  -1  456.65   24.40
  -1  -6  -1  468.75   23.40
   1  -6   1  444.96   24.90
   1   6   1  495.35   24.60
   1   6   1  489.95   24.80
  -1   6  -1  472.95   23.00
  -1   6  -1  473.55   23.00
  -1   6  -1  491.85   25.00
   1   6   1  501.95   25.00
   1   6   1  463.95   23.30
  -1   6  -1  461.55   24.30
   2  -6   1  147.19   10.80
  -2  -6  -1  156.88    9.80
  -2  -6  -1  153.08    8.50
  -2   6  -1  164.98    9.90
   2   6   1  155.28    8.30
   2   6   1  164.08   10.70
   3  -6   1  444.46   25.40
   3  -6   1  448.76   22.80
  -3  -6  -1  438.96   24.30
   3  -6   1  468.65   22.90
   3   6   1  474.55   23.20
  -3   6  -1  452.35   24.70
   3   6   1  456.05   23.10
   3   6   1  463.35   25.40
   4  -6   1   21.70    5.80
  -4  -6  -1    9.70    3.80
   4  -6   1   24.00    3.40
   4  -6   1   16.00    3.20
   4   6   1   22.10    5.50
   4   6   1   29.60    3.70
   4   6   1   15.70    3.10
  -4   6  -1   26.80    5.10
  -5  -6  -1  118.19   10.30
   5  -6   1  133.39    9.10
   5  -6   1  124.89   12.30
  -5   6  -1  131.99   11.20
   5   6   1  111.39    8.80
   5   6   1   99.59   11.20
   6  -6   1   15.70    4.40
  -6  -6  -1    1.20    4.30
   6  -6   1   17.90    7.30
   6   6   1    6.30    3.60
  -6   6  -1   -1.10    4.20
   6   6   1    9.30    6.10
   7  -6   1   25.70    8.10
   7  -6   1   30.40    6.00
  -7  -6  -1   31.80    7.00
   7   6   1   34.90    5.50
  -7   6  -1   19.90    7.00
   7   6   1   36.90    8.90
  -8  -6  -1   17.20    6.70
   8  -6   1    2.70    7.30
   8   6   1   12.00    8.70
  -8   6  -1   -0.30    6.00
   9  -6   1   23.20   10.40
  -9  -6  -1   12.40    7.20
  -9   6  -1   13.90    8.10
   9   6   1    3.30    9.30
   9  -7  -1   -7.20    7.70
   9   7  -1    4.90    9.40
  -9   7   1    9.10    7.90
   8  -7  -1    3.70    7.90
  -8  -7   1   21.80    6.70
   8   7  -1   19.90    8.00
  -8   7   1   21.80    7.30
  -7  -7   1   11.40    5.10
   7  -7  -1    5.50    6.40
   7   7  -1    8.70    6.80
  -7   7   1    4.60    6.00
   7   7  -1    3.30    4.20
  -6  -7   1   32.20    5.90
   6  -7  -1   24.10    7.30
   6   7  -1   28.10    7.50
  -6   7   1   11.60    5.50
   6   7  -1   26.60    5.10
   5  -7  -1   43.30    8.70
  -5  -7   1   47.90    6.30
  -5  -7   1   48.70    8.50
   5   7  -1   40.60    5.60
  -5   7   1   49.50    5.80
  -5   7   1   39.40    7.10
  -4  -7   1  133.09   12.80
   4  -7  -1  143.39    9.30
  -4  -7   1  138.69   10.10
   4  -7  -1  153.18   12.00
  -4   7   1  148.29   11.20
   4   7  -1  141.09    9.50
  -4   7   1  154.78    9.50
   3  -7  -1  190.78   10.40
  -3  -7   1  178.58   13.10
   3  -7  -1  171.78   12.70
  -3  -7   1  191.08   11.40
   3   7  -1  191.08   10.80
  -3   7   1  192.48   12.60
  -3   7   1  179.08   10.50
   2  -7  -1  478.45   23.40
  -2  -7   1  475.15   23.90
   2  -7  -1  456.45   25.30
  -2  -7   1  468.15   24.20
  -2  -7   1  494.05   25.70
   2   7  -1  474.95   24.30
  -2   7   1  450.75   24.80
  -2   7   1  457.85   23.40
   2   7  -1  454.15   23.70
   1  -7  -1  109.19    7.00
  -1  -7   1  111.59    7.90
   1  -7  -1  114.29    6.60
   1  -7  -1  106.09    8.30
  -1  -7   1  119.49    6.90
  -1  -7   1  112.29    7.60
   1   7  -1  112.49    7.50
   1   7  -1  103.49    6.70
  -1   7   1  104.99    7.40
  -1   7   1  106.79    6.70
   1   7  -1  107.69    7.80
   0  -7  -1  848.32   42.00
   0  -7   1  827.32   41.90
   0  -7  -1  823.12   41.40
   0  -7   1  810.52   41.20
   0  -7   1  837.32   41.40
   0  -7  -1  851.41   41.10
   0   7  -1  838.82   42.10
   0   7   1  835.02   41.60
   0   7  -1  830.62   41.20
   0   7  -1  853.61   41.40
   0   7   1  824.72   41.10
  -1  -7  -1  297.57   15.30
  -1  -7  -1  302.77   16.40
   1  -7   1  297.67   17.10
   1   7   1  306.47   16.80
   1   7   1  301.27   15.30
   1   7   1  317.17   17.00
  -1   7  -1  291.37   16.30
  -1   7  -1  299.67   15.00
  -1   7  -1  300.37   15.00
  -2  -7  -1  839.82   40.00
  -2  -7  -1  826.22   41.20
   2  -7   1  783.62   42.10
   2   7   1  824.92   41.90
   2   7   1  798.72   39.80
  -2   7  -1  823.12   41.40
   3  -7   1  258.47   16.40
  -3  -7  -1  238.28   14.80
   3  -7   1  261.07   12.80
   3  -7   1  254.57   12.80
   3   7   1  251.17   15.90
   3   7   1  249.38   13.30
   3   7   1  245.78   13.50
  -3   7  -1  255.07   15.40
  -4  -7  -1  112.19    9.20
   4  -7   1   91.99   10.30
   4  -7   1  106.39    7.20
   4  -7   1  109.19    7.20
   4   7   1  119.69    7.60
  -4   7  -1  131.89   10.30
   4   7   1  121.89   10.80
   4   7   1   97.29    7.40
   5  -7   1  114.99   12.60
   5  -7   1  103.49    8.30
   5  -7   1  107.49    8.20
  -5  -7  -1  131.99    9.90
  -5   7  -1  109.39   10.70
   5   7   1  107.39    8.40
   5   7   1  123.79   12.20
   6  -7   1  191.58   16.60
   6  -7   1  181.88   12.20
  -6  -7  -1  184.68   13.90
   6   7   1  189.88   12.10
  -6   7  -1  196.58   15.10
   6   7   1  163.88   15.20
   7  -7   1   16.40    8.30
  -7  -7  -1    8.90    5.60
  -7   7  -1   23.00    6.60
   7   7   1   10.40    7.80
   7   7   1    7.20    4.30
  -8  -7  -1   48.40    8.50
   8  -7   1   28.90   10.30
  -8   7  -1   32.10    8.20
   8   7   1   49.80   10.90
   9  -7   1   -6.90    7.80
  -9  -7  -1   -1.80    6.10
  -9   7  -1    8.10    7.10
   9   7   1    4.90    9.80
   9  -8  -1    8.90   10.00
   9   8  -1   13.20   10.60
  -9   8   1    1.70    7.60
  -8  -8   1   13.50    6.10
   8  -8  -1   13.70    7.90
  -8   8   1    6.10    6.00
   8   8  -1   -0.40    8.10
  -7  -8   1    7.20    5.00
   7  -8  -1   -2.70    6.20
   7   8  -1   -1.80    3.70
   7   8  -1    0.80    6.30
  -7   8   1    2.10    6.00
   6  -8  -1   14.20    6.60
  -6  -8   1    3.00    3.90
  -6   8   1    4.20    4.80
   6   8  -1   16.20    7.30
   6   8  -1   11.70    4.20
  -5  -8   1  108.09    9.40
   5  -8  -1   95.39   11.30
  -5  -8   1  100.69   11.90
   5   8  -1  114.19    8.90
  -5   8   1  103.39    8.10
  -5   8   1  107.59   11.00
  -4  -8   1   35.50    6.90
   4  -8  -1   34.20    4.20
   4  -8  -1   33.30    7.00
  -4  -8   1   43.50    5.50
  -4   8   1   36.50    4.20
   4   8  -1   29.80    4.50
  -4   8   1   37.00    6.00
   3  -8  -1  457.65   25.20
  -3  -8   1  454.05   25.50
   3  -8  -1  459.35   22.50
  -3  -8   1  449.86   23.60
  -3   8   1  415.56   24.30
  -3   8   1  429.26   22.50
   3   8  -1  433.46   22.90
   2  -8  -1  232.28   12.40
  -2  -8   1  231.78   13.50
  -2  -8   1  236.78   14.90
  -2  -8   1  230.68   13.00
   2  -8  -1  236.18   15.20
  -2   8   1  242.38   12.40
   2   8  -1  235.08   12.90
  -2   8   1  250.97   14.10
  -1  -8   1  134.29    8.30
   1  -8  -1  129.69    8.00
   1  -8  -1  132.29    9.80
  -1  -8   1  126.89    9.20
  -1  -8   1  117.29    8.70
   1   8  -1  173.28   10.00
  -1   8   1  138.59    8.30
   1   8  -1  158.58    9.80
  -1   8   1  148.79    9.10
   1   8  -1  149.39    8.30
   0  -8   1   75.59    6.70
   0  -8  -1   81.69    5.90
   0  -8  -1   82.79    5.30
   0  -8  -1   75.99    6.60
   0  -8   1   77.69    5.50
   0   8  -1   76.29    5.80
   0   8  -1   75.19    5.80
   0   8   1   69.49    6.20
   0   8   1   72.39    5.40
  -1  -8  -1  161.08    7.80
  -1  -8  -1  166.58    9.30
   1  -8   1  157.48   10.10
  -1   8  -1  118.39    8.60
  -1   8  -1  127.69    7.50
   1   8   1  123.69    9.20
  -1   8  -1  125.89    7.40
   1   8   1  134.99    7.70
  -2  -8  -1  113.79    8.10
  -2  -8  -1  119.59    6.80
   2  -8   1  102.49    9.40
  -2   8  -1  105.99    8.20
   2   8   1  112.39    6.50
   2   8   1  115.49    9.20
  -3  -8  -1  329.87   18.80
   3  -8   1  343.77   20.30
   3   8   1  317.57   19.70
  -3   8  -1  315.87   19.00
   3   8   1  339.87   17.00
   4  -8   1  115.69   11.60
  -4  -8  -1  109.09    9.70
   4  -8   1  117.49    7.30
   4  -8   1  114.79    7.10
  -4   8  -1  120.49   10.10
   4   8   1  121.49    7.90
   4   8   1  124.99    7.90
   4   8   1  136.29   11.50
   5  -8   1   24.50    3.90
  -5  -8  -1   26.70    5.50
   5  -8   1   16.70    7.10
   5  -8   1   34.10    6.60
   5   8   1   20.40    7.40
  -5   8  -1   17.20    6.10
   5   8   1   25.00    4.20
   6  -8   1   24.00    4.20
   6  -8   1   19.50    7.30
  -6  -8  -1   16.90    5.60
   6   8   1   17.50    4.10
   6   8   1   21.30    7.40
  -6   8  -1   15.70    5.80
  -7  -8  -1  107.29   11.20
   7  -8   1   99.59   13.70
   7   8   1  104.29   14.10
  -7   8  -1   99.19   12.00
   8  -8   1   80.79   13.20
  -8  -8  -1   42.90    8.20
   8   8   1   45.40   11.10
  -8   8  -1   46.70    9.60
   9  -8   1  -20.70    8.40
  -9  -8  -1   -1.80    6.20
   9   8   1   -8.30    8.20
  -9   8  -1   -1.80    6.10
   9  -9  -1   -0.30    9.10
  -9   9   1    1.60    7.00
   9   9  -1  -15.70    8.60
   8  -9  -1   26.00   10.60
  -8  -9   1   34.40    7.60
  -8   9   1   22.60    8.30
   8   9  -1   26.40    9.90
  -7  -9   1    7.60    5.00
   7  -9  -1    3.70    6.60
  -7   9   1   -1.10    5.00
   7   9  -1   -4.70    3.80
   7   9  -1   16.00    7.70
   6  -9  -1   50.59    5.70
  -6  -9   1   60.89    7.50
   6  -9  -1   32.10    8.40
   6   9  -1   51.59    9.60
  -6   9   1   40.90    8.00
   6   9  -1   49.90    6.30
   5  -9  -1   21.70    7.20
  -5  -9   1   17.60    4.60
  -5   9   1   32.10    6.70
   5   9  -1   23.10    4.60
  -5   9   1   20.70    3.90
   4  -9  -1  269.47   18.20
  -4  -9   1  252.47   17.90
   4  -9  -1  261.37   14.00
  -4  -9   1  252.87   15.40
   4   9  -1  263.37   14.70
  -4   9   1  251.97   16.60
  -4   9   1  242.58   14.00
   3  -9  -1   29.20    3.10
  -3  -9   1   33.90    6.40
   3  -9  -1   24.30    6.50
  -3  -9   1   28.20    4.60
   3   9  -1   23.70    3.60
  -3   9   1   25.20    5.20
  -3   9   1   29.30    3.10
  -2  -9   1  251.27   14.90
   2  -9  -1  247.78   16.50
   2  -9  -1  262.87   13.60
  -2  -9   1  252.07   16.10
  -2   9   1  268.87   13.60
   2   9  -1  265.67   14.10
  -2   9   1  264.27   15.50
  -1  -9   1   85.39    5.70
   1  -9  -1   78.09    5.50
  -1  -9   1   67.09    6.80
  -1  -9   1   73.39    6.30
   1  -9  -1   70.69    7.30
  -1   9   1   68.59    6.00
   1   9  -1   82.39    5.70
  -1   9   1   76.99    5.90
   0  -9  -1  695.03   34.30
   0  -9   1  671.53   35.60
   0  -9  -1  681.53   35.50
   0  -9  -1  709.43   34.90
   0   9  -1  663.43   34.80
   0   9   1  698.43   35.10
   0   9  -1  682.93   34.60
   0   9  -1  691.43   34.70
   0   9   1  701.73   34.60
   1  -9   1   22.50    5.00
  -1  -9  -1   26.50    2.80
  -1  -9  -1   24.30    4.10
   1   9   1   22.80    4.30
  -1   9  -1   24.60    2.70
  -1   9  -1   25.30    3.80
  -1   9  -1   26.80    2.70
   1   9   1   27.70    3.00
   2  -9   1   52.29    6.80
  -2  -9  -1   54.09    5.70
  -2  -9  -1   57.79    4.30
  -2   9  -1   56.39    6.00
   2   9   1   60.19    4.20
   2   9   1   38.80    6.10
  -3  -9  -1   96.79    8.40
   3  -9   1  100.19    9.90
  -3  -9  -1   96.39    6.50
   3   9   1   90.19    9.40
  -3   9  -1   89.59    8.50
   3   9   1   94.39    6.00
  -4  -9  -1  325.07   20.20
   4  -9   1  345.07   22.30
   4  -9   1  362.56   17.40
   4  -9   1  348.17   17.40
   4   9   1  329.77   22.00
   4   9   1  354.46   18.50
   4   9   1  354.86   18.80
  -4   9  -1  363.36   21.40
   5  -9   1   -7.60    5.90
  -5  -9  -1    1.90    4.30
   5  -9   1    2.80    2.50
   5   9   1    3.10    3.00
  -5   9  -1    0.10    4.40
   5   9   1   -4.00    5.70
  -6  -9  -1   79.19    9.40
   6  -9   1   94.59   12.10
   6   9   1   91.89    7.60
   6   9   1   79.59   11.50
  -6   9  -1   68.59    9.70
  -7  -9  -1   11.80    5.80
   7  -9   1    9.20    7.80
   7   9   1    9.90    8.30
  -7   9  -1    5.20    5.90
  -8  -9  -1   30.90    7.50
   8  -9   1   10.50    8.50
   8   9   1   25.50    9.40
  -8   9  -1    2.30    6.80
  -9  -9  -1   -1.80    6.60
   9  -9   1   -0.80    9.80
  -9   9  -1    5.70    8.10
   9   9   1   -4.60    9.70
   9 -10  -1   16.50    9.20
   9  10  -1    3.80   10.20
  -9  10   1   -3.00    6.10
   8 -10  -1    2.30    7.80
  -8 -10   1   -4.20    5.10
  -8  10   1   -3.70    6.30
   8  10  -1    5.20    8.00
  -7 -10   1   98.09   10.60
   7 -10  -1  100.39   13.30
   7  10  -1   85.59   10.20
   7  10  -1   96.99   13.20
  -7  10   1  101.49   12.60
   6 -10  -1   41.50    9.60
  -6 -10   1   31.20    6.20
   6  10  -1   42.80    5.80
  -6  10   1   33.50    7.50
   6  10  -1   57.39    9.80
  -5 -10   1   46.00    6.60
   5 -10  -1   43.20    9.20
   5  10  -1   50.79    9.70
  -5  10   1   60.29    8.90
   5  10  -1   50.09    5.90
  -4 -10   1   18.70    4.60
   4 -10  -1   16.10    6.90
   4 -10  -1   18.70    3.10
  -4  10   1   27.30    6.00
   4  10  -1   20.50    3.90
  -4  10   1   20.90    2.90
   3 -10  -1  294.57   15.60
  -3 -10   1  312.47   19.80
  -3 -10   1  306.67   17.40
   3 -10  -1  297.47   19.40
  -3  10   1  308.87   15.70
   3  10  -1  312.87   16.60
  -3  10   1  306.77   18.40
   2 -10  -1   72.69    4.90
  -2 -10   1   69.99    8.00
   2 -10  -1   53.49    7.70
  -2 -10   1   72.49    6.60
  -2  10   1   84.09    7.50
   2  10  -1   67.69    5.50
  -2  10   1   70.79    4.90
   1 -10  -1  476.25   23.60
   1 -10  -1  485.45   25.60
  -1 -10   1  466.95   24.60
  -1  10   1  466.65   24.00
   1  10  -1  423.26   23.60
  -1  10   1  457.55   24.50
   0 -10  -1   88.39    7.90
   0 -10   1   96.59    8.60
   0  10  -1  100.79    7.10
   0  10   1   93.29    7.30
   0  10  -1   84.99    6.70
   0  10   1   95.19    6.80
   0  10  -1  100.89    7.10
   0  10   1  107.69    7.70
  -1 -10  -1  458.75   23.40
   1 -10   1  433.26   25.50
  -1 -10  -1  433.86   24.70
   1  10   1  480.15   23.60
   1  10   1  462.85   25.10
  -1  10  -1  474.95   23.30
  -1  10  -1  466.35   24.50
  -1  10  -1  470.05   23.40
   2 -10   1  239.58   16.10
  -2 -10  -1  237.08   14.90
  -2 -10  -1  251.87   13.40
   2  10   1  253.77   13.20
   2  10   1  250.57   15.80
  -2  10  -1  259.57   15.10
   3 -10   1  116.89   11.40
  -3 -10  -1  145.29    9.80
  -3 -10  -1  134.99    8.00
   3  10   1  107.89   10.80
   3  10   1  119.49    7.50
  -3  10  -1  125.29   10.00
  -4 -10  -1   25.90    5.40
   4 -10   1   19.10    6.90
   4  10   1   23.20    3.50
   4  10   1   15.80    6.20
   4  10   1   17.40    3.20
  -4  10  -1   24.60    5.90
   5 -10   1   68.69   10.50
   5 -10   1   75.89    5.40
  -5 -10  -1   84.79    9.00
   5  10   1   92.29   11.30
  -5  10  -1   68.69    9.30
   5  10   1   91.59    6.70
  -6 -10  -1    7.60    5.20
   6 -10   1   13.70    8.20
  -6  10  -1   -2.50    4.70
   6  10   1   -8.20    5.50
   6  10   1   -0.60    3.00
   7 -10   1   13.00    8.00
  -7 -10  -1    6.90    5.00
   7  10   1   11.20    7.70
  -7  10  -1    2.70    6.60
   8 -10   1   18.80   10.50
  -8 -10  -1    1.20    5.80
  -8  10  -1    8.40    7.40
   8  10   1   -1.80    9.10
  -9 -10  -1    6.40    7.00
   9 -10   1    3.20    9.20
   9  10   1    3.90   10.30
  -9  10  -1   12.60    8.10
   9 -11  -1   10.30    9.50
  -9  11   1   -1.90    7.40
   9  11  -1   -9.30   10.10
   8 -11  -1   58.39   12.20
  -8 -11   1   35.20    7.70
  -8  11   1   46.90    9.70
   8  11  -1   40.30   11.40
  -7 -11   1   15.60    5.80
   7 -11  -1    4.90    7.20
  -7  11   1   18.40    7.90
   7  11  -1   10.40    8.40
  -6 -11   1   74.49    8.90
   6 -11  -1   75.69   11.20
  -6  11   1   75.49   10.30
   6  11  -1   65.89   10.60
   6  11  -1   69.79    7.20
  -5 -11   1   64.29    7.60
   5 -11  -1   72.69   10.40
   5 -11  -1   64.19    5.30
  -5  11   1   59.79    9.20
   5  11  -1   62.39    6.50
   5  11  -1   63.29    9.90
  -4 -11   1   38.90    6.00
   4 -11  -1   32.10    7.80
   4 -11  -1   45.60    3.90
   4  11  -1   46.00    8.00
   4  11  -1   37.00    5.00
  -4  11   1   48.10    3.70
  -4  11   1   53.29    7.70
  -3 -11   1   74.29    7.10
   3 -11  -1   53.49    8.30
   3 -11  -1   72.29    4.50
  -3  11   1   70.19    7.70
   3  11  -1   68.49    5.90
  -3  11   1   60.39    4.40
  -2 -11   1  199.68   12.20
   2 -11  -1  202.98   10.20
   2 -11  -1  176.38   13.50
  -2  11   1  180.78   10.30
  -2  11   1  162.08   12.10
   2  11  -1  179.38   10.90
  -1 -11   1  132.09    9.40
   1 -11  -1  140.09    8.30
   1 -11  -1  124.59   10.30
  -1  11   1  132.19    8.70
   1  11  -1  134.19    8.50
  -1  11   1  120.59    8.90
   1  11  -1  135.39    9.80
   0 -11   1  214.68   14.60
   0 -11  -1  243.28   14.50
   0  11  -1  237.58   13.50
   0  11   1  226.88   13.80
   0  11  -1  222.38   13.30
   0  11  -1  221.98   13.20
   0  11   1  241.28   13.20
  -1 -11  -1   26.90    3.10
   1 -11   1   15.40    4.90
  -1 -11  -1   21.30    4.40
  -1  11  -1   18.20    2.80
  -1  11  -1   20.20    3.80
   1  11   1   21.20    3.00
  -1  11  -1   18.60    2.80
   1  11   1   16.00    4.60
  -2 -11  -1  269.77   16.00
   2 -11   1  249.38   17.40
  -2 -11  -1  261.27   14.30
   2  11   1  274.37   17.00
  -2  11  -1  261.97   16.00
   2  11   1  274.07   14.20
  -3 -11  -1  129.09    9.60
  -3 -11  -1  116.49    7.80
   3 -11   1  113.99   11.60
   3  11   1  122.79    7.50
  -3  11  -1  132.39   10.30
   3  11   1  119.29   11.40
  -4 -11  -1  116.79   10.30
   4 -11   1  106.19   11.80
   4  11   1  105.79    8.30
   4  11   1  111.29   11.70
  -4  11  -1  102.99   10.30
   4  11   1   97.69    6.90
  -5 -11  -1   24.50    5.90
   5 -11   1   13.20    7.60
   5  11   1   20.20    3.70
  -5  11  -1   18.90    5.90
   5  11   1   35.00    8.00
   6 -11   1   78.09   11.80
  -6 -11  -1   93.89   10.00
   6  11   1   62.29   10.90
  -6  11  -1   67.29    9.70
   7 -11   1   14.00    8.40
  -7 -11  -1    8.50    5.30
  -7  11  -1    5.20    7.00
   7  11   1   -8.60    7.30
   8 -11   1   14.70    9.50
  -8 -11  -1    1.90    6.20
   8  11   1    7.00    8.80
  -8  11  -1    9.70    7.50
   9 -11   1    8.30   10.10
  -9  11  -1   22.90    9.20
   9  11   1   19.00   12.60
   8 -12  -1   12.90    9.10
  -8  12   1   15.40    8.20
   8  12  -1   17.90    9.50
   7 -12  -1   43.80   10.90
  -7 -12   1   30.30    6.90
   7  12  -1   29.80    9.40
  -7  12   1   42.80    8.90
   6 -12  -1   10.60    8.40
  -6 -12   1   15.50    5.30
   6  12  -1   11.90    4.20
   6  12  -1   19.30    7.60
  -6  12   1   11.80    6.30
   5 -12  -1   35.30    8.50
  -5 -12   1   46.40    6.90
  -5  12   1   39.80    7.40
   5  12  -1   31.40    7.80
   5  12  -1   38.80    5.30
  -4 -12   1   22.30    4.90
   4 -12  -1   32.30    8.50
   4  12  -1   23.80    4.20
   4  12  -1   30.00    7.30
  -4  12   1   29.10    6.60
  -3 -12   1  136.99   10.00
   3 -12  -1  136.69    6.80
   3 -12  -1  123.69   12.20
  -3  12   1  112.39    6.70
   3  12  -1  117.79    8.40
   3  12  -1  103.69   10.90
  -3  12   1  123.09   10.40
   2 -12  -1   15.00    5.50
   2 -12  -1   12.90    2.40
  -2 -12   1   13.90    4.20
   2  12  -1   12.10    3.10
  -2  12   1   13.70    2.60
   2  12  -1    9.30    4.50
  -2  12   1   10.70    4.10
   1 -12  -1   74.19    9.30
  -1 -12   1  119.39    9.60
  -1  12   1  131.69    8.90
   1  12  -1  123.79    9.50
   1  12  -1  118.29    8.10
  -1  12   1  130.49    8.60
  -1  12   1  122.99    8.10
   0 -12  -1   17.90    4.70
   0 -12   1   18.10    4.80
   0  12   1   20.30    3.60
   0  12  -1   25.80    3.80
   0  12   1   21.90    4.30
   0  12  -1   25.80    3.90
   0  12  -1   22.50    4.70
  -1 -12  -1  102.89    8.30
   1 -12   1   82.39    8.90
  -1  12  -1   82.19    6.10
  -1  12  -1   91.09    7.90
  -1  12  -1   82.49    6.20
   1  12   1   64.19    7.60
   1  12   1   78.69    6.20
  -2 -12  -1  185.48   12.30
  -2 -12  -1  180.88   10.60
   2 -12   1  185.08   14.00
   2  12   1  188.28   10.50
  -2  12  -1  172.48   12.20
   2  12   1  173.48   13.20
  -3 -12  -1  183.58   13.40
  -3 -12  -1  198.88   11.80
   3 -12   1  191.48   15.60
   3  12   1  217.58   11.60
  -3  12  -1  225.18   14.80
   3  12   1  216.88   15.60
  -4 -12  -1    2.80    4.50
   4 -12   1   -0.90    6.00
   4  12   1    2.70    5.80
   4  12   1    7.80    2.70
  -4  12  -1    2.70    4.50
  -5 -12  -1   30.40    6.40
   5 -12   1   20.70    8.20
   5  12   1   22.30    8.10
   5  12   1   19.90    3.40
  -5  12  -1   15.50    6.30
  -6 -12  -1   51.79    8.10
   6 -12   1   62.39   11.20
   6  12   1   60.59   10.90
  -6  12  -1   55.29    9.50
  -7 -12  -1   35.60    7.70
   7 -12   1   20.20   10.10
   7  12   1   30.80   10.70
  -7  12  -1   28.90    8.10
  -8 -12  -1   13.90    6.60
   8 -12   1   -1.00    9.60
   8  12   1   14.10    9.40
  -8  12  -1    1.20    7.20
   8 -13  -1    5.80    9.70
   8  13  -1    5.90   10.00
  -8  13   1   20.20    7.90
  -7 -13   1   -0.10    5.10
   7 -13  -1    1.20    7.50
  -7  13   1    3.20    5.90
   7  13  -1    3.30    7.40
   6 -13  -1   49.00   10.60
  -6 -13   1   40.20    7.20
   6  13  -1   57.29   10.60
  -6  13   1   58.09    9.90
   6  13  -1   39.80    7.00
  -5 -13   1   11.10    4.40
   5 -13  -1   -2.20    6.40
   5  13  -1    8.40    3.70
  -5  13   1   13.70    6.20
   5  13  -1    9.00    6.70
  -4 -13   1   44.30    6.20
   4 -13  -1   39.90    9.50
   4  13  -1   28.10    8.30
  -4  13   1   30.60    6.70
   4  13  -1   40.90    4.90
  -3 -13   1  112.09    9.80
   3 -13  -1   95.09   11.20
   3  13  -1  104.19    7.80
   3  13  -1  116.29   11.10
  -3  13   1   97.49   10.00
   2 -13  -1   73.99    9.20
  -2 -13   1   55.59    7.10
  -2  13   1   70.89    5.60
   2  13  -1   86.99    6.60
  -2  13   1   81.49    8.30
   2  13  -1   68.19    8.20
  -2  13   1   73.99    5.70
  -1 -13   1   22.30    4.80
   1 -13  -1   20.50    5.40
  -1  13   1   19.20    3.70
  -1  13   1   17.20    4.00
  -1  13   1   20.40    4.00
   1  13  -1   22.40    3.80
   1  13  -1   16.80    4.20
   0 -13   1   31.80    5.70
   0 -13  -1   12.20    4.50
   0  13  -1   10.20    3.40
   0  13   1   10.80    3.80
   0  13  -1   11.60    3.60
   0  13   1    9.50    3.20
  -1 -13  -1   10.60    4.30
   1 -13   1    3.80    4.90
   1  13   1   15.00    3.10
  -1  13  -1   15.00    4.20
  -1  13  -1   16.30    3.20
  -1  13  -1   16.80    3.20
   1  13   1   14.00    4.40
   2 -13   1   25.00    6.70
  -2 -13  -1   11.70    4.40
  -2  13  -1   20.10    5.30
   2  13   1   17.80    3.10
   2  13   1   14.40    5.40
  -3 -13  -1   31.40    5.70
   3 -13   1   16.30    6.80
  -3  13  -1   36.40    6.20
   3  13   1   29.10    3.60
   3  13   1   38.20    7.20
  -4 -13  -1   82.09    8.80
   4 -13   1   65.79   10.40
   4  13   1   71.39   10.30
   4  13   1   73.49    5.80
  -4  13  -1   72.49    9.50
   5 -13   1    2.20    6.60
  -5 -13  -1   21.60    5.90
   5  13   1   19.20    3.40
   5  13   1   11.00    7.70
  -5  13  -1   16.90    6.10
  -6 -13  -1    7.20    5.70
   6 -13   1   10.10    7.60
   6  13   1    9.40    7.30
  -6  13  -1   16.10    6.90
  -7 -13  -1   20.10    6.90
   7 -13   1   32.20   10.00
  -7  13  -1   23.30    8.60
   7  13   1   17.30    9.40
   8 -13   1    9.00    9.30
  -8 -13  -1   16.00    6.70
   8  13   1   -3.90    8.50
  -8  13  -1    5.00    7.60
   8 -14  -1   -5.30    9.00
   8  14  -1   -0.50    8.90
  -8  14   1   -0.80    7.30
   7 -14  -1   51.59   11.80
  -7 -14   1   51.09    8.60
   7  14  -1   55.09   11.80
  -7  14   1   73.39   11.20
  -6 -14   1   12.30    5.20
   6 -14  -1    2.60    7.40
  -6  14   1   -4.20    5.50
   6  14  -1   13.80    7.70
   5 -14  -1   51.09   10.30
  -5 -14   1   92.69    9.40
  -5  14   1   72.19    9.60
   5  14  -1   66.09    6.60
   5  14  -1   52.39    9.90
  -4 -14   1   34.30    6.20
   4 -14  -1   28.60    8.40
   4  14  -1   33.30    4.70
   4  14  -1   33.20    7.60
  -4  14   1   38.40    7.10
  -3 -14   1  101.89    9.40
   3 -14  -1  105.89   12.10
  -3  14   1   98.79   10.50
   3  14  -1  127.19   11.90
   3  14  -1  129.09    8.60
  -2 -14   1   25.10    5.20
   2 -14  -1   24.30    6.60
  -2  14   1   21.30    5.60
  -2  14   1   28.50    3.50
  -2  14   1   20.70    3.40
   2  14  -1   24.70    4.00
   2  14  -1   23.40    5.70
  -1 -14   1  109.29    9.40
   1 -14  -1  104.69   10.40
   1  14  -1   98.19    8.00
   1  14  -1  104.69    9.50
  -1  14   1  101.59    8.10
  -1  14   1  105.39    9.00
  -1  14   1  115.69    8.50
   0 -14   1   53.49    7.80
   0 -14  -1   41.10    6.80
   0  14   1   50.99    6.50
   0  14  -1   63.49    6.40
   0  14  -1   51.39    6.00
   0  14   1   59.39    6.20
  -1 -14  -1   87.79    9.20
   1 -14   1   73.59    9.50
  -1  14  -1   93.69    7.10
   1  14   1  104.29    7.40
  -1  14  -1   80.49    8.10
  -1  14  -1  102.39    7.30
   1  14   1  106.69    9.80
  -2 -14  -1   91.59    9.20
   2 -14   1   73.39    9.80
   2  14   1   87.39    9.90
  -2  14  -1   76.49    8.40
   2  14   1   91.59    6.80
   3 -14   1   28.50    8.00
  -3 -14  -1   52.09    7.00
   3  14   1   39.20    8.00
  -3  14  -1   38.90    6.70
   3  14   1   36.00    4.20
  -4 -14  -1   84.29    9.10
   4 -14   1   72.49   10.80
   4  14   1   63.29   10.00
  -4  14  -1   68.19    9.00
   4  14   1   77.09    6.00
   5 -14   1   22.30    8.50
  -5 -14  -1   21.70    6.20
   5  14   1   22.60    8.10
  -5  14  -1   17.00    6.10
   6 -14   1    7.00    7.60
  -6 -14  -1    5.10    4.80
   6  14   1  -13.10    7.10
  -6  14  -1    6.40    6.40
  -7 -14  -1   29.20    8.10
   7 -14   1   30.30    9.80
   7  14   1   46.40   12.10
  -7  14  -1   37.10    9.30
  -8 -14  -1   14.70    6.80
   8 -14   1    9.60    9.90
   8  14   1    6.70   10.70
  -8  14  -1    5.30    7.10
   8 -15  -1   34.60   12.30
  -8  15   1   23.50    9.30
   8  15  -1   58.19   13.20
  -7 -15   1    8.50    6.10
   7 -15  -1   -3.70    9.30
  -7  15   1    8.80    7.50
   7  15  -1    1.40    8.30
   6 -15  -1   54.59   11.70
  -6 -15   1   44.30    7.90
   6  15  -1   50.19   10.70
  -6  15   1   41.00    8.70
  -5 -15   1   13.10    5.30
   5 -15  -1   17.40    8.10
   5  15  -1   13.20    4.10
  -5  15   1   14.30    6.80
   5  15  -1   21.60    7.70
   4 -15  -1  122.19   13.80
  -4 -15   1  107.59   10.90
  -4  15   1  137.89   12.90
   4  15  -1  138.89    9.30
   4  15  -1  151.18   14.10
  -3 -15   1    9.00    4.50
   3 -15  -1   11.60    6.80
   3  15  -1    6.00    5.40
   3  15  -1    3.20    3.30
  -3  15   1    4.00    4.80
  -2 -15   1  142.19   11.30
   2 -15  -1  154.18   12.90
  -2  15   1  129.09    8.50
   2  15  -1  134.69   12.20
  -2  15   1  118.19    8.60
   2  15  -1  131.89    9.20
  -2  15   1  141.09   11.50
  -1 -15   1   26.60    5.50
   1 -15  -1   18.70    6.10
  -1  15   1   32.90    5.40
  -1  15   1   25.30    4.70
   1  15  -1   22.10    4.30
   1  15  -1   20.20    5.50
   0 -15   1   27.90    6.10
   0 -15  -1   27.80    6.00
   0  15  -1   26.00    5.00
   0  15   1   32.80    5.70
   0  15  -1   27.50    5.00
   0  15   1   38.30    5.20
  -1 -15  -1   42.60    6.80
   1 -15   1   46.00    8.00
  -1  15  -1   59.99    5.70
  -1  15  -1   58.29    5.70
   1  15   1   49.80    7.60
   1  15   1   56.89    5.80
  -1  15  -1   47.20    6.40
   2 -15   1  323.87   21.80
  -2 -15  -1  339.77   20.60
   2  15   1  330.57   21.10
  -2  15  -1  320.87   20.10
   2  15   1  342.07   18.20
  -2  15  -1  335.17   16.60
  -3 -15  -1   43.10    7.00
   3 -15   1   48.00    9.10
   3  15   1   53.19    8.80
  -3  15  -1   47.30    7.90
   3  15   1   46.30    4.80
   4 -15   1   15.10    7.60
  -4 -15  -1   23.30    6.10
   4  15   1   22.50    7.40
   4  15   1   23.90    3.60
  -4  15  -1   31.90    6.70
  -5 -15  -1   14.80    6.00
   5 -15   1   12.10    7.80
   5  15   1   18.10    8.00
  -5  15  -1   15.40    6.90
   6 -15   1   44.20   11.20
  -6 -15  -1   23.30    6.60
   6  15   1   26.90    9.60
  -6  15  -1   32.30    8.80
   7 -15   1    4.30    9.00
  -7 -15  -1    3.80    6.20
   7  15   1    8.60    8.60
  -7  15  -1   15.50    7.90
  -8 -15  -1    0.70    6.40
   8 -15   1   -7.40   10.60
  -8  15  -1    7.40    7.30
   8  15   1   -6.10    8.80
   8 -16  -1   15.10   10.80
  -8  16   1    9.10    8.20
   7 -16  -1   36.10   11.50
  -7 -16   1   29.40    7.80
   7  16  -1   19.70   10.00
  -7  16   1   41.40    9.50
   6 -16  -1   18.30    9.00
  -6 -16   1   19.70    6.20
   6  16  -1   12.10    8.90
  -6  16   1   23.50    8.50
  -5 -16   1   74.89    9.50
   5 -16  -1   52.59   10.70
   5  16  -1   86.29   11.80
  -5  16   1   67.59   10.00
   5  16  -1   73.09    8.40
  -4 -16   1   36.70    6.90
   4 -16  -1   48.80    9.50
   4  16  -1   48.70    5.70
   4  16  -1   56.49    9.50
  -4  16   1   40.30    7.80
   3 -16  -1   93.79   11.90
  -3 -16   1   99.79   10.10
  -3  16   1  101.99   10.90
   3  16  -1   92.49   10.80
   3  16  -1   99.59    7.90
  -2 -16   1  122.79   11.30
   2 -16  -1  128.29   12.70
  -2  16   1  133.39   10.90
  -2  16   1  102.69    8.30
   2  16  -1  131.09    9.10
   2  16  -1  140.19   12.50
   1 -16  -1  142.49   13.00
  -1 -16   1  148.89   12.20
  -1  16   1  155.88   11.80
   1  16  -1  169.48   11.10
   1  16  -1  148.49   12.20
  -1  16   1  162.48   11.30
   0 -16   1    5.30    5.70
   0 -16  -1    7.70    5.10
   0  16   1    8.10    4.60
   0  16   1    1.90    3.70
   0  16  -1    9.00    4.30
   0  16  -1    4.00    3.80
  -1 -16  -1  123.99   11.10
   1 -16   1  101.19   10.90
  -1  16  -1  100.09    7.80
   1  16   1   92.49    9.90
  -1  16  -1   79.99    8.50
  -1  16  -1   85.39    7.70
   1  16   1   90.09    8.00
   2 -16   1    4.20    6.20
  -2 -16  -1    6.90    4.50
  -2  16  -1    2.20    1.70
  -2  16  -1    5.70    4.80
   2  16   1    6.00    3.10
   2  16   1    0.90    5.00
   3 -16   1  103.69   12.10
  -3 -16  -1   90.49    9.50
   3  16   1   74.29    6.70
  -3  16  -1   83.39    9.60
   3  16   1  101.99   11.90
  -4 -16  -1    5.60    4.50
   4 -16   1  -11.00    5.80
   4  16   1   -5.40    5.50
   4  16   1    0.20    2.60
  -4  16  -1    3.90    4.80
  -5 -16  -1   27.20    6.80
   5 -16   1   29.10   10.10
   5  16   1   39.20    9.50
  -5  16  -1   11.00    6.30
  -6 -16  -1   19.60    6.80
   6 -16   1   14.70    8.80
   6  16   1    2.70    7.60
  -6  16  -1   19.30    7.20
   7 -16   1   13.90   10.80
  -7 -16  -1   29.40    7.50
   7  16   1   29.40   10.80
  -7  16  -1   15.00    8.60
   8 -16   1  -11.60   10.50
  -8 -16  -1    5.00    7.20
  -8  16  -1   18.90    9.50
  -7 -17   1    8.80    6.10
   7 -17  -1   -3.40    9.90
  -7  17   1    2.70    7.00
   7  17  -1   -4.60    9.30
   6 -17  -1   74.29   12.50
  -6 -17   1   52.09    8.90
   6  17  -1   55.59   11.70
  -6  17   1   38.50    9.10
   5 -17  -1    6.00    7.90
  -5 -17   1   12.90    5.20
   5  17  -1    9.10    7.40
  -5  17   1   11.40    6.80
   4 -17  -1   46.60    9.60
  -4 -17   1   27.30    6.20
   4  17  -1   44.50    5.50
   4  17  -1   42.20    8.70
  -4  17   1   43.90    8.10
   3 -17  -1    2.80    6.40
  -3 -17   1   10.10    4.70
   3  17  -1    3.50    3.30
   3  17  -1    8.70    5.80
  -3  17   1   -3.00    4.20
  -2 -17   1   56.99    7.90
   2 -17  -1   61.69    9.50
   2  17  -1   68.29    6.80
   2  17  -1   86.39   10.00
  -2  17   1   58.79    6.00
  -2  17   1   90.09    9.40
  -1 -17   1   19.90    5.70
   1 -17  -1   16.30    6.40
  -1  17   1   16.20    5.00
   1  17  -1   18.50    5.70
   1  17  -1   13.40    4.20
  -1  17   1   18.70    5.20
   0 -17  -1  258.77   17.80
   0 -17   1  225.38   17.40
   0  17   1  259.27   17.20
   0  17  -1  261.87   16.40
   0  17   1  277.07   16.40
   0  17  -1  272.07   16.60
  -1 -17  -1  110.19   10.90
   1 -17   1  103.79   11.50
   1  17   1  106.19    8.60
   1  17   1  118.79   11.50
  -1  17  -1   98.69    9.50
  -1  17  -1  104.79    8.70
  -2 -17  -1   45.30    7.40
   2 -17   1   35.00    8.10
   2  17   1   40.90    5.00
  -2  17  -1   35.80    6.90
   2  17   1   19.00    6.50
   3 -17   1   55.49    9.80
  -3 -17  -1   50.39    7.60
   3  17   1   58.49    5.60
   3  17   1   53.19    9.70
  -3  17  -1   48.30    8.30
   4 -17   1  119.19   14.30
  -4 -17  -1  134.69   12.70
   4  17   1  107.69   13.50
  -4  17  -1  104.79   11.90
  -5 -17  -1    8.80    6.00
   5 -17   1   21.80    8.90
  -5  17  -1    9.30    6.20
   5  17   1   17.40    8.20
   6 -17   1    4.30    9.10
  -6 -17  -1   -2.60    4.70
  -6  17  -1   -2.00    6.20
   6  17   1   -3.60    8.50
  -7 -17  -1    7.90    6.80
   7 -17   1  -11.30    7.90
  -7  17  -1    6.80    7.20
   7  17   1    8.40    9.20
   7 -18  -1   35.30   12.40
  -7  18   1   11.80    8.60
   7  18  -1   25.60   11.20
   6 -18  -1   17.20    9.50
  -6 -18   1   11.50    6.40
  -6  18   1   23.90    8.40
   6  18  -1   21.30   10.50
   5 -18  -1   12.40    8.20
  -5 -18   1    9.60    5.40
  -5  18   1   -1.70    5.60
   5  18  -1   -3.60    7.90
  -4 -18   1   15.30    5.70
   4 -18  -1   14.90    7.90
   4  18  -1   -1.30    6.00
  -4  18   1    3.20    5.40
   4  18  -1   12.50    4.00
  -3 -18   1   96.19   10.30
   3 -18  -1   92.09   12.20
   3  18  -1   95.09   11.40
  -3  18   1  112.49   11.30
   3  18  -1  106.89    8.60
  -2 -18   1   22.90    6.30
   2 -18  -1   27.80    7.60
  -2  18   1   35.80    6.70
   2  18  -1   40.40    7.80
   2  18  -1   23.20    4.80
  -1 -18   1    4.20    5.40
   1 -18  -1   14.30    6.20
  -1  18   1    7.30    4.10
   1  18  -1   -0.20    3.60
  -1  18   1    1.90    4.20
   1  18  -1   -4.70    4.60
   0 -18  -1  132.99   12.50
   0 -18   1  132.69   12.60
   0  18   1  124.99   11.00
   0  18   1  117.79   10.20
   0  18  -1  117.39   10.50
   0  18  -1  121.19   10.60
  -1 -18  -1    5.70    5.10
   1 -18   1   -3.80    5.40
   1  18   1    6.70    3.50
  -1  18  -1    1.50    3.50
   1  18   1    3.50    5.60
  -1  18  -1    4.00    4.10
  -2 -18  -1   13.10    5.30
   2 -18   1   -1.40    5.90
   2  18   1    7.30    5.60
  -2  18  -1    2.80    4.60
   2  18   1   -1.30    3.10
  -3 -18  -1   37.20    6.90
   3 -18   1   25.70    8.40
  -3  18  -1   27.40    7.30
   3  18   1   32.30    8.00
   3  18   1   23.70    4.20
   4 -18   1   -6.50    6.90
  -4 -18  -1    8.30    5.20
   4  18   1   13.30    7.30
  -4  18  -1    6.90    6.10
   5 -18   1   22.00    9.20
  -5 -18  -1   16.50    6.30
   5  18   1    3.90    7.60
  -5  18  -1   17.40    6.80
  -6 -18  -1   10.40    6.00
   6 -18   1   20.00    9.80
  -6  18  -1    8.60    7.30
   6  18   1   -7.40    7.40
  -7 -18  -1   31.90    9.50
   7 -18   1   53.39   13.10
  -7  18  -1   39.10   10.80
   7  18   1   30.80   11.30
   7 -19  -1    0.90   10.90
   7  19  -1   15.00   10.70
  -7  19   1   15.30    8.40
   6 -19  -1    8.20    8.70
  -6 -19   1   -0.90    5.70
   6  19  -1    7.80    8.90
  -6  19   1    9.40    7.20
  -5 -19   1   -5.20    5.30
   5 -19  -1   -1.60    7.60
   5  19  -1   -0.40    8.00
  -5  19   1   13.60    6.60
  -4 -19   1    7.00    4.80
   4 -19  -1   -2.90    6.90
   4  19  -1   10.80    7.30
  -4  19   1    6.10    5.60
   3 -19  -1   29.90    8.60
  -3 -19   1   30.80    6.90
   3  19  -1   39.60    5.70
  -3  19   1   38.50    8.10
   3  19  -1   34.10    8.10
  -2 -19   1   52.09    8.10
   2 -19  -1   61.29    9.70
   2  19  -1   65.69    7.00
   2  19  -1   67.59    9.30
  -2  19   1   54.69    8.30
   1 -19  -1   28.80    7.50
  -1 -19   1   34.80    7.10
   1  19  -1   42.40    7.20
  -1  19   1   46.80    7.00
   1  19  -1   34.20    5.80
  -1  19   1   54.39    7.10
   0 -19   1   -0.60    4.70
   0 -19  -1    5.30    5.90
   0  19   1   -3.20    4.30
   0  19   1   -0.10    3.80
   0  19  -1    2.60    4.30
   0  19  -1    2.50    4.10
   1 -19   1   46.60    9.00
  -1 -19  -1   44.00    7.80
  -1  19  -1   45.30    6.30
   1  19   1   47.00    8.20
   1  19   1   55.99    6.50
  -1  19  -1   40.40    6.80
   2 -19   1  194.08   16.70
  -2 -19  -1  208.98   15.90
   2  19   1  186.68   15.90
   2  19   1  211.48   13.30
  -2  19  -1  231.88   16.00
   3 -19   1  151.68   15.80
  -3 -19  -1  155.38   13.60
   3  19   1  158.48   10.60
  -3  19  -1  165.58   14.80
   3  19   1  132.99   14.50
   4 -19   1   -7.10    6.50
  -4 -19  -1   -0.40    5.20
  -4  19  -1    4.80    5.50
   4  19   1    1.50    6.50
  -5 -19  -1    1.70    5.10
   5 -19   1    8.20    9.70
   5  19   1    6.70    7.50
  -5  19  -1   -4.50    5.90
  -6 -19  -1   59.49   10.10
   6 -19   1   63.89   13.50
  -6  19  -1   59.39   11.40
   6  19   1   55.49   12.60
   7 -19   1    2.60    9.20
  -7 -19  -1    7.60    8.00
   7  19   1   20.20   10.50
  -7  19  -1   21.60    9.80
   7 -20  -1   -1.80   10.40
  -6 -20   1   35.70    8.30
   6 -20  -1   29.50   10.60
   6  20  -1   36.80   11.00
  -6  20   1   36.20    9.50
  -5 -20   1   25.40    7.10
   5 -20  -1    9.40    8.80
  -5  20   1   37.50    9.00
   5  20  -1   36.60    9.90
  -4 -20   1   22.50    6.60
   4 -20  -1    5.30    7.70
   4  20  -1    9.20    7.20
  -4  20   1    6.80    6.60
  -3 -20   1   56.59    8.60
   3 -20  -1   53.59   10.20
  -3  20   1   64.89    9.60
   3  20  -1   50.29    6.40
   3  20  -1   53.19   10.00
  -2 -20   1  129.49   13.10
   2 -20  -1  141.19   14.60
   2  20  -1  136.79   13.40
   2  20  -1  150.78   10.80
  -2  20   1  144.79   13.40
  -1 -20   1  129.59   12.90
   1 -20  -1  136.89   13.40
  -1  20   1  102.09   10.60
   1  20  -1  116.39   10.00
   1  20  -1  119.99   11.60
  -1  20   1  114.89   10.40
   0 -20  -1    5.20    5.30
   0 -20   1    0.20    5.10
   0  20   1   -0.40    4.70
   0  20   1    0.50    3.80
   0  20  -1    1.70    4.20
   0  20  -1   -4.30    4.40
   1 -20   1   29.90    8.20
  -1 -20  -1   33.00    7.30
  -1  20  -1   29.50    6.60
   1  20   1   30.30    5.40
   1  20   1   38.00    7.70
  -2 -20  -1   38.40    7.20
   2 -20   1   30.90    8.30
   2  20   1   42.30    5.60
   2  20   1   40.80    8.60
  -2  20  -1   39.10    7.00
  -3 -20  -1   17.30    5.90
   3 -20   1    6.10    7.00
  -3  20  -1   12.30    6.60
   3  20   1   11.70    7.10
   4 -20   1   16.60    9.40
  -4 -20  -1   19.30    6.40
  -4  20  -1   11.80    6.40
   4  20   1   17.10    8.20
   5 -20   1   46.40   11.10
  -5 -20  -1   38.80    8.50
  -5  20  -1   38.80    9.00
   5  20   1   35.30   10.00
   6 -20   1   -2.20    9.30
  -6 -20  -1    6.00    6.80
   6  20   1   36.80   11.00
  -6  20  -1   10.20    8.00
  -7 -20  -1   -0.30    7.30
  -6 -21   1   24.30    8.20
   6 -21  -1   24.70   12.20
   6  21  -1   33.30   11.50
  -6  21   1   31.00   10.10
  -5 -21   1   18.90    6.70
   5 -21  -1   36.70   10.60
   5  21  -1   26.30    9.60
  -5  21   1    8.70    7.50
   4 -21  -1   35.90   10.70
  -4 -21   1   38.30    7.80
   4  21  -1   42.50   10.30
  -4  21   1   22.10    7.40
   3 -21  -1   28.00    8.80
  -3 -21   1    6.10    5.70
   3  21  -1   14.20    4.60
  -3  21   1   13.60    6.20
   3  21  -1   17.70    7.10
   2 -21  -1   18.90    7.70
  -2 -21   1   16.90    6.60
   2  21  -1   11.60    4.70
   2  21  -1   17.80    6.20
  -2  21   1   24.90    6.70
   1 -21  -1   24.00    7.60
  -1 -21   1   38.60    7.50
  -1  21   1   16.20    5.40
   1  21  -1   31.00    7.00
   1  21  -1   38.40    6.20
   0 -21  -1  126.09   13.30
   0 -21   1  144.49   14.20
   0  21  -1  115.69   11.40
   0  21   1  147.49   11.50
   0  21   1  140.79   12.80
   0  21  -1  129.49   11.80
  -1 -21  -1   71.09    9.70
   1 -21   1   86.69   11.60
   1  21   1   63.59    9.60
   1  21   1   63.69    7.80
  -1  21  -1   75.59    9.30
   2 -21   1   -0.40    6.30
  -2 -21  -1    9.00    6.10
   2  21   1   14.20    7.50
  -2  21  -1   20.90    6.00
   2  21   1    5.60    3.90
  -3 -21  -1    4.30    5.30
   3 -21   1   -2.10    7.00
  -3  21  -1   -8.10    5.30
   3  21   1   -2.30    6.10
  -4 -21  -1   88.59   11.40
   4 -21   1   97.09   14.80
  -4  21  -1  110.89   13.40
   4  21   1  107.09   14.50
  -5 -21  -1   39.80    8.80
   5 -21   1   58.69   12.20
  -5  21  -1   48.50   10.00
   5  21   1   45.00   11.50
   6 -21   1   25.00   11.50
  -6 -21  -1    8.60    7.30
  -6  21  -1   18.10    8.10
   6  21   1   23.10   10.80
  -6 -22   1   -9.30    6.10
   6 -22  -1   -5.20    9.90
  -6  22   1   -1.10    7.70
   6  22  -1   14.00   10.10
   5 -22  -1   36.50   11.20
  -5 -22   1   52.49    9.60
   5  22  -1   44.90   11.00
  -5  22   1   43.20    9.50
  -4 -22   1   21.00    6.90
   4 -22  -1   16.50    8.50
   4  22  -1   21.50    8.30
  -4  22   1   26.00    8.20
  -3 -22   1  103.89   11.90
   3 -22  -1   85.99   12.80
   3  22  -1   98.69   12.70
  -3  22   1   65.09   10.40
   2 -22  -1   30.90    8.40
  -2 -22   1   39.80    8.00
  -2  22   1   40.50    7.50
   2  22  -1   31.00    7.70
   2  22  -1   29.80    6.00
   1 -22  -1   31.40    8.20
  -1 -22   1   41.20    7.90
  -1  22   1   22.40    6.30
   1  22  -1   36.20    6.40
   1  22  -1   14.80    6.60
   0 -22  -1   12.90    6.40
   0 -22   1   22.80    6.70
   0  22  -1   25.90    6.10
   0  22   1    6.10    5.00
   0  22   1    6.40    6.10
   1 -22   1   28.60    8.60
  -1 -22  -1   23.90    6.80
   1  22   1   35.80    6.10
   1  22   1   25.80    7.80
  -1  22  -1   17.10    5.80
   2 -22   1    4.80    7.10
  -2 -22  -1   16.20    6.20
  -2  22  -1   24.60    7.10
   2  22   1   30.50    8.40
   2  22   1   27.10    6.00
  -3 -22  -1   34.90    7.90
   3 -22   1   38.50    9.90
   3  22   1   20.70    8.30
  -3  22  -1   26.20    7.30
   4 -22   1   20.60    9.30
  -4 -22  -1   10.70    6.20
   4  22   1   14.00    9.20
  -4  22  -1   12.40    7.60
   5 -22   1    9.80    9.50
  -5 -22  -1   17.60    6.70
   5  22   1   -6.90    8.00
  -5  22  -1    8.30    6.90
  -6 -22  -1    7.80    6.50
   6 -22   1   10.80   10.40
  -6  22  -1    2.50    7.70
   6  22   1   -5.70    9.70
   5 -23  -1   -1.30    8.50
  -5 -23   1   -6.50    5.90
  -5  23   1    1.90    7.40
   5  23  -1   -3.80    9.00
  -4 -23   1   39.20    8.70
   4 -23  -1   34.10   11.40
   4  23  -1   49.10   10.50
  -4  23   1   37.70    9.20
  -3 -23   1    9.90    5.80
   3 -23  -1   19.10    8.40
   3  23  -1   15.30    7.60
  -3  23   1   21.40    7.40
  -2 -23   1  106.49   12.10
   2 -23  -1   71.39   11.60
  -2  23   1   95.79   11.30
   2  23  -1   85.19   11.70
   2  23  -1   83.99    9.20
  -1 -23   1   14.50    6.50
   1 -23  -1   12.10    7.00
   1  23  -1   17.70    6.80
  -1  23   1    9.50    5.90
   1  23  -1   21.40    5.90
   0 -23   1    0.20    5.40
   0 -23  -1    2.10    5.90
   0  23   1    1.30    4.80
   0  23  -1   -6.10    4.40
   1 -23   1   26.90    8.90
  -1 -23  -1   24.60    7.30
  -1  23  -1   56.49    8.40
   1  23   1   21.10    7.70
   1  23   1   36.10    6.40
  -2 -23  -1  106.09   12.00
   2 -23   1   69.59   12.30
  -2  23  -1   98.59   11.80
   2  23   1   89.39   11.90
   3 -23   1   42.30   10.20
  -3 -23  -1   42.50    9.10
  -3  23  -1   39.00    9.00
   3  23   1   34.60   10.00
  -4 -23  -1    0.90    6.30
   4 -23   1  -11.00    7.80
  -4  23  -1   -1.10    6.60
   4  23   1   10.10    9.20
   5 -23   1   12.30    9.70
  -5 -23  -1   -4.40    6.50
   5  23   1    9.00    9.20
  -5  23  -1    4.50    6.70
  -6 -23  -1   31.70    9.60
   5 -24  -1   65.69   13.80
  -5 -24   1   33.80    9.20
  -5  24   1   47.80   11.20
   5  24  -1   36.70   12.00
   4 -24  -1    9.20    8.90
  -4 -24   1   24.70    7.70
  -4  24   1   31.10    9.10
   4  24  -1   14.50    9.60
  -3 -24   1   41.10    8.60
   3 -24  -1   35.20   10.00
   3  24  -1   26.10    9.60
  -3  24   1   39.40    8.90
  -2 -24   1   34.40    7.50
   2 -24  -1   20.30    8.40
   2  24  -1   26.60    8.50
   2  24  -1   20.10    5.90
  -2  24   1   16.90    6.90
  -1 -24   1   36.30    8.40
   1 -24  -1   16.70    7.40
  -1  24   1   26.30    7.10
   1  24  -1   27.10    6.40
   0 -24   1   33.20    8.80
   0 -24  -1   30.70    7.90
   0  24  -1   22.60    6.70
   0  24   1   32.00    7.10
   1 -24   1   11.80    7.10
  -1 -24  -1   20.00    7.60
  -1  24  -1   24.00    6.30
   1  24   1   22.30    6.10
   1  24   1   21.10    7.70
   2 -24   1    0.20    7.10
  -2 -24  -1    5.30    5.90
  -2  24  -1   14.20    7.00
   2  24   1    2.30    7.40
   3 -24   1    3.80    7.80
  -3 -24  -1    4.80    5.90
   3  24   1   17.50    9.00
  -3  24  -1    9.40    6.10
   4 -24   1   10.70    9.40
  -4 -24  -1   12.30    7.10
   4  24   1   14.20    9.90
  -4  24  -1   11.40    6.90
   5 -24   1   12.90   11.50
  -5 -24  -1   13.80    7.40
   5  24   1   31.50   12.00
  -5  24  -1   18.20    8.20
  -5 -25   1    3.40    6.40
   5  25  -1   -6.30    9.20
  -4 -25   1    3.70    6.80
   4 -25  -1    2.10    8.40
   4  25  -1    5.30    8.60
  -4  25   1   12.70    8.10
  -3 -25   1   -0.20    6.40
   3 -25  -1    6.20    8.40
  -3  25   1    5.30    6.40
   3  25  -1   -1.50    7.90
   2 -25  -1   -2.10    7.00
  -2 -25   1    3.80    5.60
   2  25  -1    1.00    7.00
  -2  25   1    1.40    5.30
   1 -25  -1    0.70    6.10
  -1 -25   1    3.30    6.50
   1  25  -1    6.00    5.60
  -1  25   1   -1.60    4.70
   0 -25  -1   43.40    9.20
   0 -25   1   30.60    8.30
   0  25  -1   29.10    7.40
   0  25   1   36.00    7.50
  -1 -25  -1   15.80    7.30
   1 -25   1   15.70    7.30
  -1  25  -1   11.70    6.40
   2 -25   1   14.40    7.90
  -2 -25  -1    5.80    6.20
  -2  25  -1   -6.40    5.80
   2  25   1   -0.60    7.20
   3 -25   1   27.60    9.60
  -3 -25  -1   33.20    8.60
   3  25   1   26.30   10.10
  -3  25  -1   22.20    8.50
  -4 -25  -1   31.10    8.90
   4 -25   1   61.99   12.40
   4  25   1   17.20   10.50
  -4  25  -1   18.90    8.80
  -4 -26   1    8.20    6.40
   4  26  -1   -1.00    9.10
  -4  26   1    7.00    7.40
   3 -26  -1   13.70    8.90
  -3 -26   1   29.80    8.50
   3  26  -1    9.70    9.10
  -3  26   1   30.20    8.80
   2 -26  -1    6.20    7.90
  -2 -26   1   29.20    8.40
  -2  26   1    2.70    5.80
  -1 -26   1   24.40    8.20
   1 -26  -1   15.00    7.50
  -1  26   1    5.60    6.10
   1  26  -1    2.70    5.70
   0 -26   1   23.80    8.90
   0 -26  -1   23.00    9.10
   0  26  -1   35.60    7.90
   0  26   1   20.40    6.80
  -1 -26  -1   10.20    6.80
   1 -26   1   19.80    8.40
  -1  26  -1   12.70    6.80
   2 -26   1    5.10    7.60
  -2 -26  -1    0.90    6.10
  -2  26  -1    8.20    7.00
  -3 -26  -1    7.80    6.80
   3 -26   1   20.80   10.00
  -3  26  -1    1.90    7.20
   3  26   1   -3.20    8.70
  -4 -26  -1    1.60    6.40
  -4  26  -1    3.40    7.40
   4  26   1    2.00    9.40
  -3 -27   1   25.20    8.50
   3 -27  -1   10.50   16.30
  -3  27   1   13.00    8.40
   2 -27  -1   25.30   10.10
  -2 -27   1   11.50    7.00
  -2  27   1   20.10    7.70
  -1 -27   1   16.50    8.10
   1 -27  -1   10.40    7.70
  -1  27   1   15.00    7.20
   0 -27  -1    7.10    7.80
   0 -27   1   13.20    7.60
   0  27  -1    8.80    6.60
  -1 -27  -1   27.00    9.10
   1 -27   1   15.20    7.70
  -1  27  -1   21.60    8.00
  -2 -27  -1   25.90    8.70
   2 -27   1   44.50   11.00
  -2  27  -1   27.00    8.60
   3 -27   1   49.40   13.80
  -3 -27  -1   45.30    9.60
   3  27   1   54.89   12.80
  -3  27  -1   69.49   12.00
  -2 -28   1   58.59   11.00
  -2  28   1   56.49   10.50
  -1 -28   1   48.50   10.20
   1 -28  -1   30.20    9.90
  -1  28   1   28.30    8.70
   0 -28  -1   -6.50    6.30
   0 -28   1    9.00    7.30
   0  28  -1   14.10    7.10
  -1 -28  -1   21.60    9.00
   1 -28   1    9.30    8.80
  -1  28  -1   30.80    8.60
  -2 -28  -1   44.40    9.70
  -2  28  -1   19.00    7.90
   9   0  -2    7.30    7.50
   9   0  -2   10.90    7.10
   9   0  -2   12.90    6.60
   8   0  -2   -2.90    5.00
   8   0  -2    0.70    5.70
   8   0  -2    2.60    5.40
   7   0  -2   20.20    6.40
  -7   0   2   20.10    6.60
   7   0  -2   26.30    6.80
  -6   0   2   30.10    6.80
   6   0  -2   32.50    6.60
   6   0  -2   27.80    5.80
  -5   0   2   13.70    5.70
   5   0  -2   16.80    5.00
  -4   0   2    2.90    3.50
  -4   0   2    1.10    4.00
  -3   0   2   57.29    6.10
  -3   0   2   51.49    5.70
   3   0  -2   57.19    4.60
  -3   0   2   47.50    4.50
   2   0  -2   81.19    6.50
   2   0  -2   67.19    4.60
   2   0  -2   73.09    5.60
  -2   0   2   76.29    6.30
  -1   0   2    6.40    2.00
   1   0  -2    3.90    1.50
   1   0  -2    5.10    1.80
   1   0  -2    6.40    1.10
   0   0   2  733.93   35.80
   0   0   2  742.33   35.70
  -1   0  -2  211.28   10.90
  -1   0  -2  223.78   11.60
   1   0   2  212.08   10.90
  -1   0  -2  216.78   11.50
   1   0   2  224.48   11.70
   2   0   2  316.97   16.20
   2   0   2  317.67   16.90
  -2   0  -2  308.67   16.30
   2   0   2  315.67   16.90
  -2   0  -2  315.77   17.00
  -2   0  -2  323.97   16.90
   3   0   2   24.50    4.50
  -3   0  -2   26.20    3.40
   3   0   2   20.80    3.00
   3   0   2   20.80    3.70
  -3   0  -2   22.60    3.90
  -4   0  -2  185.58   12.40
  -4   0  -2  198.98   12.00
   4   0   2  188.58   12.60
  -5   0  -2   14.20    4.80
   5   0   2   24.80    5.60
  -5   0  -2   23.80    4.90
  -6   0  -2    7.30    4.40
  -6   0  -2   16.10    5.20
   6   0   2   15.60    5.20
   7   0   2   22.60    6.60
  -7   0  -2   26.00    6.10
   8   0   2    5.50    5.40
   8   0   2   -4.10    5.80
   9   0   2   -4.40    7.80
   9  -1  -2    0.20    6.40
   9  -1  -2    2.50    6.70
   9  -1  -2   12.10    6.40
   9   1  -2    8.00    6.40
   9   1  -2   11.00    6.50
   8  -1  -2    5.50    5.70
   8  -1  -2   11.40    6.20
   8  -1  -2    3.30    5.90
   8   1  -2   12.90    6.30
   8   1  -2   11.00    5.90
   8   1  -2    8.70    5.60
   7  -1  -2   71.59    9.60
  -7  -1   2   74.39   10.90
   7  -1  -2   76.89    9.40
   7   1  -2   82.79    9.50
   7   1  -2   72.79    9.70
  -7   1   2   90.99   11.00
   6  -1  -2   27.60    6.30
  -6  -1   2   25.40    6.70
  -6   1   2   36.70    7.30
   6   1  -2   26.10    6.10
   6   1  -2   22.30    5.80
   5  -1  -2    9.80    4.50
  -5  -1   2   22.10    4.10
  -5  -1   2   13.10    5.90
   5   1  -2   13.20    4.90
  -5   1   2   15.90    4.70
  -5   1   2   14.10    4.80
   4  -1  -2  177.98   12.30
  -4  -1   2  210.38   13.70
  -4  -1   2  206.88   11.70
  -4   1   2  183.18   13.40
  -4   1   2  200.68   12.70
   4   1  -2  197.58   12.60
   3  -1  -2  344.77   18.40
  -3  -1   2  341.37   18.30
  -3  -1   2  349.27   19.90
   3  -1  -2  324.67   18.80
  -3   1   2  371.46   19.30
   3   1  -2  372.36   19.10
  -3   1   2  362.96   19.50
   3   1  -2  351.56   18.30
   2  -1  -2  507.45   26.10
   2  -1  -2  507.35   25.40
   2  -1  -2  516.25   26.30
   2  -1  -2  504.45   25.70
  -2  -1   2  506.05   26.80
  -2  -1   2  495.75   25.20
   2   1  -2  507.35   26.50
  -2   1   2  505.65   26.20
   2   1  -2  526.65   26.10
  -2   1   2  515.15   26.30
   2   1  -2  498.75   25.20
   2   1  -2  519.25   26.10
  -1  -1   2 1379.46   67.29
   1  -1  -2 1469.45   67.19
   1  -1  -2 1417.86   66.59
  -1  -1   2 1449.35   66.19
  -1  -1   2 1449.76   66.99
   1   1  -2 1348.97   66.89
  -1   1   2 1315.17   67.09
   1   1  -2 1249.18   67.19
   1   1  -2 1352.06   66.19
  -1   1   2 1350.26   66.59
  -1   1   2 1379.06   66.99
   0  -1  -2  224.98   12.40
   0  -1   2  255.57   12.40
   0  -1   2  201.18   12.70
   0  -1   2  248.18   12.60
   0   1  -2  267.17   12.90
   0   1   2  265.47   12.50
   0   1   2  263.27   12.50
   1  -1   2 1176.78   59.69
  -1  -1  -2 1191.68   59.09
  -1  -1  -2 1200.88   59.99
   1  -1   2 1197.28   59.39
  -1  -1  -2 1180.38   59.79
   1   1   2 1254.47   60.09
  -1   1  -2 1283.57   59.49
  -1   1  -2 1258.07   59.79
   1   1   2 1270.27   59.09
  -1   1  -2 1262.97   59.69
   2  -1   2  472.85   23.80
   2  -1   2  472.75   23.20
  -2  -1  -2  461.15   23.90
  -2  -1  -2  477.65   23.10
   2  -1   2  460.15   23.60
  -2  -1  -2  468.15   23.90
  -2   1  -2  460.95   23.50
  -2   1  -2  442.56   23.70
  -2   1  -2  438.96   23.30
   2   1   2  470.05   23.80
   2   1   2  447.56   22.90
   2   1   2  451.35   24.00
   3  -1   2  621.14   31.30
   3  -1   2  624.04   31.50
  -3  -1  -2  606.74   30.80
   3  -1   2  623.64   30.90
  -3  -1  -2  622.24   31.60
   3   1   2  596.64   31.70
  -3   1  -2  596.14   31.10
  -3   1  -2  596.04   31.50
   3   1   2  599.54   30.60
   4  -1   2   22.40    4.40
  -4  -1  -2   28.20    4.70
  -4  -1  -2   19.00    3.80
  -4   1  -2   25.60    4.70
  -4   1  -2   17.40    4.20
   4   1   2   23.70    4.60
  -5  -1  -2    5.80    3.80
   5  -1   2    3.90    4.20
  -5  -1  -2    9.30    4.40
  -5   1  -2    7.80    4.00
   5   1   2    6.20    4.90
  -5   1  -2   11.30    4.50
   6  -1   2   22.60    6.00
  -6  -1  -2   29.30    5.40
  -6  -1  -2   19.00    5.60
  -6   1  -2   20.10    5.40
  -6   1  -2   23.70    5.50
   6   1   2   25.20    6.20
   7  -1   2   41.80    7.90
   7  -1   2   48.30    9.20
  -7  -1  -2   31.20    7.20
  -7   1  -2   36.50    7.00
   7   1   2   52.29    8.40
   8  -1   2   21.90    6.80
   8  -1   2    7.50    6.60
  -8   1  -2   19.60    6.60
   8   1   2   14.70    7.80
   8   1   2   22.10    6.20
   8   1   2   10.90    6.80
   9  -1   2   26.30    9.90
   9   1   2   19.20    8.50
   9   1   2    6.40    8.20
   9  -2  -2    7.60    7.40
   9  -2  -2   12.90    7.20
   9   2  -2    6.00    6.80
   9   2  -2   14.70    7.00
   8  -2  -2   21.30    7.10
   8  -2  -2   19.10    6.50
   8  -2  -2   15.10    7.10
   8   2  -2   20.10    7.20
   8   2  -2   31.70    7.20
   8   2  -2   36.20    7.40
   7  -2  -2   10.30    5.90
  -7  -2   2   12.40    6.20
  -7   2   2   13.70    6.20
   7   2  -2    2.40    4.50
   7   2  -2   15.80    5.80
  -6  -2   2   31.80    5.60
  -6  -2   2   38.20    8.30
   6  -2  -2   25.20    6.60
  -6   2   2   55.89    7.40
  -6   2   2   48.30    7.70
   6   2  -2   42.50    6.70
  -5  -2   2  126.39   11.40
   5  -2  -2  123.69   10.60
  -5  -2   2  131.59    9.30
  -5   2   2  138.89   11.20
   5   2  -2  119.09   10.50
  -5   2   2  119.89   10.70
  -4  -2   2  111.49    8.20
  -4  -2   2  115.69   10.20
   4  -2  -2  116.89    8.90
  -4   2   2  141.99    9.70
   4   2  -2  118.59    9.00
  -4   2   2  122.19    9.80
   3  -2  -2   19.20    3.60
  -3  -2   2   16.00    2.70
   3  -2  -2   13.10    2.50
   3  -2  -2   12.60    3.30
  -3  -2   2   12.20    4.00
  -3   2   2   11.70    3.40
  -3   2   2   11.10    3.30
   3   2  -2   16.20    3.40
   3   2  -2   12.20    2.30
  -2  -2   2  422.16   21.00
   2  -2  -2  422.36   21.90
  -2  -2   2  401.86   22.40
  -2  -2   2  437.56   21.80
   2  -2  -2  420.86   21.70
   2  -2  -2  410.86   21.80
  -2   2   2  411.86   21.90
  -2   2   2  430.76   21.60
   2   2  -2  428.16   20.90
   2   2  -2  418.26   21.60
  -2   2   2  405.46   21.90
   2   2  -2  412.46   22.40
  -1  -2   2   99.79    5.30
  -1  -2   2   97.49    6.70
   1  -2  -2  110.49    6.20
  -1  -2   2  102.39    6.10
   1  -2  -2  100.09    6.20
   1  -2  -2   99.29    6.40
  -1   2   2  105.29    6.10
  -1   2   2  103.09    6.40
   1   2  -2  100.19    5.30
   1   2  -2  103.69    6.30
  -1   2   2  103.79    6.40
   0  -2   2   35.00    2.70
   0  -2   2   33.70    2.60
   0  -2  -2   32.60    2.50
   0  -2  -2   36.80    3.10
   0  -2  -2   36.80    2.40
   0   2  -2   32.70    2.50
   0   2   2   34.30    2.60
   0   2   2   35.30    3.10
   0   2  -2   34.50    2.80
   0   2  -2   31.60    2.40
  -1  -2  -2   16.10    2.40
  -1  -2  -2   16.60    1.20
   1  -2   2   15.90    2.20
   1  -2   2   16.00    2.00
   1  -2   2   11.10    2.20
  -1  -2  -2   14.60    2.60
  -1   2  -2   14.90    2.30
  -1   2  -2   15.80    2.00
   1   2   2   14.80    1.10
  -1   2  -2   16.00    2.10
   1   2   2   12.50    2.80
  -2  -2  -2  175.88    8.40
   2  -2   2  157.78    9.30
  -2  -2  -2  165.28    9.40
   2  -2   2  170.38    8.80
   2  -2   2  171.78    9.00
  -2  -2  -2  172.88    9.70
  -2   2  -2  127.59    9.10
  -2   2  -2  135.99    8.90
   2   2   2  129.69    9.00
   2   2   2  143.99    9.70
   2   2   2  137.79    8.10
  -3  -2  -2   44.50    4.00
   3  -2   2   38.60    4.40
   3  -2   2   42.60    4.60
  -3  -2  -2   35.40    4.70
  -3   2  -2   39.80    4.80
   3   2   2   37.40    5.20
   3   2   2   38.70    3.70
  -3   2  -2   36.80    4.50
  -4  -2  -2  257.07   15.00
  -4  -2  -2  259.37   13.90
   4  -2   2  242.18   14.30
  -4   2  -2  235.18   14.70
  -4   2  -2  233.38   14.50
   4   2   2  210.18   14.90
  -5  -2  -2   23.60    5.00
   5  -2   2   17.90    4.70
  -5  -2  -2    7.60    3.70
   5   2   2   13.60    5.20
  -5   2  -2   14.60    4.50
  -6  -2  -2  259.97   16.30
   6  -2   2  268.57   17.10
   6  -2   2  255.47   18.50
  -6  -2  -2  268.17   17.60
   6   2   2  247.98   18.10
  -6   2  -2  254.97   16.90
   7  -2   2   29.40    8.40
  -7  -2  -2   21.80    6.10
   7  -2   2   30.90    6.70
   7   2   2   30.40    6.30
   7   2   2   39.40    8.20
  -7   2  -2   33.50    6.90
   8  -2   2   -0.30    6.50
  -8  -2  -2   -5.80    5.00
   8  -2   2    3.10    5.60
   8   2   2    0.90    6.00
   8   2   2   12.70    5.50
  -8   2  -2  -10.90    4.40
   9  -2   2   -2.10    6.90
   9   2   2   -1.40    6.50
   9   2   2    9.60    8.10
   9  -3  -2   -0.40    6.50
   9  -3  -2    6.60    7.90
   9   3  -2    5.20    6.40
   9   3  -2    2.10    6.00
   8  -3  -2    7.40    5.60
   8  -3  -2   12.40    6.80
   8  -3  -2   10.30    6.90
   8   3  -2    7.60    6.20
   8   3  -2    2.00    5.40
   8   3  -2    7.30    5.50
   7  -3  -2   40.10    8.00
  -7  -3   2   29.50    8.10
   7   3  -2   39.90    6.70
  -7   3   2   36.50    7.40
  -7   3   2   39.10    7.40
   6  -3  -2  169.88   13.50
  -6  -3   2  168.78   14.10
  -6  -3   2  159.88   11.40
  -6   3   2  144.59   12.40
   6   3  -2  143.79   11.80
  -6   3   2  151.78   12.70
  -5  -3   2   87.79   10.40
   5  -3  -2   86.09    8.90
  -5  -3   2   88.39    7.90
   5   3  -2   98.09    8.20
  -5   3   2   88.59    9.30
  -5   3   2  111.09    9.60
  -4  -3   2   74.19    8.30
   4  -3  -2   62.69    6.70
  -4  -3   2   56.69    5.60
  -4   3   2   58.19    6.90
   4   3  -2   70.99    6.60
  -4   3   2   68.89    7.10
   3  -3  -2  189.08   11.60
  -3  -3   2  156.78   12.20
  -3  -3   2  174.48   10.40
   3  -3  -2  180.58   11.10
   3   3  -2  178.88   10.90
   3   3  -2  195.48   10.40
  -3   3   2  190.08   11.50
  -3   3   2  191.98   11.90
   2  -3  -2  531.75   26.50
   2  -3  -2  521.15   26.60
  -2  -3   2  525.45   26.50
  -2  -3   2  517.65   27.40
  -2  -3   2  506.35   25.70
  -2   3   2  503.55   26.40
   2   3  -2  532.55   25.70
  -2   3   2  497.85   26.50
   2   3  -2  509.85   26.30
   2   3  -2  524.85   27.30
  -2   3   2  524.55   26.80
  -1  -3   2 1875.61   92.39
   1  -3  -2 1899.31   92.59
  -1  -3   2 1847.12   92.99
  -1  -3   2 1882.01   91.89
   1  -3  -2 1911.21   92.49
   1  -3  -2 1891.81   92.49
  -1   3   2 1963.00   92.59
   1   3  -2 1920.31   92.39
   1   3  -2 1938.11   91.99
  -1   3   2 1935.21   92.49
  -1   3   2 1905.71   92.59
   1   3  -2 1937.71   92.99
   0  -3  -2  192.58   10.40
   0  -3  -2  195.68   10.00
   0  -3   2  188.98   10.40
   0  -3  -2  205.98   10.80
   0  -3   2  189.18   10.40
   0   3  -2  207.98   10.50
   0   3   2  199.38   10.80
   0   3   2  192.68   10.50
   0   3  -2  201.28   10.40
   0   3  -2  193.38   10.30
   0   3   2  193.48   10.00
   1  -3   2 1771.42   84.89
   1  -3   2 1749.32   85.49
   1  -3   2 1791.02   84.59
  -1  -3  -2 1754.02   85.09
   1  -3   2 1814.52   85.09
   1   3   2 1735.93   85.59
  -1   3  -2 1709.93   84.59
  -1   3  -2 1706.43   84.99
   2  -3   2  131.69    7.70
  -2  -3  -2  126.19    8.40
  -2  -3  -2   94.99    8.10
  -2  -3  -2  133.19    7.10
   2  -3   2  121.39    9.00
   2  -3   2  142.19    8.00
   2   3   2  138.89    9.20
   2   3   2  138.59    8.30
   2   3   2  135.19    7.00
  -2   3  -2  138.79    8.10
   3  -3   2  161.68   10.40
  -3  -3  -2  181.58   11.10
   3  -3   2  178.48   11.90
  -3  -3  -2  172.48    9.90
   3  -3   2  181.18   10.50
   3   3   2  184.98   12.20
   3   3   2  177.18    9.80
  -3   3  -2  179.68   10.90
  -4  -3  -2   66.49    7.00
   4  -3   2   68.59    6.30
   4  -3   2   65.99    7.80
  -4  -3  -2   74.99    5.90
   4   3   2   68.29    7.70
   4   3   2   72.29    6.50
  -4   3  -2   60.19    6.70
  -5  -3  -2  163.98   12.60
   5  -3   2  190.18   12.40
   5  -3   2  200.78   14.50
   5   3   2  176.68   13.80
  -5   3  -2  181.98   13.00
   6  -3   2   55.89    9.80
   6  -3   2   86.59    8.60
  -6  -3  -2   59.69    7.90
   6   3   2   53.19    8.50
   6   3   2   69.09    7.30
  -6   3  -2   60.19    8.20
  -7  -3  -2  114.99   11.90
   7  -3   2  123.99   13.80
   7  -3   2  134.19   12.20
   7   3   2  120.79   10.70
   7   3   2  117.19   13.10
  -7   3  -2  119.89   12.20
   8  -3   2    4.90    8.40
   8  -3   2    8.00    7.20
  -8  -3  -2   -3.30    4.50
  -8   3  -2   -7.70    4.90
   8   3   2    1.60    6.90
   8   3   2   -4.10    6.60
   9  -3   2   35.30   10.90
  -9   3  -2   33.80    9.20
   9   3   2   47.30   11.10
   9   3   2   35.70   10.30
   9  -4  -2   16.50    8.30
   9  -4  -2    5.90    6.70
   9   4  -2    7.80    8.40
   9   4  -2    8.70    8.80
   8  -4  -2    2.90    5.20
   8  -4  -2   -6.30    5.60
   8   4  -2    1.50    5.30
   8   4  -2    7.30    7.20
   8   4  -2   16.70    6.40
   7  -4  -2    3.70    5.90
  -7  -4   2    7.60    4.10
  -7  -4   2   15.10    6.80
   7   4  -2    9.70    4.90
  -7   4   2   10.10    5.60
  -7   4   2   -1.50    4.70
  -6  -4   2   53.99    9.20
  -6  -4   2   35.40    6.00
   6  -4  -2   37.70    7.10
  -6   4   2   43.10    6.90
  -6   4   2   44.20    7.40
   6   4  -2   46.10    6.60
   5  -4  -2   48.00    6.80
  -5  -4   2   48.00    5.70
  -5  -4   2   35.70    7.30
   5   4  -2   42.20    6.00
  -5   4   2   42.90    7.10
  -5   4   2   43.60    6.40
  -4  -4   2    1.60    4.40
   4  -4  -2    6.50    4.00
  -4  -4   2    4.50    2.90
  -4   4   2    1.00    3.70
  -4   4   2    1.50    3.30
   4   4  -2    6.10    3.20
   3  -4  -2  106.09    7.20
   3  -4  -2   97.39    8.20
  -3  -4   2  103.79    6.70
  -3  -4   2  109.99    9.00
  -3   4   2   82.99    7.70
   3   4  -2   94.79    7.20
   3   4  -2   95.49    6.40
  -3   4   2   90.29    7.30
  -2  -4   2  129.19    7.30
   2  -4  -2  138.29    8.00
  -2  -4   2  136.29    9.30
   2  -4  -2  127.69    8.70
  -2  -4   2  137.19    8.10
  -2   4   2  107.69    8.50
  -2   4   2  116.59    7.90
   2   4  -2  122.89    7.70
   2   4  -2  124.49    7.30
  -2   4   2  116.09    8.30
   1  -4  -2  626.84   31.20
  -1  -4   2  641.94   31.10
   1  -4  -2  640.14   31.20
   1  -4  -2  613.34   31.50
  -1  -4   2  612.14   31.80
  -1  -4   2  630.44   30.80
  -1   4   2  645.24   31.60
  -1   4   2  625.84   31.10
  -1   4   2  621.24   31.30
   1   4  -2  615.84   31.70
   1   4  -2  609.54   30.80
   1   4  -2  604.04   31.00
   0  -4   2   12.60    2.20
   0  -4  -2   24.50    3.00
   0  -4   2   25.10    2.80
   0  -4  -2   26.90    2.30
   0  -4  -2   22.30    3.10
   0  -4   2   23.40    3.20
   0   4   2   29.10    3.30
   0   4  -2   23.70    3.20
   0   4  -2   30.80    3.00
   0   4   2   24.60    2.30
   0   4   2   23.50    3.30
   0   4  -2   24.30    2.70
  -1  -4  -2  617.74   30.70
   1  -4   2  608.74   31.10
   1  -4   2  610.84   30.50
  -1  -4  -2  633.54   31.10
   1  -4   2  616.14   29.80
   1   4   2  584.54   31.20
  -1   4  -2  609.74   30.60
  -1   4  -2  605.54   29.90
  -1   4  -2  618.04   31.10
  -2  -4  -2   93.79    6.40
   2  -4   2   91.19    5.20
   2  -4   2   89.49    7.20
   2  -4   2   93.39    5.10
   2  -4   2   92.09    6.50
  -2   4  -2   63.99    5.80
   2   4   2   75.09    7.00
   2   4   2   74.49    4.60
   2   4   2   71.69    4.60
   3  -4   2   68.79    7.50
  -3  -4  -2   73.99    6.50
   3  -4   2   92.09    5.90
   3  -4   2   71.39    5.70
  -3   4  -2   73.39    6.70
   3   4   2   73.69    5.10
   3   4   2   70.89    7.40
   3   4   2   71.89    5.20
   4  -4   2  500.55   27.40
  -4  -4  -2  515.55   26.40
   4  -4   2  469.05   25.40
   4  -4   2  481.05   25.30
   4   4   2  461.05   24.80
   4   4   2  476.55   24.80
  -4   4  -2  490.25   26.20
   4   4   2  470.65   27.00
  -5  -4  -2  133.29   10.20
   5  -4   2  111.09    9.20
   5  -4   2  120.39   11.80
  -5   4  -2  120.29   10.60
   5   4   2  106.69    8.60
   5   4   2  104.09   11.00
   6  -4   2   73.39   10.20
   6  -4   2   65.09    7.60
  -6  -4  -2   70.69    8.50
   6   4   2   66.79    9.60
  -6   4  -2   63.29    8.50
   6   4   2   51.99    6.70
   7  -4   2    4.80    4.60
   7  -4   2   -1.90    7.00
  -7  -4  -2    5.90    5.50
   7   4   2    0.70    6.70
  -7   4  -2    7.00    4.90
   7   4   2   -0.80    3.90
  -8  -4  -2   96.39   11.30
   8  -4   2   79.89   13.10
  -8   4  -2   83.39   11.20
   8   4   2   87.49   12.60
   9  -4   2   -9.80    8.80
   9   4   2   -1.00    8.50
  -9   4  -2    8.10    7.10
   9  -5  -2   28.10    9.80
   9  -5  -2   44.40   10.50
   9   5  -2    9.70    8.10
  -8  -5   2    6.50    5.20
   8  -5  -2    6.40    6.60
   8   5  -2    7.50    5.20
  -8   5   2   -0.10    5.50
   8   5  -2    7.80    7.80
  -7  -5   2   40.20    6.80
   7  -5  -2   51.89    8.70
  -7   5   2   60.79    8.50
   7   5  -2   50.79    7.30
  -7   5   2   48.30    8.40
  -6  -5   2   42.40    8.20
   6  -5  -2   24.20    7.10
  -6  -5   2   39.00    5.80
  -6   5   2   36.20    6.40
   6   5  -2   37.40    6.20
  -6   5   2   38.30    7.10
  -5  -5   2   43.70    7.60
   5  -5  -2   40.00    7.20
  -5  -5   2   48.00    5.70
  -5   5   2   30.10    5.70
  -5   5   2   26.70    6.50
   5   5  -2   36.20    5.70
  -4  -5   2  242.78   13.70
  -4  -5   2  238.88   16.30
   4  -5  -2  233.08   15.40
  -4   5   2  231.78   15.30
  -4   5   2  238.58   14.30
   4   5  -2  218.68   13.80
  -3  -5   2  298.97   18.60
  -3  -5   2  294.17   16.30
   3  -5  -2  311.77   17.60
  -3   5   2  311.17   17.70
  -3   5   2  310.37   16.80
   3   5  -2  300.77   16.70
   3   5  -2  306.17   16.30
   2  -5  -2  256.87   15.30
  -2  -5   2  254.97   13.90
  -2  -5   2  272.07   14.50
   2  -5  -2  272.77   14.30
  -2  -5   2  276.67   16.00
   2   5  -2  278.77   14.10
  -2   5   2  256.67   15.00
  -2   5   2  266.17   15.00
  -2   5   2  252.87   14.30
   2   5  -2  265.77   14.40
  -1  -5   2  130.69    7.50
   1  -5  -2  142.09    7.80
  -1  -5   2  141.79    8.60
   1  -5  -2  135.59    7.90
  -1  -5   2  128.89    7.40
   1  -5  -2  126.89    8.30
  -1   5   2  109.79    7.70
   1   5  -2  117.69    8.50
  -1   5   2  120.99    7.70
  -1   5   2  115.69    8.50
   1   5  -2  114.19    7.40
   1   5  -2  115.99    7.50
   0  -5  -2 1420.46   67.79
   0  -5   2 1381.26   68.39
   0  -5   2 1384.06   68.19
   0  -5  -2 1405.46   68.49
   0  -5   2 1433.56   68.09
   0  -5  -2 1411.26   68.39
   0   5  -2 1398.76   68.09
   0   5  -2 1385.36   68.49
   0   5  -2 1446.66   68.09
   0   5   2 1358.46   68.49
   0   5   2 1368.06   68.49
   0   5   2 1377.76   67.79
   1  -5   2  172.38    9.50
  -1  -5  -2  173.28    9.20
  -1  -5  -2  174.68   10.60
   1  -5   2  162.68   11.30
  -1  -5  -2  176.78   11.10
   1   5   2  198.38   11.50
   1   5   2  202.18    9.30
  -1   5  -2  198.98   10.70
   1   5   2  171.98   10.60
  -1   5  -2  199.98    9.60
  -1   5  -2  216.68   11.40
  -2  -5  -2  330.27   18.30
   2  -5   2  337.47   17.00
   2  -5   2  339.17   17.00
   2  -5   2  354.46   19.30
   2   5   2  340.87   16.80
   2   5   2  340.47   16.80
  -2   5  -2  338.37   18.40
   2   5   2  354.16   19.20
   3  -5   2  676.43   33.90
   3  -5   2  632.54   31.30
   3  -5   2  615.94   31.30
  -3  -5  -2  627.64   32.60
   3   5   2  606.84   33.30
   3   5   2  633.04   31.00
  -3   5  -2  609.04   32.50
   3   5   2  623.84   31.10
  -4  -5  -2   62.39    6.70
   4  -5   2   59.59    7.90
   4  -5   2   62.09    5.60
   4  -5   2   56.29    5.60
   4   5   2   63.49    5.20
   4   5   2   57.59    8.00
   4   5   2   60.69    5.20
  -4   5  -2   69.79    7.30
   5  -5   2   29.60    4.70
  -5  -5  -2   25.50    5.50
   5  -5   2   22.30    6.80
   5   5   2   40.90    7.90
  -5   5  -2   32.80    5.80
   5   5   2   32.60    4.40
  -6  -5  -2   15.70    5.50
   6  -5   2   23.10    4.80
   6  -5   2    5.80    6.20
  -6   5  -2   11.40    5.50
   6   5   2   17.90    4.10
   6   5   2   11.40    7.00
   7  -5   2  153.98   12.70
   7  -5   2  151.78   16.00
  -7  -5  -2  149.59   13.60
   7   5   2  172.68   12.10
   7   5   2  177.98   15.60
  -7   5  -2  159.58   13.50
   8  -5   2    2.60    8.30
  -8  -5  -2    7.50    5.80
   8   5   2   -3.20    6.60
  -8   5  -2    5.60    6.20
  -9  -5  -2   11.90    7.30
   9  -5   2    1.70    8.60
  -9   5  -2   13.50    7.30
   9   5   2    3.80    7.60
   9  -6  -2   12.30    8.10
   9   6  -2   16.60    8.60
   8  -6  -2   38.10    8.90
  -8  -6   2   34.00    7.00
   8   6  -2   33.70    9.90
  -8   6   2   43.80    9.10
   8   6  -2   28.10    6.70
   7  -6  -2    3.70    6.50
  -7  -6   2   16.40    5.10
   7   6  -2   -2.50    4.10
  -7   6   2   18.70    6.70
  -7   6   2    9.20    5.00
   6  -6  -2   -0.80    5.80
  -6  -6   2    7.90    5.80
  -6  -6   2    5.10    3.60
  -6   6   2    5.70    4.90
   6   6  -2    1.20    4.20
  -6   6   2    9.10    4.40
   5  -6  -2   99.59   10.70
  -5  -6   2  116.89    8.80
  -5  -6   2  120.39   12.20
   5   6  -2  107.79    9.20
  -5   6   2  105.99   10.70
  -5   6   2  101.39    9.40
  -4  -6   2  112.59   10.70
   4  -6  -2  102.39    9.70
  -4  -6   2   94.89    7.70
   4   6  -2   86.99    7.80
  -4   6   2  105.79    9.10
  -4   6   2   94.49    7.80
   3  -6  -2  108.69    7.50
   3  -6  -2  116.49    9.50
  -3  -6   2  120.39    9.90
  -3  -6   2  113.49    7.40
  -3   6   2  113.29    7.70
  -3   6   2  106.19    9.20
   3   6  -2  112.89    7.80
   3   6  -2  104.59    7.70
   2  -6  -2   10.00    2.40
  -2  -6   2   10.10    2.70
  -2  -6   2   12.80    2.50
   2  -6  -2   13.10    3.70
  -2  -6   2   10.20    3.80
   2   6  -2   17.10    2.70
   2   6  -2   18.90    2.80
  -2   6   2   20.20    2.90
  -2   6   2   26.60    4.20
  -1  -6   2  268.67   15.40
  -1  -6   2  264.67   14.50
   1  -6  -2  278.47   14.70
  -1  -6   2  274.57   14.60
   1  -6  -2  291.07   14.60
   1  -6  -2  264.17   15.30
  -1   6   2  265.17   15.40
  -1   6   2  264.77   14.80
   1   6  -2  269.77   14.40
  -1   6   2  270.57   14.70
   1   6  -2  277.37   15.40
   1   6  -2  271.17   14.80
   0  -6   2  466.65   23.40
   0  -6  -2  460.95   23.70
   0  -6  -2  456.55   23.60
   0  -6   2  488.75   23.40
   0  -6   2  463.85   23.80
   0  -6  -2  455.85   22.90
   0   6  -2  440.76   23.20
   0   6   2  439.76   23.70
   0   6  -2  443.66   23.30
   0   6  -2  472.95   23.90
   0   6   2  452.45   23.00
  -1  -6  -2  195.68   11.40
   1  -6   2  182.38    9.60
  -1  -6  -2  194.58    9.50
  -1  -6  -2  178.18   10.90
   1  -6   2  186.18   11.70
   1   6   2  190.88   11.00
  -1   6  -2  178.68   10.70
  -1   6  -2  188.98    9.60
   1   6   2  182.98    9.50
  -1   6  -2  191.58   11.60
   1   6   2  182.78   11.50
  -2  -6  -2   28.20    4.20
   2  -6   2   37.40    5.40
   2   6   2   31.00    5.10
  -2   6  -2   37.80    4.60
   2   6   2   41.40    2.50
   3  -6   2    0.90    4.00
  -3  -6  -2    0.50    2.80
   3  -6   2    3.40    1.70
   3  -6   2    4.80    1.60
   3   6   2   -1.80    3.80
   3   6   2    5.40    1.70
  -3   6  -2    4.60    3.30
   3   6   2    1.10    1.50
   4  -6   2    9.50    2.70
   4  -6   2    8.60    2.80
  -4  -6  -2   10.00    3.90
   4  -6   2   -3.10    4.60
   4   6   2   10.80    2.50
  -4   6  -2    8.20    3.90
   4   6   2   12.60    5.20
   4   6   2    8.70    2.60
   5  -6   2    9.00    6.30
   5  -6   2   19.40    4.10
  -5  -6  -2   18.00    5.40
   5   6   2   21.00    3.90
  -5   6  -2   16.20    5.40
   5   6   2   12.30    6.20
   6  -6   2  192.28   12.80
   6  -6   2  207.68   16.30
  -6  -6  -2  191.28   14.40
   6   6   2  195.68   12.20
  -6   6  -2  173.98   14.10
   6   6   2  183.78   15.70
  -7  -6  -2   12.00    5.50
   7  -6   2    4.30    7.20
  -7   6  -2    1.40    5.30
   7   6   2    5.60    4.00
   7   6   2    6.10    7.00
   8  -6   2   23.10    9.70
  -8  -6  -2    6.50    6.50
  -8   6  -2   23.20    6.90
   8   6   2   14.80    8.50
   9  -6   2   24.20   11.10
  -9  -6  -2   -4.90    5.10
   9   6   2   17.90    9.30
  -9   6  -2   17.40    7.80
   9  -7  -2   -3.00    8.20
   9   7  -2   11.20    9.60
  -9   7   2   -5.30    6.80
   8  -7  -2   10.00    8.00
  -8  -7   2    7.50    5.30
   8   7  -2   12.80    6.00
   8   7  -2   25.90    9.40
  -8   7   2    4.50    6.90
  -7  -7   2   40.20    6.50
   7  -7  -2   45.30    9.40
  -7   7   2   33.90    7.70
   7   7  -2   41.10    6.80
  -6  -7   2   22.80    5.00
  -6  -7   2   34.40    7.90
   6  -7  -2   26.90    7.50
  -6   7   2   26.80    5.30
  -6   7   2   30.80    7.30
   6   7  -2   26.50    5.30
  -5  -7   2   35.50    5.40
   5  -7  -2   23.50    7.10
  -5  -7   2   34.70    7.60
   5   7  -2   24.30    5.10
  -5   7   2   30.30    6.80
  -5   7   2   27.40    5.10
  -4  -7   2   80.29    7.00
   4  -7  -2   96.99    9.80
  -4  -7   2   80.99    9.60
   4  -7  -2   86.89    7.10
  -4   7   2   75.89    8.90
  -4   7   2   82.19    7.10
   4   7  -2   96.29    7.70
  -3  -7   2   23.00    3.50
   3  -7  -2   26.10    3.50
  -3  -7   2   24.30    5.30
   3  -7  -2   17.40    4.70
  -3   7   2   17.10    4.40
   3   7  -2   24.00    3.70
  -3   7   2   25.40    3.60
   2  -7  -2   10.90    2.50
  -2  -7   2    8.80    2.80
   2  -7  -2   12.50    4.10
  -2  -7   2   19.20    4.30
  -2  -7   2    9.10    2.40
   2   7  -2   17.70    3.00
  -2   7   2   11.70    3.60
   2   7  -2   12.70    2.80
  -2   7   2   10.10    2.40
   1  -7  -2   59.49    4.90
   1  -7  -2   54.79    4.80
  -1  -7   2   55.39    4.90
   1  -7  -2   50.29    5.80
  -1  -7   2   50.59    5.80
  -1  -7   2   51.59    4.90
   1   7  -2   73.19    4.90
  -1   7   2   74.99    5.60
  -1   7   2   69.09    5.70
   1   7  -2   73.49    5.80
   1   7  -2   76.29    6.30
   0  -7   2   17.50    3.60
   0  -7  -2   24.70    2.60
   0  -7  -2   23.00    3.70
   0  -7  -2   17.90    3.10
   0  -7   2   19.50    2.90
   0  -7   2   21.90    3.10
   0   7  -2   15.20    2.70
   0   7  -2   19.80    3.10
   0   7  -2   17.40    3.60
   0   7   2   22.30    3.70
   0   7   2   22.00    2.70
   1  -7   2  183.08   10.90
   1  -7   2  170.98    8.50
  -1  -7  -2  178.48    8.40
  -1  -7  -2  168.28   10.00
   1   7   2  150.18    8.40
  -1   7  -2  140.69    9.50
  -1   7  -2  143.19    8.40
   1   7   2  145.89   10.40
  -2  -7  -2   11.80    1.70
  -2  -7  -2    8.70    3.00
   2  -7   2    7.60    4.30
   2   7   2   11.90    1.50
   2   7   2   12.30    4.10
  -2   7  -2   13.10    3.40
  -3  -7  -2  104.89    7.90
   3  -7   2   86.19    5.40
   3  -7   2   89.89    5.40
   3  -7   2   86.29    9.00
  -3   7  -2  105.59    8.00
   3   7   2  115.09    9.40
   3   7   2  103.59    5.90
   3   7   2  106.09    5.80
   4  -7   2   26.40    3.40
   4  -7   2   23.20    7.10
   4  -7   2   26.80    3.40
  -4  -7  -2   36.20    5.60
   4   7   2   35.50    6.90
  -4   7  -2   30.50    5.50
   4   7   2   24.10    3.30
   4   7   2   30.90    3.50
  -5  -7  -2   67.19    8.10
   5  -7   2   77.39    6.60
   5  -7   2   61.39    9.60
   5  -7   2   73.79    6.50
   5   7   2   66.89    9.70
  -5   7  -2   59.59    8.00
   5   7   2   63.29    5.90
   6  -7   2   13.90    4.20
   6  -7   2   18.60    7.30
  -6  -7  -2   12.10    5.20
   6   7   2   24.50    4.20
   6   7   2   10.20    6.70
  -6   7  -2   17.50    6.00
   7  -7   2   39.40    9.80
  -7  -7  -2   23.50    6.10
   7   7   2   15.10    8.30
  -7   7  -2   15.00    6.00
   8  -7   2   11.30    8.50
  -8  -7  -2   15.80    6.90
   8   7   2   22.40   10.00
  -8   7  -2   23.60    7.20
   9  -7   2   36.80   12.40
  -9  -7  -2   24.60    8.20
  -9   7  -2   30.50    9.30
   9   7   2   28.70   10.20
   9  -8  -2   -0.70    8.90
  -9   8   2   -5.20    7.30
   9   8  -2   -8.90    8.50
   8  -8  -2   -1.90    7.50
  -8  -8   2   -2.90    5.40
  -8   8   2    4.60    6.60
   8   8  -2    2.70    7.00
  -7  -8   2   33.20    6.20
   7  -8  -2   15.90    8.00
   7   8  -2   44.20    9.90
  -7   8   2   38.00    7.80
   7   8  -2   20.40    5.60
  -6  -8   2   27.30    7.60
  -6  -8   2   20.40    5.20
   6  -8  -2    8.70    6.30
   6   8  -2   29.30    5.30
  -6   8   2   16.50    6.20
  -6   8   2   22.30    5.00
   5  -8  -2   76.99    9.80
  -5  -8   2   72.39    7.60
  -5  -8   2   69.19   10.00
  -5   8   2   65.29    8.80
   5   8  -2   71.99    7.40
  -5   8   2   74.39    7.30
  -4  -8   2   25.30    6.60
   4  -8  -2   24.00    6.20
   4  -8  -2   30.90    4.40
  -4  -8   2   29.80    4.60
  -4   8   2   33.50    6.10
   4   8  -2   41.90    5.00
  -4   8   2   37.10    4.70
   3  -8  -2  223.48   12.20
  -3  -8   2  206.08   12.50
  -3  -8   2  219.28   14.90
   3  -8  -2  227.58   14.90
  -3   8   2  207.08   12.20
  -3   8   2  214.08   13.70
   3   8  -2  204.08   12.40
   2  -8  -2   98.89    6.20
  -2  -8   2   83.69    8.20
  -2  -8   2   85.89    6.50
   2  -8  -2   84.49    8.50
   2   8  -2   88.69    6.50
  -2   8   2   87.49    6.10
  -2   8   2   72.59    7.20
  -1  -8   2  371.06   19.80
   1  -8  -2  381.16   20.60
   1  -8  -2  382.76   19.60
  -1  -8   2  351.06   20.30
   1   8  -2  376.46   20.10
  -1   8   2  377.26   19.70
   1   8  -2  361.96   19.40
  -1   8   2  371.46   19.80
   1   8  -2  374.26   21.40
   0  -8  -2  659.53   32.80
   0  -8   2  627.04   32.50
   0  -8  -2  660.13   32.10
   0  -8  -2  640.24   33.20
   0  -8   2  641.84   33.20
   0   8  -2  635.84   32.40
   0   8   2  643.04   32.20
   0   8  -2  638.04   32.50
   0   8   2  648.64   33.10
  -1  -8  -2  102.59    5.90
   1  -8   2   95.69    8.30
  -1  -8  -2  100.49    7.50
   1  -8   2  101.19    5.90
   1   8   2  101.79    8.20
   1   8   2   99.69    6.00
  -1   8  -2  110.09    6.00
  -1   8  -2   98.99    7.10
  -2  -8  -2  102.19    6.00
  -2  -8  -2  109.79    8.10
   2  -8   2  111.99    9.50
   2   8   2  109.29    5.90
  -2   8  -2  100.69    7.80
   2   8   2  103.99    9.10
   3  -8   2   77.39    9.00
  -3  -8  -2   77.39    7.50
   3   8   2   76.69    8.60
  -3   8  -2   85.69    8.10
   3   8   2   88.59    5.30
   3   8   2   83.59    5.10
  -4  -8  -2  255.37   16.50
   4  -8   2  271.07   18.20
   4  -8   2  264.67   13.80
   4  -8   2  254.47   13.80
  -4   8  -2  242.58   16.70
   4   8   2  267.07   18.50
   4   8   2  270.57   14.10
   4   8   2  270.87   14.20
   5  -8   2   19.20    7.30
  -5  -8  -2   13.20    5.50
   5  -8   2   20.60    3.70
   5   8   2   20.10    3.60
   5   8   2   18.60    7.10
  -5   8  -2   22.50    6.10
   6  -8   2    1.80    4.40
   6  -8   2    6.80    6.70
  -6  -8  -2    4.30    4.50
  -6   8  -2   -0.50    4.40
   6   8   2   10.70    7.50
   6   8   2    2.90    3.00
  -7  -8  -2    1.10    5.10
   7  -8   2    7.20    7.40
   7   8   2    4.50    7.30
  -7   8  -2    6.30    6.20
   8  -8   2   46.20   11.10
  -8  -8  -2   45.80    9.00
  -8   8  -2   45.80    8.90
   8   8   2   35.60   10.70
  -9  -8  -2   -4.20    6.50
   9  -8   2    3.40    9.10
   9   8   2   12.50   10.60
  -9   8  -2    6.00    7.60
   9  -9  -2   23.60   10.50
   9   9  -2   15.10   10.80
  -9   9   2   10.00    7.50
   8  -9  -2   -9.00    6.20
  -8   9   2    3.80    6.30
   8   9  -2    5.20    7.90
  -7  -9   2    2.40    4.30
   7  -9  -2    1.00    7.30
   7   9  -2    3.60    6.70
   7   9  -2    2.80    4.60
  -7   9   2    6.20    5.60
  -6  -9   2   21.80    5.40
   6  -9  -2   26.80    8.10
  -6  -9   2   26.50    7.90
  -6   9   2   28.90    5.20
  -6   9   2   38.10    7.80
   6   9  -2   32.20    5.60
   5  -9  -2   19.80    7.30
  -5  -9   2    0.30    5.40
  -5  -9   2    4.50    3.70
  -5   9   2   11.50    3.80
  -5   9   2    5.80    5.30
   5   9  -2    8.40    4.10
  -4  -9   2   -2.30    4.50
   4  -9  -2    1.50    5.10
  -4  -9   2    2.20    3.20
   4  -9  -2    4.50    2.80
   4   9  -2    4.10    3.40
  -4   9   2    0.30    4.30
  -4   9   2    4.90    2.80
   3  -9  -2   36.00    4.10
   3  -9  -2   36.90    6.90
  -3  -9   2   50.19    7.20
  -3  -9   2   30.30    4.40
  -3   9   2   37.10    4.00
   3   9  -2   34.70    4.40
  -3   9   2   32.80    5.70
   2  -9  -2   81.29    8.20
  -2  -9   2   64.79    7.30
   2  -9  -2   65.99    5.50
  -2  -9   2   73.59    6.10
   2   9  -2   77.19    5.80
  -2   9   2   69.89    5.50
  -2   9   2   72.79    7.10
   1  -9  -2   34.80    5.30
  -1  -9   2   24.20    4.10
  -1  -9   2   36.70    4.70
   1  -9  -2   38.70    4.10
  -1   9   2   25.30    4.00
   1   9  -2   18.50    3.10
  -1   9   2   28.20    4.00
   0  -9  -2  376.96   20.00
   0  -9   2  367.16   20.40
   0  -9  -2  368.26   19.00
   0  -9  -2  352.36   20.20
   0  -9   2  365.86   19.60
   0   9   2  369.36   20.20
   0   9  -2  358.16   19.70
   0   9  -2  376.36   19.60
   0   9   2  379.46   19.30
  -1  -9  -2  113.69    7.40
   1  -9   2  130.79   10.20
  -1  -9  -2  118.09    9.10
  -1   9  -2  131.59    8.80
   1   9   2  153.08   10.50
  -1   9  -2  147.69    7.70
   1   9   2  139.09    7.80
  -1   9  -2  142.79    7.60
   2  -9   2  114.59   10.30
  -2  -9  -2  134.09    7.30
  -2  -9  -2  131.39    9.20
  -2   9  -2  116.49    9.00
   2   9   2  131.99    7.10
   2   9   2  128.59   10.30
  -3  -9  -2  220.88   13.70
   3  -9   2  224.78   15.40
   3   9   2  209.18   11.20
   3   9   2  216.48   11.40
   3   9   2  212.58   15.00
  -3   9  -2  208.68   13.70
   4  -9   2    9.90    6.30
  -4  -9  -2   16.10    4.50
   4   9   2   13.80    2.70
   4   9   2   13.90    2.60
  -4   9  -2   14.20    4.80
   4   9   2   13.20    6.00
   5  -9   2   37.50    9.40
   5  -9   2   55.69    5.10
  -5  -9  -2   67.89    8.10
   5   9   2   63.59    9.90
   5   9   2   66.99    5.60
  -5   9  -2   76.09    8.90
  -6  -9  -2    5.70    5.00
   6  -9   2    5.00    6.80
   6   9   2    4.80    3.10
  -6   9  -2    6.50    5.80
   6   9   2   12.40    8.00
  -7  -9  -2   70.79    9.70
   7  -9   2   58.29   11.70
  -7   9  -2   57.39    9.60
   7   9   2   71.79   11.80
  -8  -9  -2   14.60    6.60
   8  -9   2   -7.30    9.00
   8   9   2   -0.20    9.40
  -8   9  -2    2.30    6.70
  -9  -9  -2   -3.50    5.80
   9  -9   2    1.20   10.60
  -9   9  -2   -1.30    6.40
   9   9   2    4.90    9.60
   9 -10  -2    0.00    9.80
  -9  10   2   12.40    8.10
   9  10  -2    5.80    8.80
   8 -10  -2    4.30    8.50
  -8  10   2    9.70    6.90
   8  10  -2    4.40    7.90
   7 -10  -2   -0.90    7.00
  -7 -10   2    1.00    4.30
   7  10  -2    6.00    7.20
  -7  10   2    5.10    5.80
   7  10  -2  -10.00    3.90
  -6 -10   2   -4.20    3.60
   6 -10  -2   -7.10    6.30
   6  10  -2    2.70    3.90
  -6  10   2   -4.20    4.70
   5 -10  -2   62.39    9.70
  -5 -10   2   66.09    7.30
  -5 -10   2   60.59    9.90
  -5  10   2   61.09    6.20
  -5  10   2   75.59    9.50
   5  10  -2   70.99    7.20
   4 -10  -2  112.59    8.30
  -4 -10   2  121.99   12.50
   4 -10  -2  119.69   11.90
  -4 -10   2  131.09    9.50
  -4  10   2  124.19   10.90
  -4  10   2  136.59    8.40
   4  10  -2  110.79    9.10
   3 -10  -2   50.29    4.80
  -3 -10   2   51.29    5.70
   3 -10  -2   44.40    7.30
  -3 -10   2   61.69    8.30
  -3  10   2   50.59    4.70
   3  10  -2   48.60    5.10
  -3  10   2   43.90    6.40
  -2 -10   2  192.18   13.00
   2 -10  -2  196.48   10.80
   2 -10  -2  175.78   13.00
  -2 -10   2  186.08   11.50
  -2  10   2  179.18   12.00
   2  10  -2  185.88   11.00
  -2  10   2  178.78   10.70
  -1 -10   2  122.39    9.20
  -1 -10   2  120.09    8.40
   1 -10  -2  110.69    9.20
   1 -10  -2  116.49    7.80
  -1  10   2  117.89    8.20
   1  10  -2  111.69    7.90
  -1  10   2  118.49    8.20
   0 -10  -2  770.62   37.40
   0 -10   2  747.23   38.80
   0 -10   2  734.93   37.90
   0 -10  -2  753.32   38.70
   0  10   2  752.62   38.50
   0  10  -2  757.82   38.10
   0  10   2  733.93   37.60
   0  10  -2  749.53   37.90
  -1 -10  -2   21.00    4.30
  -1 -10  -2   16.70    2.40
   1 -10   2   14.80    4.70
  -1  10  -2   12.10    3.30
   1  10   2   16.90    2.60
   1  10   2   24.20    4.90
  -1  10  -2   17.40    2.40
  -1  10  -2   24.00    2.80
   2 -10   2  371.46   22.50
  -2 -10  -2  382.46   19.50
  -2 -10  -2  384.96   21.40
   2  10   2  401.56   22.40
   2  10   2  398.66   19.40
  -2  10  -2  356.16   21.10
   3 -10   2   73.89    9.00
  -3 -10  -2   56.59    6.80
  -3 -10  -2   63.39    4.90
  -3  10  -2   60.49    7.00
   3  10   2   59.09    8.00
   3  10   2   63.29    4.40
   4 -10   2   12.10    7.20
  -4 -10  -2   10.70    4.40
   4  10   2   11.80    6.30
   4  10   2   14.40    2.70
   4  10   2   19.30    2.70
  -4  10  -2   10.90    4.70
  -5 -10  -2   12.20    5.20
   5 -10   2    7.20    6.50
   5  10   2   16.90    6.70
  -5  10  -2    4.90    5.50
   5  10   2    2.20    2.40
   6 -10   2  150.98   15.70
  -6 -10  -2  131.49   12.00
   6  10   2  140.79   15.30
  -6  10  -2  157.98   13.60
   7 -10   2    8.80    8.70
  -7 -10  -2   16.00    6.00
  -7  10  -2   17.50    7.00
   7  10   2   18.60    8.60
  -8 -10  -2   21.70    7.40
   8 -10   2    8.10    9.20
   8  10   2    0.80    8.40
  -8  10  -2   23.60    8.20
   9 -10   2    6.80   10.80
  -9 -10  -2    5.10    7.20
   9  10   2   12.60   11.10
  -9  10  -2   15.90    8.50
   9 -11  -2   13.60   10.70
  -9  11   2    6.90    9.40
   9  11  -2   11.40   11.40
   8 -11  -2    7.80    9.30
  -8  11   2   13.20    7.80
   8  11  -2   -1.50    7.60
  -7 -11   2   42.20    7.30
   7 -11  -2   30.50    9.20
   7  11  -2   35.30    9.70
  -7  11   2   30.50    8.50
   7  11  -2   52.09    7.20
  -6 -11   2   10.10    4.80
   6 -11  -2   22.00    8.70
   6  11  -2   14.40    7.40
   6  11  -2   21.40    4.90
  -6  11   2   23.00    6.80
   5 -11  -2    1.40    6.80
  -5 -11   2   13.20    4.20
  -5 -11   2    1.60    5.80
   5  11  -2    7.50    3.80
  -5  11   2    8.60    3.10
  -5  11   2   10.20    6.10
  -4 -11   2   35.60    7.60
   4 -11  -2   30.70    7.70
  -4 -11   2   36.90    5.50
   4 -11  -2   44.40    4.60
  -4  11   2   28.00    6.30
   4  11  -2   28.70    4.90
  -4  11   2   37.10    4.20
   3 -11  -2  256.87   17.10
  -3 -11   2  245.18   14.80
  -3 -11   2  244.78   17.20
   3 -11  -2  247.78   13.50
   3  11  -2  248.58   14.20
  -3  11   2  231.48   13.40
  -3  11   2  245.58   16.00
  -2 -11   2   68.19    7.70
   2 -11  -2   59.69    7.80
  -2 -11   2   58.89    6.20
   2 -11  -2   64.99    5.40
   2  11  -2   67.69    5.90
  -2  11   2   63.59    5.40
  -2  11   2   62.09    6.80
   1 -11  -2  285.67   17.60
  -1 -11   2  280.67   16.90
  -1 -11   2  290.47   16.60
   1 -11  -2  292.97   15.80
  -1  11   2  277.47   16.30
   1  11  -2  281.67   15.60
  -1  11   2  275.87   16.10
   0 -11   2   28.80    5.10
   0 -11  -2   30.10    5.00
   0  11  -2   20.90    3.70
   0  11   2   22.50    4.50
   0  11  -2   30.90    4.30
   0  11   2   34.90    4.10
  -1 -11  -2  158.88   10.90
  -1 -11  -2  153.48    9.00
   1 -11   2  142.39   11.70
  -1  11  -2  158.28   10.40
  -1  11  -2  163.38    9.20
  -1  11  -2  163.28    9.00
   1  11   2  162.68    9.40
   1  11   2  154.68   11.30
  -2 -11  -2   18.00    4.40
   2 -11   2   14.20    5.40
  -2 -11  -2   14.60    2.40
   2  11   2   15.30    5.10
  -2  11  -2   12.90    4.30
   2  11   2   16.10    2.40
  -3 -11  -2  153.28    9.20
   3 -11   2  149.29   13.40
  -3 -11  -2  156.28   11.60
  -3  11  -2  157.48   11.70
   3  11   2  169.28    8.90
   3  11   2  168.38   13.50
   4 -11   2    6.90    6.30
  -4 -11  -2    5.30    4.20
   4  11   2   -1.30    2.10
   4  11   2   -2.20    1.90
  -4  11  -2    8.50    4.70
   4  11   2   -4.50    5.50
   5 -11   2   84.69   12.00
  -5 -11  -2   80.69    9.10
   5  11   2   85.19   11.20
  -5  11  -2   82.79    9.80
   5  11   2   75.69    5.90
   6 -11   2   13.00    7.40
  -6 -11  -2    8.80    5.10
   6  11   2    5.00    7.30
  -6  11  -2    2.30    5.20
   7 -11   2    1.40    7.60
  -7 -11  -2   13.80    5.80
   7  11   2   15.80    8.70
  -7  11  -2   19.60    7.20
   8 -11   2    4.10   10.00
  -8 -11  -2   28.30    8.00
   8  11   2   14.50    9.80
  -8  11  -2   15.50    7.90
   8 -12  -2   14.30    9.90
   8  12  -2   15.40    9.30
  -8  12   2    5.70    6.80
  -7 -12   2   19.90    6.10
   7 -12  -2   18.40    9.40
   7  12  -2   32.00    9.50
  -7  12   2   29.10    8.10
  -6 -12   2   93.09    9.30
   6 -12  -2   65.89   11.10
  -6  12   2   69.99   10.20
   6  12  -2   80.29   12.00
   6  12  -2   66.29    7.70
   5 -12  -2   88.09   11.30
  -5 -12   2   95.89    9.10
   5  12  -2   85.89    8.00
  -5  12   2   76.89   10.60
  -4 -12   2   28.60    5.30
   4 -12  -2   24.60    7.40
  -4 -12   2   29.90    7.70
   4 -12  -2   33.50    4.40
   4  12  -2   22.30    4.90
  -4  12   2   32.00    3.70
  -4  12   2   37.70    6.90
   3 -12  -2   64.19    9.00
   3 -12  -2   71.69    5.60
  -3 -12   2   73.09    9.20
  -3 -12   2   71.59    7.10
  -3  12   2   59.99    7.80
  -3  12   2   71.89    5.60
   3  12  -2   70.19    6.40
   2 -12  -2   16.90    5.80
   2 -12  -2   16.90    3.20
  -2 -12   2   16.80    4.00
  -2 -12   2    9.40    4.50
   2  12  -2   15.10    3.40
  -2  12   2   25.50    5.20
  -2  12   2   22.30    3.40
  -1 -12   2   11.40    4.20
   1 -12  -2   10.10    4.70
   1 -12  -2    8.40    2.90
  -1 -12   2    7.30    4.10
  -1  12   2    6.60    3.70
   1  12  -2   11.90    3.30
  -1  12   2   11.20    3.70
   0 -12  -2  138.19   10.60
   0 -12   2  131.59   10.60
   0  12  -2  143.69    9.40
   0  12   2  151.48    9.40
   0  12   2  146.09   10.60
   0  12  -2  140.49   10.50
  -1 -12  -2   80.79    8.00
  -1 -12  -2   78.69    5.50
   1 -12   2   80.59    8.80
   1  12   2   80.39    6.00
  -1  12  -2   76.99    5.70
  -1  12  -2   66.39    6.80
  -1  12  -2   76.19    5.70
   1  12   2   83.19    8.50
   2 -12   2   24.20    6.30
  -2 -12  -2   24.20    4.90
  -2 -12  -2   22.80    3.10
   2  12   2   13.60    2.60
   2  12   2   19.30    5.30
  -2  12  -2   24.30    4.70
   3 -12   2   23.10    7.10
  -3 -12  -2   45.00    6.60
  -3 -12  -2   42.20    4.10
   3  12   2   46.70    8.20
   3  12   2   33.60    3.40
  -3  12  -2   34.70    6.30
  -4 -12  -2  197.38   15.00
   4 -12   2  215.38   17.10
   4  12   2  203.88   16.70
  -4  12  -2  225.58   15.40
   4  12   2  219.58   11.60
   5 -12   2   30.60    8.70
  -5 -12  -2   36.60    6.70
   5  12   2   30.50    8.00
  -5  12  -2   41.10    7.20
   5  12   2   34.00    5.20
  -6 -12  -2   13.60    5.70
   6 -12   2    9.90    7.80
   6  12   2   14.10    7.40
  -6  12  -2   10.30    6.40
  -7 -12  -2    7.00    6.20
   7 -12   2    6.20    8.30
   7  12   2   20.00    9.00
  -7  12  -2   -5.00    5.80
   8 -12   2   16.30   10.00
  -8 -12  -2   16.10    6.90
  -8  12  -2   52.59   10.50
   8  12   2   26.40   10.30
   8 -13  -2   -2.30    8.50
  -8  13   2   13.10    7.70
   8  13  -2   12.90    9.40
   7 -13  -2   20.10    8.50
  -7 -13   2    3.40    5.00
   7  13  -2   10.80    8.00
  -7  13   2   11.20    6.90
  -6 -13   2    1.50    4.30
   6 -13  -2   -3.10    6.50
  -6  13   2   -2.40    5.10
   6  13  -2  -15.10    5.60
   6  13  -2   -6.20    3.80
   5 -13  -2  120.59   13.50
  -5 -13   2  119.29   10.30
   5  13  -2  126.49   14.00
  -5  13   2  120.69   12.70
   5  13  -2  125.49    9.50
  -4 -13   2   20.10    5.00
   4 -13  -2   19.50    7.20
  -4  13   2   28.80    3.30
   4  13  -2   22.80    4.40
  -4  13   2   25.00    6.60
  -3 -13   2   70.49    9.80
   3 -13  -2   91.89    6.50
  -3 -13   2   88.39    8.60
   3 -13  -2   84.89   10.60
  -3  13   2   98.59    6.60
  -3  13   2  114.39   10.30
   3  13  -2  112.39    7.90
  -2 -13   2   -8.50    4.10
   2 -13  -2   -3.10    5.00
  -2 -13   2    1.20    3.20
   2 -13  -2    3.20    2.60
  -2  13   2    1.60    3.70
   2  13  -2   -1.70    2.90
  -2  13   2    3.80    2.80
   1 -13  -2   75.39    8.70
  -1 -13   2   76.99    7.70
  -1  13   2   70.29    6.90
   1  13  -2   57.89    5.80
  -1  13   2   66.99    7.00
   0 -13   2   39.40    6.10
   0 -13  -2   27.20    5.60
   0  13  -2   25.10    4.70
   0  13   2   27.90    4.20
   0  13  -2   33.90    4.50
   0  13   2   32.20    5.40
  -1 -13  -2   40.70    6.20
   1 -13   2   44.40    7.30
   1  13   2   47.10    4.80
  -1  13  -2   44.10    5.70
   1  13   2   43.60    6.90
  -1  13  -2   50.09    4.50
  -1  13  -2   52.19    4.80
  -2 -13  -2    5.90    4.00
   2 -13   2   13.00    5.90
  -2 -13  -2   13.50    2.80
   2  13   2   17.40    5.70
  -2  13  -2    4.50    3.90
   2  13   2   12.50    2.60
  -3 -13  -2  107.19    6.90
  -3 -13  -2  117.89   10.40
   3 -13   2  109.19   11.80
   3  13   2  103.29   11.70
   3  13   2   90.79    6.50
  -3  13  -2   97.69    9.70
   4 -13   2   12.90    7.20
  -4 -13  -2   28.80    5.90
   4  13   2   29.40    7.80
  -4  13  -2   19.70    5.70
   4  13   2   23.00    3.00
   5 -13   2    7.30    7.10
  -5 -13  -2    1.40    4.70
   5  13   2    8.70    6.80
  -5  13  -2    6.10    4.90
   6 -13   2   28.30    9.30
  -6 -13  -2   39.60    7.70
  -6  13  -2   23.70    7.10
   6  13   2   27.50    8.90
  -7 -13  -2   62.79    9.70
   7 -13   2   67.19   13.00
  -7  13  -2   69.99   11.10
   7  13   2   65.19   13.50
   8 -13   2    3.60   10.70
  -8 -13  -2   -2.90    6.30
   8  13   2    5.00    9.10
  -8  13  -2    3.50    7.20
   8 -14  -2    6.40    9.10
  -8  14   2   19.70    8.50
   8  14  -2   28.30   11.30
   7 -14  -2   73.39   12.50
  -7 -14   2   29.70    7.10
  -7  14   2   32.40    8.50
   7  14  -2   33.30    9.90
   6 -14  -2   -1.50    7.00
  -6 -14   2    6.60    4.80
   6  14  -2    2.40    7.10
  -6  14   2    8.40    6.20
   6  14  -2   -0.90    4.20
   5 -14  -2    3.10    7.50
  -5 -14   2   13.00    5.00
  -5  14   2   -2.40    5.00
   5  14  -2   13.70    4.10
   5  14  -2   11.70    6.60
  -4 -14   2   85.89    9.10
   4 -14  -2   87.59   11.50
  -4  14   2  100.19   10.90
   4  14  -2   79.89   10.90
   4  14  -2   79.29    7.50
   3 -14  -2   36.30    3.90
  -3 -14   2   45.50    6.60
   3 -14  -2   36.30    8.20
  -3  14   2   40.60    4.20
   3  14  -2   43.10    5.30
  -3  14   2   49.50    7.40
  -2 -14   2    2.80    3.70
   2 -14  -2   -2.20    2.40
   2 -14  -2    7.00    5.30
  -2  14   2    8.50    2.90
  -2  14   2    5.30    4.40
   2  14  -2    6.10    3.30
   2  14  -2    8.70    4.90
  -1 -14   2   18.90    4.70
   1 -14  -2    7.90    5.30
   1  14  -2   20.50    4.20
   1  14  -2   24.00    5.20
  -1  14   2   13.40    4.50
  -1  14   2   15.70    4.50
   0 -14   2    3.70    4.30
   0 -14  -2    0.00    4.10
   0  14   2    6.80    4.40
   0  14  -2    5.20    3.40
   0  14  -2    4.10    3.40
   0  14   2    4.30    3.20
  -1 -14  -2   58.09    7.20
   1 -14   2   65.29    8.90
  -1  14  -2   47.40    4.90
  -1  14  -2   47.20    6.50
  -1  14  -2   51.59    5.00
   1  14   2   55.49    5.40
   1  14   2   38.80    7.10
  -2 -14  -2   38.10    6.30
   2 -14   2   25.70    8.00
  -2  14  -2   42.10    6.20
   2  14   2   37.90    7.20
   2  14   2   40.10    4.30
   3 -14   2   48.30    8.90
  -3 -14  -2   42.10    6.90
   3  14   2   42.70    8.10
  -3  14  -2   37.10    6.60
   3  14   2   46.40    4.30
  -4 -14  -2   22.40    5.70
   4 -14   2   19.20    7.50
   4  14   2   30.80    3.40
   4  14   2   29.70    7.90
  -4  14  -2   34.60    7.10
  -5 -14  -2   65.99    9.30
   5 -14   2   96.09   12.50
   5  14   2   68.19   11.10
  -5  14  -2   75.59   10.00
  -6 -14  -2   81.99   10.70
   6 -14   2   78.29   12.60
  -6  14  -2   99.59   12.20
   6  14   2   77.09   12.60
  -7 -14  -2    0.00    5.20
   7 -14   2    2.00    8.60
   7  14   2    3.80    8.30
  -7  14  -2    3.00    5.90
   8 -14   2    2.00    9.00
  -8 -14  -2   -3.50    5.40
   8  14   2   16.30   11.40
  -8  14  -2   -8.00    6.00
   8 -15  -2   14.50    9.50
  -8  15   2   10.20    8.70
   8  15  -2    1.30    9.90
   7 -15  -2   70.19   13.50
  -7 -15   2   73.79   14.60
   7  15  -2   70.89   12.90
  -7  15   2   99.89   13.60
  -6 -15   2   26.20    6.30
   6 -15  -2    9.00    9.10
   6  15  -2   17.60    8.40
  -6  15   2   16.10    7.10
   5 -15  -2    3.10    6.70
  -5 -15   2    1.90    4.40
  -5  15   2    0.50    5.40
   5  15  -2   10.40    4.10
   5  15  -2   20.00    8.00
   4 -15  -2  118.79   13.80
  -4 -15   2  121.49   10.50
  -4  15   2  141.19   13.30
   4  15  -2  129.29    9.50
   4  15  -2  105.49   12.40
  -3 -15   2  180.18   12.90
   3 -15  -2  214.28   15.80
  -3  15   2  171.78   13.50
  -3  15   2  175.48   10.20
   3  15  -2  162.58   11.30
   3  15  -2  167.48   14.10
   2 -15  -2   37.90    7.90
  -2 -15   2   52.29    7.00
   2  15  -2   42.60    7.40
  -2  15   2   40.00    6.40
  -2  15   2   41.10    5.20
   2  15  -2   38.40    5.10
   1 -15  -2   58.79    8.30
  -1 -15   2   49.20    6.80
   1  15  -2   46.20    5.80
  -1  15   2   55.09    6.70
  -1  15   2   61.29    7.10
   1  15  -2   41.50    6.50
   0 -15  -2   -0.80    4.10
   0 -15   2   -3.60    3.90
   0  15   2   -0.60    3.00
   0  15   2    0.20    4.30
   0  15  -2    0.60    3.70
   0  15  -2   -1.40    3.50
  -1 -15  -2   45.00    6.90
   1 -15   2   62.59    8.60
  -1  15  -2   55.79    5.30
  -1  15  -2   42.50    4.90
   1  15   2   41.70    7.40
   1  15   2   43.00    5.10
  -1  15  -2   50.39    6.80
   2 -15   2   16.90    6.80
  -2 -15  -2    6.60    4.60
  -2  15  -2    5.00    4.80
   2  15   2    5.70    5.70
   2  15   2   11.10    3.10
  -3 -15  -2  114.89   11.20
   3 -15   2  130.89   13.60
   3  15   2  122.29    7.90
   3  15   2  113.79   12.40
  -3  15  -2  134.49   12.00
   4 -15   2   15.90    7.40
  -4 -15  -2   14.40    5.60
   4  15   2    5.80    6.40
  -4  15  -2    3.30    5.30
  -5 -15  -2  137.69   13.40
   5 -15   2  152.08   16.80
   5  15   2  135.99   15.30
  -5  15  -2  118.39   13.00
  -6 -15  -2   11.60    6.40
   6 -15   2    1.20    7.70
  -6  15  -2   10.90    6.70
   6  15   2    2.00    7.40
  -7 -15  -2   -1.80    5.90
   7 -15   2    6.20   10.20
   7  15   2   -2.80    9.00
  -7  15  -2    0.00    6.40
  -8 -15  -2   27.90    8.60
   8 -15   2   17.90   11.80
  -8  15  -2   18.40    8.80
   8  15   2    3.80   10.10
   8 -16  -2   12.00   11.20
   7 -16  -2    8.60    9.60
  -7  16   2   -0.90    7.40
   7  16  -2   13.40   10.10
   6 -16  -2   62.69   12.30
  -6 -16   2   51.39    8.40
  -6  16   2   49.70    9.80
   6  16  -2   52.29   11.50
  -5 -16   2   36.20    7.10
   5 -16  -2   45.00   10.10
   5  16  -2   43.40    9.40
  -5  16   2   47.00    8.70
   5  16  -2   45.30    6.10
   4 -16  -2   42.70    9.10
  -4 -16   2   34.80    6.40
   4  16  -2   33.60    8.10
  -4  16   2   27.30    7.00
   4  16  -2   35.30    5.30
   3 -16  -2    2.60    6.40
  -3 -16   2    0.00    4.00
   3  16  -2    4.20    3.50
   3  16  -2    8.10    5.50
  -3  16   2    8.50    5.60
  -2 -16   2   64.19    8.10
   2 -16  -2   59.29    9.00
  -2  16   2   62.59    7.80
   2  16  -2   61.79    6.50
   2  16  -2   64.89    8.30
  -2  16   2   56.99    6.30
   1 -16  -2   39.80    7.50
  -1 -16   2   38.60    6.90
   1  16  -2   38.10    6.30
  -1  16   2   35.70    6.00
   1  16  -2   26.70    4.80
  -1  16   2   34.90    5.90
   0 -16   2    9.60    5.70
   0 -16  -2   15.30    5.40
   0  16   2   19.40    4.40
   0  16  -2   13.30    4.30
   0  16   2   13.30    5.20
   0  16  -2   18.00    4.40
  -1 -16  -2   73.59    9.00
   1 -16   2   62.39    9.70
   1  16   2   68.09    8.60
   1  16   2   72.19    6.60
  -1  16  -2   51.79    7.10
  -1  16  -2   62.69    6.20
  -1  16  -2   67.79    6.30
  -2 -16  -2   25.70    6.10
   2 -16   2   26.20    7.80
   2  16   2   26.00    6.80
  -2  16  -2   19.30    5.60
   2  16   2   25.60    4.00
  -3 -16  -2   77.89    9.50
   3 -16   2   93.49   11.50
   3  16   2   67.09    9.80
  -3  16  -2   73.49    9.00
   3  16   2   75.19    6.10
   4 -16   2  141.49   15.70
  -4 -16  -2  155.98   12.90
   4  16   2  195.58   15.70
  -4  16  -2  131.69   13.50
  -5 -16  -2   -8.20    3.80
   5 -16   2   -6.00    6.20
   5  16   2   -2.10    7.00
  -5  16  -2    0.50    4.80
  -6 -16  -2    5.70    5.70
   6 -16   2   -5.30    7.80
  -6  16  -2   10.10    6.60
   6  16   2   19.80    9.10
  -7 -16  -2   21.00    7.50
   7 -16   2    3.10    9.20
  -7  16  -2    5.80    7.70
   7  16   2   16.30    9.30
  -8 -16  -2   21.90    8.80
   8 -16   2   19.30   12.80
   7 -17  -2    8.80    9.20
  -7  17   2    4.60    7.10
   7  17  -2    2.90    8.90
  -6 -17   2   12.10    5.90
   6 -17  -2   10.20    9.40
   6  17  -2   14.50    8.70
  -6  17   2   14.20    7.20
   5 -17  -2   80.79   12.50
  -5 -17   2   79.49    9.70
  -5  17   2   92.99   11.90
   5  17  -2   68.49   11.30
   5  17  -2   68.89    7.90
   4 -17  -2   16.20    7.70
  -4 -17   2   12.30    5.20
  -4  17   2   12.00    6.20
   4  17  -2   13.80    7.30
   4  17  -2   25.90    4.80
   3 -17  -2   36.90    9.20
  -3 -17   2   51.99    7.60
   3  17  -2   44.90    8.60
  -3  17   2   50.39    8.30
   3  17  -2   59.99    6.30
   2 -17  -2    6.80    5.90
  -2 -17   2   13.60    5.00
   2  17  -2    7.30    3.80
  -2  17   2    5.80    3.30
  -2  17   2    7.60    5.00
   2  17  -2    7.70    5.10
   1 -17  -2  211.28   15.10
  -1 -17   2  177.38   13.40
  -1  17   2  188.88   13.10
   1  17  -2  162.08   13.30
   1  17  -2  172.78   12.40
  -1  17   2  169.38   13.00
   0 -17   2   20.80    6.40
   0 -17  -2   12.30    5.80
   0  17   2   22.00    4.80
   0  17  -2   12.20    4.70
   0  17  -2   14.90    4.70
   0  17   2   20.50    5.70
   1 -17   2  179.18   14.30
  -1 -17  -2  154.98   12.90
  -1  17  -2  172.98   11.00
   1  17   2  139.19   10.90
  -1  17  -2  155.08   12.50
   1  17   2  177.88   14.20
  -2 -17  -2   23.50    6.40
   2 -17   2   29.50    7.90
  -2  17  -2   19.50    6.00
   2  17   2   18.60    3.90
   2  17   2   10.90    6.30
  -3 -17  -2  143.59   12.10
   3 -17   2  135.89   14.50
   3  17   2  131.19   13.80
   3  17   2  146.29    9.10
  -3  17  -2  111.09   11.90
  -4 -17  -2   60.49    9.00
   4 -17   2   62.39   11.60
   4  17   2   48.50    9.50
  -4  17  -2   42.10    7.90
  -5 -17  -2    9.70    5.60
   5 -17   2   12.90    8.50
   5  17   2    4.20    7.40
  -5  17  -2    7.60    6.00
  -6 -17  -2   20.10    7.50
   6 -17   2   20.70    9.70
  -6  17  -2   18.20    7.20
   6  17   2   28.30    9.60
   7 -17   2   69.69   13.80
  -7 -17  -2   97.39   13.00
   7  17   2   83.89   15.30
  -7  17  -2   73.19   12.40
   7 -18  -2   -7.30    8.00
   7  18  -2    2.90    9.50
  -7  18   2    4.60    8.10
   6 -18  -2   11.60   10.00
  -6 -18   2   19.70    7.30
   6  18  -2   19.00    9.40
  -6  18   2   21.70    8.90
  -5 -18   2   19.80    6.30
   5 -18  -2   12.80    8.30
  -5  18   2    9.00    6.20
   5  18  -2   17.00    8.10
  -4 -18   2   59.79    8.10
   4 -18  -2   50.49   10.50
   4  18  -2   66.79   10.50
   4  18  -2   55.29    6.60
  -4  18   2   54.79    9.50
  -3 -18   2   62.99    8.60
   3 -18  -2   73.89   10.70
   3  18  -2   59.49    6.80
  -3  18   2   67.29    9.50
   3  18  -2   91.29   10.80
  -2 -18   2   31.70    6.70
   2 -18  -2   29.50    7.60
  -2  18   2   27.40    4.70
  -2  18   2   35.90    6.90
   2  18  -2   28.40    5.20
   2  18  -2   42.40    7.50
  -1 -18   2   37.70    6.80
   1 -18  -2   35.60    7.70
   1  18  -2   30.10    6.40
  -1  18   2   37.70    6.60
   1  18  -2   32.60    5.60
  -1  18   2   38.30    6.70
   0 -18   2  105.69   11.30
   0 -18  -2  108.49   11.40
   0  18  -2  119.89    9.70
   0  18  -2   98.69    9.70
   0  18   2  114.29    9.50
   0  18   2  103.59   10.80
  -1 -18  -2   77.39    9.50
   1 -18   2   79.89   10.20
   1  18   2   52.79    8.60
  -1  18  -2   62.09    6.50
   1  18   2   65.99    7.00
  -1  18  -2   70.69    8.50
  -2 -18  -2   51.99    7.50
   2 -18   2   46.10    9.40
  -2  18  -2   35.30    6.60
   2  18   2   31.30    4.80
   2  18   2   38.70    7.80
   3 -18   2   69.49   11.00
  -3 -18  -2   48.90    8.10
   3  18   2   58.69    6.60
  -3  18  -2   53.59    8.40
   3  18   2   59.59   10.00
  -4 -18  -2   16.60    5.80
   4 -18   2   31.40    9.20
   4  18   2   20.30    8.10
  -4  18  -2   17.40    6.30
  -5 -18  -2    2.00    5.30
   5 -18   2  -15.50    7.80
   5  18   2  -13.10    7.40
  -5  18  -2   -2.50    5.10
  -6 -18  -2   37.30    9.40
   6 -18   2   56.89   12.50
  -6  18  -2   52.59   10.00
   6  18   2   66.49   13.10
   7 -18   2   10.80   11.30
  -7 -18  -2   -5.40    6.80
   7  18   2  -10.90    8.30
  -7  18  -2   -0.60    7.30
   7 -19  -2   24.20   10.80
   7  19  -2   18.60   10.80
  -7  19   2   25.60    8.90
   6 -19  -2   18.70   10.60
  -6 -19   2   20.90    7.20
  -6  19   2   22.80    9.30
   6  19  -2   26.90   11.30
  -5 -19   2   -4.10    4.50
   5 -19  -2    5.00    7.70
  -5  19   2    5.50    6.00
   5  19  -2   -3.30    6.80
   4 -19  -2    9.60    8.10
  -4 -19   2   27.00    6.20
   4  19  -2    9.30    4.30
   4  19  -2   19.70    7.70
  -4  19   2   18.50    7.30
  -3 -19   2  132.59   12.40
   3 -19  -2  115.99   13.60
  -3  19   2  146.89   12.50
   3  19  -2  109.09   12.50
   3  19  -2  125.09   10.10
  -2 -19   2    3.80    4.40
   2 -19  -2    0.90    6.00
  -2  19   2    1.60    4.90
   2  19  -2    2.40    3.70
   2  19  -2    2.20    5.70
   1 -19  -2  299.47   21.50
  -1 -19   2  345.17   21.50
  -1  19   2  347.87   20.70
  -1  19   2  322.07   20.20
   1  19  -2  335.17   20.70
   1  19  -2  327.47   19.50
   0 -19   2   21.60    6.30
   0 -19  -2    9.00    5.70
   0  19  -2   15.50    4.70
   0  19   2    9.00    5.60
   0  19   2   22.40    5.10
   0  19  -2    2.00    3.90
   1 -19   2  234.08   18.50
  -1 -19  -2  246.88   17.90
   1  19   2  260.67   18.80
   1  19   2  276.97   16.40
  -1  19  -2  260.77   17.30
  -1  19  -2  295.47   17.10
  -2 -19  -2   65.19    8.60
   2 -19   2   40.00    9.00
   2  19   2   35.20    8.90
   2  19   2   52.39    5.90
  -2  19  -2   49.00    7.70
   3 -19   2   39.80    9.40
  -3 -19  -2   42.20    8.20
  -3  19  -2   46.70    8.40
   3  19   2   32.30    8.50
   4 -19   2    4.20    7.60
  -4 -19  -2    6.30    5.20
   4  19   2    3.40    7.20
  -4  19  -2    5.90    6.30
  -5 -19  -2   69.39   10.30
   5 -19   2   80.29   13.20
   5  19   2   56.49   12.00
  -5  19  -2   57.99   10.30
  -6 -19  -2   -2.90    6.40
   6 -19   2    7.30   10.70
  -6  19  -2   11.20    7.40
   6  19   2   13.10   10.10
  -7 -19  -2   -2.40    7.10
   7 -19   2   -6.00    8.90
  -7  19  -2   -6.10    7.50
   7  19   2  -12.50   11.50
   7 -20  -2    0.90   10.60
  -6 -20   2    8.70    6.40
   6 -20  -2   21.00   10.20
  -6  20   2    3.60    7.20
   6  20  -2   34.70   10.90
   5 -20  -2   -4.20    8.60
  -5 -20   2    7.30    6.00
  -5  20   2   12.90    7.00
   5  20  -2   23.00    8.70
   4 -20  -2   27.40    9.90
  -4 -20   2   34.20    6.90
   4  20  -2   32.00    8.90
  -4  20   2   41.80    8.80
   4  20  -2   26.40    6.60
  -3 -20   2   12.10    5.70
   3 -20  -2   18.10    8.00
   3  20  -2   19.60    5.00
   3  20  -2    6.20    6.40
  -3  20   2    6.30    6.10
  -2 -20   2   83.19    9.90
   2 -20  -2   83.69   11.70
   2  20  -2   81.69    8.50
  -2  20   2   99.29   10.70
   2  20  -2   74.79    9.90
  -1 -20   2   35.40    7.10
   1 -20  -2   34.60    7.60
   1  20  -2   26.70    6.40
   1  20  -2   19.60    5.10
  -1  20   2   27.40    6.00
  -1  20   2   18.60    5.60
   0 -20   2   54.79    9.10
   0 -20  -2   54.59    9.00
   0  20   2   52.39    7.20
   0  20  -2   68.49    7.90
   0  20  -2   60.29    8.10
   0  20   2   57.49    8.50
   1 -20   2   28.60    7.50
  -1 -20  -2   23.40    6.60
   1  20   2   34.10    5.50
   1  20   2   17.80    6.90
  -1  20  -2   28.00    6.40
   2 -20   2   51.49    9.70
  -2 -20  -2   63.99    9.30
   2  20   2   48.80    6.20
   2  20   2   40.50    9.10
  -2  20  -2   58.69    8.80
   3 -20   2   10.00    7.70
  -3 -20  -2    9.90    5.40
  -3  20  -2    7.70    6.20
   3  20   2   10.60    8.10
  -4 -20  -2   40.30    8.40
   4 -20   2   58.79   11.20
   4  20   2   39.30   10.60
  -4  20  -2   45.50    9.40
   5 -20   2   25.50   10.50
  -5 -20  -2   17.90    7.50
  -5  20  -2   10.70    6.70
   5  20   2   22.40    9.90
   6 -20   2   19.90   12.10
  -6 -20  -2   12.40    7.40
  -6  20  -2   10.10    7.40
   6  20   2   27.00   10.90
  -7 -20  -2   -3.90    6.90
   6 -21  -2    0.90    9.00
  -6  21   2   -0.40    6.90
   6  21  -2   -0.10    8.90
  -5 -21   2    9.80    6.40
   5 -21  -2   16.60    9.60
   5  21  -2   29.70   10.30
  -5  21   2    9.30    6.70
   4 -21  -2   21.50    8.80
  -4 -21   2   14.50    6.50
   4  21  -2   17.60    8.10
  -4  21   2   19.90    7.10
  -3 -21   2   83.39   10.30
   3 -21  -2   70.69   11.30
   3  21  -2   65.49   10.40
   3  21  -2   65.19    7.70
  -3  21   2   57.99    9.10
  -2 -21   2    9.00    5.20
   2 -21  -2    7.60    6.20
   2  21  -2    7.00    4.60
   2  21  -2    9.70    6.30
  -2  21   2    7.30    5.60
   1 -21  -2  174.38   15.50
  -1 -21   2  180.08   14.80
   1  21  -2  182.18   14.20
  -1  21   2  214.38   14.70
   1  21  -2  162.88   13.10
   0 -21   2   43.00    7.90
   0 -21  -2   28.00    8.20
   0  21  -2   43.20    7.20
   0  21  -2   37.60    6.80
   0  21   2   33.90    7.60
   0  21   2   36.40    6.50
  -1 -21  -2  162.58   14.10
   1 -21   2  130.69   14.80
   1  21   2  172.78   14.80
   1  21   2  178.38   12.40
  -1  21  -2  162.18   13.10
   2 -21   2    0.30    6.10
  -2 -21  -2    3.60    5.20
   2  21   2    8.10    6.50
   2  21   2   13.80    6.50
  -2  21  -2    7.70    5.80
  -3 -21  -2   74.59   10.50
   3 -21   2  100.69   13.60
  -3  21  -2   79.99   10.60
   3  21   2   86.59   12.30
  -4 -21  -2   14.10    6.30
   4 -21   2   35.30   10.50
   4  21   2   32.00    9.60
  -4  21  -2   28.30    8.10
  -5 -21  -2    1.40    6.10
   5 -21   2   -3.50    7.90
  -5  21  -2    5.40    7.10
   5  21   2   -3.60    9.40
   6 -21   2    0.30    9.30
  -6 -21  -2   -0.90    5.70
  -6  21  -2    3.30    8.30
   6  21   2  -18.80    9.00
   6 -22  -2   13.30   10.80
   6  22  -2    2.70    9.10
  -6  22   2   13.90    9.30
  -5 -22   2   23.40    7.90
   5 -22  -2   27.00   11.20
   5  22  -2   32.60   11.20
  -5  22   2   27.30    9.30
   4 -22  -2   11.70    8.10
  -4 -22   2    5.10    5.00
  -4  22   2    9.50    6.80
   4  22  -2   -6.00    6.30
   3 -22  -2   63.99   11.00
  -3 -22   2   81.09   10.40
   3  22  -2   63.79    8.00
  -3  22   2   57.19    9.50
   3  22  -2   63.79   11.10
  -2 -22   2   27.30    6.80
   2 -22  -2   31.90    9.40
  -2  22   2   26.60    7.30
   2  22  -2   31.20    5.80
   2  22  -2   31.10    8.20
  -1 -22   2    4.60    5.30
   1 -22  -2   -2.10    6.30
  -1  22   2   -4.00    4.30
   1  22  -2    6.10    4.80
   1  22  -2    5.70    5.50
   0 -22  -2   40.00    8.70
   0 -22   2   50.09    9.40
   0  22   2   46.40    8.70
   0  22   2   43.90    7.30
   0  22  -2   68.99    8.50
  -1 -22  -2    1.90    5.40
   1 -22   2   12.40    6.60
   1  22   2   11.50    6.60
   1  22   2    4.10    4.40
  -1  22  -2   -4.00    4.90
   2 -22   2   12.70    8.60
  -2 -22  -2   19.20    6.70
  -2  22  -2   17.20    6.50
   2  22   2   10.60    6.90
  -3 -22  -2   42.40    8.20
   3 -22   2   23.30    9.40
  -3  22  -2   30.90    8.30
   3  22   2   38.10    9.60
  -4 -22  -2   23.70    7.60
   4 -22   2   14.60    9.30
   4  22   2   20.80    9.40
  -4  22  -2   26.70    8.20
   5 -22   2    5.70   10.40
  -5 -22  -2   -2.10    6.80
  -5  22  -2   -6.60    6.40
   5  22   2    2.30    9.10
  -6 -22  -2    8.70    7.10
   6 -22   2   16.70   16.80
  -6  22  -2   -2.70    7.60
   6  22   2    9.80   10.40
  -5 -23   2    4.90    5.90
   5 -23  -2   26.00   10.20
   5  23  -2   -6.20    7.40
  -5  23   2   -7.50    6.00
  -4 -23   2    4.10    5.10
   4 -23  -2    4.20    7.70
   4  23  -2    3.70    7.70
  -4  23   2   -2.50    6.10
  -3 -23   2   50.59    9.00
   3 -23  -2   33.20    9.90
  -3  23   2   48.10    8.70
   3  23  -2   50.29   10.20
  -2 -23   2    1.00    5.20
   2 -23  -2    8.70    7.00
   2  23  -2   -2.90    4.10
   2  23  -2   12.90    6.80
  -2  23   2    5.90    5.80
   1 -23  -2   58.99   10.20
  -1 -23   2   64.99    9.70
  -1  23   2   47.30    8.20
   1  23  -2   70.59    9.70
   1  23  -2   67.09    8.70
   0 -23  -2   11.60    6.20
   0 -23   2   -0.30    5.70
   0  23  -2    0.30    4.80
   0  23   2    2.50    5.00
  -1 -23  -2   52.39    9.20
   1 -23   2   51.29    9.90
   1  23   2   58.29    7.70
  -1  23  -2   59.49    8.90
   1  23   2   59.49    9.80
   2 -23   2    0.90    6.80
  -2 -23  -2    7.70    5.90
  -2  23  -2    0.90    5.70
   2  23   2   15.80    7.50
   3 -23   2   10.40    8.40
  -3 -23  -2   17.30    6.70
   3  23   2   19.70    8.50
  -3  23  -2   24.00    7.40
  -4 -23  -2   20.10    7.70
   4 -23   2    2.90    8.60
  -4  23  -2    4.90    6.10
   4  23   2   10.00    9.40
   5 -23   2   18.80   11.70
  -5 -23  -2   35.00    8.90
   5  23   2   22.70   12.20
  -5  23  -2   25.30    9.20
  -5 -24   2   -2.80    6.40
   5 -24  -2    1.40    9.70
  -5  24   2   -0.20    7.90
   5  24  -2    4.90    9.00
   4 -24  -2   40.50   11.00
  -4 -24   2   33.70    8.50
  -4  24   2   31.60    9.30
   4  24  -2   33.90   10.10
  -3 -24   2    7.80    6.00
   3 -24  -2    5.90    8.30
   3  24  -2    6.30    7.50
  -3  24   2    2.70    5.90
  -2 -24   2   37.80    8.60
   2 -24  -2   29.50    9.00
  -2  24   2   35.20    8.00
   2  24  -2   42.20    7.40
   2  24  -2   67.49   10.30
   1 -24  -2   -1.40    6.20
  -1 -24   2    6.90    5.80
  -1  24   2    5.30    5.90
   1  24  -2   13.30    5.50
   0 -24   2   24.20    7.90
   0 -24  -2   16.80    7.30
   0  24   2   31.00    6.80
   0  24  -2   32.10    6.60
  -1 -24  -2    1.40    5.80
   1 -24   2   10.50    6.80
   1  24   2   -5.60    6.50
  -1  24  -2   -1.40    5.50
  -2 -24  -2   38.70    8.50
   2 -24   2   32.10   10.10
  -2  24  -2   60.29    9.40
   2  24   2   13.20    8.90
  -3 -24  -2   10.10    7.20
   3 -24   2   -5.30    8.20
  -3  24  -2    3.70    5.90
   3  24   2    2.60    7.50
  -4 -24  -2   17.90    8.10
   4 -24   2   22.30   11.20
   4  24   2   26.10   11.00
  -4  24  -2   26.80    8.40
   5 -24   2   -3.90   10.20
  -5 -24  -2    3.40    7.20
   5  24   2   20.20   10.20
  -5  24  -2   25.90    9.30
  -4 -25   2   -4.00    5.50
   4 -25  -2    8.40    9.20
   4  25  -2   -4.60    7.90
  -4  25   2   -5.10    6.70
  -3 -25   2   30.50    8.60
   3 -25  -2   35.00    9.90
  -3  25   2   32.30    8.90
   3  25  -2   47.80   10.80
  -2 -25   2   -3.90    4.80
   2 -25  -2    4.40    8.10
   2  25  -2    1.30    6.50
   2  25  -2   10.40    7.90
  -2  25   2    5.00    6.10
   1 -25  -2   27.50    9.10
  -1 -25   2   26.70    7.70
  -1  25   2   17.20    6.80
   1  25  -2   15.10    6.00
   0 -25   2   13.00    6.70
   0 -25  -2    5.90    6.70
   0  25   2   18.90    6.50
   0  25  -2    4.20    5.60
  -1 -25  -2   10.30    7.50
   1 -25   2   11.00    7.50
  -1  25  -2   30.70    7.60
   2 -25   2   -4.30    7.10
  -2 -25  -2    4.80    5.90
   2  25   2   13.70    8.40
  -2  25  -2    4.20    5.60
   3 -25   2   26.30   10.20
  -3 -25  -2   27.80    8.20
   3  25   2   13.40    8.50
  -3  25  -2   29.80    9.00
   4 -25   2   14.60    9.50
  -4 -25  -2   -3.80    6.40
  -4  25  -2    1.60    7.50
   4  25   2   17.40   10.70
  -4 -26   2    4.70    6.30
   4  26  -2    4.20    9.20
  -4  26   2   14.10    8.10
  -3 -26   2   10.20    6.90
   3 -26  -2   -8.90    7.30
  -3  26   2    8.20    7.20
   3  26  -2   -4.40    8.20
   2 -26  -2    8.40    7.70
  -2 -26   2   23.60    7.90
  -2  26   2   29.80    8.50
  -1 -26   2   12.00    6.80
   1 -26  -2    7.20    7.60
   1  26  -2    8.80    5.90
  -1  26   2   16.10    6.80
   0 -26  -2   44.00   10.00
   0 -26   2   29.10    8.80
   0  26  -2   42.00    8.20
  -1 -26  -2   -5.80    5.90
   1 -26   2   -5.80    6.70
  -1  26  -2    9.40    6.50
   2 -26   2    8.80    8.40
  -2 -26  -2   13.90    7.20
  -2  26  -2   11.60    7.40
   2  26   2   15.90    9.20
  -3 -26  -2   -2.50    7.00
   3 -26   2    9.80    8.60
  -3  26  -2   -3.10    6.70
   3  26   2   -0.70    8.20
  -4 -26  -2   28.20    9.30
  -4  26  -2   10.50    7.80
   4  26   2   20.20   11.00
  -3 -27   2   11.00    7.70
  -3  27   2    8.70    7.70
   2 -27  -2   -5.90    6.50
  -2 -27   2   -3.80    5.30
  -2  27   2    0.40    7.00
   1 -27  -2   14.40    8.50
  -1 -27   2    2.00    6.30
   1  27  -2    3.80    6.70
  -1  27   2   14.80    7.20
   0 -27   2    6.30    7.10
   0 -27  -2    1.50    6.80
   0  27  -2    3.90    6.30
   1 -27   2   13.30    8.00
  -1 -27  -2   30.40    8.90
  -1  27  -2   37.60    8.80
  -2 -27  -2   -6.40    5.60
   2 -27   2   -3.70    7.20
  -2  27  -2    4.80    7.50
  -3 -27  -2    1.40    7.50
   3  27   2    7.70    9.60
  -3  27  -2    7.10    7.40
  -2 -28   2   19.50    8.60
  -2  28   2   24.90    8.70
   1 -28  -2   14.70    9.20
  -1 -28   2   -6.00    5.90
   0 -28  -2   11.10    7.30
   0 -28   2   17.50    8.20
   0  28  -2   17.20    7.30
   1 -28   2    3.10    7.40
  -1 -28  -2   16.60    7.60
  -1  28  -2   -3.60    6.40
  -2 -28  -2   52.19   12.10
  -2  28  -2   57.89   10.40
   9   0  -3    9.40    6.80
   9   0  -3   11.00    7.00
  -8   0   3    3.60    6.90
   8   0  -3   20.00    6.80
   8   0  -3   25.60    7.10
   7   0  -3    1.80    4.60
  -7   0   3   -6.30    4.40
   7   0  -3   -2.60    4.50
   6   0  -3   95.39   10.60
   6   0  -3  111.69   10.50
  -6   0   3  117.89   12.00
   5   0  -3  136.29   10.50
   5   0  -3  115.19    9.80
  -5   0   3  127.79   11.30
   4   0  -3   10.20    3.40
  -4   0   3    7.10    4.30
   4   0  -3   11.30    3.70
   3   0  -3  133.79    8.40
  -3   0   3  150.28   10.20
   3   0  -3  134.29    8.00
   3   0  -3  130.69    9.50
   2   0  -3  111.49    7.30
  -2   0   3   95.89    7.60
   2   0  -3   98.99    7.60
   2   0  -3   95.69    7.80
   2   0  -3  107.29    5.90
   2   0  -3  108.89    6.30
   1   0  -3  744.63   36.20
  -1   0   3  744.03   37.50
   1   0  -3  755.42   37.20
  -1   0   3  714.73   37.10
   1   0  -3  771.02   37.60
  -1   0   3  756.82   36.20
   0   0   3    2.20    1.90
   0   0  -3   -0.20    1.70
   0   0   3   -0.70    1.10
   0   0  -3   -1.00    1.30
   0   0  -3   -0.10    1.00
   0   0   3   -2.00    1.10
   1   0   3  625.64   31.80
   1   0   3  627.14   31.40
  -1   0  -3  616.84   31.40
   1   0   3  644.74   30.80
  -1   0  -3  631.74   31.70
  -1   0  -3  619.84   30.80
  -2   0  -3   -0.50    2.10
   2   0   3   -0.40    1.40
  -2   0  -3    0.90    1.60
  -2   0  -3    2.70    2.50
   2   0   3   -0.50    0.70
   2   0   3   -1.40    2.70
   3   0   3  766.62   37.90
  -3   0  -3  754.02   39.00
  -3   0  -3  760.82   38.10
   3   0   3  764.02   39.10
  -4   0  -3  139.29    9.30
  -4   0  -3  139.09   10.70
   4   0   3  134.59   10.30
   5   0   3    2.50    4.30
  -5   0  -3    1.50    3.40
  -5   0  -3    5.50    4.30
   6   0   3   46.40    7.50
  -6   0  -3   43.90    6.50
  -6   0  -3   31.70    6.40
   7   0   3  153.78   14.00
  -7   0  -3  164.78   12.60
  -7   0  -3  154.18   13.80
  -8   0  -3    5.20    5.30
   8   0   3   -4.70    5.90
   8   0   3   -6.80    5.50
   9   0   3   -4.70    7.00
   9  -1  -3    3.40    6.00
   9  -1  -3   -7.30    5.90
   9   1  -3    5.80    6.70
   9   1  -3    3.10    5.90
   8  -1  -3    7.90    6.00
   8  -1  -3    3.80    5.10
  -8  -1   3    1.70    6.60
   8   1  -3   -1.00    4.90
   8   1  -3    6.60    5.80
  -8   1   3    6.00    6.70
   7  -1  -3   10.10    5.50
   7  -1  -3    2.90    5.20
  -7  -1   3    2.70    5.50
   7   1  -3   14.20    5.60
  -7   1   3    1.90    5.60
   7   1  -3    9.20    5.40
   6  -1  -3   80.69    9.30
  -6  -1   3   62.59    9.30
   6  -1  -3   55.29    7.60
   6   1  -3   47.90    7.20
   6   1  -3   53.19    7.80
  -6   1   3   44.30    7.90
   5  -1  -3    4.60    4.00
  -5  -1   3    6.80    5.70
   5   1  -3    0.70    3.50
   5   1  -3   -4.70    3.50
  -5   1   3   -1.40    4.20
   4  -1  -3  308.37   17.00
  -4  -1   3  312.97   18.90
  -4   1   3  284.97   18.20
  -4   1   3  288.67   17.70
   4   1  -3  285.77   17.40
   3  -1  -3  175.88   10.70
  -3  -1   3  186.18   10.10
   3  -1  -3  186.88   10.30
  -3  -1   3  166.98   12.00
  -3   1   3  186.88   11.90
   3   1  -3  180.68   11.20
   3   1  -3  179.48   10.00
  -3   1   3  179.28   11.80
   2  -1  -3  383.36   20.10
  -2  -1   3  390.86   20.40
   2  -1  -3  347.17   19.60
   2  -1  -3  381.46   19.00
   2   1  -3  374.06   19.70
  -2   1   3  360.16   20.10
   2   1  -3  361.56   19.60
   2   1  -3  364.66   18.40
   2   1  -3  368.86   20.20
   1  -1  -3   -2.40    2.10
   1  -1  -3    1.10    2.00
  -1  -1   3   -0.30    0.40
   1  -1  -3   -0.70    1.30
   1  -1  -3    0.10    2.30
  -1  -1   3    0.40    2.40
  -1   1   3    0.30    2.30
  -1   1   3   -0.40    1.50
   1   1  -3   -0.60    0.90
   1   1  -3    2.10    2.20
   0  -1  -3 1504.65   75.39
   0  -1   3 1553.74   75.29
   0  -1   3 1571.34   75.99
   0  -1  -3 1531.75   75.39
   0  -1   3 1592.54   75.59
   0   1   3 1576.24   75.39
   0   1   3 1611.44   75.49
   0   1  -3 1511.55   75.49
   0   1   3 1598.34   76.29
   0   1  -3 1544.45   75.29
   0   1  -3 1579.64   76.09
   1  -1   3   24.10    2.40
  -1  -1  -3   21.70    2.90
  -1  -1  -3   23.70    2.00
   1  -1   3   21.50    2.90
   1  -1   3   24.60    3.30
  -1  -1  -3   20.80    3.40
  -1   1  -3   19.00    2.80
  -1   1  -3   23.70    3.30
  -1   1  -3   20.20    2.30
   1   1   3   23.40    2.00
   1   1   3   20.50    2.80
   1   1   3   16.70    3.60
   2  -1   3   48.00    4.90
   2  -1   3   40.40    3.70
  -2  -1  -3   38.30    4.60
  -2  -1  -3   41.90    3.60
  -2  -1  -3   38.90    4.50
  -2   1  -3   60.39    4.30
   2   1   3   50.09    5.30
   2   1   3   58.99    3.60
  -2   1  -3   53.59    5.00
  -2   1  -3   54.39    4.80
   3  -1   3   77.59    7.10
   3  -1   3   90.79    6.10
  -3  -1  -3   92.79    7.40
  -3  -1  -3  101.09    6.30
   3  -1   3   85.49    6.90
   3   1   3   85.99    5.80
  -3   1  -3   85.49    7.30
   3   1   3   90.89    8.00
  -3   1  -3   79.49    6.40
  -4  -1  -3   80.29    6.30
   4  -1   3   76.39    7.40
  -4  -1  -3   74.89    7.60
  -4   1  -3   70.19    7.70
   4   1   3   65.29    7.50
  -4   1  -3   72.19    6.70
   5  -1   3  108.29    9.60
  -5  -1  -3   97.19    9.50
  -5  -1  -3  100.19    8.50
   5   1   3   85.09    9.90
  -5   1  -3  102.19    8.80
  -5   1  -3  102.29    9.60
   6  -1   3   96.09   10.00
  -6  -1  -3   97.99    9.00
  -6  -1  -3   82.69   10.10
  -6   1  -3   85.39    9.20
   6   1   3   94.79   10.50
  -6   1  -3   93.29    9.90
   7  -1   3    9.20    5.80
  -7  -1  -3    8.70    4.70
   7  -1   3   -3.50    6.10
  -7  -1  -3   -1.00    4.30
   7   1   3    4.70    5.90
  -7   1  -3    7.80    4.60
   8  -1   3   10.70    8.30
   8  -1   3    5.60    6.00
   8   1   3    4.10    6.70
   8   1   3   11.60    5.60
  -8   1  -3   -6.40    4.60
   9  -1   3  -13.10    6.70
   9   1   3   -7.20    6.50
   9   1   3  -17.00    6.70
   9  -2  -3   12.30    7.30
   9   2  -3    9.40    6.80
   9   2  -3    1.20    6.60
  -8  -2   3   11.40    8.00
   8  -2  -3   24.60    7.30
   8  -2  -3   34.70    8.20
   8   2  -3   34.90    7.70
  -8   2   3   24.60    8.60
   8   2  -3   21.80    6.80
   7  -2  -3   62.59    9.20
  -7  -2   3   71.99   10.50
   7  -2  -3   88.09   10.00
   7   2  -3   68.79    9.00
  -7   2   3   63.39    9.20
   7   2  -3   58.49    8.30
  -6  -2   3  214.48   16.10
   6  -2  -3  194.08   14.50
   6   2  -3  194.68   13.80
  -6   2   3  202.98   15.50
   6   2  -3  199.18   14.20
  -5  -2   3   94.79    7.40
   5  -2  -3   91.29    8.60
  -5  -2   3   81.39    9.80
  -5   2   3   75.29    8.50
  -5   2   3   78.59    9.00
   5   2  -3   71.79    8.30
  -4  -2   3  151.38    9.90
  -4  -2   3  171.38   12.80
   4  -2  -3  169.38   11.00
   4   2  -3  156.08   11.10
  -4   2   3  172.98   12.00
  -4   2   3  168.78   11.60
  -3  -2   3   73.59    7.70
   3  -2  -3   75.29    6.30
  -3  -2   3   78.09    5.40
   3  -2  -3   75.69    5.60
   3   2  -3   86.59    5.30
  -3   2   3   74.69    7.00
  -3   2   3   83.89    7.00
   3   2  -3   77.49    6.50
  -2  -2   3   49.70    3.30
  -2  -2   3   50.79    5.60
   2  -2  -3   48.70    4.30
  -2  -2   3   49.20    4.90
   2  -2  -3   47.90    4.90
  -2   2   3   49.10    4.90
  -2   2   3   52.59    4.50
  -2   2   3   43.50    4.80
   2   2  -3   39.90    5.20
   2   2  -3   36.10    4.30
   2   2  -3   50.59    3.20
   1  -2  -3  171.38    9.10
  -1  -2   3  186.98   10.40
   1  -2  -3  190.68   10.00
  -1  -2   3  181.38    8.20
   1  -2  -3  182.78    9.80
  -1   2   3  151.28    9.20
  -1   2   3  145.59    9.70
   1   2  -3  151.08    9.60
  -1   2   3  151.58    9.50
   1   2  -3  152.78    8.20
   0  -2   3  492.55   25.20
   0  -2   3  491.85   24.80
   0  -2  -3  506.75   24.70
   0  -2  -3  483.45   24.80
   0  -2  -3  507.15   25.60
   0  -2   3  494.25   24.60
   0  -2   3  487.65   24.90
   0   2  -3  493.55   25.30
   0   2   3  506.35   24.80
   0   2  -3  529.75   25.00
   0   2   3  506.25   25.60
   0   2   3  501.95   24.70
  -1  -2  -3  198.68   12.20
  -1  -2  -3  200.08   10.50
   1  -2   3  190.18   11.50
   1  -2   3  195.78   11.60
  -1  -2  -3  188.08   11.60
   1  -2   3  203.18   11.30
  -1   2  -3  229.88   11.30
  -1   2  -3  218.08   11.70
   1   2   3  224.18   10.60
   1   2   3  235.48   12.60
   1   2   3  241.48   11.80
  -1   2  -3  230.08   11.70
  -2  -2  -3   38.00    3.10
  -2  -2  -3   39.20    4.40
   2  -2   3   44.40    3.80
  -2  -2  -3   44.70    4.80
   2  -2   3   39.40    4.10
  -2   2  -3   43.50    4.50
   2   2   3   41.90    2.90
   2   2   3   29.00    4.60
  -2   2  -3   32.30    3.70
  -2   2  -3   37.60    3.80
   3  -2   3  123.49    8.20
  -3  -2  -3  122.39    7.50
   3  -2   3  113.79    8.30
  -3  -2  -3  119.99    8.80
   3   2   3  122.39    7.10
  -3   2  -3  120.49    8.70
  -3   2  -3  111.59    8.10
   3   2   3  133.89    9.80
  -4  -2  -3   64.39    6.90
   4  -2   3   53.69    6.10
  -4  -2  -3   57.59    5.40
  -4   2  -3   61.49    6.20
  -4   2  -3   66.59    6.90
   4   2   3   63.49    7.50
   5  -2   3   66.29    7.60
  -5  -2  -3   76.09    7.10
  -5  -2  -3   72.69    8.20
  -5   2  -3   80.49    8.40
  -5   2  -3   84.89    8.20
   5   2   3   67.89    9.10
  -6  -2  -3   19.50    4.80
   6  -2   3   27.80    5.80
  -6  -2  -3   37.30    7.10
   6   2   3   17.50    6.70
  -6   2  -3   25.30    5.70
   7  -2   3    2.30    7.30
  -7  -2  -3   -1.60    4.30
   7  -2   3   -0.80    5.00
   7   2   3   -0.70    5.50
  -7   2  -3    3.70    4.70
   8  -2   3   17.20    7.00
  -8  -2  -3   20.30    7.00
   8  -2   3   -3.90    6.60
  -8   2  -3   17.60    6.50
   8   2   3    1.60    7.60
   9  -2   3   16.80   10.30
   9   2   3   21.40    9.60
   9   2   3   12.50    9.10
   9  -3  -3   -0.50    6.90
   9   3  -3   20.00    9.30
   9   3  -3   19.70    7.40
  -8  -3   3   18.80    7.70
   8  -3  -3   31.80    8.00
   8  -3  -3   26.90    7.50
  -8   3   3   23.30    7.30
   8   3  -3   12.90    6.30
   8   3  -3   -3.30    4.70
   7  -3  -3   25.30    7.10
  -7  -3   3   41.50    8.70
   7   3  -3   39.30    7.10
   7   3  -3   34.70    6.50
  -7   3   3   18.70    6.50
   6  -3  -3    5.90    4.80
  -6  -3   3    2.50    3.50
  -6  -3   3    4.20    5.40
   6   3  -3    9.60    4.90
  -6   3   3   -2.80    4.40
  -6   3   3    2.70    4.50
  -5  -3   3   48.20    7.80
  -5  -3   3   34.70    5.00
   5  -3  -3   39.60    6.40
  -5   3   3   46.60    6.70
   5   3  -3   37.30    6.20
  -5   3   3   41.50    6.90
   4  -3  -3  172.78   10.90
  -4  -3   3  156.28   12.50
  -4  -3   3  150.68    9.40
  -4   3   3  134.89   10.90
   4   3  -3  150.58   10.30
  -4   3   3  144.89   11.10
  -3  -3   3   67.49    5.40
  -3  -3   3   76.79    8.10
   3  -3  -3   91.99    7.00
   3  -3  -3   77.99    5.80
   3   3  -3   76.49    6.90
  -3   3   3   89.79    7.30
  -3   3   3   86.19    7.60
   3   3  -3   85.79    5.50
   2  -3  -3  294.27   15.40
   2  -3  -3  300.77   15.20
  -2  -3   3  286.87   14.00
  -2  -3   3  300.27   16.30
  -2  -3   3  307.67   15.40
  -2   3   3  260.67   14.90
   2   3  -3  266.67   13.90
  -2   3   3  258.37   15.30
   2   3  -3  251.57   15.00
  -2   3   3  246.58   15.20
  -1  -3   3   10.90    1.40
  -1  -3   3   12.90    2.60
   1  -3  -3    9.10    2.30
   1  -3  -3    8.00    2.70
  -1  -3   3    3.60    2.90
   1  -3  -3   12.20    2.50
   1   3  -3   10.40    1.80
   1   3  -3   11.60    3.10
   1   3  -3    9.10    2.80
  -1   3   3    8.90    2.50
  -1   3   3   11.30    2.70
  -1   3   3   13.70    3.10
   0  -3  -3   16.20    3.20
   0  -3   3   14.20    2.50
   0  -3   3   15.30    2.30
   0  -3  -3   11.70    1.90
   0  -3  -3   11.40    2.30
   0  -3  -3   12.50    2.10
   0  -3   3   16.30    2.90
   0   3  -3   10.90    2.20
   0   3   3   14.70    3.30
   0   3  -3   10.70    2.70
   0   3  -3   11.90    2.30
   0   3   3   12.50    2.30
   1  -3   3   70.99    5.40
  -1  -3  -3   70.39    3.50
   1  -3   3   67.09    4.80
   1  -3   3   54.29    5.50
   1  -3   3   68.69    5.00
  -1  -3  -3   62.29    5.20
   1   3   3   59.29    6.00
   1   3   3   67.29    3.60
  -1   3  -3   69.09    4.90
  -1   3  -3   76.89    5.20
   2  -3   3  120.09    8.00
  -2  -3  -3  125.29    8.60
  -2  -3  -3  119.79    6.90
   2  -3   3  108.39    7.90
   2   3   3  144.99    9.90
  -2   3  -3  141.49    7.90
   2   3   3  150.78    6.90
  -2   3  -3  144.69    8.20
   3  -3   3   20.40    3.50
  -3  -3  -3   20.10    2.60
   3  -3   3   21.90    3.50
  -3  -3  -3   21.60    4.10
  -3   3  -3   19.80    4.00
  -3   3  -3   24.30    3.60
   3   3   3   16.50    4.40
   3   3   3   16.00    2.30
  -4  -3  -3    0.60    3.30
   4  -3   3    3.20    3.00
  -4  -3  -3    6.40    2.60
  -4   3  -3    8.00    3.60
   4   3   3    9.90    2.50
   4   3   3   14.80    5.20
   5  -3   3  157.68   11.10
   5  -3   3  145.19   12.80
  -5  -3  -3  152.28   10.00
  -5  -3  -3  127.19   11.20
   5   3   3  141.59   12.40
  -5   3  -3  145.29   11.10
  -6  -3  -3   36.20    7.10
   6  -3   3   27.70    5.90
   6  -3   3   27.60    8.10
   6   3   3   42.30    8.40
  -6   3  -3   48.20    7.30
  -7  -3  -3    9.70    5.70
   7  -3   3   10.60    7.30
   7  -3   3   19.10    6.00
  -7   3  -3   13.40    6.00
   7   3   3    1.10    5.60
   7   3   3   11.20    5.10
   8  -3   3   -3.60    6.70
  -8  -3  -3    7.10    5.50
  -8   3  -3    0.70    5.30
   8   3   3   -9.50    6.20
   9  -3   3    3.30    9.40
   9   3   3   -6.50    8.10
   9  -4  -3    7.40    7.30
   9   4  -3    8.70    6.60
   9   4  -3    1.50    7.30
   8  -4  -3   31.00    8.50
   8  -4  -3   15.60    7.60
   8   4  -3   32.50    7.20
   8   4  -3   20.90    6.20
  -8   4   3   18.20    7.10
   7  -4  -3    8.90    5.60
  -7  -4   3   -0.20    6.10
   7   4  -3    3.00    4.70
  -7   4   3   -0.50    4.70
  -7   4   3    1.10    5.10
  -6  -4   3   81.69   10.60
  -6  -4   3   67.79    7.10
   6  -4  -3   59.29    8.60
   6   4  -3   65.89    8.00
  -6   4   3   73.59    9.40
  -6   4   3   70.39    9.00
   5  -4  -3   88.69    9.20
  -5  -4   3   93.39    7.70
  -5  -4   3   81.39   10.20
   5   4  -3   83.29    8.20
  -5   4   3  115.89    9.80
  -5   4   3   82.59    9.30
   4  -4  -3   41.40    5.80
  -4  -4   3   34.00    4.20
  -4  -4   3   35.40    6.80
  -4   4   3   39.20    5.90
   4   4  -3   37.20    5.20
  -4   4   3   40.00    5.70
  -3  -4   3  539.95   28.90
  -3  -4   3  533.85   26.30
   3  -4  -3  558.74   27.60
   3  -4  -3  532.35   27.50
   3   4  -3  495.65   27.10
   3   4  -3  512.55   26.30
  -3   4   3  496.65   27.80
  -3   4   3  506.65   27.50
  -2  -4   3   68.99    4.60
  -2  -4   3   75.59    6.70
   2  -4  -3   70.19    5.90
  -2  -4   3   84.89    7.20
   2  -4  -3   62.19    6.00
   2   4  -3   61.29    5.50
  -2   4   3   64.99    6.10
  -2   4   3   69.89    5.90
   2   4  -3   80.49    4.70
  -2   4   3   70.09    6.00
   1  -4  -3 1000.50   49.80
  -1  -4   3  994.40   49.10
   1  -4  -3  977.80   49.80
   1  -4  -3 1015.50   50.09
  -1  -4   3 1020.40   49.80
  -1  -4   3  975.00   50.39
   1   4  -3 1025.90   49.30
   1   4  -3 1019.60   50.49
  -1   4   3 1050.79   50.09
  -1   4   3 1031.00   49.90
   1   4  -3  997.90   49.70
  -1   4   3 1022.00   49.99
   0  -4  -3   14.40    3.40
   0  -4   3   14.80    2.90
   0  -4  -3   13.80    2.10
   0  -4  -3   10.90    2.60
   0  -4   3   12.30    2.80
   0   4   3   14.40    2.20
   0   4  -3   15.40    2.90
   0   4  -3   12.70    2.70
   0   4  -3   18.60    2.70
   0   4   3   15.00    3.70
   0   4   3   10.40    2.60
   1  -4   3  526.25   27.60
   1  -4   3  534.95   26.60
  -1  -4  -3  537.35   27.20
   1  -4   3  542.95   27.10
   1   4   3  544.65   28.00
  -1   4  -3  523.75   26.90
  -1   4  -3  529.65   26.70
   2  -4   3   14.50    3.90
  -2  -4  -3   26.80    3.80
   2  -4   3   21.70    2.90
  -2   4  -3   21.30    3.20
   2   4   3   21.10    1.60
   2   4   3   19.10    1.50
  -2   4  -3   19.40    2.50
   2   4   3   15.50    4.10
  -3  -4  -3  448.96   24.90
   3  -4   3  436.16   25.60
   3  -4   3  465.25   24.00
   3  -4   3  461.05   24.00
   3   4   3  470.95   25.70
   3   4   3  479.95   23.10
  -3   4  -3  472.05   24.60
  -4  -4  -3   34.70    5.50
   4  -4   3   32.80    6.40
   4  -4   3   46.50    5.50
   4  -4   3   41.20    4.90
  -4   4  -3   26.20    5.20
   4   4   3   37.00    6.60
   4   4   3   39.60    3.80
  -5  -4  -3    7.00    5.00
   5  -4   3    9.30    4.20
   5  -4   3    3.20    5.60
  -5   4  -3   18.40    4.90
   5   4   3   11.00    3.50
   5   4   3   14.20    6.50
  -6  -4  -3    6.50    4.60
   6  -4   3   12.00    4.70
   6  -4   3    7.60    6.20
  -6   4  -3   11.40    5.30
   6   4   3   16.20    6.60
   6   4   3    4.30    3.70
   7  -4   3   68.79   11.70
  -7  -4  -3   70.69    9.60
   7  -4   3   70.59    9.10
  -7   4  -3   72.39    9.30
   7   4   3   83.39    8.20
   7   4   3   92.29   12.30
   8  -4   3   12.80    8.00
  -8  -4  -3   27.90    7.50
   8   4   3   12.70    7.90
  -8   4  -3   15.10    6.70
   9  -4   3   -3.50    7.90
  -9  -4  -3   -3.40    6.40
  -9   4  -3   -2.50    6.40
   9   4   3  -24.10    7.10
   9  -5  -3   -0.30    7.40
   9   5  -3   -5.90    6.90
   9   5  -3   -4.10    6.50
   8  -5  -3    8.30    6.40
   8   5  -3   -1.50    5.00
  -7  -5   3   12.20    4.60
  -7  -5   3   16.70    7.20
   7  -5  -3   23.00    7.30
  -7   5   3   11.80    6.30
  -7   5   3   11.50    5.90
   7   5  -3   12.80    5.30
   6  -5  -3   18.00    5.90
  -6  -5   3   35.80    5.40
  -6  -5   3   24.40    7.10
  -6   5   3   23.60    6.10
  -6   5   3   22.40    5.90
   6   5  -3   21.10    5.40
  -5  -5   3    4.30    3.20
   5  -5  -3    1.80    4.30
  -5  -5   3    4.60    5.90
  -5   5   3    9.10    4.80
   5   5  -3    5.90    4.30
  -5   5   3   13.90    5.20
  -4  -5   3   91.89    9.50
  -4  -5   3   68.59    5.80
   4  -5  -3   71.29    7.80
   4   5  -3   58.49    6.50
  -4   5   3   66.59    7.10
  -4   5   3   59.69    7.30
  -3  -5   3   59.59    7.60
   3  -5  -3   82.99    6.40
  -3  -5   3   63.79    5.20
   3  -5  -3   78.69    7.20
  -3   5   3   73.39    6.30
   3   5  -3   74.39    5.20
   3   5  -3   65.59    6.30
  -3   5   3   64.49    6.90
   2  -5  -3   83.09    6.00
   2  -5  -3   74.29    6.30
  -2  -5   3   74.39    7.30
  -2  -5   3   81.09    4.90
  -2   5   3   67.09    5.80
  -2   5   3   76.69    6.70
   2   5  -3   65.79    4.90
  -2   5   3   69.19    6.50
   2   5  -3   68.09    5.70
  -1  -5   3  389.56   20.00
  -1  -5   3  391.56   20.70
   1  -5  -3  385.86   20.20
   1  -5  -3  365.56   20.20
  -1  -5   3  381.16   19.50
   1  -5  -3  380.66   19.90
  -1   5   3  375.96   20.40
  -1   5   3  376.96   20.20
   1   5  -3  387.06   19.90
  -1   5   3  385.76   20.00
   1   5  -3  385.46   19.60
   1   5  -3  383.96   20.60
   0  -5  -3   64.39    5.90
   0  -5  -3   60.99    4.20
   0  -5   3   57.09    5.20
   0  -5  -3   61.09    5.10
   0  -5   3   56.29    5.10
   0   5  -3   68.59    5.10
   0   5   3   55.59    5.10
   0   5   3   49.90    5.50
   0   5  -3   67.79    4.80
   0   5   3   59.89    4.40
   0   5  -3   54.99    4.90
   1  -5   3  313.87   15.80
  -1  -5  -3  295.57   16.50
  -1  -5  -3  294.87   14.40
   1  -5   3  297.87   15.30
  -1  -5  -3  287.77   16.00
   1  -5   3  294.17   16.50
  -1   5  -3  284.57   15.70
  -1   5  -3  298.47   16.40
  -1   5  -3  303.27   15.30
   1   5   3  290.07   16.80
  -2  -5  -3  205.88   12.50
   2  -5   3  212.28   11.30
   2  -5   3  210.78   13.40
  -2   5  -3  220.28   11.20
  -2   5  -3  207.78   12.40
   2   5   3  213.98   13.60
   3  -5   3  164.58    9.60
   3  -5   3  157.68   11.90
   3  -5   3  166.28    9.50
  -3  -5  -3  154.88   10.80
   3   5   3  163.08    8.70
  -3   5  -3  163.78   10.50
   3   5   3  184.78   12.10
   3   5   3  160.68    8.80
  -4  -5  -3  132.19    9.80
   4  -5   3  115.39   11.10
   4  -5   3  108.09    8.20
   4  -5   3  123.29    8.40
   4   5   3  123.79   11.00
   4   5   3  126.29    7.40
   4   5   3  118.29    7.50
  -4   5  -3  105.99    9.50
  -5  -5  -3  100.29    9.80
   5  -5   3   88.79   11.10
   5  -5   3  106.99    8.80
  -5   5  -3  102.59   10.00
   5   5   3  110.39    7.70
   5   5   3   93.29   10.90
   6  -5   3   32.30    5.70
   6  -5   3   39.30    8.20
  -6  -5  -3   26.20    6.10
   6   5   3   14.80    6.90
   6   5   3   29.10    4.60
  -6   5  -3   19.30    6.10
   7  -5   3   38.00    9.10
   7  -5   3   28.60    6.40
  -7  -5  -3   22.00    6.20
   7   5   3   20.40    8.70
   7   5   3   24.20    5.80
  -7   5  -3   32.40    6.90
  -8  -5  -3   -4.00    5.20
   8  -5   3   18.80    9.40
  -8   5  -3    2.80    6.20
   8   5   3   19.70    8.30
  -9  -5  -3   -2.70    6.50
   9  -5   3   10.10   10.20
   9   5   3   -6.30    9.00
  -9   5  -3    1.90    6.80
   9  -6  -3   11.30    8.40
   9  -6  -3    2.60    9.10
   9   6  -3    4.40    8.90
   8  -6  -3   -1.90    6.20
  -8   6   3    3.50    6.80
   8   6  -3   -0.20    5.00
  -7  -6   3   22.60    8.60
   7  -6  -3   35.60    7.90
  -7  -6   3   35.70    6.10
   7   6  -3   38.60    7.10
  -7   6   3   51.39    9.10
  -7   6   3   36.40    7.30
   6  -6  -3   75.39    9.50
  -6  -6   3   65.39   10.30
  -6  -6   3   77.79    7.80
  -6   6   3   79.79    8.90
   6   6  -3   67.09    8.00
  -6   6   3   89.29   10.10
  -5  -6   3   21.20    4.30
   5  -6  -3   23.40    6.50
  -5  -6   3   25.20    7.00
  -5   6   3   12.80    5.30
  -5   6   3   16.80    4.80
   5   6  -3    7.50    4.50
  -4  -6   3    6.50    2.90
  -4  -6   3   -2.20    4.30
   4  -6  -3    9.10    4.90
  -4   6   3    3.40    4.10
   4   6  -3    1.40    3.10
  -4   6   3    9.40    3.60
   3  -6  -3  237.48   14.10
  -3  -6   3  236.08   13.30
  -3  -6   3  241.28   16.10
   3  -6  -3  226.68   14.70
   3   6  -3  250.47   13.40
   3   6  -3  254.57   14.10
  -3   6   3  257.07   14.40
  -3   6   3  247.48   15.00
  -2  -6   3   19.50    4.50
   2  -6  -3   34.30    4.00
   2  -6  -3   27.70    4.40
  -2  -6   3   23.30    2.90
   2   6  -3   30.40    3.90
  -2   6   3   26.80    3.70
   2   6  -3   29.50    3.30
  -2   6   3   27.40    4.30
  -1  -6   3  223.08   12.70
   1  -6  -3  209.88   12.10
   1  -6  -3  216.38   11.80
   1  -6  -3  212.58   12.30
  -1  -6   3  210.58   11.80
  -1  -6   3  213.68   11.60
  -1   6   3  204.88   12.20
  -1   6   3  196.18   11.80
   1   6  -3  205.58   11.70
  -1   6   3  199.88   12.40
   1   6  -3  202.68   12.40
   1   6  -3  209.98   11.70
   0  -6  -3  178.88    9.30
   0  -6  -3  175.38   10.50
   0  -6   3  166.78   10.40
   0  -6  -3  156.68   10.10
   0  -6   3  171.78   10.00
   0   6   3  158.68   10.20
   0   6  -3  164.38    9.90
   0   6  -3  176.28   10.50
   0   6  -3  170.78    9.80
   0   6   3  163.08   10.70
   0   6   3  170.28    9.40
  -1  -6  -3  155.38    9.50
   1  -6   3  154.78    8.50
  -1  -6  -3  147.79    7.70
   1  -6   3  167.68   10.70
   1   6   3  155.28   10.40
   1   6   3  150.18    7.80
  -1   6  -3  142.39    9.10
  -1   6  -3  151.38   10.50
  -1   6  -3  151.98    8.50
  -2  -6  -3   47.00    5.10
   2  -6   3   38.90    5.60
   2  -6   3   37.30    3.10
  -2   6  -3   39.10    4.60
  -2   6  -3   40.40    3.10
   2   6   3   41.00    5.70
   3  -6   3  495.85   24.00
   3  -6   3  484.45   26.60
   3  -6   3  499.25   23.90
  -3  -6  -3  475.75   25.50
   3   6   3  465.85   23.20
   3   6   3  460.65   23.20
   3   6   3  437.36   26.20
  -3   6  -3  449.46   25.30
   4  -6   3   96.19    7.10
   4  -6   3   99.49   10.40
  -4  -6  -3   88.99    8.80
   4  -6   3   93.29    7.10
   4   6   3   94.99    6.20
   4   6   3  102.99    6.40
   4   6   3   91.59   10.10
  -4   6  -3  114.89    9.60
   5  -6   3   11.90    3.90
  -5  -6  -3   14.00    5.10
   5  -6   3    8.30    6.10
  -5   6  -3   13.00    5.10
   5   6   3    1.30    6.60
   5   6   3    7.10    3.10
  -6  -6  -3    9.10    5.00
   6  -6   3   14.10    4.50
   6  -6   3   15.20    7.30
  -6   6  -3   20.00    5.60
   6   6   3   24.30    4.10
   6   6   3   16.60    6.90
   7  -6   3   11.30    7.60
  -7  -6  -3    7.60    5.10
  -7   6  -3   18.50    6.80
   7   6   3   10.00    7.90
  -8  -6  -3    4.90    5.60
   8  -6   3   -6.10    8.60
  -8   6  -3   -1.90    4.80
   8   6   3    0.30    8.10
   9  -6   3   31.20   12.10
  -9  -6  -3   20.10    7.40
   9   6   3   44.00   11.70
  -9   6  -3   38.80    9.40
   9  -7  -3   -1.20    8.00
   9   7  -3    7.90    8.70
   8  -7  -3   14.90    8.10
   8   7  -3   20.00    6.20
  -8   7   3    7.50    6.90
   8   7  -3   11.10    7.80
   7  -7  -3    1.90    6.30
  -7  -7   3    6.00    4.20
  -7  -7   3    0.30    6.00
  -7   7   3   14.60    5.80
   7   7  -3   18.60    5.50
  -7   7   3    8.70    6.30
  -6  -7   3   22.70    4.80
   6  -7  -3   15.70    6.80
  -6  -7   3   13.00    6.70
   6   7  -3   19.40    5.30
  -6   7   3   13.70    5.80
  -6   7   3   19.30    5.50
  -5  -7   3   22.00    4.50
   5  -7  -3   25.80    6.30
  -5  -7   3   15.50    6.60
   5   7  -3   13.00    4.90
  -5   7   3   22.10    5.20
  -5   7   3   17.50    5.70
  -4  -7   3  136.69    8.90
   4  -7  -3  116.19   11.10
  -4  -7   3  119.79   12.30
   4   7  -3  128.99    9.70
  -4   7   3  132.59    9.80
  -4   7   3  138.59   11.00
  -3  -7   3  429.56   24.00
  -3  -7   3  395.86   21.10
   3  -7  -3  381.06   22.60
   3  -7  -3  421.66   21.70
  -3   7   3  391.36   22.60
   3   7  -3  398.86   21.70
  -3   7   3  392.46   21.70
   3   7  -3  416.36   21.20
  -2  -7   3  131.09    9.80
  -2  -7   3  117.89    7.50
   2  -7  -3  112.39    9.00
   2  -7  -3  124.59    8.20
  -2   7   3  105.19    8.50
   2   7  -3  119.09    7.80
   2   7  -3  120.89    7.90
  -2   7   3  118.19    7.90
  -1  -7   3  105.09    8.50
  -1  -7   3  106.49    7.30
   1  -7  -3  110.09    8.10
   1  -7  -3  102.59    7.20
   1  -7  -3  108.89    7.70
   1   7  -3  114.59    7.40
   1   7  -3  120.09    7.70
  -1   7   3  111.29    7.70
  -1   7   3  119.59    8.00
   1   7  -3  119.49    8.20
   0  -7  -3  645.44   33.00
   0  -7   3  628.94   32.60
   0  -7  -3  635.24   32.90
   0  -7   3  623.94   32.90
   0  -7  -3  657.23   31.90
   0   7  -3  667.13   32.60
   0   7  -3  656.73   32.60
   0   7  -3  643.44   33.00
   0   7   3  628.84   32.10
   0   7   3  649.43   33.40
   1  -7   3  344.97   19.30
   1  -7   3  340.27   17.50
  -1  -7  -3  360.76   17.00
  -1  -7  -3  331.17   18.60
   1   7   3  342.87   17.20
   1   7   3  317.27   19.30
  -1   7  -3  358.06   17.60
  -2  -7  -3   57.09    6.00
   2  -7   3   43.10    6.50
   2  -7   3   51.09    3.60
  -2   7  -3   79.19    6.50
  -2   7  -3   68.59    3.70
   2   7   3   72.19    7.30
   3  -7   3  103.69    6.30
  -3  -7  -3  116.99    8.80
   3  -7   3  107.29    6.20
   3  -7   3   98.79    9.90
   3   7   3  110.29    5.80
  -3   7  -3  102.89    8.40
   3   7   3  110.29    5.70
   3   7   3   97.39    9.70
   4  -7   3    3.00    5.50
  -4  -7  -3    0.90    3.70
   4  -7   3    3.10    2.30
   4  -7   3    6.50    2.60
   4   7   3    7.90    2.20
   4   7   3   10.40    5.40
  -4   7  -3   11.40    4.20
   4   7   3    8.90    2.10
   5  -7   3   75.49   10.40
  -5  -7  -3   68.89    8.30
   5  -7   3   69.79    6.60
   5   7   3   60.39    9.60
   5   7   3   73.69    6.00
  -5   7  -3   65.19    8.70
   5   7   3   74.69    8.40
   6  -7   3   70.79   10.50
   6  -7   3   44.00    6.10
  -6  -7  -3   62.29    8.70
   6   7   3   64.89   10.60
  -6   7  -3   54.79    8.10
   6   7   3   62.19    5.90
   7  -7   3    8.70    7.50
  -7  -7  -3   13.50    6.10
   7   7   3   14.20    8.50
  -7   7  -3   12.90    6.40
  -8  -7  -3   16.90    6.30
   8  -7   3   20.60    9.20
   8   7   3    5.70    8.10
  -8   7  -3    9.00    6.40
  -9  -7  -3    3.30    6.60
   9  -7   3    2.30    9.10
  -9   7  -3   -3.00    6.60
   9   7   3    2.40    8.70
   9  -8  -3   16.70    8.90
   9   8  -3    6.30    8.60
   8  -8  -3   28.70    9.30
  -8   8   3   33.80    9.00
   8   8  -3   49.10   10.70
   8   8  -3   34.50    6.80
  -7  -8   3   38.20    6.50
  -7  -8   3   47.00    9.90
   7  -8  -3   45.30    9.00
   7   8  -3   69.89    8.30
  -7   8   3   35.50    8.60
   6  -8  -3   23.60    6.70
  -6  -8   3   22.30    7.50
  -6  -8   3   22.50    5.10
   6   8  -3   34.80    6.00
  -6   8   3   25.60    5.70
  -6   8   3   37.30    8.00
  -5  -8   3   19.60    7.10
   5  -8  -3   20.30    6.50
  -5  -8   3   30.70    5.00
  -5   8   3   49.40    6.20
  -5   8   3   34.90    7.10
   5   8  -3   41.10    5.90
   4  -8  -3    3.70    5.40
  -4  -8   3    3.70    2.90
  -4  -8   3    1.00    4.90
  -4   8   3    6.10    4.50
   4   8  -3   -0.20    3.50
  -4   8   3    7.20    3.50
   3  -8  -3    7.60    2.90
  -3  -8   3   13.60    2.80
   3  -8  -3    6.20    4.50
  -3  -8   3    3.80    4.50
  -3   8   3    3.80    2.90
   3   8  -3    0.40    2.60
  -3   8   3    9.50    4.20
  -2  -8   3   25.60    3.50
   2  -8  -3   23.70    3.80
   2  -8  -3   27.10    5.10
  -2  -8   3   33.60    5.40
  -2   8   3   23.40    3.70
  -2   8   3   22.10    4.20
   2   8  -3   25.00    4.00
   2   8  -3   25.60    3.90
  -1  -8   3  788.22   39.90
  -1  -8   3  766.72   39.10
   1  -8  -3  791.72   39.80
   1  -8  -3  765.72   39.20
   1   8  -3  782.92   39.30
  -1   8   3  773.32   39.20
  -1   8   3  787.52   39.40
   1   8  -3  753.72   38.90
   0  -8   3  430.46   23.20
   0  -8  -3  430.76   22.00
   0  -8   3  428.76   22.60
   0  -8  -3  435.86   23.10
   0  -8  -3  436.26   23.20
   0   8  -3  436.36   22.70
   0   8   3  434.66   22.20
   0   8  -3  426.46   22.50
   0   8   3  436.46   23.50
   1  -8   3  614.04   32.10
  -1  -8  -3  634.84   29.70
   1  -8   3  585.24   30.10
  -1  -8  -3  584.74   31.30
   1   8   3  606.54   29.80
  -1   8  -3  610.94   31.10
  -1   8  -3  613.04   30.10
   1   8   3  590.84   32.10
   2  -8   3  173.98   12.80
  -2  -8  -3  173.58   11.60
  -2  -8  -3  186.58    9.20
  -2   8  -3  175.28   11.50
   2   8   3  189.58    9.20
   2   8   3  187.18   12.90
  -3  -8  -3  133.99   10.20
   3  -8   3  142.49   12.50
   3   8   3  144.99   11.70
   3   8   3  137.79    7.10
   3   8   3  141.19    7.30
  -3   8  -3  136.39   10.50
  -4  -8  -3   29.60    5.60
   4  -8   3   34.00    3.50
   4  -8   3   41.10    3.50
   4  -8   3   37.80    7.50
   4   8   3   26.80    7.10
  -4   8  -3   28.80    5.60
   4   8   3   35.20    3.20
   4   8   3   35.00    3.20
   5  -8   3   23.60    3.80
  -5  -8  -3   13.40    5.10
   5  -8   3    6.70    6.70
   5   8   3   17.00    3.10
   5   8   3   11.00    6.50
  -5   8  -3   18.90    5.50
   6  -8   3   16.50    8.10
  -6  -8  -3   11.60    5.30
   6   8   3   18.40    5.40
   6   8   3   13.90    7.20
  -6   8  -3   15.00    5.90
  -7  -8  -3   31.20    7.10
   7  -8   3   47.30   10.70
   7   8   3   20.60    8.30
  -7   8  -3   31.40    8.10
   8  -8   3   24.80    9.60
  -8  -8  -3   14.20    6.30
   8   8   3   -4.80    7.70
  -8   8  -3    9.60    6.20
   9  -8   3   18.20   10.60
  -9  -8  -3   -4.00    6.10
  -9   8  -3   -3.90    6.10
   9   8   3   17.70   10.30
   9  -9  -3   -1.70    8.60
  -9   9   3   -5.80    6.90
   9   9  -3   22.20   10.00
   8  -9  -3   -5.10    7.30
   8   9  -3    1.20    7.40
  -8   9   3   11.00    6.80
   8   9  -3   13.70    9.70
   7  -9  -3    7.60    6.90
  -7  -9   3   21.70    5.40
  -7  -9   3    5.30    7.10
   7   9  -3   22.50    5.70
  -7   9   3   18.40    7.30
   6  -9  -3   68.09   10.30
  -6  -9   3   47.50    9.80
  -6  -9   3   72.19    7.70
   6   9  -3   52.89    7.20
  -6   9   3   67.89   10.20
  -6   9   3   69.19    7.70
   5  -9  -3    4.80    6.50
  -5  -9   3   12.00    6.50
  -5  -9   3    6.70    3.80
   5   9  -3    2.30    4.10
  -5   9   3    3.80    5.40
  -5   9   3    5.70    3.80
  -4  -9   3   74.39    6.70
   4  -9  -3   75.09    9.30
  -4  -9   3   71.89    9.60
  -4   9   3   75.89    7.20
   4   9  -3   91.49    7.80
  -4   9   3   94.19    9.80
  -3  -9   3   13.30    5.30
   3  -9  -3   28.40    5.90
   3  -9  -3   25.50    4.10
  -3  -9   3   21.60    3.60
   3   9  -3   32.00    4.60
  -3   9   3   29.80    5.40
  -3   9   3   31.00    4.20
  -2  -9   3  483.25   27.90
  -2  -9   3  510.95   26.20
   2  -9  -3  467.45   27.40
   2  -9  -3  493.75   26.20
   2   9  -3  533.35   26.30
  -2   9   3  525.35   27.10
  -2   9   3  508.15   26.30
   1  -9  -3   90.19    7.30
   1  -9  -3  112.59    8.50
  -1  -9   3   96.79    8.10
  -1  -9   3  107.59    7.70
  -1   9   3   92.19    7.50
  -1   9   3   98.79    7.80
   1   9  -3  109.89    7.40
   0  -9   3  173.88   11.90
   0  -9  -3  190.78   10.50
   0  -9  -3  196.68   12.00
   0  -9   3  185.68   11.30
   0   9  -3  193.08   11.40
   0   9   3  189.08   10.80
   0   9  -3  186.38   11.30
   0   9   3  190.78   12.50
  -1  -9  -3  103.79    8.00
   1  -9   3  103.09    6.50
  -1  -9  -3  105.49    6.00
   1  -9   3  105.29    8.90
  -1   9  -3  100.09    6.40
   1   9   3   92.89    8.70
  -1   9  -3  102.79    7.60
   1   9   3  106.99    6.30
   2  -9   3  321.67   20.00
  -2  -9  -3  338.97   16.60
  -2  -9  -3  342.97   19.00
  -2   9  -3  331.07   18.80
   2   9   3  322.67   20.00
   2   9   3  337.47   16.60
   3  -9   3  210.28   15.00
  -3  -9  -3  192.78   13.10
  -3   9  -3  199.88   13.20
   3   9   3  198.08   10.20
   3   9   3  194.38   14.50
   3   9   3  203.78   10.10
   4  -9   3   41.40    8.10
  -4  -9  -3   37.50    5.90
   4   9   3   31.40    3.00
   4   9   3   31.50    2.90
  -4   9  -3   35.20    6.50
   4   9   3   30.40    7.40
  -5  -9  -3    4.40    4.50
   5  -9   3    2.50    7.20
   5  -9   3   12.00    2.80
  -5   9  -3    5.80    4.70
   5   9   3    6.10    7.10
   5   9   3    8.70    2.50
  -6  -9  -3   34.40    6.70
   6  -9   3   28.40    8.50
   6   9   3   14.70    7.60
  -6   9  -3   30.30    6.70
  -7  -9  -3    3.50    5.20
   7  -9   3    7.40    7.50
  -7   9  -3   10.70    6.70
   7   9   3    5.20    8.30
  -8  -9  -3    7.90    5.90
   8  -9   3   15.30   10.20
  -8   9  -3   14.20    7.50
   8   9   3    3.00    9.60
   9  -9   3   15.30   11.40
  -9  -9  -3    3.80    7.20
  -9   9  -3    7.60    7.90
   9   9   3   -5.50   10.00
   9 -10  -3   13.40    9.40
  -9  10   3    8.40    7.90
   9  10  -3    8.50   10.50
   8 -10  -3    3.60    7.50
  -8  10   3   14.60    8.20
   8  10  -3   -0.10    7.90
   7 -10  -3   11.70    8.50
  -7 -10   3   28.20    5.90
   7  10  -3   20.90    5.80
  -7  10   3   28.40    7.70
  -6 -10   3   14.90    7.20
   6 -10  -3   29.80    7.70
  -6 -10   3   27.50    5.40
   6  10  -3   20.80    5.30
  -6  10   3   20.70    6.60
  -5 -10   3   46.00    8.80
   5 -10  -3   37.80    8.40
  -5 -10   3   37.20    5.40
  -5  10   3   41.60    5.50
   5  10  -3   35.00    5.80
  -5  10   3   34.70    7.20
  -4 -10   3   32.90    5.00
   4 -10  -3   23.20    6.70
   4 -10  -3   25.80    4.80
  -4 -10   3   42.00    8.10
   4  10  -3   30.80    5.20
  -4  10   3   26.30    6.30
  -4  10   3   34.90    4.90
  -3 -10   3  423.46   25.80
   3 -10  -3  428.86   25.30
   3 -10  -3  424.56   23.20
  -3 -10   3  426.76   23.30
  -3  10   3  459.45   23.20
  -3  10   3  408.86   24.50
   3  10  -3  465.55   23.60
   2 -10  -3   16.60    5.10
  -2 -10   3   28.30    4.10
   2 -10  -3   20.50    3.80
  -2 -10   3   29.40    6.00
  -2  10   3   24.70    5.10
   2  10  -3   32.20    4.30
  -2  10   3   24.00    3.90
  -1 -10   3  253.77   15.60
  -1 -10   3  243.58   14.90
   1 -10  -3  252.47   14.80
   1 -10  -3  249.78   15.60
  -1  10   3  260.77   14.90
   1  10  -3  257.57   14.40
  -1  10   3  264.77   15.10
   0 -10   3   -2.90    3.10
   0 -10   3   -1.20    2.40
   0 -10  -3    1.10    1.80
   0 -10  -3   -1.70    3.20
   0  10  -3   -4.30    2.10
   0  10   3   -1.90    3.00
   0  10  -3   -5.30    2.50
   0  10   3    3.80    2.40
   1 -10   3  167.38   11.70
   1 -10   3  169.68    9.00
  -1 -10  -3  163.68    8.60
  -1 -10  -3  151.38   10.50
  -1  10  -3  148.29    8.90
   1  10   3  139.49    8.70
   1  10   3  140.09   11.60
  -1  10  -3  153.38   10.50
  -2 -10  -3   78.19    4.80
   2 -10   3   72.69    8.70
  -2 -10  -3   74.29    7.50
  -2  10  -3   70.69    7.20
   2  10   3   87.19    8.90
   2  10   3   82.09    4.80
  -3 -10  -3  267.07   15.60
   3 -10   3  249.08   17.30
   3  10   3  237.78   16.80
   3  10   3  239.78   12.20
  -3  10  -3  240.28   15.40
   3  10   3  236.78   12.30
  -4 -10  -3   49.80    7.40
   4 -10   3   56.09    9.30
  -4  10  -3   58.89    7.50
   4  10   3   53.79    4.00
   4  10   3   47.80    3.60
   4  10   3   51.99    8.90
   5 -10   3   28.60    7.90
  -5 -10  -3   16.80    5.30
   5  10   3   14.00    2.60
  -5  10  -3   14.70    5.70
   5  10   3   22.50    8.30
   6 -10   3    8.10    7.40
  -6 -10  -3    6.30    4.60
  -6  10  -3    9.10    5.20
   6  10   3    6.60    7.00
   7 -10   3   35.00   10.10
  -7 -10  -3    7.90    5.60
  -7  10  -3   19.30    7.10
   7  10   3   21.90    8.60
  -8 -10  -3   25.50    8.00
   8 -10   3   26.90   10.80
   8  10   3   17.60   10.20
  -8  10  -3   11.90    8.10
   9 -10   3   14.50   11.50
  -9 -10  -3   23.20    8.90
   9  10   3    9.60   10.00
  -9  10  -3    1.10    8.10
   9 -11  -3    7.00    9.80
   8 -11  -3    6.00    7.80
  -8  11   3   -6.80    6.80
   8  11  -3   11.50   10.00
   7 -11  -3   -5.50    6.50
  -7 -11   3   -2.90    4.50
  -7  11   3    1.80    5.70
   7  11  -3   -9.80    4.20
   7  11  -3    3.70    7.00
  -6 -11   3   31.20    5.60
  -6 -11   3   21.90    8.60
   6 -11  -3   20.30    7.60
  -6  11   3   19.00    6.60
   6  11  -3   29.90    5.80
   5 -11  -3    0.30    6.50
  -5 -11   3   13.00    7.10
  -5 -11   3   11.00    4.20
   5  11  -3    7.30    4.10
  -5  11   3   17.30    4.00
  -5  11   3    9.70    6.10
  -4 -11   3  222.48   14.50
  -4 -11   3  226.38   17.70
   4 -11  -3  241.38   14.30
   4 -11  -3  243.68   17.30
  -4  11   3  249.88   16.80
   4  11  -3  256.27   15.00
  -4  11   3  229.78   14.00
  -3 -11   3   99.39    7.60
   3 -11  -3   94.89    7.30
   3 -11  -3   93.39   10.40
  -3 -11   3   93.99   10.60
   3  11  -3   83.99    7.60
  -3  11   3   70.29    8.40
  -3  11   3   89.19    7.00
   2 -11  -3   28.50    5.90
  -2 -11   3   23.20    5.30
  -2 -11   3   37.10    5.00
   2 -11  -3   30.70    4.40
  -2  11   3   47.70    5.20
  -2  11   3   39.60    5.70
   2  11  -3   36.30    4.70
   1 -11  -3   90.69    8.90
  -1 -11   3   73.69    7.90
  -1 -11   3   88.99    7.50
  -1  11   3   94.79    7.60
   1  11  -3   96.59    7.40
  -1  11   3   93.89    7.80
   0 -11   3  242.88   15.10
   0 -11   3  254.47   14.20
   0 -11  -3  243.18   15.00
   0  11  -3  231.38   14.00
   0  11   3  247.28   15.30
   0  11  -3  228.98   14.00
   0  11   3  256.17   13.90
   1 -11   3  334.17   20.10
  -1 -11  -3  353.46   17.30
   1 -11   3  327.27   17.50
  -1 -11  -3  354.86   19.50
  -1  11  -3  326.87   17.50
  -1  11  -3  328.37   18.80
   1  11   3  333.47   19.90
   1  11   3  327.57   17.50
  -2 -11  -3   13.10    4.20
   2 -11   3   15.30    5.40
  -2 -11  -3   13.40    2.10
   2  11   3   11.70    2.00
  -2  11  -3    9.20    3.80
   2  11   3   10.10    5.10
  -3 -11  -3   15.80    5.10
   3 -11   3   14.20    6.50
  -3  11  -3    6.10    4.30
   3  11   3   11.10    1.70
   3  11   3   13.50    1.90
   3  11   3    5.30    5.80
  -4 -11  -3  137.59   11.30
   4 -11   3  146.99   14.00
   4  11   3  136.49    7.40
  -4  11  -3  135.19   11.90
   4  11   3  133.59   13.40
   4  11   3  130.49    7.60
  -5 -11  -3   42.30    7.10
   5 -11   3   43.40    9.70
  -5  11  -3   36.90    7.00
   5  11   3   53.29    9.70
   6 -11   3   50.89   10.80
  -6 -11  -3   49.50    7.90
   6  11   3   54.29   10.40
  -6  11  -3   47.50    9.00
  -7 -11  -3    3.30    6.00
   7 -11   3    4.40    7.80
  -7  11  -3    1.90    6.50
   7  11   3  -11.40    6.90
  -8 -11  -3    6.80    6.80
   8 -11   3  -13.60    9.20
  -8  11  -3   -0.60    6.80
   8  11   3   12.90    9.30
   8 -12  -3    9.90    9.40
  -8  12   3  -12.80    6.40
   8  12  -3    5.90    9.20
   7 -12  -3   36.50   10.40
   7  12  -3   41.60    7.20
  -7  12   3   39.10    8.90
   7  12  -3   58.29   10.90
  -6 -12   3   -4.70    5.70
  -6 -12   3   10.70    4.70
   6 -12  -3   11.40    7.60
   6  12  -3    2.10    4.20
  -6  12   3    6.10    5.60
  -5 -12   3   75.59    7.80
  -5 -12   3   55.49    9.70
   5 -12  -3   59.59    9.60
   5  12  -3   56.39    7.00
  -5  12   3   76.39   10.20
   4 -12  -3    8.30    7.30
  -4 -12   3    9.80    5.90
  -4 -12   3    9.70    3.90
   4  12  -3   12.60    4.50
  -4  12   3   11.50    3.40
  -4  12   3   24.00    6.40
  -3 -12   3  120.99   12.50
  -3 -12   3  130.89    9.80
   3 -12  -3  151.38   12.60
   3 -12  -3  131.69    9.30
   3  12  -3  139.29    9.70
  -3  12   3  152.88   11.50
  -3  12   3  148.59    9.30
   2 -12  -3   66.69    8.20
  -2 -12   3   60.89    6.80
   2 -12  -3   69.89    6.50
  -2 -12   3   73.49    8.20
  -2  12   3   68.79    7.50
  -2  12   3   67.49    6.40
   2  12  -3   62.19    6.30
  -1 -12   3  588.74   31.50
  -1 -12   3  593.94   31.20
   1 -12  -3  569.84   31.80
  -1  12   3  589.44   31.00
   1  12  -3  581.34   30.50
  -1  12   3  586.34   30.90
   0 -12   3   13.50    3.40
   0 -12   3   18.50    5.00
   0 -12  -3   19.60    5.00
   0  12  -3   13.00    3.90
   0  12   3   26.30    5.40
   0  12   3   21.80    3.60
   1 -12   3  344.27   21.60
  -1 -12  -3  374.76   18.70
  -1 -12  -3  377.76   21.00
  -1  12  -3  360.26   20.50
   1  12   3  361.96   19.00
   1  12   3  324.17   21.20
  -1  12  -3  360.86   18.80
  -1  12  -3  374.56   19.10
  -2 -12  -3   54.49    4.30
   2 -12   3   35.30    7.20
  -2 -12  -3   49.99    6.60
   2  12   3   43.20    7.50
   2  12   3   53.79    4.20
  -2  12  -3   54.79    6.70
   3 -12   3  227.98   17.00
  -3 -12  -3  218.48   15.00
  -3 -12  -3  231.68   11.90
   3  12   3  212.98   16.60
   3  12   3  224.38   11.70
  -3  12  -3  229.28   15.60
   4 -12   3   17.90    7.40
  -4 -12  -3   17.90    6.00
   4  12   3   16.30    2.10
  -4  12  -3   16.40    5.40
   4  12   3   17.80    7.10
  -5 -12  -3   51.89    7.80
   5 -12   3   24.60    8.70
  -5  12  -3   46.30    7.60
   5  12   3   43.20    9.10
   6 -12   3    3.20    7.90
  -6 -12  -3    3.00    4.80
   6  12   3   -2.60    6.00
  -6  12  -3   20.20    7.00
   7 -12   3   31.40   11.00
  -7 -12  -3   43.20    8.20
   7  12   3   50.29   11.30
  -7  12  -3   25.00    8.00
   8 -12   3   11.10   10.00
  -8 -12  -3   17.50    7.40
   8  12   3   -4.40   10.10
  -8  12  -3   14.30    7.50
   8 -13  -3    2.90    9.50
  -8  13   3    6.00    7.40
   8  13  -3   -1.70    8.10
   7 -13  -3   29.60    9.90
  -7  13   3   19.80    8.70
   7  13  -3   22.50    9.00
   6 -13  -3    1.80    6.80
  -6 -13   3    4.70    4.50
   6  13  -3    8.40    4.90
  -6  13   3   12.40    6.50
   5 -13  -3   26.40    8.70
  -5 -13   3   30.80    5.60
  -5 -13   3   41.20    8.80
  -5  13   3   34.10    7.50
   5  13  -3   30.30    5.50
  -4 -13   3    2.80    5.70
   4 -13  -3   10.10    6.40
  -4 -13   3    6.50    3.80
   4  13  -3    7.40    3.90
  -4  13   3   11.60    3.20
  -4  13   3   10.10    6.10
   3 -13  -3  122.39    8.70
  -3 -13   3  115.99    9.50
  -3 -13   3  113.39   11.90
   3 -13  -3  130.19   12.80
   3  13  -3  121.99    9.30
  -3  13   3  112.09   10.90
  -3  13   3  140.99    8.80
   2 -13  -3  196.38   15.20
   2 -13  -3  226.98   13.20
  -2 -13   3  218.88   15.60
  -2 -13   3  190.78   13.70
  -2  13   3  243.98   15.00
  -2  13   3  207.68   13.40
   2  13  -3  245.18   13.50
  -1 -13   3   10.10    4.40
  -1 -13   3   -3.30    3.10
   1 -13  -3    0.00    4.30
  -1  13   3    3.80    3.50
  -1  13   3    7.90    4.00
   1  13  -3    4.80    3.30
   0 -13   3   22.90    4.30
   0 -13  -3   32.90    5.80
   0 -13   3   36.90    6.00
   0  13   3   32.80    6.00
   0  13  -3   33.10    5.00
   0  13   3   29.20    4.40
   1 -13   3   12.00    5.40
  -1 -13  -3    4.30    4.00
  -1 -13  -3    0.00    1.80
  -1  13  -3    1.50    3.20
   1  13   3    2.20    4.40
  -1  13  -3    2.60    2.40
   1  13   3    5.20    2.60
  -1  13  -3    2.70    2.40
  -2 -13  -3  152.88   11.60
  -2 -13  -3  150.28    9.00
   2 -13   3  151.58   13.30
   2  13   3  163.28   14.00
  -2  13  -3  160.28   11.60
   2  13   3  159.78    9.20
   3 -13   3   47.10    9.10
  -3 -13  -3   40.30    3.60
  -3 -13  -3   37.20    6.50
   3  13   3   36.60    3.30
   3  13   3   41.60    8.20
  -3  13  -3   43.60    6.70
   4 -13   3   73.69   10.80
  -4 -13  -3   55.79    8.20
   4  13   3   68.09    4.90
  -4  13  -3   65.79    8.80
   4  13   3   79.89   10.70
   5 -13   3    5.50    7.80
  -5 -13  -3   -0.20    4.40
   5  13   3   11.40    7.10
  -5  13  -3    1.90    5.40
   6 -13   3    6.20    9.10
  -6 -13  -3   22.80    6.50
  -6  13  -3   26.30    7.80
   6  13   3   17.50    8.60
   7 -13   3    7.30    9.40
  -7 -13  -3   18.60    6.50
   7  13   3   10.30    9.00
  -7  13  -3    1.40    6.70
   8 -13   3    3.60   10.90
  -8 -13  -3   14.30    7.20
   8  13   3   27.80   12.70
  -8  13  -3   13.60    8.40
   8 -14  -3   18.80    9.60
  -8  14   3    4.60    8.10
   8  14  -3   -2.60    8.00
   7 -14  -3   24.60   10.10
  -7  14   3   12.80    7.40
   7  14  -3   18.90    9.10
   6 -14  -3   42.90    9.90
  -6 -14   3   45.50    7.20
  -6  14   3   35.90    8.40
   6  14  -3   45.80   10.00
   6  14  -3   44.50    6.60
   5 -14  -3   -0.30    6.10
  -5 -14   3   -0.50    3.80
   5  14  -3    2.10    4.10
  -5  14   3    6.60    6.50
  -4 -14   3    3.60    3.60
  -4 -14   3    6.50    5.60
   4 -14  -3    8.60    6.40
  -4  14   3    7.70    5.20
   4  14  -3    5.90    3.90
   3 -14  -3   50.09    5.80
  -3 -14   3   40.30    8.00
   3 -14  -3   44.20    8.60
  -3 -14   3   51.29    6.50
  -3  14   3   57.09    5.70
   3  14  -3   50.49    6.10
  -3  14   3   47.50    7.40
  -2 -14   3   39.20    6.00
   2 -14  -3   42.80    7.70
  -2 -14   3   43.40    7.40
  -2  14   3   35.80    5.20
  -2  14   3   34.70    6.00
   2  14  -3   48.80    5.80
  -1 -14   3   49.40    6.50
   1 -14  -3   53.29    7.70
  -1 -14   3   40.40    6.30
  -1  14   3   38.60    5.80
  -1  14   3   41.50    6.20
   1  14  -3   34.20    5.20
   0 -14  -3   97.09    9.40
   0 -14   3   76.59    8.70
   0  14   3   73.59    8.50
   0  14   3   90.69    7.70
   0  14  -3   90.49    8.20
  -1 -14  -3   56.59    7.50
   1 -14   3   41.00    7.70
  -1  14  -3   57.19    6.80
  -1  14  -3   63.09    5.70
   1  14   3   75.79    6.00
   1  14   3   75.69    9.00
  -1  14  -3   58.59    5.40
   2 -14   3   74.89    9.80
  -2 -14  -3   75.59    8.50
  -2 -14  -3   62.49    5.20
   2  14   3   65.49    5.40
  -2  14  -3   62.09    7.60
   2  14   3   61.19    9.00
   3 -14   3   42.90    9.20
  -3 -14  -3   66.69    8.60
   3  14   3   48.40    4.10
  -3  14  -3   60.99    8.20
   3  14   3   47.70    9.00
   4 -14   3   17.90    8.20
  -4 -14  -3   19.40    5.50
   4  14   3   17.70    7.50
  -4  14  -3   21.10    5.80
  -5 -14  -3   21.50    6.60
   5 -14   3   32.40    8.80
   5  14   3   10.60    7.80
  -5  14  -3   11.80    5.80
   6 -14   3   15.50    8.50
  -6 -14  -3    1.40    4.90
   6  14   3   11.90    9.10
  -6  14  -3   -9.70    5.40
  -7 -14  -3   14.10    6.70
   7 -14   3   21.50   10.10
   7  14   3   38.40   12.10
  -7  14  -3   35.60    9.20
  -8 -14  -3   -2.60    6.60
   8 -14   3    7.40    9.70
  -8  14  -3    5.40    7.90
   8  14   3    4.80    9.50
   8 -15  -3    3.70    8.80
  -8  15   3   25.40    8.60
   8  15  -3    5.90    9.00
   7 -15  -3    8.80    9.40
   7  15  -3   15.90    8.80
  -7  15   3   13.10    7.20
  -6 -15   3    8.70    5.00
   6 -15  -3   -2.00    6.90
   6  15  -3    3.00    4.60
   6  15  -3    3.20    7.00
  -6  15   3   -0.50    5.80
  -5 -15   3    8.10    4.40
   5 -15  -3   17.30    7.70
   5  15  -3   11.20    4.30
  -5  15   3    8.20    6.10
  -4 -15   3   41.90    6.20
  -4 -15   3   40.80    8.50
   4 -15  -3   29.20    8.00
   4  15  -3   21.20    4.80
  -4  15   3   18.30    6.10
  -3 -15   3   93.39   10.90
   3 -15  -3   94.59   11.30
  -3 -15   3   77.09    8.60
  -3  15   3   79.29    6.90
  -3  15   3   88.69    9.80
   3  15  -3   74.39    7.50
  -2 -15   3   85.59    8.50
  -2 -15   3   88.59   10.10
   2 -15  -3   97.79   11.00
  -2  15   3   84.89    7.60
  -2  15   3   72.29    8.70
   2  15  -3   73.99    7.30
   1 -15  -3   -0.70    4.90
  -1 -15   3    7.60    4.70
  -1  15   3    6.50    4.10
  -1  15   3   11.50    4.40
   1  15  -3    6.70    3.70
   0 -15  -3   14.20    5.20
   0 -15   3   15.20    5.40
   0  15  -3   -0.60    3.40
   0  15   3    9.70    3.90
   0  15   3   16.40    5.60
   0  15  -3    8.50    3.90
   1 -15   3   50.59    8.60
  -1 -15  -3   61.99    7.60
  -1  15  -3   43.00    4.90
   1  15   3   49.40    7.80
  -1  15  -3   49.70    6.60
   1  15   3   54.59    5.50
  -1  15  -3   46.60    5.10
  -2 -15  -3   14.80    5.10
   2 -15   3   35.00    8.50
   2  15   3   30.30    7.20
   2  15   3   23.10    3.50
  -2  15  -3   15.90    5.30
   3 -15   3   -2.10    7.30
  -3 -15  -3    6.10    4.80
   3  15   3   13.30    6.80
   3  15   3   10.70    2.40
  -3  15  -3    4.90    5.00
  -4 -15  -3   -1.30    4.40
   4 -15   3   -0.30    6.40
   4  15   3  -10.30    5.60
  -4  15  -3   -3.20    4.40
   5 -15   3   50.69   10.70
  -5 -15  -3   62.19    8.80
  -5  15  -3   44.50    8.40
   5  15   3   54.69   10.80
  -6 -15  -3    7.90    5.80
   6 -15   3    3.60    8.50
  -6  15  -3   15.70    6.80
   6  15   3   14.90    9.20
   7 -15   3  -13.50    9.30
  -7 -15  -3   14.90    7.50
   7  15   3    2.00    9.50
  -7  15  -3   19.10    7.70
   8 -15   3   -5.80    9.20
  -8 -15  -3   -3.40    6.30
  -8  15  -3    7.60    8.50
   8  15   3    3.50   11.50
   8 -16  -3    1.80   10.60
   7 -16  -3   10.00    9.70
   7  16  -3    8.40    8.70
  -7  16   3   11.70    7.30
   6 -16  -3   -0.40    7.60
  -6 -16   3    5.30    4.80
   6  16  -3    9.90    8.30
  -6  16   3    2.20    7.00
  -5 -16   3   22.60    5.70
   5 -16  -3   10.60    7.50
   5  16  -3   16.40    7.50
  -5  16   3   16.80    7.40
   5  16  -3   17.10    5.00
   4 -16  -3   35.60    8.60
  -4 -16   3   36.10    6.30
   4  16  -3   33.50    5.40
   4  16  -3   27.10    7.50
  -4  16   3   30.30    7.00
   3 -16  -3   52.49    9.10
  -3 -16   3   55.29    7.00
   3  16  -3   41.70    5.80
  -3  16   3   29.50    6.80
  -3  16   3   49.70    5.40
   2 -16  -3   16.90    6.50
  -2 -16   3   10.30    4.70
   2  16  -3   15.80    4.30
  -2  16   3   21.60    5.40
  -2  16   3   19.70    4.60
   1 -16  -3   43.30    7.90
  -1 -16   3   58.89    8.10
  -1  16   3   60.49    7.40
   1  16  -3   63.99    7.00
   1  16  -3   57.79    7.50
  -1  16   3   64.79    7.70
   0 -16   3   65.79    8.50
   0 -16  -3   64.79    8.90
   0  16  -3   68.79    7.30
   0  16   3   61.69    6.80
   0  16  -3   54.19    6.50
   0  16   3   69.89    8.60
   1 -16   3   59.99    8.80
  -1 -16  -3   54.99    7.80
   1  16   3   42.70    8.10
   1  16   3   47.40    5.50
  -1  16  -3   40.80    6.30
  -1  16  -3   49.90    5.30
   2 -16   3   89.79   11.40
  -2 -16  -3   98.29   10.20
   2  16   3   88.79   10.90
   2  16   3   93.39    7.00
  -2  16  -3   90.19    9.80
  -3 -16  -3   91.79   10.30
   3 -16   3   76.89   11.70
   3  16   3   83.59   11.30
   3  16   3  104.49    6.60
  -3  16  -3   81.89    9.70
  -4 -16  -3   48.20    8.10
   4 -16   3   43.40    9.50
   4  16   3   42.10    9.20
  -4  16  -3   37.60    7.30
  -5 -16  -3   12.70    6.40
   5 -16   3    4.80    7.50
   5  16   3   10.50    8.30
  -5  16  -3    1.60    5.20
  -6 -16  -3   29.90    8.00
   6 -16   3   24.90   10.10
   6  16   3   26.40   10.10
  -6  16  -3   43.90    9.30
   7 -16   3   26.00   11.00
  -7 -16  -3   24.00    7.60
   7  16   3   11.80    9.70
  -7  16  -3   11.70    8.20
  -8 -16  -3   10.80    8.20
   7 -17  -3   18.50    9.80
   7  17  -3    6.50    8.20
  -7  17   3    0.00    6.80
  -6 -17   3   59.99    9.10
   6 -17  -3   59.39   11.60
  -6  17   3   59.39   10.50
   6  17  -3   66.69   11.90
  -5 -17   3   17.60    5.70
   5 -17  -3   22.70    9.70
   5  17  -3   23.80    8.40
   5  17  -3   20.00    5.30
  -5  17   3   16.30    7.50
   4 -17  -3   14.20    7.90
  -4 -17   3   43.10    6.80
  -4  17   3   28.60    7.60
   4  17  -3   31.30    5.30
   4  17  -3   38.20    8.70
   3 -17  -3   16.70    7.60
  -3 -17   3   36.80    6.30
  -3  17   3   28.40    7.00
   3  17  -3   36.40    7.70
   3  17  -3   30.80    5.30
   2 -17  -3  339.57   21.80
  -2 -17   3  349.87   20.30
  -2  17   3  311.07   20.40
  -2  17   3  301.77   18.80
   2  17  -3  312.77   18.90
   2  17  -3  343.57   20.70
   1 -17  -3   24.50    6.70
  -1 -17   3   14.40    5.20
  -1  17   3   28.20    5.70
   1  17  -3   25.70    5.40
   1  17  -3   26.70    5.80
  -1  17   3   29.90    6.00
   0 -17   3  251.47   17.50
   0 -17  -3  254.27   17.60
   0  17   3  265.97   16.10
   0  17   3  241.68   17.50
   0  17  -3  266.47   16.50
   0  17  -3  248.88   15.80
   1 -17   3   -4.90    5.30
  -1 -17  -3   -2.10    4.50
   1  17   3   -0.50    5.70
   1  17   3    1.30    3.30
  -1  17  -3    1.50    4.50
  -1  17  -3   -1.70    3.10
  -2 -17  -3  143.19   12.70
   2 -17   3  138.19   14.00
  -2  17  -3  149.79   11.90
   2  17   3  127.09   13.50
   2  17   3  146.99    9.60
   3 -17   3   99.29   12.40
  -3 -17  -3   95.89   10.50
  -3  17  -3   92.79   10.40
   3  17   3   85.29   11.70
   4 -17   3   66.89   11.30
  -4 -17  -3   66.49    9.30
   4  17   3   63.69   11.00
  -4  17  -3   55.19    9.10
   5 -17   3   11.30    9.00
  -5 -17  -3    8.80    6.30
   5  17   3    2.70    7.90
  -5  17  -3   11.40    6.30
  -6 -17  -3    9.60    6.60
   6 -17   3   15.30   10.30
  -6  17  -3    7.50    7.30
   6  17   3   12.70    9.30
   7 -17   3   14.70   10.50
  -7 -17  -3   12.40    7.80
   7  17   3   18.70   10.80
  -7  17  -3   17.10    7.70
   7 -18  -3   25.80   10.60
  -7  18   3   17.10    8.30
   7  18  -3   18.80   10.20
   6 -18  -3    0.30    7.70
   6  18  -3   -3.40    7.10
  -6  18   3    8.80    6.70
   5 -18  -3   84.59   12.60
  -5 -18   3   53.79    8.50
   5  18  -3   62.49    7.40
   5  18  -3   64.19   11.50
  -5  18   3   61.89   10.00
  -4 -18   3    7.60    4.60
   4 -18  -3   -0.40    6.50
  -4  18   3    8.50    6.20
   4  18  -3    0.30    4.20
   4  18  -3    6.50    6.40
   3 -18  -3  283.57   20.40
  -3 -18   3  247.88   17.90
  -3  18   3  319.67   20.10
   3  18  -3  279.57   17.00
   3  18  -3  286.27   20.20
  -2 -18   3   59.49    7.90
   2 -18  -3   46.20    8.80
   2  18  -3   55.59    8.20
  -2  18   3   51.09    6.50
   2  18  -3   48.20    6.40
  -2  18   3   42.30    7.30
  -1 -18   3  342.57   20.30
   1 -18  -3  333.67   21.10
   1  18  -3  299.47   18.90
  -1  18   3  319.47   19.70
  -1  18   3  317.57   19.90
   1  18  -3  294.87   19.40
   0 -18   3   13.70    5.80
   0 -18  -3   19.20    6.00
   0  18   3   15.60    5.80
   0  18  -3    3.90    4.10
   0  18   3   10.80    4.20
   0  18  -3    6.10    4.10
  -1 -18  -3  530.35   29.50
   1 -18   3  450.95   29.50
   1  18   3  516.05   27.20
   1  18   3  489.55   29.80
  -1  18  -3  516.05   26.70
  -1  18  -3  498.95   28.40
  -2 -18  -3   55.59    8.30
   2 -18   3   60.59   10.00
   2  18   3   62.39    9.80
  -2  18  -3   50.79    7.70
   2  18   3   68.69    6.30
  -3 -18  -3  231.48   16.70
   3 -18   3  199.38   18.30
  -3  18  -3  223.68   17.00
   3  18   3  249.38   18.90
  -4 -18  -3   39.60    7.70
   4 -18   3   41.80   10.10
   4  18   3   39.80    9.90
  -4  18  -3   40.30    8.60
   5 -18   3   87.39   13.60
  -5 -18  -3   98.39   11.80
  -5  18  -3   82.79   11.50
   5  18   3   86.19   13.60
   6 -18   3    5.90    8.90
  -6 -18  -3   -3.90    6.40
   6  18   3    0.90    8.80
  -6  18  -3   -3.40    6.90
  -7 -18  -3    8.10    8.30
   7 -18   3   10.30   11.70
   7  18   3   -6.70    9.90
  -7  18  -3   16.10    8.90
   7 -19  -3   19.40   11.50
   7  19  -3   11.20    9.70
  -7  19   3   13.90    8.90
   6 -19  -3    9.50   10.00
   6  19  -3   14.10    9.40
  -6  19   3    5.00    6.70
   5 -19  -3    0.40    7.60
  -5 -19   3   12.30    5.80
   5  19  -3   21.60    8.40
  -5  19   3   20.20    7.10
   4 -19  -3  226.58   18.00
  -4 -19   3  169.98   14.10
   4  19  -3  200.28   16.80
   4  19  -3  173.28   13.10
  -4  19   3  200.58   15.90
  -3 -19   3    3.40    4.90
   3 -19  -3    8.20    6.70
  -3  19   3   -3.30    5.30
   3  19  -3   -1.00    5.30
   3  19  -3   -0.10    3.90
   2 -19  -3  120.19   13.00
  -2 -19   3  129.69   12.00
  -2  19   3  102.79   11.00
   2  19  -3  116.09   10.30
   2  19  -3  122.99   12.10
   1 -19  -3   33.10    7.40
  -1 -19   3   29.40    6.20
   1  19  -3   22.60    5.40
  -1  19   3   32.80    6.20
  -1  19   3   23.50    6.00
   1  19  -3   27.70    6.20
   0 -19  -3  304.97   20.10
   0 -19   3  305.37   20.00
   0  19   3  283.47   20.00
   0  19  -3  302.57   18.10
   0  19   3  308.77   18.40
   0  19  -3  270.77   18.40
   1 -19   3    6.70    6.40
  -1 -19  -3   10.90    5.20
  -1  19  -3    0.90    4.10
   1  19   3   10.50    4.00
   1  19   3   13.10    5.90
   2 -19   3  252.57   20.60
  -2 -19  -3  247.78   18.20
   2  19   3  281.47   20.40
   2  19   3  283.57   15.80
  -2  19  -3  260.37   18.10
  -3 -19  -3   -1.90    5.50
   3 -19   3    2.80    7.30
  -3  19  -3    8.70    5.10
   3  19   3    5.50    7.40
  -4 -19  -3   79.19   10.30
   4 -19   3   81.69   13.10
  -4  19  -3   66.29   10.50
   4  19   3   49.10   10.70
   5 -19   3    7.70    8.60
  -5 -19  -3   32.40    7.90
   5  19   3   37.00   11.00
  -5  19  -3   39.90    8.70
   6 -19   3   35.70   11.70
  -6 -19  -3   27.90    9.20
   6  19   3   46.70   12.20
  -6  19  -3   27.00    9.40
  -7 -19  -3   -2.30    6.30
   7 -19   3   -2.70   10.70
  -7  19  -3    2.50   12.30
   7 -20  -3   31.80   12.60
   6 -20  -3    3.50    8.80
   6  20  -3    6.20    8.80
  -6  20   3   19.40    8.90
   5 -20  -3   65.79   12.20
  -5 -20   3   78.39   10.40
  -5  20   3   67.99   11.30
   5  20  -3   54.79   11.90
  -4 -20   3   11.00    4.90
   4 -20  -3   10.30    8.40
   4  20  -3    2.60    7.10
  -4  20   3    6.40    6.50
   4  20  -3    9.50    4.60
  -3 -20   3  102.89   11.30
   3 -20  -3  108.89   13.20
   3  20  -3  114.69   12.60
  -3  20   3   98.29   11.50
   3  20  -3  103.69    9.70
   2 -20  -3   -2.70    5.90
  -2 -20   3   11.00    5.20
   2  20  -3    5.70    5.20
  -2  20   3   16.30    6.00
   2  20  -3   11.90    4.70
  -1 -20   3  231.18   16.90
   1 -20  -3  225.08   17.70
  -1  20   3  247.08   16.60
  -1  20   3  239.98   16.70
   1  20  -3  239.78   16.70
   1  20  -3  252.57   16.20
   0 -20  -3   34.10    7.90
   0 -20   3   43.00    7.70
   0  20   3   35.40    5.90
   0  20  -3   25.00    5.50
   0  20  -3   21.20    5.90
   0  20   3   22.00    6.70
   1 -20   3  246.08   17.10
  -1 -20  -3  194.58   15.30
   1  20   3  173.38   16.00
   1  20   3  192.88   13.40
  -1  20  -3  185.88   14.70
   2 -20   3   38.60    9.60
  -2 -20  -3   25.10    6.70
   2  20   3   33.10    8.30
  -2  20  -3   27.00    6.80
  -3 -20  -3  124.89   13.20
   3 -20   3  121.59   14.80
   3  20   3  137.39   15.30
  -3  20  -3  147.29   14.00
   4 -20   3    0.30    7.90
  -4 -20  -3    8.30    6.10
  -4  20  -3   16.30    7.30
   4  20   3   13.10    9.20
   5 -20   3   18.70   10.20
  -5 -20  -3   14.30    6.40
   5  20   3   20.20   10.60
  -5  20  -3   22.20    8.30
   6 -20   3   20.10   11.70
  -6 -20  -3    1.80    6.50
  -6  20  -3   18.60    8.00
   6  20   3   16.90   10.50
   6 -21  -3   14.90   11.30
  -6  21   3   48.30   11.00
   6  21  -3   28.20   10.80
   5 -21  -3   -2.00    7.40
  -5 -21   3    3.30    5.50
   5  21  -3   10.20    8.20
  -5  21   3    5.00    7.10
   4 -21  -3    3.60    7.20
  -4 -21   3   -1.50    4.70
  -4  21   3   -3.60    5.80
   4  21  -3  -10.70    5.00
   4  21  -3    1.80    6.80
   3 -21  -3    7.20    7.40
  -3 -21   3   23.10    6.40
  -3  21   3   19.50    7.00
   3  21  -3   18.20    5.30
   3  21  -3   28.30    7.90
   2 -21  -3   75.89   11.60
  -2 -21   3   83.49   10.40
   2  21  -3   76.99    8.70
   2  21  -3   79.19   10.80
  -2  21   3   89.49   10.70
  -1 -21   3    0.50    4.90
   1 -21  -3    1.80    5.70
   1  21  -3    7.70    4.80
  -1  21   3    2.70    4.40
   1  21  -3   -0.40    5.00
  -1  21   3   12.80    6.50
   0 -21   3   60.59    9.00
   0 -21  -3   46.40    8.60
   0  21  -3   59.39    8.70
   0  21   3   52.39    7.50
   0  21  -3   51.99    7.70
   0  21   3   56.69    8.90
   1 -21   3    4.20    6.70
  -1 -21  -3    1.20    5.10
  -1  21  -3    6.70    4.90
   1  21   3    2.50    6.10
   1  21   3    1.80    3.90
  -2 -21  -3   38.60    8.00
   2 -21   3   56.69   10.70
   2  21   3   71.09   11.10
  -2  21  -3   50.79    8.40
   3 -21   3    8.20    7.90
  -3 -21  -3   19.30    6.70
  -3  21  -3   23.70    7.00
   3  21   3   30.30    8.50
  -4 -21  -3   29.10    8.10
   4 -21   3   12.80   10.00
  -4  21  -3   14.80    7.50
   4  21   3   31.20    9.80
  -5 -21  -3    5.30    6.20
   5 -21   3    6.80    9.60
  -5  21  -3    0.10    6.40
   5  21   3    4.20    9.80
  -6 -21  -3    3.70    6.60
   6 -21   3   15.50   10.70
   6  21   3   10.50   10.10
  -6  21  -3   13.60    8.80
   6 -22  -3  -15.50    7.70
  -6  22   3   11.30    8.90
   6  22  -3    1.00    9.10
   5 -22  -3   19.30    9.20
  -5 -22   3    9.10    6.30
   5  22  -3    1.90    7.80
  -5  22   3   13.40    7.30
   4 -22  -3    9.90    7.90
  -4 -22   3   -2.40    4.80
   4  22  -3    1.70    7.40
  -4  22   3   -6.40    5.00
  -3 -22   3   18.80    5.90
   3 -22  -3   19.30    8.40
   3  22  -3   31.00    6.00
  -3  22   3   15.00    6.40
   3  22  -3   25.90    7.90
   2 -22  -3    1.50    6.50
  -2 -22   3    9.10    5.90
  -2  22   3    3.30    5.80
   2  22  -3   -3.20    4.30
   2  22  -3   -6.70    5.20
  -1 -22   3   36.40    7.80
   1 -22  -3   34.30    7.90
  -1  22   3   29.60    6.80
   1  22  -3   39.00    7.00
   1  22  -3   36.10    7.60
   0 -22   3   27.20    7.70
   0 -22  -3    8.20    7.00
   0  22   3   13.40    5.40
   0  22  -3   24.70    6.50
   0  22   3   11.70    7.10
  -1 -22  -3   49.40    8.90
   1 -22   3   49.50    9.60
   1  22   3   52.59    9.90
   1  22   3   69.39    7.90
  -1  22  -3   67.29    9.00
   2 -22   3    9.10    7.50
  -2 -22  -3    5.60    5.30
  -2  22  -3    6.30    5.30
   2  22   3   14.20    7.90
  -3 -22  -3   58.19    9.60
   3 -22   3   73.69   12.30
   3  22   3   34.00    9.60
  -3  22  -3   50.79    9.70
  -4 -22  -3    9.70    6.80
   4 -22   3   16.00    9.70
   4  22   3   11.90    8.50
  -4  22  -3   16.40    7.10
  -5 -22  -3   19.10    7.60
   5 -22   3   20.10   10.10
  -5  22  -3    7.90    7.00
   5  22   3   -7.20    8.60
  -6 -22  -3    4.10    6.50
   6  22   3   22.90   12.50
   5 -23  -3   19.90   10.70
   5  23  -3   16.50   10.60
  -5  23   3   15.30    8.90
   4 -23  -3  -12.80    7.00
  -4 -23   3    2.70    5.50
  -4  23   3   15.50    7.90
   4  23  -3   14.80    9.00
   3 -23  -3   12.20    8.30
  -3 -23   3    7.70    6.00
   3  23  -3    4.30    7.40
  -3  23   3    7.20    6.30
   3  23  -3    3.90    4.90
  -2 -23   3    4.80    5.30
   2 -23  -3    7.50    7.90
   2  23  -3   16.60    6.90
   2  23  -3    5.00    4.90
  -2  23   3   13.80    6.30
   1 -23  -3    0.10    5.80
  -1 -23   3   15.20    6.40
   1  23  -3   15.30    7.10
  -1  23   3   -0.50    5.00
   1  23  -3    8.20    5.30
   0 -23  -3    1.60    5.90
   0 -23   3    5.60    5.80
   0  23  -3   -0.30    4.70
   0  23   3   22.20    5.90
   0  23   3   10.20    6.70
  -1 -23  -3    0.40    5.60
   1 -23   3   -5.00    6.20
  -1  23  -3   -6.60    5.10
   1  23   3   -6.00    6.50
  -2 -23  -3   -5.10    5.00
   2 -23   3   -5.10    6.40
   2  23   3   -4.70    6.50
  -2  23  -3   -4.90    5.40
   3 -23   3    0.80    7.70
  -3 -23  -3    3.90    5.90
   3  23   3    1.70    8.30
  -3  23  -3    7.20    6.10
   4 -23   3    8.00    9.10
  -4 -23  -3   -2.50    6.40
   4  23   3   -1.10    8.20
  -4  23  -3    0.80    6.20
  -5 -23  -3    1.60    7.20
   5 -23   3   -8.00    9.80
   5  23   3    2.00   10.00
  -5  23  -3    2.40    6.50
   5 -24  -3    2.20    9.50
   5  24  -3   -6.00    8.30
  -5  24   3    3.80    7.30
   4 -24  -3    8.80    8.90
  -4 -24   3    3.50    5.80
  -4  24   3   -8.80    6.30
   4  24  -3    6.60    8.40
   3 -24  -3   -5.10    6.90
  -3 -24   3   -5.70    5.50
  -3  24   3   -1.50    6.00
   3  24  -3    9.00    7.80
  -2 -24   3   11.80    6.90
   2 -24  -3   13.00    7.50
   2  24  -3   11.40    5.40
  -2  24   3   10.60    6.60
   2  24  -3    7.90    7.10
  -1 -24   3   16.80    6.80
   1 -24  -3    9.10    7.00
   1  24  -3   10.00    5.80
  -1  24   3   16.80    5.90
   0 -24  -3   10.40    6.90
   0 -24   3    2.50    5.90
   0  24  -3   -3.80    4.80
   0  24   3   -0.60    4.50
   1 -24   3   23.40    7.90
  -1 -24  -3    2.30    6.50
   1  24   3   -4.30    7.20
  -1  24  -3   10.70    6.10
   2 -24   3   19.50    9.20
  -2 -24  -3   21.30    7.60
  -2  24  -3   28.60    8.10
   2  24   3   19.60    9.30
  -3 -24  -3    8.60    6.60
   3 -24   3    9.60    9.50
  -3  24  -3    3.10    6.10
   3  24   3    2.30    7.90
   4 -24   3    7.90    8.90
  -4 -24  -3    3.20    7.30
   4  24   3   -8.10    9.00
  -4  24  -3   -5.80    6.80
  -5 -24  -3    6.00    7.40
   5  24   3    1.50    9.50
  -5  24  -3   28.30    9.40
   4 -25  -3    4.00    8.40
  -4 -25   3    7.90    6.70
   4  25  -3    7.50    7.80
  -4  25   3   -3.30    7.20
  -3 -25   3    9.00    6.70
   3 -25  -3  -14.90    6.70
   3  25  -3    7.70    8.30
  -3  25   3    7.90    6.50
  -2 -25   3   43.30    8.60
   2 -25  -3   37.60   10.20
  -2  25   3   36.90    8.50
   2  25  -3   35.10    7.30
  -1 -25   3    0.00    6.30
   1 -25  -3   -3.40    6.20
   1  25  -3   -0.40    5.30
  -1  25   3   -0.40    5.60
   0 -25   3   10.00    7.00
   0 -25  -3   12.80    7.60
   0  25  -3    9.30    6.20
   1 -25   3    7.30    7.80
  -1 -25  -3   13.90    6.80
  -1  25  -3   12.00    6.10
  -2 -25  -3   42.90    9.10
   2 -25   3   36.60   10.10
   2  25   3   38.70   10.50
  -2  25  -3   36.50    8.20
   3 -25   3   15.10    9.00
  -3 -25  -3   11.10    7.40
  -3  25  -3   -0.40    6.00
   3  25   3    3.50    8.00
  -4 -25  -3   19.60    8.50
   4 -25   3    2.90   10.80
  -4  25  -3   27.00    8.80
   4  25   3   27.10   10.90
  -4 -26   3    6.20    6.40
  -4  26   3   -5.00    7.20
   4  26  -3    3.70    7.90
  -3 -26   3   58.29   10.20
   3 -26  -3   52.19   11.60
   3  26  -3   49.00   11.00
  -3  26   3   37.70    9.50
   2 -26  -3    6.10    7.50
  -2 -26   3    9.40    7.00
  -2  26   3    5.20    7.00
   1 -26  -3   46.50   10.40
  -1 -26   3   38.00    9.50
  -1  26   3   41.80    8.60
   1  26  -3   42.40    8.10
   0 -26  -3   -0.60    6.00
   0 -26   3   16.10    7.40
   0  26  -3   -0.20    5.80
  -1 -26  -3   53.09    9.90
   1 -26   3   47.20   10.90
  -1  26  -3   35.00    8.70
   2 -26   3   12.00    8.80
  -2 -26  -3   14.30    7.60
   2  26   3   13.20    9.40
  -2  26  -3   17.90    7.80
   3 -26   3   34.30   10.90
  -3 -26  -3   36.70    9.30
  -3  26  -3   26.20    8.60
   3  26   3   36.10   10.80
  -4 -26  -3   18.00    8.40
   4  26   3   11.40    9.70
  -3 -27   3   10.10    7.10
  -3  27   3   -2.30    7.00
  -2 -27   3   22.70    8.00
   2 -27  -3    5.60    8.40
  -2  27   3   20.70    7.90
  -1 -27   3    4.40    6.40
   1 -27  -3    4.50    7.00
   1  27  -3   10.10    6.50
   0 -27  -3   60.39   11.00
   0 -27   3   51.39   10.20
   0  27  -3   34.70    8.50
   1 -27   3    1.60    7.80
  -1 -27  -3   18.20    8.30
  -1  27  -3   18.60    7.40
  -2 -27  -3   33.00    9.00
   2 -27   3   28.90    9.90
  -2  27  -3   41.50    9.80
  -3 -27  -3    9.30    7.10
  -3  27  -3   18.50    7.80
   3  27   3  -14.30    7.30
  -2 -28   3    9.30    6.70
  -2  28   3   12.70    7.40
   1 -28  -3   17.30   10.30
  -1 -28   3   37.00    8.90
   0 -28  -3    9.30    7.80
   0 -28   3    0.20    7.60
   0  28  -3    3.80    7.00
   1 -28   3   12.60    8.80
  -1 -28  -3   17.60    8.20
  -1  28  -3   15.00    8.00
  -2  28  -3   17.40    8.50
   9   0  -4   11.60    7.60
   8   0  -4   24.10    6.50
   8   0  -4    5.90    5.70
  -8   0   4    8.40    6.50
  -7   0   4    0.10    5.30
   7   0  -4    3.20    4.70
   7   0  -4    2.90    4.60
   6   0  -4  165.98   12.40
   6   0  -4  157.08   12.70
  -6   0   4  159.58   14.10
   5   0  -4  106.09   10.20
   5   0  -4  100.79    8.40
  -5   0   4   86.59   10.20
   4   0  -4  143.19   11.00
  -4   0   4  150.48   12.30
   4   0  -4  158.48    9.40
   4   0  -4  160.78   10.00
   3   0  -4   20.40    3.10
   3   0  -4   20.30    2.60
  -3   0   4   18.80    4.80
   3   0  -4   19.00    4.10
   2   0  -4  396.06   19.10
  -2   0   4  364.36   21.10
   2   0  -4  404.96   19.30
   2   0  -4  363.36   20.50
  -1   0   4  168.68    9.90
  -1   0   4  180.18   10.70
   1   0  -4  175.48   10.60
  -1   0   4  166.28    8.70
   1   0  -4  167.58    8.50
   1   0  -4  172.08   10.10
   0   0  -4  345.07   17.20
   0   0   4  345.17   17.20
   0   0   4  330.07   18.30
   0   0  -4  329.87   17.40
   0   0  -4  346.27   18.40
   0   0   4  343.77   17.50
   1   0   4  219.58   11.70
  -1   0  -4  229.18   13.10
   1   0   4  221.68   13.10
  -1   0  -4  232.08   11.70
  -1   0  -4  215.38   12.30
   1   0   4  233.08   12.40
  -2   0  -4   56.99    4.20
  -2   0  -4   47.60    5.10
  -2   0  -4   54.99    5.50
   2   0   4   53.09    5.80
   2   0   4   55.19    4.00
  -3   0  -4   11.50    3.70
   3   0   4   16.00    2.50
  -3   0  -4   10.10    2.60
   3   0   4    5.60    3.90
  -4   0  -4   12.10    4.20
  -4   0  -4    7.60    3.10
   4   0   4    7.10    4.00
  -5   0  -4   18.00    5.40
   5   0   4    7.50    5.30
  -5   0  -4   13.30    4.20
  -6   0  -4   33.80    5.80
   6   0   4   25.00    6.70
  -6   0  -4   31.70    6.50
  -7   0  -4    6.80    5.30
  -7   0  -4   12.00    5.30
   7   0   4   25.50    7.50
   8   0   4   39.00    9.30
   8   0   4   38.30    9.40
   9   0   4   -2.70    7.70
   9  -1  -4   29.20    8.70
   9   1  -4   26.80    8.40
   8  -1  -4   22.00    7.00
   8  -1  -4   22.90    6.90
  -8  -1   4    9.20    7.20
  -8   1   4   15.20    7.60
   8   1  -4   16.00    9.00
   8   1  -4    9.70    6.20
  -7  -1   4   68.19   10.10
   7  -1  -4   52.39    8.30
   7  -1  -4   54.69    8.10
   7   1  -4   52.39    7.90
  -7   1   4   40.60    8.30
   7   1  -4   64.29    8.90
   6  -1  -4   17.80    5.20
  -6  -1   4   25.00    7.20
   6  -1  -4   21.10    6.50
   6   1  -4   16.70    4.90
   6   1  -4   16.10    5.20
  -6   1   4   27.30    7.50
  -5  -1   4   47.90    8.30
   5  -1  -4   31.30    6.30
   5  -1  -4   52.79    6.50
   5   1  -4   44.50    7.00
   5   1  -4   45.60    5.80
  -5   1   4   55.89    8.10
  -4  -1   4   24.80    5.50
   4  -1  -4   17.50    3.90
   4  -1  -4   25.80    5.00
   4   1  -4   22.40    3.10
  -4   1   4   15.00    5.10
   4   1  -4   16.90    4.40
   4   1  -4   19.20    3.50
   3  -1  -4   48.20    4.50
   3  -1  -4   49.50    5.60
  -3  -1   4   42.70    6.10
   3  -1  -4   45.40    4.00
   3   1  -4   42.90    4.00
   3   1  -4   45.80    3.70
   3   1  -4   50.19    5.50
  -3   1   4   48.60    6.10
  -2  -1   4  172.98   11.90
   2  -1  -4  202.28   11.90
   2  -1  -4  189.28   11.70
   2  -1  -4  198.18   10.40
   2   1  -4  195.08    9.80
   2   1  -4  184.58   11.40
   2   1  -4  184.38    9.60
  -2   1   4  189.48   11.90
  -2   1   4  205.98   10.40
   1  -1  -4  104.69    7.70
   1  -1  -4   99.69    7.40
   1  -1  -4  105.29    6.00
  -1  -1   4  102.79    7.10
  -1  -1   4  110.39    7.80
  -1   1   4  121.99    7.90
  -1   1   4  122.89    7.40
  -1   1   4  114.79    6.30
   1   1  -4  110.69    7.30
   0  -1   4 1862.41   90.59
   0  -1  -4 1858.21   90.49
   0  -1  -4 1877.31   90.39
   0  -1   4 1859.51   90.29
   0  -1   4 1922.51   91.29
   0   1  -4 1829.42   90.59
   0   1   4 1901.11   90.39
   0   1   4 1858.01   91.39
   0   1  -4 1857.01   90.29
   0   1   4 1861.01   90.49
   0   1  -4 1894.31   91.29
   1  -1   4   38.70    3.40
   1  -1   4   34.30    3.70
  -1  -1  -4   33.70    3.90
  -1  -1  -4   32.70    3.00
   1  -1   4   37.30    4.50
  -1  -1  -4   35.00    4.50
  -1   1  -4   47.10    4.20
  -1   1  -4   48.50    4.70
   1   1   4   48.10    4.10
  -1   1  -4   49.40    3.70
   1   1   4   50.09    3.30
   1   1   4   44.50    5.10
  -2  -1  -4  121.19    7.90
  -2  -1  -4  109.59    6.50
   2  -1   4  110.59    6.70
  -2  -1  -4   98.39    7.70
   2  -1   4  115.69    8.30
   2   1   4  114.29    6.40
   2   1   4  120.89    8.60
  -2   1  -4  101.89    7.70
  -2   1  -4  116.89    7.90
  -2   1  -4  118.29    7.00
  -3  -1  -4  272.57   15.00
   3  -1   4  268.17   16.30
   3  -1   4  303.77   15.80
  -3  -1  -4  276.17   16.40
  -3   1  -4  281.77   16.40
  -3   1  -4  280.57   15.40
   3   1   4  285.47   14.80
   3   1   4  281.37   17.00
  -4  -1  -4   75.39    7.80
   4  -1   4   78.99    7.90
  -4  -1  -4   75.79    6.40
  -4   1  -4   77.19    7.80
   4   1   4   63.29    8.00
  -4   1  -4   75.69    6.60
   5  -1   4  154.68   13.20
  -5  -1  -4  177.68   11.90
  -5  -1  -4  171.78   13.20
  -5   1  -4  193.18   13.50
  -5   1  -4  210.28   12.60
   5   1   4  179.68   14.20
   6  -1   4   15.00    5.60
  -6  -1  -4    8.20    4.10
  -6  -1  -4   11.20    5.30
   6   1   4   13.90    6.10
  -6   1  -4   15.50    4.80
  -6   1  -4    8.60    5.00
   7  -1   4   26.30    7.50
  -7  -1  -4   46.60    7.10
  -7  -1  -4   43.70    8.30
  -7   1  -4   66.49    8.30
   7   1   4   42.20    8.90
  -8  -1  -4   -0.20    5.40
   8  -1   4   -0.10    7.80
   8  -1   4   -5.30    5.80
  -8   1  -4   -0.60    5.40
   8   1   4    9.30    7.50
   9  -1   4    4.20    8.30
   9   1   4   16.20    8.60
   9  -2  -4    6.30    6.90
   9   2  -4   12.30    6.60
   8  -2  -4   35.40    8.10
   8  -2  -4   56.99    9.10
  -8  -2   4   50.89   10.50
  -8   2   4   51.09   10.20
   8   2  -4   48.60    8.30
   7  -2  -4    7.90    5.60
   7  -2  -4    6.10    5.30
  -7  -2   4    7.10    6.50
   7   2  -4   10.10    5.00
  -7   2   4    6.10    5.90
   7   2  -4   -1.60    4.60
  -6  -2   4   34.40    7.80
   6  -2  -4   38.20    7.20
   6  -2  -4   47.50    6.90
   6   2  -4   45.50    6.30
  -6   2   4   33.90    7.30
   6   2  -4   56.49    7.70
   5  -2  -4  106.49    9.80
  -5  -2   4  136.89   12.10
   5   2  -4  131.99   11.20
  -5   2   4  119.09   10.70
   5   2  -4  110.79    9.30
  -4  -2   4  904.01   46.40
   4  -2  -4  879.11   44.40
   4   2  -4  880.31   43.40
   4   2  -4  858.51   44.90
  -4   2   4  846.32   45.60
   3  -2  -4  139.39    8.80
   3  -2  -4  131.99    8.00
  -3  -2   4  129.49   10.50
  -3  -2   4  135.19    7.50
   3   2  -4  136.89    7.50
   3   2  -4  122.99    9.50
  -3   2   4  122.99    9.60
   2  -2  -4  282.27   15.10
  -2  -2   4  278.87   16.60
   2  -2  -4  261.47   15.90
   2  -2  -4  280.97   16.20
  -2   2   4  295.77   15.10
   2   2  -4  290.57   15.80
  -2   2   4  286.07   16.20
   2   2  -4  294.57   14.10
   1  -2  -4  438.26   22.60
  -1  -2   4  427.16   21.20
   1  -2  -4  434.16   22.70
  -1  -2   4  425.86   23.20
   1  -2  -4  445.46   21.90
   1  -2  -4  477.15   23.40
  -1  -2   4  432.66   21.20
  -1   2   4  442.76   22.20
  -1   2   4  444.76   23.20
   1   2  -4  441.06   22.70
   0  -2  -4 2420.36  117.59
   0  -2   4 2455.75  118.39
   0  -2   4 2429.26  117.49
   0  -2  -4 2414.26  117.69
   0  -2   4 2431.06  117.79
   0   2  -4 2459.15  118.39
   0   2   4 2488.45  117.59
   0   2  -4 2417.86  117.39
   0   2   4 2459.45  117.69
   0   2  -4 2377.66  117.79
   0   2   4 2454.05  118.69
   1  -2   4  394.66   20.20
  -1  -2  -4  377.96   20.50
  -1  -2  -4  389.76   18.80
   1  -2   4  380.06   19.40
   1  -2   4  391.16   19.80
  -1  -2  -4  359.76   19.80
  -1   2  -4  378.66   19.50
   1   2   4  378.26   18.90
  -1   2  -4  384.86   20.10
  -1   2  -4  382.26   19.80
   1   2   4  374.46   19.80
   1   2   4  380.36   20.80
  -2  -2  -4  555.84   26.50
   2  -2   4  551.74   27.90
  -2  -2  -4  566.44   28.20
   2  -2   4  551.74   27.20
  -2   2  -4  516.95   27.20
   2   2   4  504.75   28.50
  -2   2  -4  516.65   27.90
   2   2   4  529.25   26.40
  -2   2  -4  548.15   27.70
  -3  -2  -4  108.29    8.80
   3  -2   4  143.09    9.10
  -3  -2  -4  114.09    7.30
   3   2   4  119.99   10.10
  -3   2  -4  135.29    8.20
  -3   2  -4   93.69    8.00
   3   2   4  125.89    7.10
  -3   2  -4  124.19    9.10
  -4  -2  -4  112.79    9.60
  -4  -2  -4  110.09    7.90
   4  -2   4  108.09    9.30
  -4   2  -4  134.79    9.20
   4   2   4  117.99   10.30
  -4   2  -4  128.49    9.90
   4   2   4  128.39    7.70
  -5  -2  -4    8.70    4.70
   5  -2   4    6.20    4.40
  -5  -2  -4    6.90    3.40
   5   2   4    3.20    5.60
  -5   2  -4   -0.70    4.10
  -5   2  -4    4.10    3.90
  -6  -2  -4   71.69    9.00
   6  -2   4   67.59    8.70
  -6  -2  -4   81.49    7.70
   6   2   4   57.99    9.10
  -6   2  -4   78.49    8.60
   7  -2   4   20.70    7.90
   7  -2   4    0.90    5.30
  -7  -2  -4    5.60    5.90
  -7  -2  -4   13.00    5.00
   7   2   4    3.10    6.60
  -7   2  -4   -3.10    4.50
   8  -2   4    4.40    6.30
  -8  -2  -4   -2.50    5.50
   8  -2   4   13.70    7.80
  -8   2  -4    3.00    5.20
   8   2   4   -2.90    6.90
   9  -2   4   13.60    9.10
   9   2   4    0.70    7.30
   9   2   4   -2.40    8.10
   9  -3  -4   30.50    9.20
   9   3  -4   16.90    7.30
   8  -3  -4    4.60    6.50
   8  -3  -4    1.10    6.30
  -8  -3   4    5.50    7.50
  -8   3   4   -1.30    6.00
   8   3  -4    5.30    5.70
   7  -3  -4  124.69   13.50
   7  -3  -4  128.69   12.80
  -7  -3   4  114.59   13.60
   7   3  -4  127.29   11.90
  -7   3   4  119.19   13.00
   7   3  -4  139.79   11.70
  -6  -3   4   48.80    8.90
   6  -3  -4   38.00    6.90
   6   3  -4   46.80    6.50
   6   3  -4   52.19    7.10
  -6   3   4   52.29    8.40
   5  -3  -4   66.39    7.60
  -5  -3   4   46.30    8.30
  -5  -3   4   62.99    5.70
  -5   3   4   49.10    7.90
   5   3  -4   48.30    6.80
  -5   3   4   47.00    7.60
   4  -3  -4   56.89    6.10
  -4  -3   4   45.50    7.30
  -4  -3   4   53.09    4.80
   4   3  -4   47.30    4.50
   4   3  -4   45.40    5.80
  -4   3   4   57.49    6.80
  -4   3   4   43.10    6.50
  -3  -3   4  498.65   27.30
   3  -3  -4  486.75   25.50
  -3  -3   4  472.65   24.30
   3   3  -4  492.65   24.30
  -3   3   4  473.55   26.30
   3   3  -4  473.75   25.80
  -3   3   4  509.85   25.50
  -3   3   4  494.15   26.30
  -2  -3   4  105.79    5.70
  -2  -3   4   98.29    8.50
   2  -3  -4  105.19    7.80
   2  -3  -4  111.89    7.20
  -2   3   4  110.59    7.90
  -2   3   4  109.09    8.00
  -2   3   4  119.49    7.40
   2   3  -4  107.29    5.70
   2   3  -4  102.39    7.60
   1  -3  -4  311.47   16.00
   1  -3  -4  312.57   17.10
   1  -3  -4  328.57   16.70
  -1  -3   4  312.17   15.30
  -1  -3   4  304.07   17.30
   1   3  -4  302.97   16.50
   1   3  -4  303.17   15.40
  -1   3   4  310.87   17.10
  -1   3   4  304.47   16.30
   1   3  -4  304.37   17.10
   0  -3   4  668.83   34.10
   0  -3   4  685.53   34.70
   0  -3  -4  697.83   33.90
   0  -3  -4  685.83   34.10
   0  -3   4  667.13   34.20
   0  -3  -4  694.53   35.10
   0  -3   4  703.33   33.80
   0  -3  -4  693.63   33.90
   0   3   4  681.23   34.10
   0   3  -4  708.33   34.70
   0   3   4  675.93   35.10
   0   3  -4  682.73   34.20
  -1  -3  -4   69.69    4.10
   1  -3   4   70.59    5.60
   1  -3   4   71.89    5.50
  -1  -3  -4   68.79    5.60
   1  -3   4   76.59    5.20
   1   3   4   75.39    7.00
   1   3   4   79.39    5.50
   1   3   4   74.19    4.30
  -1   3  -4   65.99    5.10
  -1   3  -4   73.09    5.70
  -2  -3  -4   23.10    2.00
   2  -3   4   26.50    3.50
   2  -3   4   19.30    3.50
  -2  -3  -4   32.50    4.20
  -2   3  -4   18.70    3.50
  -2   3  -4   21.60    3.10
   2   3   4   25.30    2.00
   2   3   4   27.70    4.80
  -2   3  -4   27.80    3.50
  -3  -3  -4  337.77   17.20
   3  -3   4  327.77   18.50
  -3  -3  -4  331.87   19.00
  -3   3  -4  319.57   18.30
  -3   3  -4  349.87   19.20
   3   3   4  349.27   17.00
   3   3   4  327.97   19.70
  -3   3  -4  334.47   18.20
  -4  -3  -4   97.09    6.80
   4  -3   4  102.59    8.40
  -4  -3  -4  108.99    8.80
   4   3   4   88.19    6.30
   4   3   4  112.29   10.10
  -4   3  -4   83.19    8.50
  -4   3  -4   89.49    7.90
  -5  -3  -4  125.69   10.80
   5  -3   4  121.19   10.60
  -5  -3  -4  132.79    8.90
  -5   3  -4  121.59   10.20
   5   3   4   88.59   11.40
  -6  -3  -4   30.00    5.20
   6  -3   4   40.60    6.70
   6  -3   4   18.60    7.30
  -6  -3  -4   39.60    7.00
  -6   3  -4   34.40    6.50
   6   3   4   33.00    7.60
   7  -3   4   21.10    8.90
  -7  -3  -4   32.70    7.70
   7  -3   4   15.10    6.30
  -7   3  -4   44.30    7.40
   7   3   4   29.80    5.80
   7   3   4   20.80    7.50
  -8  -3  -4    3.60    5.50
   8  -3   4    3.40    7.70
   8   3   4   -0.60    6.50
  -8   3  -4    2.50    5.50
   9  -3   4   35.60   12.20
   9   3   4   11.80    9.80
   9  -4  -4   -2.80    6.10
   9   4  -4    5.50    7.60
   9   4  -4    1.70    6.30
  -8  -4   4   67.89   11.90
   8  -4  -4   27.90    8.20
   8  -4  -4   54.29    9.50
  -8   4   4   50.89    9.60
   8   4  -4   60.29    8.70
   7  -4  -4   11.60    6.20
  -7  -4   4   19.80    8.00
   7   4  -4   22.00    5.80
   7   4  -4   18.90    5.90
  -7   4   4   18.80    6.60
   6  -4  -4  125.39   11.90
  -6  -4   4  134.79    9.60
  -6  -4   4  122.79   13.40
   6   4  -4  130.39   11.20
  -6   4   4  126.49   12.80
  -6   4   4  131.69   12.60
  -5  -4   4   11.20    5.90
  -5  -4   4   12.30    3.50
   5  -4  -4    5.80    4.70
  -5   4   4    7.60    5.40
  -5   4   4    6.00    5.00
   5   4  -4    4.00    4.50
  -4  -4   4   21.20    5.80
   4  -4  -4   21.50    4.80
  -4  -4   4   19.70    3.20
  -4   4   4   30.20    5.60
   4   4  -4   34.80    3.70
   4   4  -4   32.90    4.90
  -4   4   4   26.20    5.20
  -3  -4   4   58.99    7.20
   3  -4  -4   45.30    5.50
  -3  -4   4   50.49    4.20
  -3   4   4   58.39    6.30
  -3   4   4   64.69    6.70
  -3   4   4   55.49    6.60
   3   4  -4   62.19    4.20
   3   4  -4   52.79    5.70
   2  -4  -4    3.60    2.50
   2  -4  -4    5.40    2.90
  -2  -4   4   -1.80    3.10
  -2  -4   4    4.00    1.20
  -2   4   4    3.30    2.50
   2   4  -4    3.60    1.40
   2   4  -4   -0.20    2.40
  -2   4   4    0.60    3.00
  -2   4   4   -0.60    2.70
  -1  -4   4   23.40    4.00
   1  -4  -4   26.30    3.30
   1  -4  -4   27.40    4.10
  -1  -4   4   28.20    2.60
   1  -4  -4   29.70    3.60
  -1   4   4   18.10    3.20
   1   4  -4   28.20    2.70
   1   4  -4   25.70    4.10
   1   4  -4   23.50    3.40
  -1   4   4   29.00    4.00
  -1   4   4   32.90    4.00
   0  -4   4  298.57   16.60
   0  -4  -4  308.17   15.80
   0  -4  -4  311.37   15.80
   0  -4   4  296.67   16.20
   0  -4  -4  306.17   17.10
   0  -4   4  290.47   16.10
   0  -4  -4  302.57   16.10
   0   4  -4  316.27   16.20
   0   4  -4  312.27   16.70
   0   4  -4  301.07   16.10
   0   4   4  309.57   17.30
   0   4   4  321.37   16.30
  -1  -4  -4   23.20    1.90
   1  -4   4   26.50    3.30
  -1  -4  -4   22.20    3.40
   1  -4   4   21.50    3.70
   1  -4   4   20.50    3.10
  -1  -4  -4   23.10    1.90
   1  -4   4   22.80    3.10
   1   4   4   24.50    4.60
  -1   4  -4   28.40    3.40
  -1   4  -4   20.70    3.00
   2  -4   4   41.80    5.50
  -2  -4  -4   33.60    4.60
   2  -4   4   30.80    4.00
   2   4   4   53.49    6.10
  -2   4  -4   57.29    4.80
   3  -4   4  159.58   10.20
  -3  -4  -4  159.08    8.70
  -3  -4  -4  159.68   10.90
   3  -4   4  146.59   11.70
  -3   4  -4  162.08    9.80
  -3   4  -4  165.98   10.50
   3   4   4  136.89   11.60
   3   4   4  175.18    8.60
  -4  -4  -4   95.49    8.70
   4  -4   4   89.99    7.70
  -4  -4  -4   88.59    6.10
   4  -4   4   93.39    9.90
  -4   4  -4   76.89    7.80
   4   4   4   75.49    9.20
   4   4   4   80.29    5.70
   5  -4   4   16.80    4.70
   5  -4   4   18.00    6.80
  -5  -4  -4   12.20    4.90
  -5   4  -4   13.50    4.90
   5   4   4    4.10    6.60
   6  -4   4   56.89    7.50
   6  -4   4   65.19   10.10
  -6  -4  -4   53.59    8.00
   6   4   4   46.60    5.80
  -6   4  -4   58.99    7.90
   6   4   4   70.79    9.80
   7  -4   4   35.90    7.30
  -7  -4  -4   26.90    7.50
   7  -4   4   26.60    8.60
  -7   4  -4   35.60    7.20
   7   4   4   41.10    9.70
  -8  -4  -4   29.20    7.50
   8  -4   4   25.30   10.50
  -8   4  -4   15.10    6.80
   8   4   4   22.50    9.20
   9  -4   4   -1.00    9.50
  -9  -4  -4    1.00    6.20
   9   4   4    6.20    9.50
   9  -5  -4   16.10    8.80
   9   5  -4   20.90    9.10
   9   5  -4    9.80    7.10
   8  -5  -4   42.00    9.00
  -8  -5   4   23.50    8.80
   8  -5  -4   41.60    9.90
   8   5  -4   25.50    6.90
  -7  -5   4   51.29    9.70
   7  -5  -4   49.10    8.70
  -7   5   4   35.30    8.20
  -7   5   4   45.90    8.40
   7   5  -4   35.60    7.30
  -6  -5   4    3.40    5.50
  -6  -5   4    7.00    3.10
   6  -5  -4    3.20    5.10
   6   5  -4    5.90    4.10
  -6   5   4    7.80    5.50
  -6   5   4    7.30    5.20
  -5  -5   4  100.49   11.90
   5  -5  -4   96.19   10.10
  -5  -5   4  104.89    8.10
  -5   5   4  119.69   10.30
  -5   5   4  116.99   10.90
   5   5  -4  117.89   10.20
   4  -5  -4  122.69   10.20
  -4  -5   4  133.79    8.40
  -4  -5   4  112.29   11.70
   4   5  -4  131.89    8.30
  -4   5   4  133.09   10.60
   4   5  -4  143.79    9.90
  -4   5   4  128.89   10.20
  -3  -5   4   37.80    6.10
   3  -5  -4   23.00    4.50
  -3  -5   4   38.30    3.40
   3   5  -4   34.00    3.30
   3   5  -4   30.50    4.80
  -3   5   4   28.70    4.50
  -3   5   4   38.40    5.30
  -2  -5   4  189.68    9.60
  -2  -5   4  180.58   12.30
   2  -5  -4  190.58   11.30
   2  -5  -4  175.98   11.00
  -2   5   4  172.38   11.10
   2   5  -4  174.18    9.80
  -2   5   4  195.18   11.30
   2   5  -4  180.58   11.00
  -2   5   4  172.48   11.50
   1  -5  -4   37.80    4.40
   1  -5  -4   38.40    4.90
   1  -5  -4   49.00    4.60
  -1  -5   4   39.80    3.80
  -1  -5   4   41.60    5.20
  -1   5   4   53.09    5.40
   1   5  -4   49.99    5.30
  -1   5   4   46.10    4.60
  -1   5   4   67.09    5.60
   1   5  -4   55.09    4.30
   1   5  -4   50.69    4.70
   0  -5   4  240.38   13.60
   0  -5  -4  241.28   13.60
   0  -5  -4  253.57   14.50
   0  -5  -4  256.47   13.00
   0  -5   4  259.87   14.00
   0   5   4  240.48   13.00
   0   5  -4  243.48   13.60
   0   5   4  233.18   14.50
   0   5  -4  259.87   13.60
   0   5   4  248.78   13.70
   0   5  -4  244.88   13.80
   1  -5   4  136.69    8.90
  -1  -5  -4  122.19    6.50
   1  -5   4  128.09    7.80
   1  -5   4  129.89    7.90
  -1  -5  -4  126.59    8.30
  -1  -5  -4  125.39    6.50
   1   5   4  121.29    9.50
  -1   5  -4  126.29    8.10
  -1   5  -4  124.29    7.90
   2  -5   4  216.78   11.70
  -2  -5  -4  213.88   12.70
   2  -5   4  223.58   13.60
  -2   5  -4  201.38   11.60
   2   5   4  203.08   13.70
  -2   5  -4  205.88   12.20
   3  -5   4  129.79   10.80
   3  -5   4  149.19    8.90
  -3  -5  -4  148.19   10.10
   3   5   4  133.09    7.10
   3   5   4  142.79   11.10
  -3   5  -4  135.69    9.30
   3   5   4  131.39    7.20
  -3   5  -4  133.39    8.40
   4  -5   4  108.69    8.30
   4  -5   4  115.39   11.20
  -4  -5  -4  110.69    9.70
   4  -5   4  101.29    8.60
   4   5   4  113.29    7.10
   4   5   4  117.79    6.80
   4   5   4  107.39   11.00
  -4   5  -4  131.69    9.80
   5  -5   4   11.70    4.50
  -5  -5  -4    7.20    4.70
   5  -5   4   24.10    7.00
   5   5   4   17.10    3.50
  -5   5  -4   22.80    5.50
   5   5   4   11.00    6.30
   5   5   4   19.70    3.90
  -6  -5  -4   34.50    6.80
   6  -5   4   36.30    6.30
   6  -5   4   27.20    7.90
   6   5   4   36.90    4.90
   6   5   4   39.40    8.80
  -6   5  -4   22.00    5.90
   7  -5   4   69.19   11.10
  -7  -5  -4   40.80    7.80
   7  -5   4   26.40   10.50
   7   5   4   34.80    9.40
  -7   5  -4   42.30    7.90
   8  -5   4    5.50    8.10
  -8  -5  -4    8.00    7.00
  -8   5  -4    7.70    6.40
   8   5   4   -2.90    8.30
   9  -5   4  -11.50    7.80
  -9  -5  -4    4.80    6.50
   9   5   4   13.30   10.70
  -9   5  -4    5.70    9.90
   9  -6  -4   18.90    8.80
   9   6  -4    4.80    7.40
   9   6  -4    3.70    8.40
   8  -6  -4    2.90    6.50
  -8  -6   4   12.30    8.00
   8   6  -4   20.30    6.50
  -7  -6   4    7.60    4.20
  -7  -6   4    8.00    6.40
   7  -6  -4   14.30    6.70
  -7   6   4   12.40    5.70
   7   6  -4    5.50    5.00
  -7   6   4    6.00    5.70
  -6  -6   4   20.00    7.40
   6  -6  -4    2.90    5.50
  -6  -6   4   19.90    4.40
  -6   6   4   21.00    6.00
  -6   6   4   10.00    5.90
   6   6  -4   19.40    5.60
   5  -6  -4   51.09    7.80
  -5  -6   4   31.30    7.80
  -5  -6   4   45.70    5.30
  -5   6   4   39.60    6.50
  -5   6   4   49.90    8.00
   5   6  -4   41.40    6.20
  -4  -6   4  289.47   19.00
   4  -6  -4  268.57   17.10
  -4  -6   4  263.27   15.00
  -4   6   4  275.37   17.30
  -4   6   4  289.47   16.80
   4   6  -4  263.17   16.50
  -3  -6   4   85.39    5.80
   3  -6  -4   83.79    7.90
  -3  -6   4   94.49    9.40
   3   6  -4   81.29    5.80
   3   6  -4   82.19    7.50
  -3   6   4   89.09    7.40
  -3   6   4   81.89    8.20
  -2  -6   4  566.24   30.20
   2  -6  -4  565.94   29.20
   2  -6  -4  535.95   29.10
  -2  -6   4  552.74   27.70
  -2   6   4  558.64   29.20
   2   6  -4  558.64   27.90
   2   6  -4  544.15   28.60
  -2   6   4  564.54   29.10
   1  -6  -4  298.57   16.50
   1  -6  -4  310.67   17.10
   1  -6  -4  299.37   16.30
  -1  -6   4  294.87   17.20
  -1  -6   4  314.87   16.00
  -1   6   4  301.07   16.40
  -1   6   4  308.47   17.00
  -1   6   4  301.67   17.10
   1   6  -4  291.87   16.30
   1   6  -4  300.77   16.10
   0  -6   4  115.49    7.80
   0  -6  -4  119.49    7.10
   0  -6  -4  113.79    7.80
   0  -6   4  127.99    8.10
   0  -6  -4  124.99    8.80
   0   6   4  110.49    7.10
   0   6  -4  113.19    7.90
   0   6  -4  111.69    7.60
   0   6  -4  124.09    7.90
   0   6   4  113.39    9.00
  -1  -6  -4  145.69    7.60
   1  -6   4  150.08   10.10
  -1  -6  -4  156.18    9.60
   1  -6   4  146.69    8.70
  -1  -6  -4  145.99    7.70
  -1   6  -4  146.09    9.10
  -1   6  -4  157.48    8.90
   1   6   4  141.49   10.60
  -2  -6  -4  276.47   15.70
   2  -6   4  270.57   14.30
   2  -6   4  278.87   16.60
  -2   6  -4  272.57   15.40
  -2   6  -4  267.37   14.30
   2   6   4  257.27   16.80
  -3  -6  -4  143.19   10.40
   3  -6   4  147.59    8.90
   3  -6   4  130.29   11.30
  -3   6  -4  143.99   10.00
   3   6   4  155.08   12.00
   4  -6   4  125.89    9.10
   4  -6   4  120.69   12.10
  -4  -6  -4  126.89   10.60
   4  -6   4  127.79    8.90
   4   6   4  138.69   12.30
   4   6   4  143.79    7.80
   4   6   4  138.79    7.60
  -4   6  -4  140.19   10.70
   5  -6   4    1.30    6.10
   5  -6   4    2.90    3.80
  -5  -6  -4    3.90    4.60
  -5   6  -4   13.30    5.00
   5   6   4   12.80    6.60
   5   6   4    3.10    2.60
   6  -6   4   27.00    8.00
   6  -6   4   19.50    5.10
  -6  -6  -4   24.10    6.20
   6   6   4   20.80    3.80
  -6   6  -4    5.40    5.30
   6   6   4   13.60    6.90
  -7  -6  -4   -0.30    4.70
   7  -6   4  -13.00    6.90
   7   6   4    0.70    7.50
  -7   6  -4    1.60    5.60
   8  -6   4   20.50    9.20
  -8  -6  -4   -3.10    5.80
   8   6   4   17.20    9.10
  -8   6  -4    9.00    5.90
   9  -6   4  -15.40    7.60
  -9  -6  -4    1.30    6.80
   9   6   4   -2.10    9.30
  -9   6  -4    3.50    7.00
   9  -7  -4    2.20    8.80
   9   7  -4   12.00    8.60
  -8  -7   4  -16.80    6.70
   8  -7  -4   -5.30    6.30
  -8   7   4   11.20    6.70
   8   7  -4    8.80    5.80
   7  -7  -4   34.90    8.50
  -7  -7   4   43.10    6.50
  -7  -7   4   35.20    8.90
   7   7  -4   53.59    7.80
  -7   7   4   39.80    7.50
  -7   7   4   29.80    7.90
   6  -7  -4   77.99    9.90
  -6  -7   4   77.79   11.10
  -6  -7   4   81.39    7.70
   6   7  -4   80.49    8.80
  -6   7   4   76.99    9.10
  -6   7   4   72.09    9.80
   5  -7  -4   -3.00    5.10
  -5  -7   4   13.80    3.70
  -5  -7   4   16.40    6.90
  -5   7   4   13.20    5.00
  -5   7   4    9.40    5.80
   5   7  -4    2.90    4.50
  -4  -7   4  104.99    7.40
   4  -7  -4  113.49    9.70
  -4  -7   4   86.69   10.60
  -4   7   4   90.09    9.60
  -4   7   4  100.89    8.60
   4   7  -4  102.99    8.90
   3  -7  -4  107.89    9.50
  -3  -7   4   98.79    6.60
  -3  -7   4   88.49    9.70
  -3   7   4   79.09    8.40
   3   7  -4  109.29    6.80
  -3   7   4  101.79    7.90
   3   7  -4   95.39    8.10
   2  -7  -4   29.40    5.00
  -2  -7   4   30.10    3.20
  -2  -7   4   23.10    5.00
   2  -7  -4   34.70    4.70
  -2   7   4   23.10    4.20
  -2   7   4   27.80    4.20
   2   7  -4   26.00    4.10
   2   7  -4   31.70    3.70
  -1  -7   4  162.38    9.00
   1  -7  -4  144.49    9.80
  -1  -7   4  159.28   10.60
   1  -7  -4  169.38   10.10
   1   7  -4  136.29    9.00
  -1   7   4  141.39    9.30
  -1   7   4  115.59    9.40
   1   7  -4  142.59    9.10
   0  -7  -4    3.30    1.60
   0  -7  -4    4.70    2.80
   0  -7   4    0.90    2.80
   0  -7   4    3.70    2.60
   0   7  -4    0.60    2.30
   0   7   4    3.30    3.30
   0   7  -4   11.50    3.10
   0   7  -4    0.80    2.20
   0   7   4    7.30    2.10
  -1  -7  -4   14.20    3.20
   1  -7   4    9.90    2.50
  -1  -7  -4    8.40    1.30
   1  -7   4    6.60    3.60
  -1   7  -4   16.40    2.70
  -1   7  -4   15.60    3.20
   1   7   4   12.90    4.30
   1   7   4   13.00    1.60
  -2  -7  -4  390.66   21.10
   2  -7   4  378.96   21.90
   2  -7   4  378.06   19.40
   2   7   4  391.56   22.30
  -2   7  -4  370.96   20.70
  -2   7  -4  382.96   19.40
   3  -7   4  202.58   14.40
   3  -7   4  192.28   10.60
  -3  -7  -4  183.48   12.70
   3  -7   4  200.68   10.70
   3   7   4  195.18   14.30
  -3   7  -4  185.68   12.40
   4  -7   4   50.29    8.40
   4  -7   4   57.29    5.40
   4  -7   4   57.19    5.20
  -4  -7  -4   62.79    7.40
  -4   7  -4   53.39    7.10
   4   7   4   56.29    3.80
   4   7   4   44.30    8.00
   4   7   4   58.89    4.00
   5  -7   4  161.38   10.30
  -5  -7  -4  144.59   12.50
   5  -7   4  153.98   14.60
   5   7   4  135.69   13.90
  -5   7  -4  149.29   11.80
   5   7   4  137.69    8.80
   6  -7   4   43.50    9.40
  -6  -7  -4   61.29    8.30
   6  -7   4   46.80    6.50
   6   7   4   33.30    8.50
  -6   7  -4   39.50    7.60
  -7  -7  -4   20.50    6.50
   7  -7   4   27.60    9.50
  -7   7  -4   28.60    7.90
   7   7   4   25.00    9.50
   8  -7   4   -8.40    8.50
  -8  -7  -4    1.50    6.00
  -8   7  -4   -2.20    5.70
   8   7   4   -6.00    6.80
   9  -7   4   16.30   11.20
  -9  -7  -4    4.20    6.70
   9   7   4  -17.20    7.50
  -9   7  -4    4.20    7.30
   9  -8  -4   12.50    8.20
   9   8  -4   21.70   10.90
   8  -8  -4   36.50    9.60
  -8  -8   4   51.59   11.40
   8   8  -4   53.49    8.30
  -8   8   4   25.50    8.40
   7  -8  -4    6.80    6.60
  -7  -8   4    2.10    6.60
  -7   8   4    3.60    5.60
   7   8  -4   -2.10    4.50
   6  -8  -4   57.59    8.90
  -6  -8   4   59.89   10.00
  -6  -8   4   57.39    6.80
  -6   8   4   70.49    8.70
  -6   8   4   53.79    8.80
   6   8  -4   65.59    8.10
  -5  -8   4   20.20    7.00
  -5  -8   4   10.80    3.70
   5  -8  -4    5.80    6.00
  -5   8   4   27.40    6.40
   5   8  -4   18.40    5.30
  -5   8   4   12.80    4.90
   4  -8  -4   36.60    7.00
  -4  -8   4   46.70    4.90
  -4  -8   4   39.70    7.70
   4   8  -4   40.50    6.00
  -4   8   4   29.30    6.20
  -4   8   4   35.00    5.40
   3  -8  -4   41.00    6.40
  -3  -8   4   34.00    6.70
  -3  -8   4   33.70    4.00
  -3   8   4   34.80    5.00
   3   8  -4   39.80    4.50
  -3   8   4   37.90    5.90
   3   8  -4   44.60    5.20
  -2  -8   4  285.47   18.30
   2  -8  -4  291.77   17.80
   2  -8  -4  301.27   17.30
  -2  -8   4  295.37   16.20
  -2   8   4  309.87   17.20
   2   8  -4  318.97   17.10
   2   8  -4  306.67   16.60
  -2   8   4  313.07   17.50
   1  -8  -4   88.49    7.00
  -1  -8   4   72.09    7.30
   1  -8  -4   84.69    7.70
  -1  -8   4   78.49    6.20
   1   8  -4   73.19    6.10
  -1   8   4   81.59    7.30
   1   8  -4   71.19    6.40
  -1   8   4   68.89    6.10
   0  -8  -4  169.98    9.50
   0  -8   4  165.28   11.00
   0  -8   4  162.58   10.40
   0  -8  -4  153.18   10.50
   0   8  -4  175.88   10.40
   0   8  -4  160.58   10.20
   0   8   4  176.48    9.80
   0   8   4  167.88   11.90
   1  -8   4  218.08   14.10
   1  -8   4  227.48   12.40
  -1  -8  -4  216.98   13.40
  -1  -8  -4  223.58   11.40
   1   8   4  218.78   14.90
  -1   8  -4  239.78   13.40
  -1   8  -4  232.68   12.40
   1   8   4  220.18   11.60
   2  -8   4   73.09    8.30
   2  -8   4   83.99    5.30
  -2  -8  -4   82.89    7.30
  -2   8  -4   96.49    7.30
   2   8   4   80.29    8.80
  -2   8  -4   90.39    5.40
  -3  -8  -4    4.50    3.80
   3  -8   4    0.30    1.40
   3  -8   4    0.90    4.70
   3  -8   4    4.00    1.60
  -3   8  -4   -1.90    3.40
   3   8   4    6.40    5.00
  -4  -8  -4   78.49    8.30
   4  -8   4   61.79    5.20
   4  -8   4   66.39    9.30
   4  -8   4   73.49    5.00
   4   8   4   53.49    3.40
   4   8   4   50.79    8.70
  -4   8  -4   60.99    7.30
   4   8   4   52.79    3.40
   5  -8   4   17.60    3.90
  -5  -8  -4   22.60    5.90
   5  -8   4   10.80    7.00
   5   8   4   29.70    3.10
   5   8   4   12.10    7.10
  -5   8  -4   21.80    5.50
  -6  -8  -4   83.19   10.20
   6  -8   4   92.99   12.90
  -6   8  -4   64.99    9.20
   6   8   4   78.39   12.40
  -7  -8  -4    5.00    5.30
   7  -8   4    0.10    7.00
   7   8   4   13.90    8.00
  -7   8  -4    8.00    5.90
   8  -8   4   23.80   10.20
  -8  -8  -4   27.00    7.60
   8   8   4   21.60    9.80
  -8   8  -4   17.00    7.30
  -9  -8  -4   -0.30    7.70
   9  -8   4    1.30   10.60
  -9   8  -4   11.00    8.20
   9   8   4   15.50   11.40
   9   9  -4   22.80    9.80
   8  -9  -4   -6.50    7.00
  -8   9   4   -3.00    6.40
   8   9  -4   21.50    6.70
  -7  -9   4   49.99   10.70
   7  -9  -4   59.29   10.70
   7   9  -4   90.29    9.60
  -7   9   4   58.09    9.80
   6  -9  -4   32.10    8.00
  -6  -9   4   43.90    5.90
  -6  -9   4   31.50    8.50
  -6   9   4   30.40    6.30
  -6   9   4   39.70    7.80
   6   9  -4   46.00    6.90
   5  -9  -4   97.99   11.20
  -5  -9   4  104.29    7.90
  -5  -9   4   85.19   11.30
  -5   9   4   89.39   10.40
   5   9  -4   91.79    8.90
  -5   9   4  105.89    9.50
  -4  -9   4   81.19   10.20
  -4  -9   4   68.89    6.40
   4  -9  -4   59.29    8.90
  -4   9   4   78.29    7.50
  -4   9   4   71.89    8.60
   4   9  -4   63.59    7.30
  -3  -9   4   94.39   10.20
  -3  -9   4   95.29    6.80
   3  -9  -4  100.39    9.80
   3   9  -4   92.19    8.10
  -3   9   4   88.39    7.60
  -3   9   4   88.09    8.80
  -2  -9   4  147.79    9.00
   2  -9  -4  131.29   10.70
  -2  -9   4  140.09   11.10
   2   9  -4  133.09    9.60
   2   9  -4  141.59    9.80
  -2   9   4  144.39    9.70
  -2   9   4  147.39   10.20
   1  -9  -4  209.68   13.50
  -1  -9   4  216.78   13.00
  -1  -9   4  216.78   13.80
  -1   9   4  225.38   13.20
   1   9  -4  219.18   12.90
  -1   9   4  233.38   13.70
   0  -9  -4  445.26   24.50
   0  -9   4  449.06   24.00
   0  -9   4  452.95   24.60
   0  -9  -4  455.45   23.10
   0   9   4  454.85   23.30
   0   9  -4  458.55   24.00
   0   9   4  433.06   24.90
   0   9  -4  467.75   23.90
  -1  -9  -4  276.77   16.30
   1  -9   4  296.37   17.40
  -1  -9  -4  291.47   14.30
   1  -9   4  299.77   15.30
  -1   9  -4  278.67   15.10
   1   9   4  276.17   17.70
  -1   9  -4  270.17   16.10
   1   9   4  266.57   14.50
  -2  -9  -4   59.09    6.50
   2  -9   4   61.39    3.90
   2  -9   4   52.59    7.60
  -2   9  -4   55.09    3.90
   2   9   4   42.60    7.20
  -2   9  -4   53.79    6.00
   3  -9   4  332.47   21.00
  -3  -9  -4  316.67   18.90
   3   9   4  311.87   20.40
  -3   9  -4  308.47   18.60
  -4  -9  -4  230.38   15.30
   4  -9   4  219.58   11.50
   4  -9   4  223.48   11.50
   4  -9   4  204.48   16.60
   4   9   4  237.58   17.30
  -4   9  -4  218.38   15.20
   5  -9   4   94.99   12.00
  -5  -9  -4   86.99   10.10
   5  -9   4   99.39    7.30
  -5   9  -4  107.79   10.60
   5   9   4  111.19   12.60
   6  -9   4   -5.60    6.40
  -6  -9  -4    3.90    4.70
  -6   9  -4    0.00    4.60
   6   9   4    0.10    6.80
  -7  -9  -4   25.80    7.00
   7  -9   4   16.70    9.00
   7   9   4    6.80    8.20
  -7   9  -4   17.10    7.00
   8  -9   4   -6.20    8.80
  -8  -9  -4   26.10    8.10
   8   9   4    1.90   10.00
  -8   9  -4   11.70    7.60
  -9  -9  -4    0.90    7.30
   9  -9   4    9.40   11.20
   9   9   4    4.60   10.50
  -9   9  -4   -2.20    7.40
  -9  10   4    6.00    8.30
   9  10  -4   13.60    9.40
   8 -10  -4   32.70   10.20
   8  10  -4   37.40   11.10
  -8  10   4   30.80    9.60
   7 -10  -4   -6.30    5.90
  -7 -10   4    2.90    6.80
  -7  10   4    3.20    5.70
   7  10  -4    9.10    5.20
  -6 -10   4  113.49   13.80
   6 -10  -4  113.79   13.10
  -6 -10   4  109.19    9.20
   6  10  -4  104.79   10.00
  -6  10   4   80.79   11.30
   5 -10  -4   53.49    9.10
  -5 -10   4   51.79    6.20
  -5 -10   4   51.49    9.50
   5  10  -4   53.79    7.00
  -5  10   4   44.10    7.80
  -5  10   4   51.89    6.60
  -4 -10   4  607.04   36.00
   4 -10  -4  649.34   35.00
  -4 -10   4  599.74   32.40
   4  10  -4  621.74   33.10
  -4  10   4  651.13   33.10
  -4  10   4  624.94   34.70
  -3 -10   4   20.50    6.00
  -3 -10   4   24.10    3.90
   3 -10  -4   20.30    5.90
   3  10  -4   12.80    4.30
  -3  10   4   18.20    4.00
  -3  10   4   21.00    5.20
  -2 -10   4   44.90    6.70
  -2 -10   4   47.80    5.00
   2 -10  -4   46.80    6.40
  -2  10   4   50.19    5.80
   2  10  -4   37.30    5.20
  -2  10   4   59.79    6.80
  -1 -10   4   19.40    4.60
   1 -10  -4   17.10    4.40
  -1 -10   4   16.90    3.90
   1  10  -4   14.60    3.40
  -1  10   4   18.40    4.40
  -1  10   4   22.10    4.00
   0 -10   4  879.51   45.00
   0 -10   4  882.61   45.70
   0 -10  -4  903.11   45.60
   0 -10  -4  919.41   44.20
   0  10   4  897.01   44.40
   0  10   4  864.41   45.90
   0  10  -4  901.01   45.00
   0  10  -4  871.71   44.90
  -1 -10  -4  173.88   11.60
  -1 -10  -4  179.08    9.40
   1 -10   4  181.18   10.30
   1 -10   4  170.88   12.40
  -1  10  -4  174.98   10.20
   1  10   4  170.88   12.70
   1  10   4  175.88    9.70
  -1  10  -4  166.88   11.30
   2 -10   4   72.49    8.70
   2 -10   4   82.49    4.60
  -2 -10  -4   81.69    7.80
  -2  10  -4   76.69    7.50
  -2  10  -4   73.59    4.60
   2  10   4   69.79    8.80
  -3 -10  -4   32.30    5.90
   3 -10   4   41.30    7.90
  -3  10  -4   38.80    5.90
   3  10   4   38.40    7.50
  -4 -10  -4  201.98   14.40
   4 -10   4  212.98   16.90
  -4  10  -4  203.38   14.40
   4  10   4  207.78   16.60
   5 -10   4   15.30    7.40
  -5 -10  -4   19.40    5.60
  -5  10  -4   10.60    5.40
   5  10   4    8.70    7.10
   6 -10   4   20.20    8.70
  -6 -10  -4   15.30    5.80
  -6  10  -4   20.30    6.30
   6  10   4   32.00    9.00
  -7 -10  -4    9.60    5.80
   7 -10   4    1.00    7.60
  -7  10  -4   11.10    6.60
   7  10   4   -2.20    8.80
  -8 -10  -4   36.00    8.60
   8 -10   4   26.30   11.90
   8  10   4   34.10   11.50
  -8  10  -4   37.90    9.70
   8 -11  -4   -2.90    7.80
  -8  11   4   -7.30    5.80
   8  11  -4   -7.40    7.10
   7 -11  -4   55.79   11.10
  -7 -11   4   46.50   10.90
   7  11  -4   55.19    8.00
  -7  11   4   49.70    9.90
   6 -11  -4   -8.00    5.40
  -6 -11   4   11.40    7.10
  -6 -11   4   10.20    4.20
   6  11  -4    8.60    4.80
  -6  11   4    9.40    5.80
  -5 -11   4  123.29   13.60
   5 -11  -4  112.79   12.00
  -5 -11   4  107.79    8.60
  -5  11   4   90.69    8.50
   5  11  -4   92.09    9.10
  -5  11   4   84.49   10.50
   4 -11  -4   67.49    9.80
  -4 -11   4   56.29    9.50
  -4 -11   4   62.19    6.70
   4  11  -4   66.49    7.50
  -4  11   4   82.19    9.50
  -4  11   4   85.59    7.40
  -3 -11   4  359.16   22.00
  -3 -11   4  335.07   18.90
   3 -11  -4  341.67   21.50
  -3  11   4  336.37   19.20
   3  11  -4  352.16   19.50
  -3  11   4  330.67   20.60
   2 -11  -4   -1.70    3.70
  -2 -11   4   -3.70    3.70
  -2 -11   4   -0.30    2.80
  -2  11   4   -0.70    3.60
   2  11  -4    1.00    3.30
  -2  11   4    2.70    2.90
  -1 -11   4  792.82   41.40
   1 -11  -4  803.22   42.00
  -1 -11   4  784.92   42.00
   1  11  -4  799.42   41.00
  -1  11   4  820.92   41.30
  -1  11   4  839.12   42.00
   0 -11  -4  107.99    9.00
   0 -11   4  106.49    9.10
   0 -11   4  110.39    8.40
   0  11   4  101.09    9.30
   0  11  -4   98.89    7.90
   0  11   4  111.39    7.70
   1 -11   4  547.95   27.60
  -1 -11  -4  506.55   28.90
  -1 -11  -4  548.45   26.90
   1 -11   4  523.15   29.80
   1  11   4  533.85   30.00
  -1  11  -4  552.14   28.90
   1  11   4  536.65   27.20
  -1  11  -4  553.04   27.60
   2 -11   4    1.00    4.80
  -2 -11  -4    8.70    1.50
  -2 -11  -4    9.10    4.10
   2  11   4   13.00    5.70
  -2  11  -4    6.60    3.70
   2  11   4    9.00    1.60
  -3 -11  -4  401.86   24.10
   3 -11   4  448.86   26.10
  -3  11  -4  425.56   24.20
   3  11   4  413.46   26.30
   4 -11   4  106.99   12.70
  -4 -11  -4  139.99   12.20
   4  11   4  108.99   12.60
  -4  11  -4  118.19   11.20
   5 -11   4   53.39   10.30
  -5 -11  -4   68.29    8.80
  -5  11  -4   80.09    9.60
   5  11   4   64.29   10.70
   6 -11   4    7.90    8.00
  -6 -11  -4   13.10    6.20
   6  11   4   11.30    8.10
  -6  11  -4    6.40    5.30
  -7 -11  -4   15.60    6.70
   7 -11   4    7.70    8.70
   7  11   4    4.50    8.00
  -7  11  -4   17.70    6.80
   8 -11   4  -12.20    8.00
  -8 -11  -4   -9.30    6.20
  -8  11  -4   15.60    7.80
   8  11   4   -5.10    8.10
   8 -12  -4   63.89   12.30
  -8  12   4   37.40   10.20
   8  12  -4   47.40   11.50
   7 -12  -4   11.20    7.80
  -7 -12   4    4.50    7.40
  -7  12   4    4.10    7.00
   7  12  -4    0.10    5.00
   6 -12  -4   47.50   10.20
  -6 -12   4   48.50   10.40
  -6 -12   4   57.89    7.10
   6  12  -4   65.59    7.80
  -6  12   4   37.00    8.50
  -5 -12   4   47.60    6.20
  -5 -12   4   35.70    8.60
   5 -12  -4   65.69   10.00
  -5  12   4   49.80    6.20
   5  12  -4   42.60    6.40
  -5  12   4   33.30    7.90
   4 -12  -4    7.80    6.70
  -4 -12   4   16.90    4.00
  -4 -12   4   11.90    6.20
  -4  12   4    1.60    3.30
  -4  12   4   -3.30    5.20
   4  12  -4    1.30    3.90
  -3 -12   4   64.79    8.80
  -3 -12   4   55.59    6.10
   3 -12  -4   46.60    7.90
  -3  12   4   70.89    8.60
   3  12  -4   50.49    6.20
  -3  12   4   56.79    6.30
   2 -12  -4  137.39   11.50
  -2 -12   4  133.99    9.90
  -2 -12   4  141.69   12.10
  -2  12   4  140.89   10.20
  -2  12   4  147.69   11.10
   2  12  -4  142.89    9.80
  -1 -12   4  110.19    9.70
   1 -12  -4  120.69    9.90
  -1 -12   4  122.69    9.00
  -1  12   4  110.59    9.60
  -1  12   4  106.89    8.80
   1  12  -4  123.89    9.00
   0 -12   4    6.60    4.20
   0 -12  -4   18.30    5.10
   0 -12   4   18.10    4.10
   0  12  -4   19.60    4.30
   0  12   4   16.40    4.80
   0  12   4   25.40    3.80
  -1 -12  -4   79.29    5.10
  -1 -12  -4   69.19    7.50
   1 -12   4   73.69    5.80
   1 -12   4   60.49    8.10
   1  12   4   70.39    5.50
  -1  12  -4   68.19    5.80
   1  12   4   52.59    8.00
  -1  12  -4   76.09    7.50
  -2 -12  -4   71.89    7.70
  -2 -12  -4   56.69    3.90
   2 -12   4   47.50    7.90
   2  12   4   48.10    8.10
  -2  12  -4   53.39    6.70
   2  12   4   52.59    4.00
   3 -12   4   36.30    8.20
  -3 -12  -4   58.49    7.90
   3  12   4   58.59    9.70
  -3  12  -4   47.00    6.90
  -4 -12  -4  161.58   12.40
   4 -12   4  154.58   15.10
  -4  12  -4  142.19   12.10
   4  12   4  127.99   14.00
  -5 -12  -4   25.20    7.00
   5 -12   4   29.00    8.60
  -5  12  -4   19.30    5.90
   5  12   4   15.20    8.10
  -6 -12  -4   25.00    6.80
   6 -12   4   32.60    9.70
   6  12   4   45.90   10.50
  -6  12  -4   36.60    8.40
  -7 -12  -4    5.60    5.60
   7 -12   4   -4.20    8.10
   7  12   4    8.80    8.70
  -7  12  -4   18.90    7.50
  -8 -12  -4   52.99   10.50
   8 -12   4   37.30   13.00
  -8  12  -4   43.70   10.50
   8  12   4   58.79   13.50
   8 -13  -4    9.80    8.70
  -8  13   4   11.30    8.60
   8  13  -4   12.00    9.30
   7 -13  -4   33.90   10.10
  -7  13   4   15.30    7.40
   7  13  -4   36.50    6.90
   6 -13  -4    5.00    7.80
  -6 -13   4   -5.20    5.40
  -6 -13   4   -1.20    4.00
   6  13  -4   -2.20    4.60
  -6  13   4   -6.20    5.10
  -5 -13   4   18.70    7.00
  -5 -13   4    6.20    4.10
   5 -13  -4   15.90    7.50
  -5  13   4   15.50    6.00
   5  13  -4   10.80    4.90
  -4 -13   4   45.10    6.10
  -4 -13   4   59.49    9.80
   4 -13  -4   46.70    9.10
   4  13  -4   35.90    5.80
  -4  13   4   39.20    5.30
  -4  13   4   39.90    8.20
  -3 -13   4   46.20    5.80
   3 -13  -4   31.70    8.00
  -3 -13   4   38.50    7.80
  -3  13   4   45.60    5.60
  -3  13   4   56.09    8.20
   3  13  -4   54.99    6.50
  -2 -13   4   31.90    5.10
  -2 -13   4   32.60    6.30
   2 -13  -4   37.80    6.90
  -2  13   4   37.70    5.60
   2  13  -4   29.60    5.10
  -2  13   4   39.60    6.20
   1 -13  -4   10.40    4.90
  -1 -13   4   13.30    4.50
  -1 -13   4   15.20    4.30
  -1  13   4    8.30    3.80
  -1  13   4   10.20    4.40
   1  13  -4   10.30    4.00
   0 -13  -4   37.80    6.20
   0 -13   4   35.40    4.90
   0 -13   4   39.70    6.20
   0  13   4   35.70    4.70
   0  13   4   34.90    6.60
   0  13  -4   23.10    4.60
   1 -13   4   15.40    3.10
  -1 -13  -4   12.30    4.70
   1 -13   4   24.90    6.30
  -1 -13  -4   17.40    2.70
  -1  13  -4   11.90    4.40
   1  13   4   16.40    3.20
  -1  13  -4   21.70    3.50
   1  13   4   20.80    5.90
  -2 -13  -4  124.39   10.60
   2 -13   4  108.29   11.80
  -2 -13  -4  124.59    7.30
   2  13   4  125.99    7.40
  -2  13  -4  141.19   10.50
   2  13   4  123.89   12.40
  -3 -13  -4  140.49   11.70
   3 -13   4  133.79   13.20
   3  13   4  111.89   12.90
  -3  13  -4  120.79   11.70
  -4 -13  -4   37.30    7.30
   4 -13   4   38.70    8.80
   4  13   4   27.00    8.20
  -4  13  -4   29.80    6.40
  -5 -13  -4   29.70    6.90
   5 -13   4   10.20    7.80
  -5  13  -4   30.10    6.80
   5  13   4   27.70    8.80
  -6 -13  -4   18.90    6.60
   6 -13   4   51.29   11.20
  -6  13  -4   41.70    8.30
   6  13   4   22.10    9.30
   7 -13   4   34.00   10.70
  -7 -13  -4   36.30    8.40
  -7  13  -4   39.20    9.30
   7  13   4   22.80   10.30
   8 -13   4    1.90   10.00
  -8 -13  -4    9.40    7.40
  -8  13  -4   -0.30    6.40
   8  13   4    2.10    9.60
   8 -14  -4    5.70    9.90
  -8  14   4   25.10    9.00
   8  14  -4   27.10   10.30
   7 -14  -4   33.50   10.60
   7  14  -4   10.10    8.50
  -7  14   4   20.30    7.80
  -6 -14   4    9.90    7.50
  -6 -14   4   20.50    5.50
   6 -14  -4   21.50    8.50
   6  14  -4    7.10    4.90
  -6  14   4   -0.90    5.80
  -5 -14   4   35.30    5.80
  -5 -14   4   32.80    8.60
   5 -14  -4   48.20    9.50
  -5  14   4   20.40    6.80
   5  14  -4   32.60    6.00
  -4 -14   4   84.49    8.70
   4 -14  -4   97.39   11.60
  -4 -14   4  105.09   12.30
  -4  14   4  111.79   11.40
   4  14  -4   88.29    8.50
  -4  14   4   97.69    8.10
  -3 -14   4   59.49    9.20
  -3 -14   4   58.09    6.90
   3 -14  -4   51.89    9.10
   3  14  -4   51.09    6.50
  -3  14   4   56.69    6.30
  -3  14   4   52.69    7.70
  -2 -14   4   16.60    6.10
   2 -14  -4   18.00    6.10
  -2 -14   4   21.20    4.90
  -2  14   4   24.30    5.00
  -2  14   4   19.60    5.00
   2  14  -4   19.70    4.70
  -1 -14   4   21.80    5.00
  -1 -14   4    8.60    4.40
   1 -14  -4   15.90    5.50
  -1  14   4   21.10    5.40
  -1  14   4   21.30    5.00
   1  14  -4   14.30    4.40
   0 -14   4    0.70    4.10
   0 -14  -4   -2.80    4.60
   0 -14   4    1.60    3.40
   0  14   4    0.80    3.00
   0  14  -4    0.20    3.40
   0  14   4    8.30    5.30
  -1 -14  -4   25.20    5.80
   1 -14   4   34.20    6.90
   1  14   4   32.10    7.40
   1  14   4   32.50    4.20
  -1  14  -4   32.10    4.30
  -1  14  -4   36.80    5.70
  -2 -14  -4    9.30    2.30
  -2 -14  -4    9.10    4.70
   2 -14   4   14.50    6.30
   2  14   4   10.70    6.30
  -2  14  -4    8.00    4.60
   2  14   4   15.30    2.70
   3 -14   4    7.10    6.90
  -3 -14  -4   10.60    5.10
  -3  14  -4    5.20    4.80
   3  14   4   -5.30    5.90
  -4 -14  -4    2.60    4.50
   4 -14   4   16.70    7.30
   4  14   4   15.40    8.20
  -4  14  -4   24.00    6.10
   5 -14   4    9.30    8.20
  -5 -14  -4    4.60    4.90
  -5  14  -4    3.40    4.80
   5  14   4    0.60    7.00
  -6 -14  -4   60.79    9.60
   6 -14   4   59.89   12.00
  -6  14  -4   58.49    9.70
   6  14   4   53.39   11.20
   7 -14   4    3.70    9.00
  -7 -14  -4   21.20    8.10
   7  14   4   17.00   10.20
  -7  14  -4    8.10    7.20
   8 -14   4   19.40   11.70
  -8 -14  -4   43.20    9.30
   8  14   4   31.30   12.80
  -8  14  -4   34.40   10.50
   8 -15  -4    6.20    9.90
   8  15  -4    0.60   10.70
  -8  15   4   -2.10    7.20
   7 -15  -4   -2.40    8.70
   7  15  -4    4.70    8.20
  -7  15   4   13.50    7.70
   6 -15  -4    2.00    7.20
  -6  15   4   13.20    7.40
   6  15  -4   -7.10    4.40
   5 -15  -4    1.70    6.70
  -5 -15   4    6.90    4.50
  -5 -15   4    4.80    6.50
  -5  15   4   10.90    6.10
   5  15  -4    9.20    4.70
   4 -15  -4   63.09    9.80
  -4 -15   4   42.20    8.80
  -4 -15   4   51.39    6.80
   4  15  -4   52.49    6.70
  -4  15   4   31.90    7.60
  -3 -15   4    8.90    4.10
  -3 -15   4   13.10    5.90
   3 -15  -4    1.60    5.70
  -3  15   4   17.20    6.00
  -3  15   4    7.40    3.60
   3  15  -4   12.10    4.30
   2 -15  -4  143.99   13.20
  -2 -15   4  126.89   10.40
  -2 -15   4  117.59   11.80
  -2  15   4  127.49   11.20
   2  15  -4  131.49   10.20
  -2  15   4  115.29   10.00
  -1 -15   4   55.69    7.30
   1 -15  -4   58.39    8.00
  -1 -15   4   51.79    7.10
   1  15  -4   53.09    6.30
  -1  15   4   57.79    6.90
  -1  15   4   43.70    7.10
   0 -15   4    6.10    3.80
   0 -15   4   10.30    5.00
   0 -15  -4    7.30    4.90
   0  15  -4    7.00    4.00
   0  15   4   10.00    3.60
   0  15   4   11.90    5.60
  -1 -15  -4   60.99    7.80
   1 -15   4   50.89    8.30
  -1  15  -4   39.40    6.20
  -1  15  -4   49.40    5.30
   1  15   4   37.80    8.10
  -1  15  -4   48.00    4.90
   1  15   4   44.00    5.00
   2 -15   4  165.48   14.60
  -2 -15  -4  123.49   12.00
   2  15   4  170.78   14.50
   2  15   4  169.28    9.70
  -2  15  -4  169.78   13.00
   3 -15   4   68.39   11.10
  -3 -15  -4   70.19    8.80
  -3  15  -4   65.79    9.00
   3  15   4   77.59   11.30
  -4 -15  -4  135.39   12.70
   4 -15   4  134.59   14.80
  -4  15  -4  128.99   12.80
   4  15   4  124.09   14.60
   5 -15   4   20.70    9.00
  -5 -15  -4   53.69    8.80
  -5  15  -4   30.70    7.40
   5  15   4   44.80   10.30
  -6 -15  -4    7.00    5.80
   6 -15   4   16.50    9.40
  -6  15  -4   10.80    6.90
   6  15   4    5.20    8.00
  -7 -15  -4   22.00    8.50
   7 -15   4   53.19   13.30
  -7  15  -4   29.90    8.40
   7  15   4   25.00   11.10
  -8 -15  -4    8.60    7.90
  -8  15  -4    2.40    6.90
   8 -16  -4    1.10    9.20
   7 -16  -4   29.00   10.00
  -7  16   4   12.00    8.20
   7  16  -4   22.30    9.90
   6 -16  -4   30.10    9.40
   6  16  -4   38.40    9.70
   6  16  -4   31.00    6.20
  -6  16   4    9.90    7.40
  -5 -16   4   24.50    5.60
   5 -16  -4   30.00    8.80
   5  16  -4   19.60    5.60
  -5  16   4   22.60    6.90
   4 -16  -4   21.90    7.50
  -4 -16   4   14.90    6.80
  -4 -16   4   20.60    5.00
   4  16  -4   16.70    4.90
  -4  16   4    8.70    5.50
  -3 -16   4  122.79   10.10
   3 -16  -4  105.99   12.10
  -3 -16   4  123.19   13.20
  -3  16   4  115.79    9.20
  -3  16   4  128.79   12.10
   3  16  -4  139.69   10.00
  -2 -16   4   22.20    6.10
   2 -16  -4   34.20    7.40
  -2 -16   4   24.80    5.70
  -2  16   4   41.30    6.10
  -2  16   4   37.50    6.30
   2  16  -4   27.00    5.50
   1 -16  -4    7.80    5.40
  -1 -16   4   -1.50    4.20
  -1 -16   4   10.50    5.00
  -1  16   4    0.50    4.40
   1  16  -4   10.20    4.40
  -1  16   4    9.30    4.60
   0 -16   4    6.20    5.70
   0 -16  -4   31.60    6.50
   0  16  -4   21.80    5.30
   0  16   4   20.90    6.10
   0  16   4   27.80    4.90
   1 -16   4   30.10    8.10
  -1 -16  -4   31.30    6.70
  -1  16  -4   39.50    6.40
   1  16   4   42.40    5.20
   1  16   4   39.10    7.70
  -1  16  -4   44.90    4.90
   2 -16   4   19.50    7.40
  -2 -16  -4   23.90    6.40
  -2  16  -4   11.70    5.50
   2  16   4    4.80    6.30
   2  16   4   12.90    3.20
  -3 -16  -4   43.80    7.30
   3 -16   4   38.30    9.00
   3  16   4   36.00    8.80
  -3  16  -4   42.90    7.80
  -4 -16  -4   40.30    7.50
   4 -16   4   32.10    9.20
  -4  16  -4   32.30    7.00
   4  16   4   38.90    9.40
   5 -16   4   29.70    9.60
  -5 -16  -4   27.40    7.10
   5  16   4   37.60   10.70
  -5  16  -4   40.50    8.10
   6 -16   4   55.59   11.90
  -6 -16  -4   35.10    8.70
  -6  16  -4   35.30    9.20
   6  16   4   21.80    9.90
  -7 -16  -4    6.10    6.90
   7 -16   4   -0.50    9.50
  -7  16  -4   10.30    8.00
   7  16   4    9.40   11.40
   7 -17  -4    7.30    9.60
  -7  17   4    5.00    7.20
   7  17  -4   15.60   10.00
   6 -17  -4  -15.80    7.80
   6  17  -4   12.00    8.20
  -6  17   4    8.70    7.40
  -5 -17   4    4.10    4.60
   5 -17  -4    2.60    7.90
   5  17  -4    3.30    6.50
  -5  17   4    2.40    5.50
   5  17  -4   -4.00    3.70
   4 -17  -4  -14.60    6.30
  -4 -17   4    7.70    4.20
   4  17  -4    2.00    4.00
  -4  17   4    7.70    5.60
  -3 -17   4    9.80    4.40
   3 -17  -4   17.30    6.70
  -3 -17   4    2.10    5.40
   3  17  -4   19.90    4.90
  -3  17   4   22.90    6.00
  -2 -17   4    6.90    4.20
  -2 -17   4    7.00    4.90
   2 -17  -4   -1.40    5.30
  -2  17   4   10.90    5.20
   2  17  -4    7.80    4.00
  -2  17   4    9.60    4.10
  -1 -17   4   63.89    8.40
   1 -17  -4   50.59    8.30
   1  17  -4   64.29    7.70
  -1  17   4   51.79    7.20
  -1  17   4   64.09    8.30
   0 -17   4  112.69   11.50
   0 -17  -4  109.09   11.40
   0  17   4  136.89   10.10
   0  17   4  102.49   11.50
   0  17  -4  130.39   10.00
   0  17  -4  119.79   10.80
   1 -17   4    5.60    6.10
  -1 -17  -4    9.70    5.40
   1  17   4   21.50    7.50
   1  17   4   21.10    4.20
  -1  17  -4    3.80    4.80
  -1  17  -4   14.90    3.70
   2 -17   4   36.80    8.30
  -2 -17  -4   31.10    6.70
   2  17   4   44.80    9.20
  -2  17  -4   37.50    7.00
   2  17   4   33.80    4.40
  -3 -17  -4   33.60    6.70
   3 -17   4   27.00    8.30
  -3  17  -4   15.70    5.80
   3  17   4   24.80    8.30
  -4 -17  -4   17.70    6.30
   4 -17   4   15.60    8.30
   4  17   4   12.40    7.90
  -4  17  -4   11.90    5.60
  -5 -17  -4   24.00    7.20
   5 -17   4   21.60   10.20
   5  17   4   36.10   10.50
  -5  17  -4   11.30    6.80
   6 -17   4   19.20   10.90
  -6 -17  -4   15.70    7.60
   6  17   4   29.50   10.40
  -6  17  -4   15.80    8.20
   7 -17   4   43.30   13.70
  -7 -17  -4   44.60    9.70
  -7  17  -4   31.20    9.40
   7  17   4   35.50   12.50
   7 -18  -4   16.30   10.90
  -7  18   4   15.30    9.00
   7  18  -4   18.00    9.90
   6 -18  -4   26.40   10.00
   6  18  -4   34.20   10.10
  -6  18   4   19.20    8.00
  -5 -18   4   27.70    6.60
   5 -18  -4   23.50    8.30
   5  18  -4   34.10    9.20
   5  18  -4   16.70    5.40
  -5  18   4   21.00    8.40
  -4 -18   4    6.50    4.70
   4 -18  -4   11.90    7.90
  -4  18   4   17.00    6.90
   4  18  -4   21.00    7.90
   4  18  -4    8.60    4.50
   3 -18  -4   -5.30    6.30
  -3 -18   4   -0.50    3.50
   3  18  -4    0.20    3.90
  -3  18   4    6.40    5.60
  -2 -18   4   -1.90    4.10
   2 -18  -4    0.30    6.20
  -2  18   4    3.50    4.80
   2  18  -4    3.10    5.20
   2  18  -4   -2.10    3.90
  -2  18   4   -1.20    3.60
   1 -18  -4   38.30    7.80
  -1 -18   4   38.20    6.80
  -1  18   4   44.00    7.20
  -1  18   4   56.59    7.30
   1  18  -4   36.50    5.80
   1  18  -4   31.10    6.20
   0 -18  -4   18.30    6.10
   0 -18   4   23.90    6.70
   0  18   4   21.80    5.00
   0  18   4   24.30    6.80
   0  18  -4   17.00    5.00
   0  18  -4   24.20    4.90
   1 -18   4   77.89   10.40
  -1 -18  -4   72.69    9.30
   1  18   4   85.79    7.50
  -1  18  -4   74.59    6.80
   1  18   4   72.09   10.00
  -1  18  -4   76.59    9.00
   2 -18   4    6.70    6.20
  -2 -18  -4   -5.50    4.50
   2  18   4    6.30    6.90
   2  18   4    8.10    3.20
  -2  18  -4    8.30    5.40
  -3 -18  -4   15.70    5.50
   3 -18   4   13.50    8.40
  -3  18  -4   19.00    6.00
   3  18   4    1.40    6.60
   4 -18   4    7.80    7.80
  -4 -18  -4   19.60    6.50
   4  18   4    7.30    7.70
  -4  18  -4    8.60    5.50
  -5 -18  -4   -0.20    5.80
   5 -18   4  -13.40    7.20
   5  18   4  -12.00    7.20
  -5  18  -4    7.80    6.10
   6 -18   4   23.30   11.20
  -6 -18  -4   16.40    7.80
  -6  18  -4   10.20    8.00
   6  18   4   27.00   11.80
  -7 -18  -4    8.30    7.50
   7 -18   4   17.10   10.90
   7  18   4   12.60   12.10
  -7  18  -4   15.50    8.00
   7 -19  -4   33.80   12.10
  -7  19   4   32.10   11.70
   7  19  -4   28.40   12.50
   6 -19  -4    6.40    9.60
  -6  19   4    1.10    7.20
   6  19  -4    7.70    8.20
  -5 -19   4   -2.10    4.80
   5 -19  -4    1.20    7.20
   5  19  -4   12.40    5.00
  -5  19   4   21.30    7.60
   5  19  -4   10.00    8.20
   4 -19  -4   36.20    9.10
  -4 -19   4   21.30    5.90
  -4  19   4   29.60    7.70
   4  19  -4   23.20    5.90
   4  19  -4   29.10    8.10
   3 -19  -4   10.60    6.90
  -3 -19   4   -4.90    4.10
   3  19  -4   19.80    7.30
   3  19  -4   14.50    4.70
  -3  19   4   16.40    6.40
  -2 -19   4   12.20    5.20
   2 -19  -4   15.20    6.80
  -2  19   4    8.60    5.30
  -2  19   4    8.90    4.50
   2  19  -4    9.10    4.60
   2  19  -4   10.70    5.90
   1 -19  -4    0.30    5.10
  -1 -19   4    9.20    4.80
   1  19  -4    8.80    4.70
  -1  19   4    7.20    4.80
  -1  19   4    1.10    4.80
   1  19  -4    9.30    4.90
   0 -19   4   25.10    7.30
   0 -19  -4   16.70    6.10
   0  19   4   14.30    4.70
   0  19   4   18.10    6.80
   0  19  -4   12.60    5.30
   0  19  -4   22.00    5.00
   1 -19   4    4.30    5.80
  -1 -19  -4    1.40    4.80
  -1  19  -4    3.20    4.40
   1  19   4    1.20    3.40
   1  19   4  -12.10    5.00
  -2 -19  -4    9.50    5.50
   2 -19   4   13.80    7.40
   2  19   4    5.10    7.20
  -2  19  -4   19.90    6.10
   3 -19   4   28.20    9.20
  -3 -19  -4   31.10    7.30
  -3  19  -4   43.10    7.90
   3  19   4   46.80    9.70
  -4 -19  -4   41.10    8.80
   4 -19   4   28.40    9.70
  -4  19  -4   41.10    8.40
   4  19   4   57.79   11.30
   5 -19   4   14.20    9.00
  -5 -19  -4    3.50    6.10
   5  19   4   17.70    9.70
  -5  19  -4   -1.80    6.50
   6 -19   4   11.10   10.90
  -6 -19  -4   -3.90    5.80
  -6  19  -4    1.30    6.20
   6  19   4   15.10   10.10
  -7 -19  -4    8.10    8.60
   6 -20  -4   20.00    9.60
  -6  20   4   23.60    8.70
   6  20  -4   37.20   10.70
   5 -20  -4   51.79   11.80
  -5  20   4   45.50    9.60
   5  20  -4   42.30   10.10
   4 -20  -4   66.19   10.90
  -4 -20   4   44.40    7.80
  -4  20   4   42.80    8.80
   4  20  -4   60.89   10.20
   4  20  -4   51.39    7.30
   3 -20  -4   38.30    9.00
  -3 -20   4   35.80    6.90
  -3  20   4   17.70    6.90
   3  20  -4   29.00    5.90
   3  20  -4   31.00    7.60
   2 -20  -4   49.80    9.20
  -2 -20   4   57.59    8.00
  -2  20   4   43.20    7.90
   2  20  -4   27.00    6.10
   2  20  -4   44.20    7.80
  -1 -20   4   48.40    7.90
   1 -20  -4   49.50    8.60
  -1  20   4   50.69    7.60
  -1  20   4   50.99    8.30
   1  20  -4   55.29    7.70
   1  20  -4   49.90    7.60
   0 -20  -4   55.79    8.70
   0 -20   4   53.19    8.90
   0  20   4   31.40    5.90
   0  20  -4   48.20    6.70
   0  20  -4   31.40    6.20
   0  20   4   41.70    8.60
  -1 -20  -4   12.80    5.80
   1 -20   4   20.60    7.50
   1  20   4   19.80    7.30
   1  20   4    7.80    4.00
  -1  20  -4    6.20    4.90
  -2 -20  -4   32.70    7.20
   2 -20   4   38.70    9.10
   2  20   4   37.20    9.60
  -2  20  -4   25.10    6.60
  -3 -20  -4    6.70    5.50
   3 -20   4   -6.70    7.50
   3  20   4    4.90    7.40
  -3  20  -4    0.80    5.70
   4 -20   4   28.40   10.10
  -4 -20  -4   58.09    9.90
  -4  20  -4   20.80    7.30
   4  20   4   34.50   10.40
  -5 -20  -4   11.90    6.30
   5 -20   4    5.20    8.70
  -5  20  -4   -3.10    6.00
   5  20   4   -6.50    7.80
  -6 -20  -4   29.60    9.80
   6 -20   4   38.00   12.00
   6  20   4   28.30   12.10
  -6  20  -4   24.60    8.40
   6 -21  -4   -4.60    9.30
  -6  21   4    3.40    7.30
   6  21  -4    4.70    8.40
   5 -21  -4   31.50    9.70
  -5  21   4   31.50    8.80
   5  21  -4   40.90   10.90
  -4 -21   4    4.00    5.00
   4 -21  -4   16.30    8.30
   4  21  -4    5.00    4.60
  -4  21   4   -2.10    6.20
   4  21  -4   17.10    7.60
  -3 -21   4   23.00    6.40
   3 -21  -4   35.80    8.80
   3  21  -4   29.60    6.10
  -3  21   4   32.30    7.10
   3  21  -4   31.70    8.60
   2 -21  -4   19.90    8.40
  -2 -21   4   20.30    5.90
   2  21  -4   19.60    6.30
  -2  21   4   17.00    5.80
   2  21  -4   17.00    5.70
   1 -21  -4   37.00    8.20
  -1 -21   4   35.50    7.80
   1  21  -4   40.30    6.90
   1  21  -4   36.90    7.30
  -1  21   4   41.40    8.00
  -1  21   4   54.69    7.70
   0 -21   4   22.90    7.40
   0 -21  -4   21.00    7.40
   0  21   4   26.00    7.90
   0  21  -4   28.00    6.50
   0  21   4   33.10    6.10
  -1 -21  -4   50.69    8.60
   1 -21   4   43.50    8.80
   1  21   4   42.00    6.40
  -1  21  -4   43.30    7.90
   1  21   4   44.70    9.60
   2 -21   4   22.60    8.30
  -2 -21  -4   30.80    7.50
   2  21   4   33.80    8.90
  -2  21  -4   30.00    7.20
   3 -21   4   11.70    8.50
  -3 -21  -4   30.40    7.40
   3  21   4   29.00    9.30
  -3  21  -4   20.00    6.90
  -4 -21  -4   14.40    6.50
   4 -21   4   -1.10    9.00
  -4  21  -4    0.00    5.80
   4  21   4   11.20    9.80
   5 -21   4   51.69   13.50
  -5 -21  -4   46.10   10.00
   5  21   4   41.70   11.80
  -5  21  -4   31.30    8.70
  -6 -21  -4   15.00    7.90
   6 -21   4   21.70   11.30
  -6  21  -4    3.80    7.30
   6  21   4   16.30   10.70
   6 -22  -4   23.00   11.20
   6  22  -4   25.40   10.60
  -6  22   4    7.00    7.70
   5 -22  -4    0.90    7.80
   5  22  -4    8.90    8.10
  -5  22   4    4.50    7.00
   4 -22  -4   28.90    9.30
  -4 -22   4   14.80    6.50
   4  22  -4   66.89   10.80
  -4  22   4   30.50    8.70
   4  22  -4   37.60   10.10
  -3 -22   4   10.00    5.60
   3 -22  -4   16.10    8.60
   3  22  -4   12.50    5.20
  -3  22   4   22.30    7.30
   3  22  -4   24.30    8.00
  -2 -22   4   52.19    8.60
   2 -22  -4   41.40    9.20
  -2  22   4   34.80    7.70
   2  22  -4   52.69    9.00
   2  22  -4   36.50    7.00
   1 -22  -4   12.50    7.10
  -1 -22   4   12.40    6.40
  -1  22   4   16.40    5.80
   1  22  -4    0.70    5.00
   1  22  -4   -1.30    4.00
   0 -22  -4   26.60    7.40
   0 -22   4   36.60    8.30
   0  22   4   22.00    7.80
   0  22  -4   22.80    6.00
   0  22   4   24.80    6.20
   1 -22   4   10.70    6.50
  -1 -22  -4    8.80    5.90
  -1  22  -4    7.00    5.70
   1  22   4   -3.00    6.40
   2 -22   4   29.20    8.90
  -2 -22  -4   30.00    7.60
  -2  22  -4   21.20    6.90
   2  22   4   45.20    9.50
   3 -22   4   15.00    8.90
  -3 -22  -4   10.20    7.10
   3  22   4   -0.50    8.60
  -3  22  -4   16.90    6.50
  -4 -22  -4   65.39   10.60
   4 -22   4   60.49   12.80
  -4  22  -4   88.79   12.50
   4  22   4   64.39   13.20
   5 -22   4    1.20    9.40
  -5 -22  -4   25.70    8.30
  -5  22  -4   23.10    8.40
   5  22   4   16.90   10.70
  -6 -22  -4   20.60    8.50
   5 -23  -4   -4.60    8.10
  -5  23   4   32.20    9.90
   5  23  -4   28.50   11.00
   4 -23  -4   -1.80    7.60
  -4 -23   4    1.20    5.10
  -4  23   4    2.60    6.10
   4  23  -4   14.60    8.10
   3 -23  -4   55.89   10.60
  -3 -23   4   53.49    9.00
   3  23  -4   43.50    7.70
   3  23  -4   55.29   10.10
  -3  23   4   38.60    8.60
  -2 -23   4    1.50    5.00
   2 -23  -4   -4.60    6.00
  -2  23   4   -2.00    5.20
   2  23  -4    5.40    6.40
   2  23  -4    0.30    4.70
   1 -23  -4   29.60    8.80
  -1 -23   4   50.19    8.60
  -1  23   4   23.50    6.80
   1  23  -4   27.10    6.10
   0 -23  -4    1.50    5.60
   0 -23   4    9.50    6.80
   0  23  -4   13.00    6.10
   0  23   4    9.00    7.30
   0  23   4    2.10    4.90
   1 -23   4   46.20    9.70
  -1 -23  -4   46.40    8.90
  -1  23  -4   64.39    9.30
   1  23   4   58.99   10.80
   2 -23   4    6.70    7.30
  -2 -23  -4    5.20    6.00
  -2  23  -4    6.30    6.10
   2  23   4   -4.70    7.40
  -3 -23  -4   76.19   11.50
   3 -23   4   80.29   12.80
   3  23   4   86.89   13.10
  -3  23  -4   68.39   10.90
   4 -23   4   30.00   11.20
  -4 -23  -4   -1.00    6.00
  -4  23  -4    1.50    5.90
   4  23   4  -15.90    7.50
  -5 -23  -4   29.30    8.70
   5 -23   4   18.20   11.10
   5  23   4   23.10   11.50
  -5  23  -4   19.80    8.40
   5 -24  -4   -7.60    7.80
   5  24  -4   -9.90    7.90
  -5  24   4   -9.00    5.90
  -4 -24   4   19.00    7.10
   4 -24  -4   21.60    9.20
  -4  24   4   36.00    9.60
   4  24  -4   34.30   10.60
  -3 -24   4   14.80    6.50
   3 -24  -4   15.00    8.60
  -3  24   4   11.00    7.20
   3  24  -4   21.90    9.00
   3  24  -4    4.00    5.70
  -2 -24   4   26.90    7.50
   2 -24  -4   38.60    9.80
   2  24  -4   17.90    6.30
   2  24  -4   30.20    8.50
  -2  24   4   30.50    7.60
  -1 -24   4    5.10    5.50
   1 -24  -4   -2.80    7.00
  -1  24   4    3.00    5.20
   1  24  -4   12.60    5.60
   0 -24  -4   34.60    8.40
   0 -24   4   34.40    8.70
   0  24  -4   37.80    7.90
  -1 -24  -4   13.80    7.00
   1 -24   4   21.00    8.60
   1  24   4   16.40    8.50
  -1  24  -4   24.00    7.10
   2 -24   4   33.60    9.70
  -2 -24  -4   31.80    8.20
   2  24   4   21.60    9.60
  -2  24  -4   25.10    7.60
   3 -24   4   -1.30    8.70
  -3 -24  -4   -9.90    5.10
   3  24   4   -7.50    8.50
  -3  24  -4   -2.50    6.50
   4 -24   4   -1.80    9.50
  -4 -24  -4   17.60    7.50
  -4  24  -4   14.00    8.30
   4  24   4   22.60   10.70
  -5 -24  -4    1.40    7.10
   5  24   4    2.40   11.00
   4 -25  -4    8.60    9.40
   4  25  -4    4.50    8.80
  -4  25   4    1.60    7.60
  -3 -25   4    2.60    6.30
   3 -25  -4   -8.90    7.70
   3  25  -4    0.50    7.60
  -3  25   4   -8.60    5.90
   2 -25  -4    0.80    6.70
  -2 -25   4   20.10    7.40
   2  25  -4   22.80    6.50
  -2  25   4   16.10    6.80
   1 -25  -4    7.80    7.70
  -1 -25   4   17.70    7.00
  -1  25   4    8.80    6.10
   1  25  -4   20.10    6.40
   0 -25  -4   16.60    7.70
   0 -25   4   29.00    8.00
   0  25  -4   26.70    7.40
  -1 -25  -4   42.70    9.10
   1 -25   4   47.60   10.00
   1  25   4   29.90   10.40
  -1  25  -4   24.30    7.30
  -2 -25  -4    7.90    6.40
   2 -25   4    6.10    7.60
   2  25   4    0.60    8.90
  -2  25  -4    3.30    6.50
  -3 -25  -4    9.70    7.20
   3 -25   4   -8.00    7.40
   3  25   4    3.80    8.50
  -3  25  -4   11.90    7.70
   4 -25   4   -6.20    8.80
  -4 -25  -4   -3.70    6.10
   4  25   4    0.10    8.40
  -4  25  -4   -2.90    6.40
  -4  26   4   12.20    8.80
   4  26  -4   21.90    9.90
   3 -26  -4   -6.10    6.90
  -3 -26   4   -1.10    6.40
  -3  26   4   -8.20    5.60
  -2 -26   4   -0.30    5.30
   2 -26  -4   -0.50    6.90
  -2  26   4   -2.90    6.00
   2  26  -4    0.40    5.80
   1 -26  -4    8.50    8.10
  -1 -26   4    4.50    7.00
   1  26  -4   13.20    6.80
   0 -26  -4   -1.50    6.30
   0 -26   4    4.60    6.60
   0  26  -4    8.50    6.60
  -1 -26  -4    9.70    7.60
   1 -26   4    0.40    7.00
  -1  26  -4    8.40    6.30
   2 -26   4   19.80    9.20
  -2 -26  -4   16.40    7.80
  -2  26  -4    1.90    6.90
   2  26   4   -5.40    8.70
  -3 -26  -4   16.80    8.50
   3 -26   4    8.80   10.00
  -3  26  -4   15.30    8.40
   3  26   4   -1.10    9.70
  -3 -27   4   -4.50    6.60
  -3  27   4    3.20    7.00
   2 -27  -4    8.30    8.80
  -2 -27   4    1.50    6.30
  -2  27   4    3.20    7.20
  -1 -27   4   -1.40    5.80
   1 -27  -4   17.10    9.00
   1  27  -4   -1.90    5.90
   0 -27   4    6.50    6.90
   0 -27  -4   -2.00    6.30
   0  27  -4   -6.70    5.00
   1 -27   4   -1.90    6.60
  -1 -27  -4    0.20    6.20
  -1  27  -4    6.30    6.20
   2 -27   4    2.50    9.30
  -2 -27  -4    6.90    7.10
  -2  27  -4    7.40    7.30
   3  27   4   -5.70    9.90
  -3  27  -4   -5.20    8.20
  -1 -28   4   11.20    8.10
   1  28  -4   -0.50    6.50
   0 -28  -4    7.80   12.90
   0 -28   4   11.50    8.40
   0  28  -4   18.00    7.80
   1 -28   4  -19.70    7.50
  -1  28  -4   -0.80    6.70
  -9   0   5   -8.20    6.10
   9   0  -5    3.70    7.00
   8   0  -5   -1.90    4.90
  -8   0   5    0.10    5.80
  -7   0   5  171.48   17.20
   7   0  -5  188.18   14.00
   7   0  -5  175.88   14.90
   6   0  -5   17.40    6.00
   6   0  -5   16.20    4.70
  -6   0   5    7.20    6.00
   5   0  -5   61.29    7.90
  -5   0   5   56.99    8.60
   5   0  -5   68.29    6.80
   4   0  -5   51.19    4.70
  -4   0   5   56.89    7.60
   4   0  -5   65.09    5.60
   4   0  -5   50.79    6.70
   3   0  -5  848.32   40.30
   3   0  -5  821.62   40.00
  -3   0   5  796.32   42.60
   3   0  -5  785.82   41.70
   2   0  -5  113.69    8.40
   2   0  -5  122.19    6.40
  -2   0   5  118.59    9.50
   2   0  -5  126.79    6.50
   1   0  -5  387.66   19.20
  -1   0   5  386.06   20.50
  -1   0   5  389.26   21.20
   1   0  -5  389.76   20.50
  -1   0   5  397.66   19.30
   0   0   5   -1.10    1.50
   0   0  -5   -0.10    1.70
   0   0   5    1.80    2.20
   0   0   5    1.90    2.80
   0   0  -5    5.60    2.90
   0   0  -5    1.60    2.20
   1   0   5  241.18   13.10
  -1   0  -5  241.08   13.20
  -1   0  -5  248.38   14.00
   1   0   5  224.48   14.00
   1   0   5  233.68   12.60
  -1   0  -5  241.58   12.60
   2   0   5   70.79    7.00
  -2   0  -5   80.79    5.20
   2   0   5   74.29    5.10
  -2   0  -5   75.99    6.50
   3   0   5  329.57   19.20
  -3   0  -5  329.57   17.60
   3   0   5  343.57   17.50
  -3   0  -5  324.17   19.00
   4   0   5   21.30    5.60
  -4   0  -5   18.70    3.70
  -4   0  -5   17.80    4.90
  -5   0  -5  148.69   10.80
  -5   0  -5  159.28   12.50
   5   0   5  144.69   12.30
  -6   0  -5   -1.40    4.30
  -6   0  -5    0.20    3.50
   6   0   5   -4.10    5.30
   7   0   5   -7.90    5.60
  -7   0  -5   -1.50    5.00
  -7   0  -5    2.00    4.60
   8   0   5   -3.40    7.10
   9   0   5   11.30   10.10
  -9  -1   5   10.40    9.00
   9  -1  -5    3.90    6.30
  -9   1   5    7.30    8.00
   9   1  -5    9.90    7.50
   8  -1  -5   13.30    6.90
  -8  -1   5    1.90    6.20
  -8   1   5    9.00    7.50
   8   1  -5   23.20    7.40
  -7  -1   5   38.90    8.90
   7  -1  -5   66.89    9.00
   7  -1  -5   50.49    7.80
   7   1  -5   51.29    8.30
   7   1  -5   59.89    7.80
  -7   1   5   46.60    9.00
   6  -1  -5   99.69    9.50
   6  -1  -5   88.69   10.20
  -6  -1   5   81.29   11.10
  -6   1   5   93.49   11.20
   6   1  -5   91.39   10.10
   6   1  -5   92.59    8.80
  -5  -1   5   82.09   10.10
   5  -1  -5   82.39    8.00
   5  -1  -5   77.99    9.10
   5   1  -5   87.69    9.40
  -5   1   5   88.49    9.90
   5   1  -5   86.49    7.70
   4  -1  -5  490.65   25.10
   4  -1  -5  479.35   24.40
  -4  -1   5  472.15   27.50
   4  -1  -5  497.25   26.50
   4   1  -5  471.65   24.10
   4   1  -5  461.15   26.10
  -4   1   5  482.15   27.10
   4   1  -5  447.86   24.50
   3  -1  -5   56.49    4.20
   3  -1  -5   51.99    4.70
  -3  -1   5   47.10    6.60
   3  -1  -5   60.19    6.60
  -3   1   5   58.39    6.80
   3   1  -5   56.09    3.80
   3   1  -5   59.09    4.40
   3   1  -5   54.39    6.40
   2  -1  -5  711.73   35.70
  -2  -1   5  710.33   36.50
   2  -1  -5  681.23   34.10
   2   1  -5  697.73   35.50
  -2   1   5  706.43   34.20
  -2   1   5  671.83   36.10
  -1  -1   5   49.90    5.70
  -1  -1   5   63.49    5.50
   1  -1  -5   52.19    5.70
   1  -1  -5   61.89    3.90
   1  -1  -5   66.39    5.50
  -1  -1   5   57.99    3.40
  -1   1   5   54.89    5.10
   1   1  -5   61.69    3.40
  -1   1   5   59.49    4.10
  -1   1   5   61.19    6.00
   1   1  -5   55.19    5.10
   0  -1  -5 1655.13   79.89
   0  -1   5 1641.74   80.89
   0  -1  -5 1621.84   79.79
   0  -1   5 1656.43   79.69
   0  -1   5 1646.74   80.09
   0   1  -5 1633.74   79.69
   0   1   5 1661.33   81.09
   0   1   5 1657.03   79.79
   0   1   5 1656.13   79.99
   0   1  -5 1676.93   80.09
   0   1  -5 1593.54   80.89
   1  -1   5   29.20    3.10
   1  -1   5   28.60    4.30
   1  -1   5   30.80    3.70
  -1  -1  -5   28.80    2.80
  -1  -1  -5   33.10    4.70
  -1  -1  -5   30.30    3.60
  -1   1  -5   29.50    3.70
   1   1   5   33.30    3.80
   1   1   5   33.40    4.80
  -1   1  -5   34.40    4.70
  -1   1  -5   24.20    2.90
   1   1   5   26.50    2.80
   2  -1   5  406.06   19.90
  -2  -1  -5  379.16   20.90
  -2  -1  -5  394.86   19.60
   2  -1   5  403.26   21.40
  -2   1  -5  364.46   19.90
  -2   1  -5  384.26   21.10
   2   1   5  388.66   19.50
   2   1   5  397.46   21.70
  -2   1  -5  371.26   20.90
  -3  -1  -5  217.98   13.90
  -3  -1  -5  211.78   12.10
   3  -1   5  225.98   14.20
   3   1   5  233.38   12.00
  -3   1  -5  221.38   12.60
  -3   1  -5  201.88   13.70
   3   1   5  237.48   14.80
  -4  -1  -5  151.68   10.10
  -4  -1  -5  167.78   12.20
   4  -1   5  154.58   12.10
  -4   1  -5  165.68   10.60
   4   1   5  174.58   12.60
  -4   1  -5  172.18   12.50
  -5  -1  -5   41.80    5.30
   5  -1   5   28.30    6.60
  -5  -1  -5   26.50    6.30
  -5   1  -5   20.20    6.10
   5   1   5   30.90    7.30
  -5   1  -5   30.60    5.30
   6  -1   5   85.39   10.10
  -6  -1  -5  105.59   11.20
  -6  -1  -5   97.49    8.60
   6   1   5   73.39   10.40
  -6   1  -5   58.69    8.70
  -6   1  -5   71.89    8.30
   7  -1   5   10.40    6.50
  -7  -1  -5    1.20    4.90
  -7  -1  -5    7.70    4.60
  -7   1  -5    6.60    5.30
   7   1   5    6.10    6.60
  -7   1  -5    5.10    4.90
  -8  -1  -5   11.10    7.00
   8  -1   5   12.40    8.10
   8  -1   5    6.90    7.00
   8   1   5    7.10    7.80
   9  -1   5   20.80   10.30
   9   1   5   -0.30    9.00
  -9  -2   5   17.00    8.60
   9  -2  -5   10.00    7.70
   9   2  -5   15.60    8.00
   8  -2  -5   -0.70    6.00
  -8  -2   5    1.10    6.20
   8   2  -5   -1.40    5.80
  -8   2   5   13.10    7.00
   7  -2  -5   10.20    5.30
  -7  -2   5    8.10    6.30
   7  -2  -5    3.40    5.80
  -7   2   5   10.80    6.10
   7   2  -5   16.50    6.30
   7   2  -5    0.90    4.40
   6  -2  -5   16.10    5.30
  -6  -2   5   25.50    7.20
   6  -2  -5   31.90    6.80
  -6   2   5   19.50    6.90
   6   2  -5   24.50    5.00
   6   2  -5   23.90    6.30
  -5  -2   5  148.49   13.10
   5  -2  -5  133.29   10.80
   5  -2  -5  135.39   11.90
   5   2  -5  150.98   10.30
  -5   2   5  144.79   12.80
   5   2  -5  150.18   11.60
  -4  -2   5   15.50    5.40
   4  -2  -5   11.20    3.60
   4  -2  -5    8.50    4.50
   4   2  -5    8.40    2.20
   4   2  -5    8.60    2.90
  -4   2   5    6.70    4.30
   4   2  -5    6.30    4.10
   3  -2  -5   68.29    7.20
  -3  -2   5   73.79    7.90
   3  -2  -5   66.29    5.60
   3  -2  -5   71.59    5.00
  -3   2   5   70.89    7.30
   3   2  -5   62.39    4.50
   3   2  -5   65.99    6.90
   3   2  -5   66.09    4.20
   2  -2  -5  284.67   14.90
  -2  -2   5  260.27   16.80
   2  -2  -5  267.47   16.10
  -2   2   5  308.27   15.10
   2   2  -5  285.97   16.10
  -2   2   5  298.97   16.70
  -1  -2   5  488.15   24.00
   1  -2  -5  490.25   25.50
   1  -2  -5  496.55   24.70
  -1  -2   5  492.65   24.20
   1  -2  -5  534.45   27.10
  -1  -2   5  473.75   26.20
   1  -2  -5  509.35   25.70
   1   2  -5  495.45   25.60
  -1   2   5  493.45   26.30
  -1   2   5  499.95   24.90
   0  -2   5  108.49    6.20
   0  -2   5  105.69    6.80
   0  -2   5   96.59    7.50
   0  -2  -5  104.39    6.60
   0  -2  -5   97.99    6.50
   0   2   5   92.69    8.00
   0   2  -5  103.79    6.80
   0   2  -5  100.39    7.40
   0   2   5  104.09    6.50
   0   2   5   96.49    6.40
   0   2  -5  106.39    6.20
  -1  -2  -5   37.20    3.00
   1  -2   5   29.70    4.20
   1  -2   5   33.60    3.60
  -1  -2  -5   33.40    4.00
   1  -2   5   34.50    3.70
   1   2   5   42.20    5.40
   1   2   5   39.40    4.00
  -1   2  -5   43.30    4.90
  -1   2  -5   37.10    4.10
  -1   2  -5   43.50    3.90
   1   2   5   36.10    3.20
   2  -2   5  473.15   25.70
  -2  -2  -5  486.05   25.70
  -2  -2  -5  480.35   24.10
   2  -2   5  494.35   24.70
  -2   2  -5  508.55   25.70
  -2   2  -5  488.15   25.60
  -2   2  -5  465.35   24.80
   2   2   5  496.75   26.60
   2   2   5  483.45   24.00
  -3  -2  -5  291.67   15.70
   3  -2   5  315.67   17.60
  -3  -2  -5  302.37   17.60
  -3   2  -5  298.27   16.60
   3   2   5  308.47   15.60
  -3   2  -5  298.07   17.60
   3   2   5  296.87   18.30
  -4  -2  -5    1.50    4.00
  -4  -2  -5    2.50    2.60
   4  -2   5    4.10    4.20
  -4   2  -5    6.60    3.20
   4   2   5    2.10    2.10
   4   2   5    4.00    4.70
  -4   2  -5    5.30    4.00
   5  -2   5   -0.30    4.70
  -5  -2  -5    9.60    5.10
  -5  -2  -5    5.10    3.30
  -5   2  -5   12.50    4.60
   5   2   5    5.20    5.50
  -5   2  -5   21.50    5.70
  -6  -2  -5   20.90    6.00
  -6  -2  -5   16.10    4.20
   6  -2   5   12.00    5.60
   6   2   5    4.90    6.30
  -6   2  -5   20.30    5.20
  -6   2  -5   11.00    5.50
   7  -2   5   84.49   12.70
  -7  -2  -5   84.19   10.70
   7  -2   5   76.59   10.50
  -7   2  -5   85.19    9.70
   7   2   5   76.09   11.50
  -8  -2  -5   -3.10    5.00
   8  -2   5   -5.90    7.00
  -8   2  -5    2.30    6.40
   8   2   5   -5.80    7.00
   9  -2   5   -7.50    9.30
   9   2   5   -0.10    9.50
   9  -3  -5   -1.70    7.30
  -9  -3   5   -7.30    7.40
   9   3  -5    6.90    7.10
  -8  -3   5   21.50    8.20
   8  -3  -5   10.50    7.30
   8   3  -5   24.70    7.10
  -8   3   5    7.70    7.10
  -7  -3   5   28.80    8.20
   7  -3  -5   32.80    7.90
   7  -3  -5   29.90    6.90
   7   3  -5   30.20    6.10
   7   3  -5   33.00    6.80
  -7   3   5   27.00    7.80
   6  -3  -5   24.20    5.60
  -6  -3   5   18.80    6.70
   6  -3  -5   18.80    6.80
   6   3  -5   23.80    6.30
  -6   3   5   37.00    7.60
   6   3  -5   26.30    5.00
  -5  -3   5   72.19    9.90
   5  -3  -5   80.39    8.20
   5  -3  -5   77.09    9.20
   5   3  -5   77.59    7.00
  -5   3   5   71.49    9.00
   5   3  -5   70.49    8.20
  -4  -3   5  231.98   16.40
   4  -3  -5  234.08   14.20
  -4   3   5  219.98   15.20
   4   3  -5  242.38   12.60
   4   3  -5  223.08   14.60
   3  -3  -5   81.29    6.60
  -3  -3   5   79.89    8.70
   3   3  -5   83.09    4.90
   3   3  -5   79.99    7.40
  -3   3   5   85.29    8.30
  -3   3   5   88.09    6.40
   2  -3  -5    0.80    2.10
  -2  -3   5    8.00    3.60
   2  -3  -5    1.90    3.20
  -2   3   5   -0.20    2.10
   2   3  -5    1.40    2.80
  -2   3   5    3.40    3.00
   1  -3  -5  214.18   11.80
   1  -3  -5  211.58   11.90
  -1  -3   5  200.08   10.50
  -1  -3   5  204.58   12.80
  -1  -3   5  202.68   10.30
   1  -3  -5  197.28   12.90
   1  -3  -5  207.38   11.10
   1   3  -5  206.28   11.80
  -1   3   5  209.08   11.40
  -1   3   5  193.08   12.50
   0  -3  -5  384.36   20.40
   0  -3  -5  404.36   20.20
   0  -3  -5  415.76   22.30
   0  -3   5  386.66   20.40
   0  -3   5  397.36   20.10
   0  -3   5  393.46   21.10
   0  -3   5  399.26   20.60
   0   3  -5  397.96   21.10
   0   3   5  374.06   21.70
   0   3   5  413.96   20.40
   0   3  -5  389.16   20.50
  -1  -3  -5  284.67   14.50
   1  -3   5  285.37   15.50
   1  -3   5  290.87   15.40
  -1  -3  -5  272.67   15.70
   1  -3   5  281.67   15.90
  -1   3  -5  311.47   15.60
  -1   3  -5  285.67   16.00
  -1   3  -5  284.87   15.60
   1   3   5  295.97   14.70
   1   3   5  281.47   17.00
  -2  -3  -5  190.68   12.40
  -2  -3  -5  196.38   10.20
   2  -3   5  197.48   12.00
  -2   3  -5  194.08   11.50
   2   3   5  200.28   10.20
  -2   3  -5  208.68   12.10
   2   3   5  202.28   13.80
  -2   3  -5  198.58   11.80
  -3  -3  -5   10.70    2.00
  -3  -3  -5    7.20    3.50
   3  -3   5    8.10    3.80
  -3   3  -5   19.50    4.10
   3   3   5   15.10    5.10
  -3   3  -5   11.50    3.10
   3   3   5   18.30    2.10
  -4  -3  -5   76.89    8.20
  -4  -3  -5   76.79    5.70
   4  -3   5   75.09    7.70
  -4   3  -5   61.49    6.50
   4   3   5   63.09    5.20
  -4   3  -5   70.49    7.80
   4   3   5   68.19    8.70
  -5  -3  -5   28.10    6.30
   5  -3   5   33.90    6.20
  -5  -3  -5   28.30    4.40
  -5   3  -5   35.70    5.70
   5   3   5   24.50    7.60
  -5   3  -5   19.50    5.70
  -6  -3  -5  133.29   13.00
   6  -3   5  140.59   14.40
   6  -3   5  140.99   12.20
  -6  -3  -5  125.99    9.80
  -6   3  -5  150.88   11.60
   6   3   5  126.59   13.50
  -7  -3  -5   24.70    7.30
   7  -3   5   33.70    7.40
   7  -3   5   11.20    7.70
  -7   3  -5   19.70    6.30
   7   3   5   25.80    8.40
   8  -3   5    8.80    7.90
  -8  -3  -5   17.10    6.60
  -8   3  -5   14.80    6.50
   8   3   5   -3.50    7.80
  -9  -3  -5   -8.00    6.60
   9  -3   5   17.70   10.60
   9   3   5    3.20    9.40
   9  -4  -5    3.40    6.70
  -9  -4   5    7.80    9.20
   9   4  -5   -4.00    6.10
   8  -4  -5   -4.40    6.90
  -8  -4   5    0.40    6.00
   8   4  -5    1.20    5.60
  -8   4   5   10.40    6.60
   7  -4  -5  118.09   12.10
  -7  -4   5  114.59   14.10
   7  -4  -5  119.59   12.90
  -7   4   5  125.59   13.50
   7   4  -5  114.19   10.70
   7   4  -5   95.09   11.10
  -6  -4   5    9.20    6.10
   6  -4  -5    3.60    4.80
   6  -4  -5   14.10    6.00
   6   4  -5    8.90    4.10
  -6   4   5    8.30    5.60
   6   4  -5    5.90    4.40
  -5  -4   5   37.70    4.30
   5  -4  -5   41.90    6.40
  -5  -4   5   41.10    8.10
  -5   4   5   29.40    6.60
   5   4  -5   34.00    6.50
  -5   4   5   23.60    6.50
   4  -4  -5  192.78   12.70
  -4  -4   5  193.08   10.70
  -4  -4   5  184.58   14.60
   4   4  -5  188.08   10.60
  -4   4   5  194.08   13.60
  -4   4   5  198.68   13.60
   4   4  -5  180.48   12.80
  -3  -4   5  168.38   12.80
  -3  -4   5  171.28    9.30
   3  -4  -5  168.68   11.10
   3   4  -5  183.08    9.40
  -3   4   5  179.68   10.90
   3   4  -5  179.48   11.60
  -3   4   5  199.88   12.20
  -3   4   5  165.18   12.00
  -2  -4   5   38.20    5.80
  -2  -4   5   44.90    2.70
   2  -4  -5   38.90    4.30
  -2   4   5   40.10    4.60
  -2   4   5   42.60    5.20
   2   4  -5   52.29    5.40
  -2   4   5   50.89    5.60
   2   4  -5   38.90    3.00
   1  -4  -5  129.09    7.70
   1  -4  -5  122.89    8.00
  -1  -4   5  125.69    7.00
   1  -4  -5  126.59    8.10
  -1  -4   5  119.69    9.00
  -1   4   5  120.29    8.80
   1   4  -5  120.99    6.90
   1   4  -5  132.69    8.50
  -1   4   5  121.89    8.00
   0  -4  -5  165.48    9.40
   0  -4   5  150.78    9.40
   0  -4  -5  153.38    9.00
   0  -4  -5  151.38    9.00
   0  -4   5  163.08   10.20
   0  -4   5  167.38    9.00
   0   4  -5  164.28    9.50
   0   4  -5  152.18   10.00
   0   4   5  153.78    9.30
   0   4   5  155.98   10.80
   1  -4   5   28.40    3.70
  -1  -4  -5   30.30    2.50
   1  -4   5   22.90    3.30
   1  -4   5   33.60    4.60
  -1  -4  -5   21.20    3.60
  -1   4  -5   32.10    3.60
   1   4   5   26.90    5.00
  -1   4  -5   37.10    4.30
   2  -4   5   17.20    4.80
   2  -4   5   17.20    3.60
  -2  -4  -5   21.00    1.70
  -2  -4  -5   21.80    4.10
  -2   4  -5   25.70    3.80
  -2   4  -5   24.60    3.50
   2   4   5   21.40    1.80
   2   4   5   12.10    4.90
  -3  -4  -5   24.70    2.40
   3  -4   5   29.60    4.50
  -3  -4  -5   19.40    4.50
  -3   4  -5   25.70    4.00
   3   4   5   22.60    5.70
  -3   4  -5   28.20    4.30
   3   4   5   29.10    2.40
  -4  -4  -5   68.79    5.50
   4  -4   5   85.09    7.70
   4  -4   5   68.49    9.10
  -4  -4  -5   79.99    8.40
   4   4   5   84.39    9.60
  -4   4  -5   75.59    7.70
   4   4   5   77.99    5.20
  -5  -4  -5   80.79    6.50
   5  -4   5   83.39    8.70
  -5  -4  -5   65.69    8.80
   5  -4   5   73.09   10.30
  -5   4  -5   77.29    8.40
   5   4   5  106.39   11.30
   6  -4   5    4.60    6.50
   6  -4   5    3.00    4.70
  -6  -4  -5   12.80    5.30
  -6   4  -5    9.20    4.70
   6   4   5   -1.20    6.00
   7  -4   5   32.20    9.10
   7  -4   5   17.80    6.30
  -7  -4  -5   11.00    5.70
   7   4   5   23.90    8.40
  -7   4  -5   13.70    6.00
  -8  -4  -5   -2.10    5.50
   8  -4   5    2.10    8.80
  -8   4  -5   -9.30    4.80
   8   4   5  -10.60    7.80
  -9  -4  -5    9.00    7.60
   9  -4   5   11.80    9.60
   9   4   5   25.60   10.30
   9  -5  -5   11.10    8.30
  -9  -5   5   -8.80    7.50
   9   5  -5    2.30    6.40
   8  -5  -5   10.10    7.10
  -8  -5   5   10.00    8.20
   8  -5  -5    6.10    7.30
   8   5  -5   12.00    5.70
  -8   5   5   16.40    8.20
   7  -5  -5   11.40    6.20
  -7  -5   5   14.50    7.90
   7  -5  -5   -0.40    6.20
  -7   5   5    6.90    6.40
   7   5  -5    5.20    5.40
  -6  -5   5   46.00    9.10
  -6  -5   5   53.89    5.80
   6  -5  -5   44.80    7.40
  -6   5   5   44.50    8.00
   6   5  -5   44.80    7.50
  -6   5   5   42.20    7.60
  -5  -5   5   13.50    6.60
   5  -5  -5    0.30    4.60
  -5  -5   5    3.40    2.90
   5   5  -5   -5.90    3.90
  -5   5   5    7.20    4.90
  -5   5   5   -3.00    4.30
  -4  -5   5    5.60    2.30
   4  -5  -5    5.80    4.10
  -4  -5   5    0.30    5.10
   4   5  -5    1.70    3.80
  -4   5   5    2.10    4.00
   4   5  -5    1.20    2.10
  -4   5   5   -0.50    3.80
  -3  -5   5  110.29    6.50
  -3  -5   5  125.29   10.60
   3  -5  -5  118.19    8.60
   3   5  -5  110.89    8.70
  -3   5   5  111.09    8.90
   3   5  -5  114.99    6.60
  -3   5   5  114.29    9.20
  -2  -5   5  139.89   10.60
  -2  -5   5  143.39    7.40
   2  -5  -5  140.59    9.10
  -2   5   5  141.79    9.60
  -2   5   5  138.59    9.20
   2   5  -5  137.89    7.70
   2   5  -5  124.89    9.20
  -2   5   5  135.79    9.90
   1  -5  -5   64.89    5.80
  -1  -5   5   84.99    7.00
   1  -5  -5   77.99    6.00
  -1  -5   5   70.39    5.10
   1   5  -5   72.59    6.10
  -1   5   5   79.99    6.30
  -1   5   5   71.79    6.20
   1   5  -5   75.09    5.10
  -1   5   5   72.29    7.00
   0  -5  -5  908.81   46.10
   0  -5  -5  914.41   46.10
   0  -5  -5  917.71   46.50
   0  -5   5  933.31   46.60
   0  -5   5  938.81   47.00
   0   5   5  979.50   46.80
   0   5   5  938.11   47.80
   0   5  -5  944.51   46.60
   0   5  -5  961.30   47.10
  -1  -5  -5   48.40    3.10
   1  -5   5   38.70    5.00
   1  -5   5   41.70    4.50
  -1  -5  -5   50.69    5.20
  -1  -5  -5   43.20    3.20
   1   5   5   43.60    6.10
  -1   5  -5   47.90    4.60
  -1   5  -5   51.09    5.10
  -2  -5  -5  144.09    9.60
   2  -5   5  130.39   10.20
   2  -5   5  142.39    8.80
   2   5   5  141.59   11.00
  -2   5  -5  134.59    8.70
  -2   5  -5  126.89    8.80
   3  -5   5   67.99    6.30
   3  -5   5   60.89    8.00
  -3  -5  -5   80.49    7.80
   3   5   5   72.19    3.90
  -3   5  -5   67.99    5.90
  -3   5  -5   72.39    6.70
   3   5   5   71.29    8.50
   4  -5   5   89.79   10.10
  -4  -5  -5   65.99    8.20
   4  -5   5   79.89    7.60
   4   5   5   80.49    5.20
   4   5   5   97.29   10.70
  -4   5  -5   94.99    8.50
   5  -5   5    5.20    6.70
  -5  -5  -5    6.40    4.80
   5  -5   5    2.70    4.20
   5   5   5    3.00    6.20
  -5   5  -5    3.30    4.40
   5   5   5   -4.70    2.40
  -6  -5  -5   33.70    7.00
   6  -5   5   28.70    6.40
   6  -5   5   45.60    9.10
   6   5   5   25.70    8.20
  -6   5  -5   39.50    7.00
   6   5   5   42.00    4.80
  -7  -5  -5    6.80    5.30
   7  -5   5    5.60    7.40
  -7   5  -5    8.10    5.70
   7   5   5   20.40    8.50
  -8  -5  -5   13.10    6.60
   8  -5   5   21.50    9.10
  -8   5  -5   21.20    7.00
   8   5   5    9.00    9.40
   9  -5   5   13.10    9.80
  -9  -5  -5   18.60    7.80
   9   5   5   22.10   10.70
   9  -6  -5   27.30   10.40
   9   6  -5   34.70    8.70
   8  -6  -5    0.80    6.90
   8  -6  -5    0.60    6.60
  -8  -6   5    6.10    7.20
   8   6  -5    8.90    6.00
   7  -6  -5   32.50    7.80
  -7  -6   5   28.90    9.00
  -7   6   5   18.20    6.80
   7   6  -5   17.20    6.10
  -6  -6   5    5.60    6.50
  -6  -6   5    4.50    3.20
   6  -6  -5   -0.70    4.60
   6   6  -5    9.10    5.10
  -6   6   5   -2.20    4.60
  -6   6   5    2.80    4.70
  -5  -6   5  120.09    8.30
   5  -6  -5  122.29   11.10
  -5  -6   5  116.99   13.10
   5   6  -5  118.49   11.00
  -5   6   5  112.59   11.40
  -5   6   5  112.39   11.20
  -4  -6   5   55.09    8.70
   4  -6  -5   73.69    7.70
  -4  -6   5   64.09    5.30
  -4   6   5   70.19    7.60
   4   6  -5   65.79    7.40
   4   6  -5   59.79    5.20
  -4   6   5   50.29    7.40
  -3  -6   5   23.70    5.90
   3  -6  -5   24.00    4.70
  -3  -6   5   28.20    2.80
   3   6  -5   15.10    4.30
  -3   6   5   24.20    4.50
  -3   6   5   28.50    5.20
   3   6  -5   22.00    2.90
  -2  -6   5  160.78   11.70
  -2  -6   5  160.18    8.60
   2  -6  -5  158.28   10.30
   2   6  -5  138.19   10.00
   2   6  -5  165.58    9.00
  -2   6   5  153.78   10.40
  -2   6   5  151.88   10.50
   1  -6  -5  142.89    8.90
  -1  -6   5  136.79    8.30
  -1  -6   5  124.99    9.70
   1   6  -5  144.79    8.40
  -1   6   5  130.49   10.00
  -1   6   5  139.29    8.80
   1   6  -5  140.59    9.10
   0  -6  -5   92.69    6.60
   0  -6  -5   79.09    5.60
   0  -6   5   84.39    7.10
   0  -6   5   90.89    6.90
   0   6  -5   87.99    6.70
   0   6  -5   85.19    6.90
   0   6   5  100.49    8.20
   0   6  -5   88.99    6.60
   1  -6   5   85.19    6.30
  -1  -6  -5   88.99    4.70
   1  -6   5   73.39    7.20
  -1  -6  -5   88.99    7.00
  -1  -6  -5   82.69    4.70
  -1   6  -5   71.89    6.20
   1   6   5   56.39    7.40
  -1   6  -5   72.29    6.20
  -2  -6  -5  133.59    9.70
   2  -6   5  138.59    8.50
   2  -6   5  138.39   10.50
   2   6   5  133.79   11.00
  -2   6  -5  140.69    9.20
  -2   6  -5  130.79    8.50
  -3  -6  -5  152.98   11.00
   3  -6   5  147.29   12.10
   3  -6   5  156.38    9.70
   3   6   5  131.89   12.10
  -3   6  -5  154.18    9.30
  -3   6  -5  146.29   10.20
  -4  -6  -5   77.69    8.60
   4  -6   5   79.89    6.70
   4  -6   5   58.89    9.00
   4  -6   5   76.09    7.00
  -4   6  -5   66.19    7.50
   4   6   5   80.59   10.00
   4   6   5   72.79    4.70
   4   6   5   75.39    4.50
   5  -6   5   -2.00    3.80
   5  -6   5    9.00    6.70
  -5  -6  -5    2.90    5.20
  -5   6  -5    2.50    4.40
   5   6   5    0.40    6.30
   5   6   5    3.70    2.30
  -6  -6  -5   19.80    6.20
   6  -6   5   29.50    8.30
   6  -6   5   34.50    5.90
  -6   6  -5   19.20    6.00
   6   6   5   23.00    8.60
  -7  -6  -5   48.00    8.80
   7  -6   5   84.49   12.30
  -7   6  -5   66.79    9.50
   7   6   5   52.29   11.00
  -8  -6  -5   11.40    6.40
   8  -6   5  -13.50    7.10
  -8   6  -5   10.40    6.60
   8   6   5   -1.40    7.50
   9  -6   5   -8.10    8.50
  -9  -6  -5    7.00    7.70
   9   6   5  -15.80    7.30
   9  -7  -5   -3.00    8.10
   9   7  -5   -0.70    6.30
  -8  -7   5   18.20    8.60
   8  -7  -5    8.00    7.70
   8  -7  -5   23.90    8.60
   8   7  -5   16.70    6.20
   7  -7  -5   -3.00    5.90
  -7  -7   5    8.20    7.50
  -7   7   5   12.70    7.10
   7   7  -5   -1.40    5.20
  -7   7   5   11.20    6.50
  -6  -7   5   22.00    7.30
  -6  -7   5   17.10    4.00
   6  -7  -5    3.40    5.30
  -6   7   5    7.10    5.60
  -6   7   5   12.00    6.50
   6   7  -5   17.70    5.50
  -5  -7   5   59.79   10.10
  -5  -7   5   76.89    6.70
   5  -7  -5  104.59   10.40
  -5   7   5   76.19    9.00
   5   7  -5   74.39    8.20
  -5   7   5   74.49    9.30
  -4  -7   5  381.66   23.60
   4  -7  -5  375.16   21.80
  -4  -7   5  373.56   19.30
   4   7  -5  358.46   19.30
  -4   7   5  368.26   22.20
  -4   7   5  365.96   21.50
   4   7  -5  343.67   20.80
   3  -7  -5   43.10    5.50
  -3  -7   5   40.00    6.80
  -3  -7   5   33.50    3.40
  -3   7   5   26.00    4.90
  -3   7   5   31.90    5.40
   3   7  -5   21.40    4.60
   3   7  -5   30.80    3.70
   2  -7  -5  144.39   10.00
  -2  -7   5  145.59   11.40
  -2  -7   5  142.29    8.50
  -2   7   5  164.18   10.70
   2   7  -5  152.38   10.00
  -2   7   5  154.08   10.60
   2   7  -5  153.68    9.00
   1  -7  -5  168.78   10.50
  -1  -7   5  167.38   11.40
  -1  -7   5  171.38   10.00
   1   7  -5  173.68   10.30
  -1   7   5  158.98   11.20
   1   7  -5  169.38   10.50
  -1   7   5  168.18   10.50
   0  -7   5  362.56   19.90
   0  -7  -5  374.76   19.80
   0  -7   5  370.46   20.00
   0  -7  -5  362.46   18.90
   0   7  -5  355.16   19.70
   0   7  -5  366.26   19.90
   0   7  -5  354.76   19.50
   0   7   5  366.06   20.90
   0   7   5  367.86   19.00
  -1  -7  -5   54.69    3.70
  -1  -7  -5   54.09    3.50
   1  -7   5   48.90    4.90
  -1  -7  -5   47.10    5.50
   1  -7   5   48.10    6.00
  -1   7  -5   55.19    5.30
  -1   7  -5   59.69    5.10
   1   7   5   53.89    7.30
  -2  -7  -5   64.49    6.90
   2  -7   5   72.49    5.60
   2  -7   5   71.19    7.90
   2   7   5   76.09    8.50
  -2   7  -5   87.49    6.80
  -2   7  -5   83.09    6.00
   3  -7   5   10.10    2.80
   3  -7   5    4.30    4.80
  -3  -7  -5   10.10    4.30
  -3   7  -5   15.00    2.80
   3   7   5   10.50    5.70
  -3   7  -5   16.50    4.30
   4  -7   5  137.29    9.10
   4  -7   5  159.28   13.20
   4  -7   5  152.28    9.60
  -4  -7  -5  129.39   11.10
   4   7   5  129.19   13.10
  -4   7  -5  127.19   10.80
  -5  -7  -5    8.00    5.00
   5  -7   5    8.30    6.40
   5  -7   5    1.30    3.60
   5   7   5   -0.50    7.10
  -5   7  -5    1.80    4.20
   5   7   5    4.50    2.10
   6  -7   5   34.50    8.80
  -6  -7  -5   43.80    8.10
   6   7   5   30.80    8.90
  -6   7  -5   39.50    7.40
   7  -7   5   -6.00    6.80
  -7  -7  -5    9.50    6.40
   7   7   5   -3.10    8.20
  -7   7  -5    2.50    5.80
   8  -7   5  -23.60    8.10
  -8  -7  -5   13.80    6.40
  -8   7  -5    1.10    6.10
   8   7   5   10.70    9.80
  -9  -7  -5   -3.00    6.60
   9  -7   5   10.30   11.20
  -9   7  -5    3.20    7.50
   9   7   5   12.20   10.40
   9  -8  -5    1.80    7.80
   8  -8  -5   18.40    7.70
  -8  -8   5    8.40    9.00
   8   8  -5   10.80    6.30
  -7  -8   5   69.69   11.90
   7  -8  -5   71.89   10.30
  -7   8   5   61.39   10.20
   7   8  -5   65.39    8.90
  -6  -8   5   11.60    6.90
  -6  -8   5   -0.10    3.30
   6  -8  -5   -6.00    5.30
  -6   8   5    3.40    5.10
   6   8  -5    2.50    4.70
  -6   8   5    2.00    4.50
  -5  -8   5   32.00    8.10
  -5  -8   5   28.60    4.20
   5  -8  -5   32.60    7.00
   5   8  -5   23.70    5.70
  -5   8   5   14.60    6.30
  -5   8   5   11.40    5.10
   4  -8  -5   12.00    5.60
  -4  -8   5    9.60    3.00
  -4  -8   5   12.40    6.20
  -4   8   5    7.20    5.00
  -4   8   5    7.50    4.10
   4   8  -5    8.30    4.70
   3  -8  -5  206.58   14.10
  -3  -8   5  192.38   11.50
  -3  -8   5  215.68   15.20
   3   8  -5  220.58   13.30
   3   8  -5  212.68   12.10
  -3   8   5  211.78   13.40
  -3   8   5  204.38   14.20
  -2  -8   5   55.89    7.20
   2  -8  -5   59.89    6.50
  -2  -8   5   53.59    4.70
  -2   8   5   53.89    6.20
   2   8  -5   67.29    6.50
   2   8  -5   62.69    5.40
  -2   8   5   64.59    6.50
   1  -8  -5   35.00    4.80
  -1  -8   5   23.60    4.90
  -1  -8   5   32.70    4.00
  -1   8   5   20.20    4.00
  -1   8   5   26.30    4.70
   1   8  -5   20.30    3.70
   1   8  -5   17.60    3.60
   0  -8  -5    2.00    1.80
   0  -8  -5    4.90    3.10
   0  -8   5    2.10    2.90
   0  -8   5    6.90    3.50
   0   8  -5    1.90    2.50
   0   8   5    1.00    2.10
   0   8  -5    3.30    2.70
   0   8   5    4.50    3.80
  -1  -8  -5   31.30    2.90
   1  -8   5   38.60    4.30
   1  -8   5   45.90    6.20
  -1  -8  -5   40.70    3.30
  -1  -8  -5   41.30    5.20
   1   8   5   64.09    7.40
  -1   8  -5   50.99    5.20
  -1   8  -5   56.39    4.90
   2  -8   5   76.89    5.50
   2  -8   5   70.69    8.10
  -2  -8  -5   81.49    7.60
   2   8   5   56.59    8.20
  -2   8  -5   74.59    7.20
  -2   8  -5   69.39    5.50
   3  -8   5  225.28   16.40
  -3  -8  -5  232.88   15.10
   3  -8   5  245.18   12.90
  -3   8  -5  239.08   14.80
   3   8   5  263.37   17.30
  -3   8  -5  223.38   12.70
   4  -8   5    4.60    2.70
  -4  -8  -5    8.40    4.60
   4  -8   5   11.10    6.30
   4  -8   5    1.60    2.40
  -4   8  -5    7.10    4.10
   4   8   5    5.00    6.30
  -5  -8  -5  106.09   10.60
   5  -8   5   77.39    7.10
   5  -8   5   80.59   11.20
   5   8   5   85.59   11.60
  -5   8  -5   85.49    9.30
  -6  -8  -5   23.60    6.40
   6  -8   5    5.90    7.20
  -6   8  -5   11.60    5.30
   6   8   5   18.50    8.00
   7  -8   5   -2.30    8.60
  -7  -8  -5   12.50    6.90
   7   8   5    2.30    9.00
  -7   8  -5    2.70    5.70
  -8  -8  -5    5.70    6.80
   8  -8   5    3.30    8.90
   8   8   5   -5.30    9.20
  -8   8  -5    6.10    6.80
  -9  -8  -5    2.70    6.60
   9   8   5   -2.90   10.80
  -9   8  -5    9.40    7.80
   9  -9  -5    4.50    9.70
   9   9  -5    6.30    9.70
   8  -9  -5   27.90    9.20
  -8  -9   5   11.00    7.80
   8   9  -5   21.40    7.20
  -8   9   5   27.40    9.60
   7  -9  -5   -4.30    6.40
  -7  -9   5    4.10    7.00
  -7   9   5    3.00    6.70
   7   9  -5   -4.10    4.40
   6  -9  -5   12.80    6.50
  -6  -9   5   17.10    4.30
  -6  -9   5   10.70    6.40
  -6   9   5    9.90    5.30
   6   9  -5    7.20    4.90
  -6   9   5    6.90    5.70
   5  -9  -5    3.00    5.00
  -5  -9   5    4.70    5.90
  -5  -9   5    9.40    3.30
   5   9  -5    7.90    4.90
  -5   9   5    5.70    4.60
  -5   9   5    2.70    5.40
  -4  -9   5   66.89   10.10
   4  -9  -5   89.09    9.90
  -4  -9   5   93.19    6.90
  -4   9   5   75.29    9.00
   4   9  -5   81.79    8.50
  -4   9   5   81.89    8.40
   3  -9  -5   57.49    7.40
  -3  -9   5   53.49    8.90
  -3  -9   5   54.49    5.10
  -3   9   5   63.69    7.00
   3   9  -5   67.09    7.00
   3   9  -5   65.39    6.00
  -3   9   5   62.89    7.80
  -2  -9   5  336.17   20.00
  -2  -9   5  324.17   17.40
   2  -9  -5  329.57   18.80
  -2   9   5  319.97   18.70
   2   9  -5  317.67   18.40
   2   9  -5  327.07   17.90
  -2   9   5  309.07   18.70
   1  -9  -5   70.89    6.90
  -1  -9   5   71.79    7.80
  -1  -9   5   74.39    6.40
   1   9  -5   63.39    6.20
  -1   9   5   83.49    6.70
   1   9  -5   76.19    7.30
  -1   9   5   73.39    7.60
   0  -9  -5  308.97   16.40
   0  -9   5  322.27   17.70
   0  -9   5  317.27   17.80
   0  -9  -5  292.07   17.60
   0   9   5  312.67   16.70
   0   9  -5  329.17   17.60
   0   9   5  285.57   18.60
   1  -9   5   83.49    6.60
  -1  -9  -5   84.59    7.50
   1  -9   5   77.79    8.00
  -1  -9  -5   85.99    5.00
   1   9   5   84.09    5.20
   1   9   5   78.19    8.80
  -1   9  -5   82.59    7.00
  -1   9  -5   80.79    6.20
  -2  -9  -5  366.36   20.90
   2  -9   5  362.86   22.30
   2  -9   5  384.76   19.00
   2   9   5  341.07   22.10
  -2   9  -5  369.26   20.60
  -2   9  -5  357.96   19.00
   3  -9   5  113.89   11.80
  -3  -9  -5   97.29    9.70
   3  -9   5  106.69    6.70
  -3   9  -5  109.99    9.20
   3   9   5  103.79   11.50
  -3   9  -5  113.89    6.50
   4  -9   5   13.10    6.80
  -4  -9  -5    1.00    4.40
   4  -9   5    4.80    2.10
   4  -9   5   -1.40    2.00
   4   9   5   -1.20    6.30
  -4   9  -5    4.10    4.70
  -5  -9  -5    4.80    5.00
   5  -9   5   29.20    7.90
   5   9   5   10.00    7.00
  -5   9  -5    9.40    5.30
  -6  -9  -5   29.20    7.10
   6  -9   5   58.99   11.20
  -6   9  -5   35.40    7.10
   6   9   5   24.00    9.00
   7  -9   5   15.50    9.80
  -7  -9  -5    3.20    5.80
   7   9   5   11.80    9.50
  -7   9  -5   20.70    7.10
   8  -9   5   -0.70    8.80
  -8  -9  -5    4.60    6.10
  -8   9  -5    3.70    6.60
   8   9   5   -1.50    9.60
  -8 -10   5   -9.40    7.00
   8 -10  -5   -2.00    7.30
  -8  10   5   -3.10    6.50
   8  10  -5    1.00    6.00
   7 -10  -5   30.10    8.70
  -7 -10   5   29.20    9.30
  -7  10   5   21.90    7.30
   7  10  -5   28.10    6.90
   6 -10  -5    6.30    6.80
  -6 -10   5   18.30    7.50
  -6 -10   5   24.10    4.70
  -6  10   5   17.00    6.60
  -6  10   5   17.90    5.70
   6  10  -5    9.80    5.20
  -5 -10   5   74.79   11.00
   5 -10  -5   71.09    9.90
  -5 -10   5   72.99    7.00
  -5  10   5   87.59    8.90
  -5  10   5   78.19   10.20
   5  10  -5   75.69    8.30
   4 -10  -5   26.50    7.10
  -4 -10   5   18.10    3.60
  -4 -10   5    6.40    6.10
  -4  10   5   16.60    5.70
  -4  10   5   15.50    4.70
   4  10  -5   23.40    5.60
   3 -10  -5  149.49   12.00
  -3 -10   5  164.78   14.10
  -3 -10   5  169.68    9.90
  -3  10   5  147.29   11.80
  -3  10   5  150.98   11.00
   3  10  -5  144.29   11.30
  -2 -10   5  114.99    8.00
   2 -10  -5  116.99   10.00
  -2 -10   5  119.79   10.30
   2  10  -5  109.39    8.80
  -2  10   5  109.79    9.00
[truncated: 537,688 more chars]
