# Supplementary material for: The Research of G–Motif Construction and Chirality in Deoxyguanosine Monophosphate Nucleotide Complexes
Source: Front Chem. 2021 Jun 30;9:709777. doi: 10.3389/fchem.2021.709777 (PMC8278404; doi:10.3389/fchem.2021.709777)
Supplement: Supplementary file 1 [file DataSheet1.ZIP › cif checkcif/Complex 3.cif]

data_3
_audit_creation_date               2021-02-15
_audit_creation_method
;
Olex2 1.3
(compiled 2020.11.12 svn.r5f609507 for OlexSys, GUI svn.r6226)
;
_shelx_SHELXL_version_number       '2014/7'
_audit_contact_author_address      ?
_audit_contact_author_email        ?
_audit_contact_author_name         ''
_audit_contact_author_phone        ?
_publ_contact_author_id_orcid      ?
_publ_section_references
;
Bourhis, L.J., Dolomanov, O.V., Gildea, R.J., Howard, J.A.K., Puschmann, H.
 (2015). Acta Cryst. A71, 59-75.

Dolomanov, O.V., Bourhis, L.J., Gildea, R.J, Howard, J.A.K. & Puschmann, H.
 (2009), J. Appl. Cryst. 42, 339-341.
;
_chemical_name_common              ?
_chemical_name_systematic          ?
_chemical_formula_moiety           'C20 H34 Co N10 O18 P2, 4(H2 O), C12 H12 N2'
_chemical_formula_sum              'C32 H54 Co N12 O22 P2'
_chemical_formula_weight           1079.74
_chemical_absolute_configuration   ad
_chemical_melting_point            ?
loop_
  _atom_type_symbol
  _atom_type_description
  _atom_type_scat_dispersion_real
  _atom_type_scat_dispersion_imag
  _atom_type_scat_source
 'C' 'C' 0.0033 0.0016 'International Tables Vol C Tables 4.2.6.8 and 6.1.1.4'
 'H' 'H' 0.0000 0.0000 'International Tables Vol C Tables 4.2.6.8 and 6.1.1.4'
 'Co' 'Co' 0.3494 0.9721 'International Tables Vol C Tables 4.2.6.8 and 6.1.1.4'
 'N' 'N' 0.0061 0.0033 'International Tables Vol C Tables 4.2.6.8 and 6.1.1.4'
 'O' 'O' 0.0106 0.0060 'International Tables Vol C Tables 4.2.6.8 and 6.1.1.4'
 'P' 'P' 0.1023 0.0942 'International Tables Vol C Tables 4.2.6.8 and 6.1.1.4'

_shelx_space_group_comment
;
The symmetry employed for this shelxl refinement is uniquely defined
by the following loop, which should always be used as a source of
symmetry information in preference to the above space-group names.
They are only intended as comments.
;
_space_group_crystal_system        'monoclinic'
_space_group_IT_number             4
_space_group_name_H-M_alt          'P 1 21 1'
_space_group_name_Hall             'P 2yb'
loop_
  _space_group_symop_operation_xyz
 'x, y, z'
 '-x, y+1/2, -z'

_cell_length_a                     7.0917(2)
_cell_length_b                     20.6519(7)
_cell_length_c                     15.2533(5)
_cell_angle_alpha                  90
_cell_angle_beta                   92.7700(10)
_cell_angle_gamma                  90
_cell_volume                       2231.34(12)
_cell_formula_units_Z              2
_cell_measurement_reflns_used      9943
_cell_measurement_temperature      296.15
_cell_measurement_theta_max        28.996
_cell_measurement_theta_min        2.382
_shelx_estimated_absorpt_T_max     0.936
_shelx_estimated_absorpt_T_min     0.869
_exptl_absorpt_coefficient_mu      0.554
_exptl_absorpt_correction_T_max    0.7463
_exptl_absorpt_correction_T_min    0.5782
_exptl_absorpt_correction_type     multi-scan
_exptl_absorpt_process_details
;
SADABS-2014/5 (Bruker,2014/5) was used for absorption correction.
wR2(int) was 0.1681 before and 0.0499 after correction.
The Ratio of minimum to maximum transmission is 0.7748.
The \l/2 correction factor is 0.00150.
;
_exptl_absorpt_special_details     ?
_exptl_crystal_colour              pink
_exptl_crystal_colour_primary      pink
_exptl_crystal_density_diffrn      1.607
_exptl_crystal_density_meas        ?
_exptl_crystal_density_method      ?
_exptl_crystal_description         block
_exptl_crystal_F_000               1126
_exptl_crystal_size_max            0.26
_exptl_crystal_size_mid            0.15
_exptl_crystal_size_min            0.12
_exptl_transmission_factor_max     ?
_exptl_transmission_factor_min     ?
_diffrn_reflns_av_R_equivalents    0.0263
_diffrn_reflns_av_unetI/netI       0.0363
_diffrn_reflns_Laue_measured_fraction_full  0.999
_diffrn_reflns_Laue_measured_fraction_max  0.999
_diffrn_reflns_limit_h_max         8
_diffrn_reflns_limit_h_min         -8
_diffrn_reflns_limit_k_max         24
_diffrn_reflns_limit_k_min         -24
_diffrn_reflns_limit_l_max         18
_diffrn_reflns_limit_l_min         -18
_diffrn_reflns_number              21882
_diffrn_reflns_point_group_measured_fraction_full  0.999
_diffrn_reflns_point_group_measured_fraction_max  0.999
_diffrn_reflns_theta_full          25.018
_diffrn_reflns_theta_max           25.018
_diffrn_reflns_theta_min           1.972
_diffrn_ambient_temperature        296.15
_diffrn_detector_area_resol_mean   ?
_diffrn_measured_fraction_theta_full  0.999
_diffrn_measured_fraction_theta_max  0.999
_diffrn_measurement_device_type    'Bruker APEX-II CCD'
_diffrn_measurement_method         '\f and \w scans'
_diffrn_radiation_type             MoK\a
_diffrn_radiation_wavelength       0.71073
_diffrn_source                     ?
_reflns_Friedel_coverage           0.941
_reflns_Friedel_fraction_full      0.999
_reflns_Friedel_fraction_max       0.999
_reflns_number_gt                  7203
_reflns_number_total               7887
_reflns_special_details
;
 Reflections were merged by SHELXL according to the crystal
 class for the calculation of statistics and refinement.
 
 _reflns_Friedel_fraction is defined as the number of unique
 Friedel pairs measured divided by the number that would be
 possible theoretically, ignoring centric projections and
 systematic absences.
;
_reflns_threshold_expression       'I > 2\s(I)'
_computing_cell_refinement         'SAINT v8.34A (Bruker, 2013)'
_computing_data_collection         ?
_computing_data_reduction          'SAINT v8.34A (Bruker, 2013)'
_computing_molecular_graphics      'Olex2 1.3 (Dolomanov et al., 2009)'
_computing_publication_material    'Olex2 1.3 (Dolomanov et al., 2009)'
_computing_structure_refinement    'olex2.refine 1.3 (Bourhis et al., 2015)'
_computing_structure_solution      'olex2.solve 1.3 (Bourhis et al., 2015)'
_refine_diff_density_max           0.320
_refine_diff_density_min           -0.375
_refine_diff_density_rms           0.056
_refine_ls_abs_structure_details
;
 Refined as an inversion twin.
;
_refine_ls_abs_structure_Flack     0.011(15)
_refine_ls_extinction_coef         .
_refine_ls_extinction_method       none
_refine_ls_goodness_of_fit_ref     1.024
_refine_ls_hydrogen_treatment      constr
_refine_ls_matrix_type             full
_refine_ls_number_parameters       651
_refine_ls_number_reflns           7887
_refine_ls_number_restraints       22
_refine_ls_R_factor_all            0.0371
_refine_ls_R_factor_gt             0.0319
_refine_ls_restrained_S_all        1.038
_refine_ls_shift/su_max            0.000
_refine_ls_shift/su_mean           0.000
_refine_ls_structure_factor_coef   Fsqd
_refine_ls_weighting_details      
 'w=1/[\s^2^(Fo^2^)+(0.0525P)^2^+0.1215P] where P=(Fo^2^+2Fc^2^)/3'
_refine_ls_weighting_scheme        calc
_refine_ls_wR_factor_gt            0.0799
_refine_ls_wR_factor_ref           0.0826
_refine_special_details
;
 Refined as a 2-component inversion twin.
;
_olex2_refinement_description
;
1. Twinned data refinement
 Scales: 0.989(15)
 0.011(15)
2. Fixed Uiso
 At 1.2 times of:
  All C(H) groups, All C(H,H) groups, All N(H) groups, All N(H,H) groups
 At 1.5 times of:
  All O(H) groups, All O(H,H) groups
3. Restrained distances
 C31'-C32' \\sim C31-C32
 with sigma of 0.02
 C23-C31 \\sim C23-C31'
 with sigma of 0.02
 C32'-C28 \\sim C32-C28
 with sigma of 0.02
4. Uiso/Uaniso restraints and constraints
Uanis(O20) \\sim Ueq: with sigma of 0.006 and sigma for terminal atoms of 0.012
Uanis(O22) \\sim Ueq: with sigma of 0.006 and sigma for terminal atoms of 0.012
Uanis(C31') \\sim Ueq: with sigma of 0.01 and sigma for terminal atoms of 0.02
5. Others
 Sof(C32')=Sof(HN)=Sof(HO)=Sof(C31')=Sof(HR)=Sof(HS)=1-FVAR(1)
 Sof(C32)=Sof(HL)=Sof(HM)=Sof(C31)=Sof(HP)=Sof(HQ)=FVAR(1)
6.a Riding coordinates:
 O18(H18A,H18B), O16(H16A,H16B), O19(H,HA), O21(HB,HC), O20(HF,HG), O6(H6)
6.b Free rotating group:
 O22(HD,HE)
6.c Rotating group:
 O15(H15A,H15B), O17(H17A,H17B), N10(H10A,H10B)
6.d Ternary CH refined with riding coordinates:
 C2(H2), C3(H3), C5(H5), C12(H12), C13(H13), C15(H15)
6.e Secondary CH2 refined with riding coordinates:
 C32(HL,HM), C32'(HN,HO), C31(HP,HQ), C31'(HR,HS), C1(H1A,H1B), C4(H4A,H4B),
 C11(H11A,H11B), C14(H14A,H14B)
6.f Aromatic/amide H refined with riding coordinates:
 C26(HH), C27(HI), C29(HJ), C30(HK), C22(HT), C21(HU), C25(HV), C24(HW),
 C6(H6A), N4(H4C), C16(H16), N9(H9)
6.g X=CH2 refined with riding coordinates:
 N5(H5A,H5B)
6.h Idealised tetrahedral OH refined as rotating group:
 O4(H4), O11(H11), O13(H13A)
;
_atom_sites_solution_hydrogens     mixed
_atom_sites_solution_primary       iterative
_atom_sites_solution_secondary     ?
loop_
  _atom_site_label
  _atom_site_type_symbol
  _atom_site_fract_x
  _atom_site_fract_y
  _atom_site_fract_z
  _atom_site_U_iso_or_equiv
  _atom_site_adp_type
  _atom_site_occupancy
  _atom_site_site_symmetry_order
  _atom_site_calc_flag
  _atom_site_refinement_flags_posn
  _atom_site_refinement_flags_adp
  _atom_site_refinement_flags_occupancy
  _atom_site_disorder_assembly
  _atom_site_disorder_group
 Co1 Co 0.25018(7) 0.50196(3) 0.25220(3) 0.02028(12) Uani 1 1 d . . . . .
 O15 O 0.2744(5) 0.40161(15) 0.26673(19) 0.0319(7) Uani 1 1 d . . . . .
 H15A H 0.2640 0.3915 0.3204 0.048 Uiso 1 1 d R U . . .
 H15B H 0.1808 0.3834 0.2400 0.048 Uiso 1 1 d R U . . .
 O18 O 0.5401(4) 0.51133(17) 0.26908(18) 0.0344(7) Uani 1 1 d . . . . .
 H18A H 0.5681 0.5442 0.3020 0.052 Uiso 1 1 d R U . . .
 H18B H 0.5852 0.4789 0.2987 0.052 Uiso 1 1 d R U . . .
 O17 O 0.2205(4) 0.60181(15) 0.23689(19) 0.0305(7) Uani 1 1 d . . . . .
 H17A H 0.2114 0.6108 0.1824 0.046 Uiso 1 1 d R U . . .
 H17B H 0.1152 0.6136 0.2562 0.046 Uiso 1 1 d R U . . .
 O16 O -0.0366(4) 0.49229(18) 0.23081(19) 0.0404(8) Uani 1 1 d . . . . .
 H16A H -0.0833 0.5245 0.1990 0.061 Uiso 1 1 d R U . . .
 H16B H -0.0637 0.4584 0.1978 0.061 Uiso 1 1 d R U . . .
 O19 O 0.6743(5) 0.62387(18) 0.2008(3) 0.0614(11) Uani 1 1 d . . . . .
 H H 0.7283 0.6245 0.2519 0.092 Uiso 1 1 d R U . . .
 HA H 0.5816 0.6499 0.2044 0.092 Uiso 1 1 d R U . . .
 O21 O 0.7469(8) 0.3820(3) 0.2817(4) 0.1004(18) Uani 1 1 d . . . . .
 HB H 0.8608 0.3780 0.3010 0.151 Uiso 1 1 d R U . . .
 HC H 0.7192 0.3512 0.2464 0.151 Uiso 1 1 d R U . . .
 O22 O 0.5777(6) 0.2663(4) 0.7069(3) 0.099(2) Uani 1 1 d G U . . .
 HD H 0.4869 0.2469 0.6797 0.149 Uiso 1 1 d G U . . .
 HE H 0.5678 0.2557 0.7603 0.149 Uiso 1 1 d G U . . .
 O20 O 0.5107(6) 0.7425(3) 0.7982(3) 0.0947(18) Uani 1 1 d . U . . .
 HF H 0.4367 0.7101 0.7980 0.142 Uiso 1 1 d R U . . .
 HG H 0.4515 0.7762 0.8133 0.142 Uiso 1 1 d R U . . .
 N12 N 0.7362(5) 0.5017(3) 0.4375(3) 0.0448(9) Uani 1 1 d . . . . .
 N11 N 0.8322(5) 0.4974(3) 1.0544(3) 0.0466(10) Uani 1 1 d . . . . .
 C26 C 0.7238(8) 0.4471(3) 0.4824(4) 0.0492(13) Uani 1 1 d . . . . .
 HH H 0.6884 0.4096 0.4521 0.059 Uiso 1 1 calc R U . . .
 C27 C 0.7602(8) 0.4431(4) 0.5704(4) 0.0630(17) Uani 1 1 d . . . . .
 HI H 0.7503 0.4033 0.5984 0.076 Uiso 1 1 calc R U . . .
 C28 C 0.8106(7) 0.4961(4) 0.6180(3) 0.0652(18) Uani 1 1 d D . . . .
 C29 C 0.8305(8) 0.5529(3) 0.5717(4) 0.0646(17) Uani 1 1 d . . . . .
 HJ H 0.8691 0.5907 0.6005 0.077 Uiso 1 1 calc R U . . .
 C30 C 0.7931(7) 0.5530(3) 0.4835(4) 0.0487(13) Uani 1 1 d . . . . .
 HK H 0.8086 0.5916 0.4534 0.058 Uiso 1 1 calc R U . . .
 C32 C 0.8487(19) 0.4775(8) 0.7155(6) 0.068(4) Uani 0.642(17) 1 d D . P A 1
 HL H 0.8051 0.4336 0.7246 0.081 Uiso 0.642(17) 1 calc R U P A 1
 HM H 0.9836 0.4786 0.7294 0.081 Uiso 0.642(17) 1 calc R U P A 1
 C32' C 0.850(4) 0.5211(11) 0.7137(10) 0.070(7) Uani 0.358(17) 1 d D . P A 2
 HN H 0.9848 0.5270 0.7249 0.084 Uiso 0.358(17) 1 calc R U P A 2
 HO H 0.7888 0.5626 0.7209 0.084 Uiso 0.358(17) 1 calc R U P A 2
 C31 C 0.7541(16) 0.5211(6) 0.7744(6) 0.062(3) Uani 0.642(17) 1 d D . P A 1
 HP H 0.6192 0.5193 0.7608 0.074 Uiso 0.642(17) 1 calc R U P A 1
 HQ H 0.7958 0.5650 0.7639 0.074 Uiso 0.642(17) 1 calc R U P A 1
 C31' C 0.780(4) 0.4754(11) 0.7755(11) 0.071(7) Uani 0.358(17) 1 d D U P A 2
 HR H 0.8540 0.4359 0.7741 0.086 Uiso 0.358(17) 1 calc R U P A 2
 HS H 0.6501 0.4647 0.7590 0.086 Uiso 0.358(17) 1 calc R U P A 2
 C23 C 0.7922(7) 0.5047(4) 0.8720(4) 0.0646(17) Uani 1 1 d D . . . .
 C22 C 0.8495(8) 0.4487(3) 0.9129(4) 0.0642(18) Uani 1 1 d . . . . .
 HT H 0.8765 0.4122 0.8799 0.077 Uiso 1 1 calc R U . . .
 C21 C 0.8672(7) 0.4465(3) 1.0039(4) 0.0504(13) Uani 1 1 d . . . . .
 HU H 0.9050 0.4079 1.0308 0.060 Uiso 1 1 calc R U . . .
 C25 C 0.7802(8) 0.5508(3) 1.0135(4) 0.0541(14) Uani 1 1 d . . . . .
 HV H 0.7562 0.5870 1.0474 0.065 Uiso 1 1 calc R U . . .
 C24 C 0.7591(8) 0.5568(4) 0.9248(4) 0.0607(17) Uani 1 1 d . . . . .
 HW H 0.7223 0.5962 0.8999 0.073 Uiso 1 1 calc R U . . .
 N2 N 0.2972(5) 0.48943(16) 0.1092(2) 0.0238(7) Uani 1 1 d . . . . .
 P1 P 0.00732(16) 0.26238(5) 0.13588(8) 0.0325(3) Uani 1 1 d . . . . .
 O1 O 0.0780(5) 0.29368(15) 0.0477(2) 0.0442(8) Uani 1 1 d . . . . .
 O3 O -0.1819(4) 0.23161(15) 0.1197(2) 0.0376(7) Uani 1 1 d . . . . .
 O4 O 0.1474(5) 0.20566(18) 0.1568(3) 0.0628(11) Uani 1 1 d . . . . .
 H4 H 0.2521 0.2204 0.1704 0.094 Uiso 1 1 calc R U . . .
 O2 O 0.0223(5) 0.31522(16) 0.2009(2) 0.0500(9) Uani 1 1 d . . . . .
 C1 C 0.0627(7) 0.2601(3) -0.0342(3) 0.0419(11) Uani 1 1 d . . . . .
 H1A H -0.0532 0.2727 -0.0660 0.050 Uiso 1 1 calc R U . . .
 H1B H 0.0575 0.2138 -0.0235 0.050 Uiso 1 1 calc R U . . .
 C2 C 0.2284(6) 0.2751(2) -0.0887(3) 0.0306(10) Uani 1 1 d . . . . .
 H2 H 0.2086 0.2537 -0.1457 0.037 Uiso 1 1 calc R U . . .
 O5 O 0.2407(4) 0.34407(14) -0.10321(19) 0.0292(6) Uani 1 1 d . . . . .
 C3 C 0.4197(6) 0.2551(2) -0.0493(3) 0.0305(9) Uani 1 1 d . . . . .
 H3 H 0.4074 0.2192 -0.0081 0.037 Uiso 1 1 calc R U . . .
 C5 C 0.4041(5) 0.36951(18) -0.0577(2) 0.0232(8) Uani 1 1 d . . . . .
 H5 H 0.4944 0.3829 -0.1009 0.028 Uiso 1 1 calc R U . . .
 O6 O 0.5389(5) 0.23764(17) -0.1181(2) 0.0452(8) Uani 1 1 d . . . . .
 H6 H 0.5934 0.2036 -0.1055 0.068 Uiso 1 1 d R U . . .
 C4 C 0.4916(6) 0.31526(19) -0.0021(3) 0.0300(9) Uani 1 1 d . . . . .
 H4A H 0.6284 0.3173 -0.0006 0.036 Uiso 1 1 calc R U . . .
 H4B H 0.4496 0.3168 0.0574 0.036 Uiso 1 1 calc R U . . .
 N1 N 0.3538(5) 0.42609(15) -0.0062(2) 0.0232(7) Uani 1 1 d . . . . .
 C6 C 0.3374(6) 0.43084(19) 0.0830(2) 0.0270(9) Uani 1 1 d . . . . .
 H6A H 0.3532 0.3959 0.1211 0.032 Uiso 1 1 calc R U . . .
 C8 C 0.3178(5) 0.48717(17) -0.0387(2) 0.0215(8) Uani 1 1 d . . . . .
 N3 N 0.3178(4) 0.50380(17) -0.12469(19) 0.0246(7) Uani 1 1 d . . . . .
 C7 C 0.2848(6) 0.52568(18) 0.0322(2) 0.0200(8) Uani 1 1 d . . . . .
 C9 C 0.2838(6) 0.56602(19) -0.1372(2) 0.0252(9) Uani 1 1 d . . . . .
 C10 C 0.2537(5) 0.5924(2) 0.0172(2) 0.0218(8) Uani 1 1 d . . . . .
 N5 N 0.2756(6) 0.59056(18) -0.2179(2) 0.0422(11) Uani 1 1 d . . . . .
 H5A H 0.2926 0.5659 -0.2622 0.051 Uiso 1 1 calc R U . . .
 H5B H 0.2534 0.6311 -0.2258 0.051 Uiso 1 1 calc R U . . .
 N4 N 0.2546(5) 0.60851(16) -0.0705(2) 0.0251(8) Uani 1 1 d . . . . .
 H4C H 0.2354 0.6484 -0.0843 0.030 Uiso 1 1 calc R U . . .
 O7 O 0.2263(4) 0.63590(14) 0.07185(18) 0.0307(7) Uani 1 1 d . . . . .
 O9 O -0.0427(4) 0.68371(15) 0.2967(2) 0.0437(8) Uani 1 1 d . . . . .
 P2 P -0.04960(15) 0.73757(5) 0.36070(7) 0.0312(3) Uani 1 1 d . . . . .
 O8 O 0.0354(5) 0.70796(16) 0.4507(2) 0.0469(9) Uani 1 1 d . . . . .
 O10 O -0.2356(4) 0.76852(15) 0.3752(2) 0.0382(8) Uani 1 1 d . . . . .
 O11 O 0.0845(6) 0.79491(18) 0.3389(3) 0.0622(11) Uani 1 1 d . . . . .
 H11 H 0.1782 0.7807 0.3159 0.093 Uiso 1 1 calc R U . . .
 C11 C 0.0228(7) 0.7434(3) 0.5314(3) 0.0490(13) Uani 1 1 d . . . . .
 H11A H -0.0886 0.7299 0.5610 0.059 Uiso 1 1 calc R U . . .
 H11B H 0.0116 0.7894 0.5189 0.059 Uiso 1 1 calc R U . . .
 C12 C 0.1967(6) 0.7312(2) 0.5899(3) 0.0327(10) Uani 1 1 d . . . . .
 H12 H 0.1824 0.7543 0.6453 0.039 Uiso 1 1 calc R U . . .
 C13 C 0.3842(7) 0.7513(2) 0.5532(3) 0.0362(10) Uani 1 1 d . . . . .
 H13 H 0.3657 0.7857 0.5094 0.043 Uiso 1 1 calc R U . . .
 O12 O 0.2154(4) 0.66278(13) 0.60913(18) 0.0301(7) Uani 1 1 d . . . . .
 C14 C 0.4521(6) 0.6904(2) 0.5117(3) 0.0333(10) Uani 1 1 d . . . . .
 H14A H 0.5890 0.6883 0.5147 0.040 Uiso 1 1 calc R U . . .
 H14B H 0.4071 0.6875 0.4507 0.040 Uiso 1 1 calc R U . . .
 O13 O 0.5109(5) 0.7713(2) 0.6228(2) 0.0550(10) Uani 1 1 d . . . . .
 H13A H 0.4532 0.7756 0.6677 0.083 Uiso 1 1 calc R U . . .
 C15 C 0.3685(6) 0.63664(17) 0.5659(2) 0.0236(8) Uani 1 1 d . . . . .
 H15 H 0.4644 0.6229 0.6105 0.028 Uiso 1 1 calc R U . . .
 N6 N 0.3092(5) 0.57947(15) 0.5137(2) 0.0224(7) Uani 1 1 d . . . . .
 C16 C 0.2790(6) 0.57488(19) 0.4243(2) 0.0254(9) Uani 1 1 d . . . . .
 H16 H 0.2809 0.6104 0.3870 0.030 Uiso 1 1 calc R U . . .
 C18 C 0.2924(5) 0.51796(18) 0.5452(2) 0.0221(8) Uani 1 1 d . . . . .
 N7 N 0.2476(5) 0.51638(15) 0.3970(2) 0.0228(8) Uani 1 1 d . . . . .
 N8 N 0.3102(4) 0.50061(17) 0.63100(18) 0.0244(6) Uani 1 1 d . . . . .
 C17 C 0.2552(6) 0.47919(19) 0.4732(3) 0.0216(8) Uani 1 1 d . . . . .
 C19 C 0.2920(6) 0.43755(19) 0.6422(2) 0.0234(8) Uani 1 1 d . . . . .
 C20 C 0.2501(6) 0.41106(19) 0.4865(3) 0.0221(9) Uani 1 1 d . . . . .
 N10 N 0.3028(6) 0.41178(19) 0.7230(2) 0.0388(10) Uani 1 1 d . . . . .
 H10A H 0.2742 0.4409 0.7605 0.047 Uiso 1 1 d R U . . .
 H10B H 0.2251 0.3799 0.7255 0.047 Uiso 1 1 d R U . . .
 N9 N 0.2654(5) 0.39462(16) 0.5741(2) 0.0250(7) Uani 1 1 d . . . . .
 H9 H 0.2577 0.3542 0.5871 0.030 Uiso 1 1 calc R U . . .
 O14 O 0.2367(5) 0.36760(13) 0.43057(18) 0.0316(7) Uani 1 1 d . . . . .

loop_
  _atom_site_aniso_label
  _atom_site_aniso_U_11
  _atom_site_aniso_U_22
  _atom_site_aniso_U_33
  _atom_site_aniso_U_23
  _atom_site_aniso_U_13
  _atom_site_aniso_U_12
 Co1 0.0284(2) 0.0173(2) 0.0151(2) -0.00028(17) 0.00079(17) 0.0016(2)
 O15 0.057(2) 0.0210(16) 0.0178(14) 0.0018(12) 0.0008(13) -0.0032(14)
 O18 0.0317(15) 0.040(2) 0.0309(15) 0.0014(15) -0.0004(12) 0.0027(14)
 O17 0.0458(18) 0.0253(17) 0.0208(15) 0.0023(12) 0.0059(13) 0.0084(13)
 O16 0.0326(15) 0.052(2) 0.0366(17) 0.0043(17) -0.0019(13) -0.0050(15)
 O19 0.061(2) 0.045(2) 0.077(3) 0.001(2) -0.016(2) -0.0089(18)
 O21 0.122(5) 0.062(3) 0.121(4) -0.011(3) 0.049(4) 0.007(3)
 O22 0.039(2) 0.201(6) 0.058(3) 0.038(4) 0.0021(19) 0.008(3)
 O20 0.041(2) 0.190(6) 0.053(2) 0.014(3) -0.0002(18) -0.008(3)
 N12 0.040(2) 0.053(3) 0.041(2) 0.004(2) -0.0033(17) 0.003(2)
 N11 0.038(2) 0.063(3) 0.038(2) 0.006(2) -0.0064(17) -0.008(2)
 C26 0.055(3) 0.042(3) 0.050(3) 0.006(3) -0.001(3) 0.001(3)
 C27 0.053(3) 0.076(5) 0.061(4) 0.026(4) 0.005(3) 0.014(3)
 C28 0.040(3) 0.120(6) 0.035(3) 0.003(4) -0.002(2) 0.010(4)
 C29 0.044(3) 0.085(5) 0.064(4) -0.036(4) -0.002(3) -0.004(3)
 C30 0.040(3) 0.044(3) 0.063(4) 0.003(3) 0.002(3) 0.000(2)
 C32 0.100(9) 0.068(9) 0.034(6) -0.006(5) -0.008(5) 0.039(7)
 C32' 0.125(18) 0.034(11) 0.050(12) -0.007(9) 0.003(11) -0.029(12)
 C31 0.082(7) 0.066(8) 0.037(5) 0.008(5) 0.004(5) 0.040(5)
 C31' 0.099(12) 0.064(11) 0.051(10) 0.002(9) -0.001(9) -0.013(10)
 C23 0.036(3) 0.117(6) 0.041(3) 0.015(4) -0.002(2) -0.010(4)
 C22 0.037(3) 0.089(5) 0.066(4) -0.036(4) 0.000(3) 0.001(3)
 C21 0.039(3) 0.048(3) 0.063(3) 0.006(3) -0.006(2) -0.005(2)
 C25 0.049(3) 0.053(3) 0.059(4) -0.006(3) -0.010(3) -0.008(3)
 C24 0.053(4) 0.070(4) 0.058(4) 0.022(3) -0.009(3) -0.013(3)
 N2 0.0343(18) 0.0211(19) 0.0162(16) -0.0009(13) 0.0034(13) 0.0026(14)
 P1 0.0341(6) 0.0231(5) 0.0407(6) -0.0091(5) 0.0069(5) -0.0038(4)
 O1 0.054(2) 0.0331(17) 0.0473(19) -0.0121(15) 0.0208(16) -0.0134(15)
 O3 0.0361(17) 0.0270(16) 0.0507(19) -0.0095(14) 0.0122(15) -0.0064(14)
 O4 0.055(2) 0.043(2) 0.089(3) -0.002(2) -0.010(2) 0.0102(18)
 O2 0.058(2) 0.0388(19) 0.054(2) -0.0224(16) 0.0123(17) -0.0156(16)
 C1 0.045(3) 0.037(3) 0.044(3) -0.010(2) 0.005(2) -0.011(2)
 C2 0.041(2) 0.022(2) 0.029(2) -0.0056(17) 0.0016(18) -0.0006(17)
 O5 0.0363(16) 0.0203(15) 0.0303(16) -0.0021(12) -0.0069(12) 0.0012(12)
 C3 0.047(3) 0.022(2) 0.023(2) 0.0023(17) 0.0074(18) 0.0058(19)
 C5 0.030(2) 0.0212(19) 0.0185(18) -0.0013(15) 0.0052(16) 0.0032(16)
 O6 0.057(2) 0.047(2) 0.0324(17) -0.0054(15) 0.0099(15) 0.0244(17)
 C4 0.035(2) 0.025(2) 0.029(2) -0.0001(17) -0.0017(18) 0.0061(18)
 N1 0.0363(19) 0.0173(16) 0.0159(15) 0.0001(12) 0.0015(13) 0.0026(14)
 C6 0.041(2) 0.023(2) 0.0172(19) 0.0017(16) 0.0031(17) 0.0056(18)
 C8 0.0268(19) 0.019(2) 0.0188(19) 0.0015(14) 0.0021(15) 0.0000(15)
 N3 0.0365(17) 0.0221(16) 0.0152(14) 0.0001(14) 0.0026(12) 0.0021(16)
 C7 0.027(2) 0.0175(19) 0.0152(19) 0.0003(14) 0.0005(15) -0.0001(14)
 C9 0.033(2) 0.024(2) 0.0186(19) 0.0026(16) -0.0005(16) 0.0013(17)
 C10 0.025(2) 0.025(2) 0.0149(19) 0.0010(16) -0.0007(15) -0.0006(16)
 N5 0.090(3) 0.022(2) 0.0151(18) 0.0027(15) 0.0046(19) 0.0090(19)
 N4 0.042(2) 0.0168(18) 0.0163(17) 0.0005(13) 0.0043(14) 0.0036(14)
 O7 0.0523(18) 0.0208(16) 0.0193(14) -0.0009(12) 0.0060(12) 0.0040(13)
 O9 0.0443(19) 0.0386(18) 0.047(2) -0.0178(15) -0.0054(15) 0.0116(15)
 P2 0.0307(5) 0.0244(5) 0.0377(6) -0.0076(5) -0.0054(5) 0.0050(4)
 O8 0.060(2) 0.0384(18) 0.0404(19) -0.0138(15) -0.0180(16) 0.0212(16)
 O10 0.0336(16) 0.0340(17) 0.0460(18) -0.0133(15) -0.0087(14) 0.0092(14)
 O11 0.056(2) 0.040(2) 0.093(3) -0.009(2) 0.022(2) -0.0076(18)
 C11 0.053(3) 0.047(3) 0.046(3) -0.017(2) -0.009(2) 0.019(3)
 C12 0.047(3) 0.021(2) 0.029(2) -0.0078(18) -0.0028(19) 0.0052(19)
 C13 0.060(3) 0.022(2) 0.025(2) -0.0003(17) -0.006(2) -0.006(2)
 O12 0.0403(17) 0.0223(15) 0.0280(15) -0.0026(12) 0.0060(13) 0.0013(12)
 C14 0.037(2) 0.028(2) 0.035(2) -0.0002(19) 0.0035(19) -0.0068(19)
 O13 0.072(3) 0.059(2) 0.0340(18) -0.0108(18) -0.0039(17) -0.032(2)
 C15 0.033(2) 0.0177(19) 0.0192(18) -0.0030(15) -0.0062(16) -0.0015(16)
 N6 0.0323(18) 0.0180(16) 0.0166(15) -0.0009(13) -0.0007(13) 0.0005(14)
 C16 0.041(2) 0.020(2) 0.0152(18) 0.0033(15) -0.0010(17) -0.0014(17)
 C18 0.026(2) 0.021(2) 0.0188(19) 0.0008(15) 0.0011(15) 0.0017(15)
 N7 0.0335(18) 0.0187(19) 0.0162(16) -0.0003(13) 0.0022(13) 0.0022(13)
 N8 0.0369(17) 0.0219(16) 0.0142(14) 0.0015(14) 0.0006(12) -0.0025(16)
 C17 0.028(2) 0.020(2) 0.017(2) 0.0001(14) 0.0001(15) 0.0010(15)
 C19 0.033(2) 0.022(2) 0.0151(19) 0.0002(15) 0.0015(16) 0.0011(16)
 C20 0.029(2) 0.019(2) 0.018(2) -0.0020(16) 0.0003(16) -0.0010(16)
 N10 0.072(3) 0.030(2) 0.0154(17) 0.0025(15) 0.0053(18) -0.0035(19)
 N9 0.043(2) 0.0152(17) 0.0170(17) 0.0036(13) 0.0019(14) -0.0036(14)
 O14 0.058(2) 0.0168(15) 0.0196(14) -0.0013(12) 0.0005(13) -0.0031(13)

_geom_special_details
;
 All esds (except the esd in the dihedral angle between two l.s. planes)
 are estimated using the full covariance matrix.  The cell esds are taken
 into account individually in the estimation of esds in distances, angles
 and torsion angles; correlations between esds in cell parameters are only
 used when they are defined by crystal symmetry.  An approximate (isotropic)
 treatment of cell esds is used for estimating esds involving l.s. planes.
;
loop_
  _geom_bond_atom_site_label_1
  _geom_bond_atom_site_label_2
  _geom_bond_distance
  _geom_bond_site_symmetry_2
  _geom_bond_publ_flag
 Co1 O15 2.090(3) . ?
 Co1 O18 2.069(3) . ?
 Co1 O17 2.085(3) . ?
 Co1 O16 2.054(3) . ?
 Co1 N2 2.237(3) . ?
 Co1 N7 2.230(3) . ?
 O15 H15A 0.8509 . ?
 O15 H15B 0.8497 . ?
 O18 H18A 0.8609 . ?
 O18 H18B 0.8603 . ?
 O17 H17A 0.8511 . ?
 O17 H17B 0.8516 . ?
 O16 H16A 0.8784 . ?
 O16 H16B 0.8784 . ?
 O19 H 0.8515 . ?
 O19 HA 0.8525 . ?
 O21 HB 0.8501 . ?
 O21 HC 0.8501 . ?
 O22 HD 0.8495 . ?
 O22 HE 0.8498 . ?
 O20 HF 0.8500 . ?
 O20 HG 0.8502 . ?
 N12 C26 1.325(7) . ?
 N12 C30 1.322(7) . ?
 N11 C21 1.333(7) . ?
 N11 C25 1.312(8) . ?
 C26 HH 0.9300 . ?
 C26 C27 1.357(8) . ?
 C27 HI 0.9300 . ?
 C27 C28 1.353(10) . ?
 C28 C29 1.380(10) . ?
 C28 C32 1.547(10) . ?
 C28 C32' 1.561(16) . ?
 C29 HJ 0.9300 . ?
 C29 C30 1.359(8) . ?
 C30 HK 0.9300 . ?
 C32 HL 0.9700 . ?
 C32 HM 0.9700 . ?
 C32 C31 1.458(13) . ?
 C32' HN 0.9700 . ?
 C32' HO 0.9700 . ?
 C32' C31' 1.44(2) . ?
 C31 HP 0.9700 . ?
 C31 HQ 0.9700 . ?
 C31 C23 1.539(10) . ?
 C31' HR 0.9700 . ?
 C31' HS 0.9700 . ?
 C31' C23 1.591(18) . ?
 C23 C22 1.367(10) . ?
 C23 C24 1.371(10) . ?
 C22 HT 0.9300 . ?
 C22 C21 1.389(8) . ?
 C21 HU 0.9300 . ?
 C25 HV 0.9300 . ?
 C25 C24 1.360(8) . ?
 C24 HW 0.9300 . ?
 N2 C6 1.310(5) . ?
 N2 C7 1.392(5) . ?
 P1 O1 1.595(3) . ?
 P1 O3 1.494(3) . ?
 P1 O4 1.559(4) . ?
 P1 O2 1.475(3) . ?
 O1 C1 1.428(5) . ?
 O4 H4 0.8200 . ?
 C1 H1A 0.9700 . ?
 C1 H1B 0.9700 . ?
 C1 C2 1.504(6) . ?
 C2 H2 0.9800 . ?
 C2 O5 1.445(5) . ?
 C2 C3 1.514(6) . ?
 O5 C5 1.422(5) . ?
 C3 H3 0.9800 . ?
 C3 O6 1.425(5) . ?
 C3 C4 1.512(6) . ?
 C5 H5 0.9800 . ?
 C5 C4 1.520(5) . ?
 C5 N1 1.462(5) . ?
 O6 H6 0.8199 . ?
 C4 H4A 0.9700 . ?
 C4 H4B 0.9700 . ?
 N1 C6 1.375(5) . ?
 N1 C8 1.375(5) . ?
 C6 H6A 0.9300 . ?
 C8 N3 1.355(5) . ?
 C8 C7 1.372(5) . ?
 N3 C9 1.319(5) . ?
 C7 C10 1.413(6) . ?
 C9 N5 1.330(5) . ?
 C9 N4 1.366(5) . ?
 C10 N4 1.378(5) . ?
 C10 O7 1.247(5) . ?
 N5 H5A 0.8600 . ?
 N5 H5B 0.8600 . ?
 N4 H4C 0.8600 . ?
 O9 P2 1.482(3) . ?
 P2 O8 1.594(3) . ?
 P2 O10 1.492(3) . ?
 P2 O11 1.565(4) . ?
 O8 C11 1.439(5) . ?
 O11 H11 0.8200 . ?
 C11 H11A 0.9700 . ?
 C11 H11B 0.9700 . ?
 C11 C12 1.508(6) . ?
 C12 H12 0.9800 . ?
 C12 C13 1.526(7) . ?
 C12 O12 1.447(5) . ?
 C13 H13 0.9800 . ?
 C13 C14 1.498(6) . ?
 C13 O13 1.419(5) . ?
 O12 C15 1.405(5) . ?
 C14 H14A 0.9700 . ?
 C14 H14B 0.9700 . ?
 C14 C15 1.522(6) . ?
 O13 H13A 0.8200 . ?
 C15 H15 0.9800 . ?
 C15 N6 1.474(5) . ?
 N6 C16 1.373(5) . ?
 N6 C18 1.366(5) . ?
 C16 H16 0.9300 . ?
 C16 N7 1.294(5) . ?
 C18 N8 1.356(5) . ?
 C18 C17 1.375(5) . ?
 N7 C17 1.392(5) . ?
 N8 C19 1.321(5) . ?
 C17 C20 1.422(6) . ?
 C19 N10 1.341(5) . ?
 C19 N9 1.372(5) . ?
 C20 N9 1.377(5) . ?
 C20 O14 1.239(5) . ?
 N10 H10A 0.8605 . ?
 N10 H10B 0.8610 . ?
 N9 H9 0.8600 . ?

loop_
  _geom_angle_atom_site_label_1
  _geom_angle_atom_site_label_2
  _geom_angle_atom_site_label_3
  _geom_angle
  _geom_angle_site_symmetry_1
  _geom_angle_site_symmetry_3
  _geom_angle_publ_flag
 O15 Co1 N2 88.47(12) . . ?
 O15 Co1 N7 91.83(12) . . ?
 O18 Co1 O15 90.20(13) . . ?
 O18 Co1 O17 90.90(13) . . ?
 O18 Co1 N2 86.45(12) . . ?
 O18 Co1 N7 85.42(11) . . ?
 O17 Co1 O15 178.88(15) . . ?
 O17 Co1 N2 91.39(12) . . ?
 O17 Co1 N7 88.47(12) . . ?
 O16 Co1 O15 89.78(14) . . ?
 O16 Co1 O18 177.99(12) . . ?
 O16 Co1 O17 89.11(14) . . ?
 O16 Co1 N2 91.54(12) . . ?
 O16 Co1 N7 96.59(12) . . ?
 N7 Co1 N2 171.86(13) . . ?
 Co1 O15 H15A 109.6 . . ?
 Co1 O15 H15B 109.3 . . ?
 H15A O15 H15B 104.5 . . ?
 Co1 O18 H18A 110.2 . . ?
 Co1 O18 H18B 109.5 . . ?
 H18A O18 H18B 103.8 . . ?
 Co1 O17 H17A 109.1 . . ?
 Co1 O17 H17B 109.2 . . ?
 H17A O17 H17B 104.4 . . ?
 Co1 O16 H16A 111.0 . . ?
 Co1 O16 H16B 110.8 . . ?
 H16A O16 H16B 102.8 . . ?
 H O19 HA 104.2 . . ?
 HB O21 HC 109.5 . . ?
 HD O22 HE 104.6 . . ?
 HF O20 HG 109.5 . . ?
 C30 N12 C26 115.7(4) . . ?
 C25 N11 C21 116.4(5) . . ?
 N12 C26 HH 118.4 . . ?
 N12 C26 C27 123.3(6) . . ?
 C27 C26 HH 118.4 . . ?
 C26 C27 HI 119.5 . . ?
 C28 C27 C26 121.0(6) . . ?
 C28 C27 HI 119.5 . . ?
 C27 C28 C29 116.4(5) . . ?
 C27 C28 C32 110.1(8) . . ?
 C27 C28 C32' 143.2(10) . . ?
 C29 C28 C32 133.3(9) . . ?
 C29 C28 C32' 100.3(10) . . ?
 C28 C29 HJ 120.4 . . ?
 C30 C29 C28 119.2(6) . . ?
 C30 C29 HJ 120.4 . . ?
 N12 C30 C29 124.4(6) . . ?
 N12 C30 HK 117.8 . . ?
 C29 C30 HK 117.8 . . ?
 C28 C32 HL 109.2 . . ?
 C28 C32 HM 109.2 . . ?
 HL C32 HM 107.9 . . ?
 C31 C32 C28 112.0(8) . . ?
 C31 C32 HL 109.2 . . ?
 C31 C32 HM 109.2 . . ?
 C28 C32' HN 109.6 . . ?
 C28 C32' HO 109.6 . . ?
 HN C32' HO 108.2 . . ?
 C31' C32' C28 110.1(13) . . ?
 C31' C32' HN 109.6 . . ?
 C31' C32' HO 109.6 . . ?
 C32 C31 HP 108.9 . . ?
 C32 C31 HQ 108.9 . . ?
 C32 C31 C23 113.3(8) . . ?
 HP C31 HQ 107.7 . . ?
 C23 C31 HP 108.9 . . ?
 C23 C31 HQ 108.9 . . ?
 C32' C31' HR 109.5 . . ?
 C32' C31' HS 109.5 . . ?
 C32' C31' C23 110.6(14) . . ?
 HR C31' HS 108.1 . . ?
 C23 C31' HR 109.5 . . ?
 C23 C31' HS 109.5 . . ?
 C22 C23 C31 131.5(8) . . ?
 C22 C23 C31' 95.8(11) . . ?
 C22 C23 C24 116.9(5) . . ?
 C24 C23 C31 111.6(7) . . ?
 C24 C23 C31' 147.0(11) . . ?
 C23 C22 HT 120.2 . . ?
 C23 C22 C21 119.5(6) . . ?
 C21 C22 HT 120.2 . . ?
 N11 C21 C22 122.8(5) . . ?
 N11 C21 HU 118.6 . . ?
 C22 C21 HU 118.6 . . ?
 N11 C25 HV 117.8 . . ?
 N11 C25 C24 124.4(6) . . ?
 C24 C25 HV 117.8 . . ?
 C23 C24 HW 120.0 . . ?
 C25 C24 C23 119.9(6) . . ?
 C25 C24 HW 120.0 . . ?
 C6 N2 Co1 116.7(3) . . ?
 C6 N2 C7 104.2(3) . . ?
 C7 N2 Co1 138.9(3) . . ?
 O3 P1 O1 110.45(19) . . ?
 O3 P1 O4 105.8(2) . . ?
 O4 P1 O1 104.7(2) . . ?
 O2 P1 O1 104.58(19) . . ?
 O2 P1 O3 117.42(19) . . ?
 O2 P1 O4 113.2(2) . . ?
 C1 O1 P1 121.8(3) . . ?
 P1 O4 H4 109.5 . . ?
 O1 C1 H1A 109.5 . . ?
 O1 C1 H1B 109.5 . . ?
 O1 C1 C2 110.7(4) . . ?
 H1A C1 H1B 108.1 . . ?
 C2 C1 H1A 109.5 . . ?
 C2 C1 H1B 109.5 . . ?
 C1 C2 H2 108.4 . . ?
 C1 C2 C3 115.7(4) . . ?
 O5 C2 C1 110.1(4) . . ?
 O5 C2 H2 108.4 . . ?
 O5 C2 C3 105.7(3) . . ?
 C3 C2 H2 108.4 . . ?
 C5 O5 C2 110.1(3) . . ?
 C2 C3 H3 110.8 . . ?
 O6 C3 C2 109.3(3) . . ?
 O6 C3 H3 110.8 . . ?
 O6 C3 C4 111.1(4) . . ?
 C4 C3 C2 103.9(3) . . ?
 C4 C3 H3 110.8 . . ?
 O5 C5 H5 108.7 . . ?
 O5 C5 C4 107.5(3) . . ?
 O5 C5 N1 110.1(3) . . ?
 C4 C5 H5 108.7 . . ?
 N1 C5 H5 108.7 . . ?
 N1 C5 C4 113.1(3) . . ?
 C3 O6 H6 109.5 . . ?
 C3 C4 C5 102.7(3) . . ?
 C3 C4 H4A 111.2 . . ?
 C3 C4 H4B 111.2 . . ?
 C5 C4 H4A 111.2 . . ?
 C5 C4 H4B 111.2 . . ?
 H4A C4 H4B 109.1 . . ?
 C6 N1 C5 128.6(3) . . ?
 C8 N1 C5 125.8(3) . . ?
 C8 N1 C6 105.6(3) . . ?
 N2 C6 N1 113.4(3) . . ?
 N2 C6 H6A 123.3 . . ?
 N1 C6 H6A 123.3 . . ?
 N3 C8 N1 125.0(3) . . ?
 N3 C8 C7 128.6(3) . . ?
 C7 C8 N1 106.4(3) . . ?
 C9 N3 C8 112.2(3) . . ?
 N2 C7 C10 131.7(3) . . ?
 C8 C7 N2 110.3(3) . . ?
 C8 C7 C10 117.9(3) . . ?
 N3 C9 N5 120.3(4) . . ?
 N3 C9 N4 123.4(3) . . ?
 N5 C9 N4 116.3(4) . . ?
 N4 C10 C7 112.6(3) . . ?
 O7 C10 C7 128.5(4) . . ?
 O7 C10 N4 118.9(4) . . ?
 C9 N5 H5A 120.0 . . ?
 C9 N5 H5B 120.0 . . ?
 H5A N5 H5B 120.0 . . ?
 C9 N4 C10 125.1(3) . . ?
 C9 N4 H4C 117.4 . . ?
 C10 N4 H4C 117.4 . . ?
 O9 P2 O8 104.84(18) . . ?
 O9 P2 O10 118.45(18) . . ?
 O9 P2 O11 112.8(2) . . ?
 O10 P2 O8 109.71(19) . . ?
 O10 P2 O11 104.9(2) . . ?
 O11 P2 O8 105.4(2) . . ?
 C11 O8 P2 120.3(3) . . ?
 P2 O11 H11 109.5 . . ?
 O8 C11 H11A 109.7 . . ?
 O8 C11 H11B 109.7 . . ?
 O8 C11 C12 109.8(4) . . ?
 H11A C11 H11B 108.2 . . ?
 C12 C11 H11A 109.7 . . ?
 C12 C11 H11B 109.7 . . ?
 C11 C12 H12 108.2 . . ?
 C11 C12 C13 116.1(4) . . ?
 C13 C12 H12 108.2 . . ?
 O12 C12 C11 110.3(4) . . ?
 O12 C12 H12 108.2 . . ?
 O12 C12 C13 105.5(3) . . ?
 C12 C13 H13 110.9 . . ?
 C14 C13 C12 103.3(3) . . ?
 C14 C13 H13 110.9 . . ?
 O13 C13 C12 109.6(4) . . ?
 O13 C13 H13 110.9 . . ?
 O13 C13 C14 110.9(4) . . ?
 C15 O12 C12 110.2(3) . . ?
 C13 C14 H14A 111.0 . . ?
 C13 C14 H14B 111.0 . . ?
 C13 C14 C15 103.9(3) . . ?
 H14A C14 H14B 109.0 . . ?
 C15 C14 H14A 111.0 . . ?
 C15 C14 H14B 111.0 . . ?
 C13 O13 H13A 109.5 . . ?
 O12 C15 C14 107.8(3) . . ?
 O12 C15 H15 108.2 . . ?
 O12 C15 N6 110.8(3) . . ?
 C14 C15 H15 108.2 . . ?
 N6 C15 C14 113.5(3) . . ?
 N6 C15 H15 108.2 . . ?
 C16 N6 C15 128.2(3) . . ?
 C18 N6 C15 125.6(3) . . ?
 C18 N6 C16 105.9(3) . . ?
 N6 C16 H16 123.2 . . ?
 N7 C16 N6 113.6(3) . . ?
 N7 C16 H16 123.2 . . ?
 N6 C18 C17 106.1(3) . . ?
 N8 C18 N6 125.4(3) . . ?
 N8 C18 C17 128.5(4) . . ?
 C16 N7 Co1 115.7(3) . . ?
 C16 N7 C17 104.3(3) . . ?
 C17 N7 Co1 138.7(3) . . ?
 C19 N8 C18 112.3(3) . . ?
 C18 C17 N7 110.1(3) . . ?
 C18 C17 C20 117.8(4) . . ?
 N7 C17 C20 131.7(4) . . ?
 N8 C19 N10 120.6(3) . . ?
 N8 C19 N9 123.4(3) . . ?
 N10 C19 N9 116.1(4) . . ?
 N9 C20 C17 112.4(3) . . ?
 O14 C20 C17 128.3(4) . . ?
 O14 C20 N9 119.3(4) . . ?
 C19 N10 H10A 109.2 . . ?
 C19 N10 H10B 109.6 . . ?
 H10A N10 H10B 109.4 . . ?
 C19 N9 C20 125.2(3) . . ?
 C19 N9 H9 117.4 . . ?
 C20 N9 H9 117.4 . . ?

loop_
  _geom_hbond_atom_site_label_D
  _geom_hbond_atom_site_label_H
  _geom_hbond_atom_site_label_A
  _geom_hbond_distance_DH
  _geom_hbond_distance_HA
  _geom_hbond_distance_DA
  _geom_hbond_angle_DHA
  _geom_hbond_site_symmetry_A
 O15 H15A O14 0.85 1.77 2.622(4) 177.6 .
 O15 H15B O2 0.85 1.88 2.686(4) 157.7 .
 O18 H18B O21 0.86 2.33 3.049(6) 141.6 .
 O18 H18B N12 0.86 2.37 2.869(5) 117.0 .
 O17 H17A O7 0.85 1.77 2.616(4) 171.1 .
 O17 H17B O9 0.85 1.95 2.710(4) 148.1 .
 O16 H16A N11 0.88 2.33 2.806(5) 114.5 1_454
 O4 H4 O20 0.82 1.79 2.601(6) 173.0 2_646
 O6 H6 O19 0.82 2.86 3.036(5) 94.6 2_645
 O6 H6 O7 0.82 1.95 2.752(4) 166.7 2_645
 N5 H5A N8 0.86 2.12 2.980(5) 174.6 1_554
 N5 H5B O12 0.86 2.60 3.043(5) 112.9 1_554
 N4 H4C O3 0.86 1.84 2.694(4) 176.0 2
 O11 H11 O22 0.82 1.81 2.596(5) 160.9 2_656
 O13 H13A O20 0.82 2.13 2.742(5) 131.8 .
 N10 H10A N3 0.86 2.19 3.000(5) 156.5 1_556
 N9 H9 O10 0.86 1.87 2.728(5) 175.2 2_546

loop_
  _geom_torsion_atom_site_label_1
  _geom_torsion_atom_site_label_2
  _geom_torsion_atom_site_label_3
  _geom_torsion_atom_site_label_4
  _geom_torsion
  _geom_torsion_site_symmetry_1
  _geom_torsion_site_symmetry_2
  _geom_torsion_site_symmetry_3
  _geom_torsion_site_symmetry_4
  _geom_torsion_publ_flag
 Co1 N2 C6 N1 176.5(3) . . . . ?
 Co1 N2 C7 C8 -174.4(3) . . . . ?
 Co1 N2 C7 C10 8.6(7) . . . . ?
 Co1 N7 C17 C18 165.8(3) . . . . ?
 Co1 N7 C17 C20 -7.3(7) . . . . ?
 N12 C26 C27 C28 0.6(9) . . . . ?
 N11 C25 C24 C23 0.3(9) . . . . ?
 C26 N12 C30 C29 -2.8(8) . . . . ?
 C26 C27 C28 C29 -2.8(9) . . . . ?
 C26 C27 C28 C32 -178.4(7) . . . . ?
 C26 C27 C28 C32' 173(2) . . . . ?
 C27 C28 C29 C30 2.2(8) . . . . ?
 C27 C28 C32 C31 -132.2(12) . . . . ?
 C27 C28 C32' C31' -14(4) . . . . ?
 C28 C29 C30 N12 0.6(9) . . . . ?
 C28 C32 C31 C23 -178.9(9) . . . . ?
 C28 C32' C31' C23 -171.8(15) . . . . ?
 C29 C28 C32 C31 53.1(17) . . . . ?
 C29 C28 C32' C31' 162(2) . . . . ?
 C30 N12 C26 C27 2.2(8) . . . . ?
 C32 C28 C29 C30 176.6(8) . . . . ?
 C32 C31 C23 C22 -21.6(17) . . . . ?
 C32 C31 C23 C24 159.1(11) . . . . ?
 C32' C28 C29 C30 -175.3(12) . . . . ?
 C32' C31' C23 C22 -140(2) . . . . ?
 C32' C31' C23 C24 46(3) . . . . ?
 C31 C23 C22 C21 -177.8(8) . . . . ?
 C31 C23 C24 C25 178.1(7) . . . . ?
 C31' C23 C22 C21 -174.7(9) . . . . ?
 C31' C23 C24 C25 171.7(16) . . . . ?
 C23 C22 C21 N11 -0.7(8) . . . . ?
 C22 C23 C24 C25 -1.3(8) . . . . ?
 C21 N11 C25 C24 0.6(8) . . . . ?
 C25 N11 C21 C22 -0.3(8) . . . . ?
 C24 C23 C22 C21 1.5(8) . . . . ?
 N2 C7 C10 N4 179.1(4) . . . . ?
 N2 C7 C10 O7 -1.1(7) . . . . ?
 P1 O1 C1 C2 -144.7(3) . . . . ?
 O1 C1 C2 O5 -57.7(5) . . . . ?
 O1 C1 C2 C3 62.0(5) . . . . ?
 O3 P1 O1 C1 -44.8(4) . . . . ?
 O4 P1 O1 C1 68.7(4) . . . . ?
 O2 P1 O1 C1 -172.0(4) . . . . ?
 C1 C2 O5 C5 111.9(4) . . . . ?
 C1 C2 C3 O6 147.6(4) . . . . ?
 C1 C2 C3 C4 -93.8(4) . . . . ?
 C2 O5 C5 C4 -6.5(4) . . . . ?
 C2 O5 C5 N1 -130.2(3) . . . . ?
 C2 C3 C4 C5 -31.3(4) . . . . ?
 O5 C2 C3 O6 -90.3(4) . . . . ?
 O5 C2 C3 C4 28.3(4) . . . . ?
 O5 C5 C4 C3 23.9(4) . . . . ?
 O5 C5 N1 C6 104.9(4) . . . . ?
 O5 C5 N1 C8 -77.0(5) . . . . ?
 C3 C2 O5 C5 -13.7(4) . . . . ?
 C5 N1 C6 N2 177.4(4) . . . . ?
 C5 N1 C8 N3 2.2(6) . . . . ?
 C5 N1 C8 C7 -177.4(4) . . . . ?
 O6 C3 C4 C5 86.1(4) . . . . ?
 C4 C5 N1 C6 -15.4(6) . . . . ?
 C4 C5 N1 C8 162.6(4) . . . . ?
 N1 C5 C4 C3 145.7(3) . . . . ?
 N1 C8 N3 C9 -178.3(4) . . . . ?
 N1 C8 C7 N2 -0.8(4) . . . . ?
 N1 C8 C7 C10 176.7(3) . . . . ?
 C6 N2 C7 C8 0.2(4) . . . . ?
 C6 N2 C7 C10 -176.8(4) . . . . ?
 C6 N1 C8 N3 -179.4(4) . . . . ?
 C6 N1 C8 C7 1.0(4) . . . . ?
 C8 N1 C6 N2 -0.9(5) . . . . ?
 C8 N3 C9 N5 -179.0(4) . . . . ?
 C8 N3 C9 N4 0.8(6) . . . . ?
 C8 C7 C10 N4 2.3(5) . . . . ?
 C8 C7 C10 O7 -177.9(4) . . . . ?
 N3 C8 C7 N2 179.6(4) . . . . ?
 N3 C8 C7 C10 -2.9(6) . . . . ?
 N3 C9 N4 C10 -1.1(6) . . . . ?
 C7 N2 C6 N1 0.5(5) . . . . ?
 C7 C8 N3 C9 1.2(6) . . . . ?
 C7 C10 N4 C9 -0.6(6) . . . . ?
 N5 C9 N4 C10 178.7(4) . . . . ?
 O7 C10 N4 C9 179.6(4) . . . . ?
 O9 P2 O8 C11 -169.9(4) . . . . ?
 P2 O8 C11 C12 -145.2(4) . . . . ?
 O8 C11 C12 C13 60.6(6) . . . . ?
 O8 C11 C12 O12 -59.3(6) . . . . ?
 O10 P2 O8 C11 -41.7(4) . . . . ?
 O11 P2 O8 C11 70.8(4) . . . . ?
 C11 C12 C13 C14 -94.0(4) . . . . ?
 C11 C12 C13 O13 147.8(4) . . . . ?
 C11 C12 O12 C15 109.6(4) . . . . ?
 C12 C13 C14 C15 -29.3(4) . . . . ?
 C12 O12 C15 C14 -2.4(4) . . . . ?
 C12 O12 C15 N6 -127.1(3) . . . . ?
 C13 C12 O12 C15 -16.5(4) . . . . ?
 C13 C14 C15 O12 20.5(4) . . . . ?
 C13 C14 C15 N6 143.5(3) . . . . ?
 O12 C12 C13 C14 28.6(4) . . . . ?
 O12 C12 C13 O13 -89.7(4) . . . . ?
 O12 C15 N6 C16 104.6(4) . . . . ?
 O12 C15 N6 C18 -82.7(4) . . . . ?
 C14 C15 N6 C16 -16.8(6) . . . . ?
 C14 C15 N6 C18 155.9(4) . . . . ?
 O13 C13 C14 C15 88.1(4) . . . . ?
 C15 N6 C16 N7 172.9(4) . . . . ?
 C15 N6 C18 N8 6.6(6) . . . . ?
 C15 N6 C18 C17 -173.3(4) . . . . ?
 N6 C16 N7 Co1 -169.1(3) . . . . ?
 N6 C16 N7 C17 0.6(5) . . . . ?
 N6 C18 N8 C19 -178.3(4) . . . . ?
 N6 C18 C17 N7 -0.4(5) . . . . ?
 N6 C18 C17 C20 173.7(4) . . . . ?
 C16 N6 C18 N8 -179.3(4) . . . . ?
 C16 N6 C18 C17 0.7(4) . . . . ?
 C16 N7 C17 C18 -0.1(5) . . . . ?
 C16 N7 C17 C20 -173.2(4) . . . . ?
 C18 N6 C16 N7 -0.9(5) . . . . ?
 C18 N8 C19 N10 -179.0(4) . . . . ?
 C18 N8 C19 N9 2.3(5) . . . . ?
 C18 C17 C20 N9 6.2(6) . . . . ?
 C18 C17 C20 O14 -172.7(4) . . . . ?
 N7 C17 C20 N9 178.8(4) . . . . ?
 N7 C17 C20 O14 -0.1(8) . . . . ?
 N8 C18 C17 N7 179.7(4) . . . . ?
 N8 C18 C17 C20 -6.2(6) . . . . ?
 N8 C19 N9 C20 -1.5(6) . . . . ?
 C17 C18 N8 C19 1.6(6) . . . . ?
 C17 C20 N9 C19 -3.0(6) . . . . ?
 N10 C19 N9 C20 179.8(4) . . . . ?
 O14 C20 N9 C19 176.0(4) . . . . ?

loop_
  _diffrn_refln_index_h
  _diffrn_refln_index_k
  _diffrn_refln_index_l
  _diffrn_refln_intensity_net
  _diffrn_refln_intensity_u
 1 0 0 115.29 4.7
 1 0 0 116.09 4.8
 -1 0 0 117.69 4.8
 1 0 0 113.29 4.8
 -1 0 0 117.09 4.8
 -1 0 0 118.09 4.7
 2 0 0 5902.91 216.38
 2 0 0 6132.29 216.88
 -2 0 0 6047.29 216.38
 2 0 0 5546.94 216.98
 -2 0 0 6184.18 216.38
 -2 0 0 5565.44 216.78
 3 0 0 114.79 4.9
 -3 0 0 122.89 5.1
 -3 0 0 117.19 4.9
 3 0 0 119.89 5
 3 0 0 114.89 5.1
 4 0 0 3201.38 115.09
 4 0 0 3077.39 115.09
 5 0 0 2.4 1.3
 5 0 0 4.1 1.3
 -5 0 0 3.6 2.3
 -6 0 0 99.19 6.2
 6 0 0 98.89 5.2
 -6 0 0 96.79 5.9
 -7 0 0 1.9 2.4
 7 0 0 2.2 1.7
 -7 0 0 0.6 2.6
 8 0 0 19.3 2.8
 -8 0 0 17.3 3.6
 -8 0 0 15.8 3.4
 -9 0 0 2.3 3.3
 -10 0 0 21 4.4
 0 1 0 -0.1 0.1
 1 -1 0 2734.83 97.89
 1 -1 0 2696.73 98.09
 -1 -1 0 2746.23 97.89
 -1 -1 0 2502.65 97.99
 1 -1 0 2472.25 98.19
 -1 -1 0 2785.52 98.29
 -1 1 0 2711.83 98.09
 -1 1 0 2530.25 98.19
 1 1 0 2420.66 97.79
 1 1 0 2709.23 98.39
 1 1 0 2762.92 98.19
 -1 1 0 2790.02 98.19
 -2 -1 0 2189.58 76.19
 -2 -1 0 2129.29 76.09
 -2 -1 0 1991.2 76.09
 2 -1 0 2020.6 76.19
 2 -1 0 2087.89 76.19
 -2 1 0 2124.99 76.19
 2 1 0 2079.19 76.19
 2 1 0 2103.59 76.09
 -2 1 0 2096.39 76.09
 -2 1 0 2067.89 76.19
 2 1 0 2051.69 76.09
 -2 1 0 2041.3 76.29
 -3 -1 0 1808.62 65.29
 3 -1 0 1791.22 65.39
 3 -1 0 1714.63 65.39
 -3 -1 0 1870.21 65.59
 -3 1 0 1801.72 65.19
 3 1 0 1744.43 65.29
 -3 1 0 1814.92 65.39
 3 1 0 1752.82 65.29
 3 1 0 1790.82 65.39
 -3 1 0 1703.63 65.59
 4 -1 0 663.43 25.2
 4 -1 0 661.13 25.2
 4 1 0 673.23 25.1
 4 1 0 668.23 25.1
 4 1 0 686.33 25.2
 -4 1 0 660.73 25.6
 5 -1 0 280.07 11
 5 -1 0 271.07 11
 5 1 0 265.47 10.9
 5 1 0 265.97 11
 5 1 0 267.57 10.8
 -5 1 0 268.37 11.6
 -6 -1 0 52.39 5
 -6 -1 0 62.19 5.1
 6 -1 0 51.09 3.7
 -6 1 0 61.99 4.8
 6 1 0 55.09 3.8
 7 -1 0 73.19 4.5
 -7 -1 0 72.59 5.8
 -7 -1 0 71.89 5.7
 7 1 0 70.69 4.4
 -7 1 0 75.29 5.5
 -7 1 0 85.69 5.9
 -8 -1 0 1.3 2.8
 -8 -1 0 2.8 3
 8 -1 0 0.1 1.9
 -8 1 0 8.5 3
 -8 1 0 3.4 2.9
 -9 -1 0 17.9 4.3
 9 -1 0 12.9 2.7
 -9 -1 0 11.4 3.3
 -9 1 0 3.7 3.5
 -10 -1 0 2.1 3.2
 -10 1 0 3.9 3.1
 0 -2 0 558.74 21
 0 -2 0 564.14 21
 0 2 0 554.54 20.9
 0 2 0 568.34 21
 1 -2 0 378.76 13.9
 -1 -2 0 385.26 14.2
 1 -2 0 371.76 14
 1 -2 0 366.06 13.9
 -1 -2 0 377.26 14
 -1 -2 0 366.56 13.8
 -1 -2 0 377.06 13.9
 -1 2 0 371.56 14
 -1 2 0 383.06 13.9
 1 2 0 371.36 13.9
 1 2 0 375.36 13.8
 2 -2 0 8542.85 342.97
 -2 -2 0 9999 343.17
 -2 -2 0 9978.6 342.87
 -2 -2 0 8358.96 342.57
 2 -2 0 9813.52 343.37
 -2 2 0 9624.54 343.97
 -2 2 0 8717.23 343.27
 2 2 0 9935.11 343.37
 -2 2 0 9876.21 343.17
 2 2 0 8532.15 342.47
 2 2 0 9613.54 343.47
 3 -2 0 115.49 5
 -3 -2 0 117.49 4.8
 3 -2 0 109.19 5
 3 2 0 115.69 4.9
 -3 2 0 115.09 5.4
 3 2 0 119.39 5
 3 2 0 119.99 4.9
 -3 2 0 119.99 4.8
 -3 2 0 118.89 5
 4 -2 0 100.59 4.7
 4 -2 0 101.19 4.8
 4 2 0 104.79 4.7
 -4 2 0 99.59 5.2
 4 2 0 105.39 4.6
 4 2 0 104.09 4.7
 5 -2 0 226.18 9.3
 5 -2 0 222.48 9.4
 -5 2 0 227.28 9.9
 5 2 0 224.38 9.3
 5 2 0 228.28 9.4
 6 -2 0 48.3 3.5
 -6 -2 0 44.7 4.2
 6 2 0 45.4 3.3
 -6 2 0 45.4 4.3
 -7 -2 0 34.8 3.9
 7 -2 0 30 3
 -7 -2 0 36.1 4.2
 -7 2 0 34.2 3.8
 -7 2 0 30.8 4.1
 7 2 0 32.5 3.2
 8 -2 0 19.2 2.7
 -8 -2 0 21.6 4
 -8 -2 0 18.1 3.5
 -8 -2 0 20.4 3.8
 -8 2 0 10.5 3.2
 -8 2 0 12.7 3.5
 -9 -2 0 0.8 2.9
 -9 -2 0 3 3.2
 9 -2 0 0.6 2
 -9 2 0 2.2 3.4
 -10 -2 0 7.3 3.4
 -10 2 0 8.3 3.7
 0 -3 0 1.7 0.4
 0 -3 0 -0.3 0.4
 0 -3 0 0.8 0.2
 0 3 0 0.1 0.2
 0 3 0 -0.2 0.3
 0 3 0 0.3 0.4
 1 -3 0 200.78 7.9
 -1 -3 0 194.68 8.2
 1 -3 0 202.38 7.9
 1 -3 0 201.78 7.9
 -1 -3 0 200.28 7.6
 -1 -3 0 205.68 7.9
 -1 3 0 207.38 7.9
 1 3 0 213.38 8.2
 -1 3 0 217.68 7.9
 1 3 0 210.68 7.9
 -1 3 0 212.98 7.9
 1 3 0 214.08 7.6
 2 -3 0 1090.79 40.8
 -2 -3 0 1122.19 40.6
 2 -3 0 1111.89 40.9
 -2 -3 0 1085.19 41.2
 -2 -3 0 1114.69 40.8
 2 -3 0 1095.89 40.7
 -2 -3 0 1100.49 40.7
 2 3 0 1093.99 40.7
 -2 3 0 1162.88 40.8
 2 3 0 1093.49 40.6
 -2 3 0 1099.79 40.9
 -3 -3 0 62.19 3
 3 -3 0 83.89 3.5
 3 -3 0 59.49 3.3
 3 3 0 67.99 3.1
 3 3 0 69.49 3.3
 -3 3 0 66.99 3.8
 3 3 0 62.19 3.3
 -3 3 0 71.19 3.3
 -3 3 0 69.09 3.1
 4 -3 0 752.12 28
 4 -3 0 729.23 28
 -4 3 0 723.33 28.2
 4 3 0 749.33 28
 4 3 0 755.22 27.8
 4 3 0 754.12 27.9
 5 -3 0 81.99 4.6
 5 -3 0 80.19 4.7
 5 3 0 98.29 4.7
 -5 3 0 95.49 5.3
 5 3 0 100.79 4.6
 -6 -3 0 74.99 5.3
 6 -3 0 73.89 4.3
 6 3 0 77.69 4.5
 -6 3 0 73.49 5.3
 6 3 0 71.69 4.2
 -7 -3 0 16 3
 -7 -3 0 12.4 3.3
 7 -3 0 8.8 1.9
 -7 -3 0 12.5 3.1
 -7 3 0 13.5 3.3
 -7 3 0 11.9 2.9
 -8 -3 0 18 3.4
 -8 -3 0 11.3 3.7
 8 -3 0 11.9 2.4
 -8 -3 0 12.4 3.6
 -8 3 0 6.1 3.5
 -8 3 0 15.9 3.2
 -9 -3 0 4.2 4
 9 -3 0 3.8 3.2
 -9 -3 0 10.6 3.3
 -9 -3 0 13.6 4.2
 -9 3 0 8.7 3.6
 -10 3 0 7.5 3.6
 0 -4 0 6233.18 223.08
 0 -4 0 6150.68 221.58
 0 -4 0 5851.41 220.68
 0 4 0 5971.7 220.68
 0 4 0 5877.51 221.58
 0 4 0 6129.89 222.68
 1 -4 0 352.86 13.2
 1 -4 0 355.86 13.2
 -1 -4 0 345.87 13.5
 1 -4 0 347.47 13.1
 -1 -4 0 352.66 12.8
 -1 -4 0 359.56 12.7
 -1 -4 0 300.77 13
 -1 4 0 357.06 13.2
 -1 4 0 352.86 13.1
 -1 4 0 349.47 13.1
 1 4 0 355.56 13.1
 -2 -4 0 586.14 21.8
 2 -4 0 593.24 22
 2 -4 0 578.74 21.9
 -2 -4 0 595.24 21.9
 -2 -4 0 566.54 22.4
 -2 -4 0 580.14 21.6
 2 -4 0 579.94 21.8
 -2 4 0 601.14 21.9
 -2 4 0 593.74 21.9
 2 4 0 571.64 21.8
 2 4 0 587.04 21.6
 -3 -4 0 15.8 2.5
 3 -4 0 20.3 1.9
 3 -4 0 18.4 2
 3 -4 0 19.3 1.8
 -3 -4 0 18.7 1.4
 -3 4 0 20.9 1.9
 3 4 0 18.1 1.7
 3 4 0 18.7 1.4
 -3 4 0 16.2 2
 4 -4 0 382.86 15.4
 4 -4 0 386.66 15.3
 4 4 0 401.16 15.3
 -4 4 0 409.86 15.7
 4 4 0 403.06 15.1
 5 -4 0 5.2 1.7
 5 -4 0 3.5 1.6
 -5 -4 0 4.7 2
 5 4 0 5.4 1.5
 -5 4 0 6.1 2.1
 -6 -4 0 19.6 3.8
 6 -4 0 14.4 2.1
 -6 -4 0 17.6 2.7
 6 4 0 22.3 2.3
 -6 4 0 22 3
 -7 -4 0 8.6 3.5
 7 -4 0 9.6 2
 -7 -4 0 9.2 2.7
 -7 4 0 8.2 2.8
 7 4 0 7.6 2
 -7 4 0 11.8 3.6
 -8 -4 0 4.2 2.6
 -8 -4 0 5.3 3
 -8 -4 0 2.2 3.4
 8 -4 0 2.4 1.9
 -8 4 0 3.4 2.7
 -8 4 0 4 3.1
 -9 -4 0 5.2 3.6
 -9 -4 0 -0.3 2.6
 -9 -4 0 2.1 3.7
 -9 4 0 0.1 3.2
 0 -5 0 -0.2 1.2
 0 -5 0 0.7 0.8
 0 -5 0 -0.6 0.4
 0 5 0 -0.6 0.7
 0 5 0 0.2 1.1
 0 5 0 -0.7 0.4
 1 -5 0 84.39 3.8
 -1 -5 0 87.99 4.4
 1 -5 0 87.29 3.8
 1 -5 0 82.39 3.5
 -1 5 0 85.19 3.9
 -1 5 0 79.49 3.7
 -1 5 0 84.19 3.6
 1 5 0 81.19 3.6
 2 -5 0 50.29 3
 2 -5 0 52.29 2.6
 -2 -5 0 49.1 3.6
 -2 -5 0 50.89 2.1
 2 -5 0 49.3 2.7
 2 5 0 49.6 2.6
 -2 5 0 52.59 2.8
 -2 5 0 50.99 2.8
 -3 -5 0 116.79 6.1
 3 -5 0 109.99 5.3
 3 -5 0 114.29 5
 3 -5 0 116.09 5
 -3 -5 0 118.09 4.6
 -3 5 0 109.59 5.2
 3 5 0 105.79 4.9
 4 -5 0 8.5 1.5
 4 -5 0 12 1.6
 -4 -5 0 10.6 1.7
 -4 -5 0 10.7 2.7
 4 5 0 11.3 1.6
 -4 5 0 11.8 2
 5 -5 0 33 2.7
 -5 -5 0 31.3 2.9
 -5 -5 0 31.3 3.8
 5 -5 0 34.3 2.8
 5 5 0 24.5 2.5
 -5 5 0 26.4 3
 -6 -5 0 64.89 6
 6 -5 0 61.29 3.9
 -6 -5 0 53.69 4.4
 6 5 0 61.09 3.9
 -6 5 0 66.99 4.6
 -7 -5 0 11.3 2.7
 7 -5 0 9.1 2.1
 -7 -5 0 12.9 3.7
 -7 5 0 12.6 3.4
 7 5 0 13.1 2.1
 -7 5 0 11.7 2.8
 8 -5 0 17.3 2.7
 -8 -5 0 14.6 3.9
 -8 -5 0 17 4
 -8 -5 0 14.6 3.1
 -8 5 0 12.7 3.7
 -9 -5 0 10.5 3.9
 -9 -5 0 9.8 4.4
 -9 -5 0 8 4.6
 -9 5 0 1.6 3.3
 0 -6 0 330.87 13.1
 0 -6 0 344.87 12.8
 0 -6 0 329.87 12.4
 0 6 0 328.17 12.4
 0 6 0 343.67 13.2
 0 6 0 324.27 12.7
 1 -6 0 8.1 1
 1 -6 0 10.1 1.6
 -1 -6 0 7.2 1.9
 1 -6 0 7.8 1.4
 -1 6 0 7.2 1.5
 -1 6 0 8.9 1.3
 1 6 0 8.6 1.1
 -2 -6 0 214.98 8.2
 2 -6 0 217.48 8.7
 2 -6 0 213.78 8.7
 -2 -6 0 210.68 8.3
 -2 -6 0 210.78 9.6
 2 -6 0 215.28 8.9
 -2 6 0 224.68 8.8
 -2 6 0 237.38 8.8
 2 6 0 231.78 8.7
 -3 -6 0 59.99 4.4
 3 -6 0 61.79 3.3
 -3 -6 0 65.59 3.1
 3 -6 0 64.59 3.3
 3 -6 0 66.19 3.7
 -3 -6 0 63.29 2.8
 -3 6 0 60.69 3.5
 3 6 0 62.29 3.2
 -4 -6 0 37.4 2.8
 4 -6 0 29.9 2.5
 4 -6 0 31.2 2.6
 -4 -6 0 25.7 3.4
 -4 6 0 49.3 3.3
 4 6 0 43.6 2.6
 5 -6 0 9 1.8
 -5 -6 0 7.3 1.9
 5 -6 0 9 1.8
 -5 -6 0 9.2 3.1
 -5 6 0 5.2 2.2
 5 6 0 7.4 1.6
 6 -6 0 29 2.7
 -6 -6 0 28.3 4.3
 -6 -6 0 23.5 2.9
 -6 6 0 27.7 3.2
 6 6 0 25.3 2.5
 -7 -6 0 0.1 2.9
 -7 -6 0 4.2 2.1
 7 -6 0 2 1.7
 7 6 0 3.7 1.9
 -7 6 0 -0.4 2.3
 -7 6 0 4.2 3.3
 -8 -6 0 17 3
 8 -6 0 12.4 2.4
 -8 -6 0 13 4.3
 8 6 0 12.5 2.5
 -8 6 0 11.1 3.7
 -9 -6 0 9.6 4.3
 -9 -6 0 5.4 3.8
 -9 6 0 6.7 3.6
 -10 -6 0 1.8 4.4
 0 -7 0 0 0.5
 0 -7 0 1.1 1.7
 0 -7 0 0.3 1
 0 7 0 -0.3 0.5
 0 7 0 1.8 1.7
 0 7 0 0.5 0.9
 1 -7 0 240.48 9.2
 1 -7 0 223.38 8.8
 -1 -7 0 230.58 9.7
 1 -7 0 234.08 9.3
 -1 7 0 230.88 8.8
 -1 7 0 220.08 8.9
 -1 7 0 229.78 9.3
 1 7 0 217.98 9
 -2 -7 0 12.9 2.4
 2 -7 0 12 1.8
 -2 -7 0 14.3 0.7
 2 -7 0 16.6 1.7
 -2 -7 0 13.3 0.9
 2 -7 0 12.8 1.4
 2 7 0 14.7 1.5
 -2 7 0 16.5 1.9
 -2 7 0 12.7 1.6
 -3 -7 0 176.38 7.1
 -3 -7 0 178.88 8.4
 3 -7 0 184.18 7.5
 3 -7 0 188.88 7.5
 -3 -7 0 179.48 6.9
 -3 7 0 175.08 7.5
 3 7 0 174.98 7.4
 -4 -7 0 84.39 4.2
 4 -7 0 83.09 4.3
 4 -7 0 81.39 4.2
 -4 -7 0 86.89 3.7
 -4 -7 0 79.79 5.6
 -4 7 0 88.99 4.6
 4 7 0 85.99 4.3
 5 -7 0 45.2 3.2
 5 -7 0 44.6 3.4
 -5 -7 0 39 4.5
 -5 -7 0 45.8 3.5
 5 7 0 46.9 3.2
 -5 7 0 51.19 3.9
 6 -7 0 0.4 1.5
 -6 -7 0 2.4 2.9
 -6 -7 0 4.7 1.9
 -6 7 0 4.4 2.2
 6 7 0 1 1.5
 7 -7 0 70.39 4.5
 -7 -7 0 76.79 6.6
 -7 -7 0 74.39 4.9
 7 7 0 73.79 4.7
 -7 7 0 61.19 5.2
 -7 7 0 82.59 6.4
 -8 -7 0 9 3.6
 8 -7 0 4.2 2
 -8 -7 0 7.8 2.6
 8 7 0 4.4 1.9
 -8 7 0 9.3 3.6
 -9 -7 0 5.9 4.2
 -9 -7 0 7.2 3.5
 -9 7 0 12.5 4
 -10 -7 0 8 4.2
 0 -8 0 3166.78 113.59
 0 8 0 3063.09 113.69
 0 8 0 3046.3 113.19
 -1 -8 0 135.99 6.5
 1 -8 0 147.19 6
 1 -8 0 134.29 6
 1 -8 0 131.09 5.5
 -1 8 0 133.99 5.7
 -1 8 0 137.79 5.5
 1 8 0 137.49 5.8
 2 -8 0 353.26 14
 2 -8 0 376.56 14.6
 2 -8 0 381.86 14.2
 -2 8 0 352.16 14
 2 8 0 359.86 14.1
 -3 -8 0 32.5 1.6
 3 -8 0 32.6 2.4
 -3 -8 0 32.6 1.9
 -3 -8 0 35.2 3.7
 3 -8 0 32.5 2.5
 -3 8 0 33.4 2.6
 3 8 0 36.5 2.4
 -4 -8 0 418.36 15.3
 -4 -8 0 400.56 15.6
 4 -8 0 409.36 15.9
 4 -8 0 406.46 16
 -4 -8 0 399.56 17.1
 -4 8 0 414.86 16.1
 4 8 0 400.16 15.9
 -5 -8 0 30.7 4.2
 -5 -8 0 29.4 2.6
 5 -8 0 34.8 2.7
 5 -8 0 30.1 2.8
 5 8 0 31.2 2.8
 -5 8 0 35.1 3.2
 -6 -8 0 49.6 3.8
 6 -8 0 53.49 3.7
 -6 -8 0 51.39 5.5
 6 8 0 59.69 3.7
 -6 8 0 53.29 4.1
 -7 -8 0 5.8 3.3
 7 -8 0 1.4 1.7
 -7 -8 0 3.5 2.1
 7 8 0 1.7 1.7
 -7 8 0 -1.1 2.3
 -7 8 0 0.2 2.7
 8 -8 0 14.1 2.4
 -8 -8 0 15.9 4.6
 -8 8 0 21.8 4.6
 8 8 0 14.5 2.7
 -9 -8 0 7.9 4.4
 -9 8 0 5.1 3.8
 -10 -8 0 6.2 4.4
 0 -9 0 2.8 1.7
 0 9 0 2.1 1.2
 0 9 0 0.4 0.9
 0 9 0 0.1 0.5
 1 -9 0 1221.98 44.7
 1 -9 0 1181.88 44.2
 -1 -9 0 1232.98 45.1
 -1 9 0 1199.48 44.4
 -1 9 0 1181.68 44.2
 1 9 0 1185.58 44.5
 2 -9 0 2.8 1.1
 2 -9 0 4.7 1.4
 -2 -9 0 2.2 2.1
 -2 9 0 2.2 1.1
 2 9 0 5 1.2
 3 -9 0 624.24 24.1
 -3 -9 0 656.93 23.4
 3 -9 0 650.63 24.3
 -3 -9 0 641.74 25.2
 -3 -9 0 642.94 23.5
 -3 9 0 618.14 24.1
 3 9 0 626.04 24.2
 -4 -9 0 5.6 1.3
 -4 -9 0 4.2 2.8
 4 -9 0 4.3 1.5
 4 -9 0 5.2 1.6
 -4 -9 0 3.6 0.8
 4 9 0 4.2 1.5
 -4 9 0 5.1 1.9
 5 -9 0 154.58 7
 -5 -9 0 153.18 8.6
 -5 -9 0 148.79 6.6
 5 -9 0 154.48 6.9
 5 9 0 141.49 6.8
 -5 9 0 133.19 6.9
 -6 -9 0 0.9 1.7
 -6 -9 0 1.1 2.9
 6 -9 0 1.5 1.6
 -6 9 0 -0.6 2.5
 6 9 0 0.7 1.5
 -6 9 0 -0.5 2.1
 -7 -9 0 49.3 5.2
 7 -9 0 47.4 3.8
 -7 -9 0 50.39 5.9
 7 9 0 43.6 3.6
 -7 9 0 46.9 5.3
 -7 9 0 44.2 4
 8 -9 0 -0.9 1.7
 -8 -9 0 -0.1 3.3
 8 9 0 -1.5 1.7
 -8 9 0 0.1 3.1
 -9 -9 0 7.1 4.4
 9 9 0 5.3 2.2
 -9 9 0 0.4 3.9
 0 -10 0 628.64 24
 0 10 0 616.44 23.5
 0 10 0 623.64 23
 0 10 0 620.34 23.2
 1 -10 0 18.2 1.5
 -1 -10 0 13.4 2.5
 1 -10 0 17.1 2.1
 -1 10 0 15.1 1.7
 1 10 0 17.7 1.8
 -1 10 0 17.6 1.7
 2 -10 0 437.56 16.7
 2 -10 0 426.06 16.3
 -2 -10 0 433.96 17.4
 2 10 0 418.76 16.5
 -2 10 0 416.56 16.4
 3 -10 0 36.7 2.7
 3 -10 0 36.2 2.9
 -3 -10 0 35.4 3.8
 -3 10 0 37.2 2.6
 3 10 0 36.7 2.7
 -4 -10 0 135.39 5.5
 -4 -10 0 140.09 5.2
 4 -10 0 132.19 6.2
 -4 -10 0 122.09 7.7
 4 -10 0 134.79 6.2
 -4 10 0 130.89 6.2
 4 10 0 116.69 6.1
 5 -10 0 143.89 6.8
 -5 -10 0 145.09 8.8
 -5 -10 0 144.09 6.3
 5 10 0 139.49 6.8
 -5 10 0 146.29 6.9
 6 -10 0 39.8 3.4
 -6 -10 0 49.8 3.4
 -6 -10 0 42.1 5
 -6 10 0 44.3 3.8
 6 10 0 41.8 3.6
 -6 10 0 41.3 4.9
 -7 -10 0 13.6 4
 7 -10 0 13.6 2.4
 -7 10 0 17.5 3.8
 -7 10 0 15 2.8
 7 10 0 14.9 2.6
 -8 -10 0 7.4 3.9
 -8 10 0 5.2 3.5
 8 10 0 4.4 2.2
 -9 -10 0 6 4.3
 9 10 0 5.8 2.5
 -9 10 0 4.8 3.9
 0 -11 0 1.8 1.8
 0 11 0 1.4 1
 0 11 0 1.5 1.1
 0 11 0 -0.3 0.5
 1 -11 0 588.14 22.1
 -1 -11 0 588.44 23.2
 1 -11 0 603.94 22.8
 1 11 0 580.24 21.6
 -1 11 0 587.24 22.4
 1 11 0 578.84 22.4
 1 11 0 606.44 21.6
 -2 -11 0 80.49 5.5
 2 -11 0 94.89 4.8
 2 -11 0 89.49 4.2
 2 11 0 91.19 4.4
 -2 11 0 86.39 4.4
 3 -11 0 308.07 12.3
 3 -11 0 307.47 12.1
 -3 -11 0 307.27 13.5
 -3 11 0 299.27 12.1
 3 11 0 294.27 12.2
 -4 -11 0 150.28 5.7
 4 -11 0 157.18 6.9
 -4 -11 0 143.39 8.7
 4 -11 0 151.58 7
 -4 -11 0 152.58 5.9
 -4 11 0 141.69 6.8
 4 11 0 138.29 6.8
 -5 -11 0 69.29 3.6
 -5 -11 0 68.89 6.1
 5 -11 0 68.89 4.3
 -5 11 0 77.39 4.5
 5 11 0 75.49 4.4
 6 -11 0 42.9 3.6
 -6 -11 0 40.9 5.2
 -6 11 0 42.6 4.9
 6 11 0 52.69 4
 -6 11 0 51.09 3.9
 7 -11 0 10.2 2.3
 -7 -11 0 16.3 4.5
 7 11 0 11.1 2.5
 -7 11 0 9.5 3.5
 -8 -11 0 3.8 3.8
 8 11 0 1.4 2
 -8 11 0 3.7 3.9
 -9 -11 0 9.5 4.2
 9 11 0 5.6 2.6
 0 -12 0 1056.89 39.8
 0 12 0 1043.9 39
 0 12 0 1086.39 38.7
 0 12 0 1022 39.3
 1 -12 0 51.69 3.6
 -1 -12 0 50.09 4.2
 1 12 0 45.6 3
 1 12 0 47.5 2
 1 12 0 48.3 1.9
 -1 12 0 44.9 2.9
 -2 -12 0 173.08 8.7
 2 -12 0 179.48 7.8
 2 -12 0 172.98 7.3
 2 12 0 171.38 7.6
 -2 12 0 175.58 7.5
 -3 -12 0 150.88 8.4
 3 -12 0 157.98 7.1
 3 -12 0 154.38 6.8
 3 12 0 156.48 7
 -3 12 0 154.68 6.9
 -4 -12 0 316.97 14.3
 4 -12 0 313.07 12.9
 4 -12 0 305.97 12.7
 -4 12 0 316.77 12.7
 4 12 0 302.87 12.8
 -5 -12 0 4.8 3.1
 5 -12 0 4.2 1.8
 5 12 0 6.2 1.8
 -5 12 0 2.4 2.5
 -5 12 0 3 1.9
 -6 -12 0 11.9 4.1
 6 -12 0 11.4 2.2
 6 12 0 15.7 2.4
 -6 12 0 12.7 2.4
 -6 12 0 11.4 3.3
 7 -12 0 13.9 2.5
 -7 -12 0 13.3 4.1
 -7 12 0 14 3.8
 7 12 0 15.5 2.7
 -8 -12 0 17.9 5
 8 12 0 16.1 2.8
 -8 12 0 20.9 4.8
 -9 -12 0 11.4 4.5
 9 12 0 13.9 3.2
 0 -13 0 4 2.1
 1 -13 0 995.4 37.7
 -1 -13 0 1001.7 38.1
 1 13 0 1040.1 36.3
 -1 13 0 965.7 37.2
 1 13 0 988.3 37.3
 -1 13 0 985.9 37.3
 1 13 0 977.1 36.3
 2 -13 0 26.6 2.9
 -2 -13 0 31.3 3.8
 2 13 0 23.8 2.4
 -2 13 0 25.6 2.4
 -3 -13 0 455.05 19.3
 3 -13 0 467.05 18.2
 -3 13 0 458.95 17.8
 3 13 0 446.86 18
 4 -13 0 37.9 3.5
 -4 -13 0 31.5 4.4
 4 13 0 39 3.2
 -4 13 0 36.6 3.3
 5 -13 0 13.4 2.3
 -5 -13 0 12 3.8
 -5 13 0 7 2.8
 5 13 0 6.9 1.9
 -5 13 0 7.6 2
 6 -13 0 3.8 1.9
 -6 -13 0 3.4 3.3
 6 13 0 3 1.9
 -6 13 0 1.6 2
 -6 13 0 3.7 2.8
 -7 -13 0 11.1 4
 7 -13 0 16.7 2.7
 -7 13 0 12.8 3.7
 7 13 0 12.3 2.5
 -8 -13 0 3.9 4
 8 13 0 6.1 2.6
 -8 13 0 15.8 4.4
 -9 -13 0 3.9 4.6
 9 13 0 2.9 2.2
 0 -14 0 283.07 12.3
 0 14 0 284.67 11.6
 0 14 0 280.97 11.2
 0 14 0 291.27 10.9
 1 -14 0 15.2 2.5
 -1 -14 0 12.7 2.9
 -1 14 0 16 2.1
 1 14 0 15.9 2
 1 14 0 14.6 0.9
 -1 14 0 15.6 1.9
 1 14 0 15.4 1
 2 -14 0 422.26 16.4
 -2 -14 0 409.76 17.3
 -2 14 0 394.56 16.3
 2 14 0 398.36 16.1
 -2 14 0 399.06 15.9
 3 -14 0 24.4 2.8
 -3 -14 0 23 3.9
 -3 14 0 28.7 3.2
 -3 14 0 27.5 2.6
 3 14 0 23.3 2.6
 -4 -14 0 5.9 3.2
 4 -14 0 1.3 1.9
 -4 14 0 1.3 2.2
 -4 14 0 -0.3 1.6
 4 14 0 0.6 1.5
 -5 -14 0 45.1 5.2
 5 -14 0 45.1 3.8
 5 14 0 41.9 3.5
 -5 14 0 43.1 3.5
 -5 14 0 48.9 4.9
 6 -14 0 14.3 2.6
 -6 -14 0 20.7 4.6
 -6 14 0 23.8 2.8
 6 14 0 24.9 3
 -6 14 0 24.8 4
 -7 -14 0 0.6 4
 7 -14 0 4 2.1
 -7 14 0 3.6 3.2
 7 14 0 4.8 2.2
 -8 -14 0 12.5 4.5
 -8 14 0 7.7 3.8
 8 14 0 8.2 2.7
 9 14 0 9.6 3.4
 0 -15 0 4.2 2.3
 0 15 0 -0.2 1.5
 0 15 0 2.7 0.8
 0 15 0 3.9 1.2
 1 -15 0 6.3 2.5
 -1 -15 0 5.9 2.8
 -1 15 0 7.4 1.7
 1 15 0 7.3 1.9
 1 15 0 7.6 0.6
 1 15 0 11.2 0.8
 -1 15 0 5.6 1.7
 -2 -15 0 72.49 6
 2 -15 0 86.59 5.2
 -2 15 0 74.99 4.2
 -2 15 0 76.39 4.8
 2 15 0 69.59 4.3
 -3 -15 0 9.5 3.3
 3 -15 0 7.7 2.1
 -3 15 0 6.8 1.9
 3 15 0 2.9 1.7
 -3 15 0 5.9 2.5
 -4 -15 0 111.19 7.5
 4 -15 0 104.39 5.9
 4 15 0 107.59 5.8
 -4 15 0 100.39 6.4
 -4 15 0 104.29 5.4
 -5 -15 0 8.7 3.6
 5 -15 0 7.9 2.3
 5 15 0 12.1 2.3
 -5 15 0 16.3 3.3
 -5 15 0 12.9 2.3
 6 -15 0 5 2.2
 -6 -15 0 8.5 4.2
 -6 15 0 4.6 3.1
 -6 15 0 3.3 2
 6 15 0 7.6 2.4
 7 -15 0 9.1 2.8
 -7 -15 0 4.9 4.5
 7 15 0 6.8 2.4
 -7 15 0 11 3.7
 -8 -15 0 10.4 4.5
 8 15 0 10.4 2.7
 -8 15 0 10 3.9
 0 -16 0 455.75 18.8
 0 16 0 448.46 17.9
 0 16 0 454.55 17.4
 0 16 0 462.05 17.1
 -1 -16 0 17.7 3.6
 1 -16 0 21 3.1
 1 16 0 23.5 1.1
 1 16 0 17.4 1
 1 16 0 18.5 2.3
 -1 16 0 16.2 2.2
 -1 16 0 16.6 2.3
 2 -16 0 6.3 2.2
 -2 -16 0 4.5 3
 2 16 0 7.7 1.9
 -2 16 0 6.4 1.7
 -2 16 0 6.2 2.2
 3 -16 0 75.29 5
 -3 -16 0 68.79 6.1
 3 16 0 68.29 4.3
 -3 16 0 65.79 5
 -3 16 0 69.09 4.3
 -4 -16 0 48.9 5.4
 4 -16 0 41.3 4
 4 16 0 53.99 3.9
 -4 16 0 61.09 4.8
 -4 16 0 62.49 3.9
 -5 -16 0 0.8 3.4
 5 -16 0 2.5 2.1
 -5 16 0 -1.4 2.3
 5 16 0 0 1.7
 -5 16 0 -0.1 1.7
 6 -16 0 -1 2
 -6 -16 0 -1 3.5
 -6 16 0 4 3
 6 16 0 2.8 2.1
 -7 -16 0 38.5 6.1
 7 16 0 34.3 4
 -7 16 0 35.5 5.1
 -8 -16 0 11.1 4.8
 8 16 0 28.6 3.9
 -8 16 0 25.5 4.8
 0 -17 0 6 2.6
 0 17 0 3.8 1.4
 0 17 0 4.9 1.7
 -1 -17 0 4 3.1
 1 -17 0 7.1 2.8
 1 17 0 8.2 1.9
 -1 17 0 5.5 1.7
 -1 17 0 7.1 1.8
 -2 -17 0 7.7 3.1
 2 -17 0 7.6 2.3
 -2 17 0 6.2 1.9
 2 17 0 4.1 1.8
 -2 17 0 5 2
 -3 -17 0 44 5.2
 3 -17 0 50.89 4.4
 3 17 0 55.79 3.9
 -3 17 0 55.09 3.8
 -3 17 0 51.19 4.2
 -4 -17 0 22.5 4.3
 4 -17 0 18.9 2.8
 -4 17 0 20.5 3.5
 4 17 0 29.4 3
 -4 17 0 25 2.6
 5 -17 0 -0.6 1.9
 -5 -17 0 0.1 3.5
 -5 17 0 5.4 2.8
 -5 17 0 2.5 1.8
 5 17 0 4.1 2
 -6 -17 0 13 4.3
 6 -17 0 9.7 2.6
 6 17 0 10.5 2.6
 -6 17 0 9.5 3.3
 -7 -17 0 8.6 4.9
 7 17 0 16.6 3.1
 -7 17 0 13.3 3.9
 -8 -17 0 5.3 5
 8 17 0 4 2.6
 0 -18 0 53.89 4.8
 0 18 0 47.8 3.6
 0 18 0 53.69 3.2
 1 -18 0 -0.4 2.5
 -1 -18 0 3.3 3
 -1 18 0 0.9 1.6
 -1 18 0 1.9 1.5
 1 18 0 0.4 1.7
 -2 -18 0 191.78 10.2
 2 -18 0 194.88 9.3
 -2 18 0 191.38 8.9
 -2 18 0 194.18 8.6
 2 18 0 196.88 8.9
 3 -18 0 37.6 3.9
 -3 -18 0 35.4 4.7
 -3 18 0 37.1 3.7
 -3 18 0 38.8 3.4
 3 18 0 40.7 3.7
 4 -18 0 43.8 4.2
 -4 -18 0 48.7 5.5
 -4 18 0 48 3.7
 4 18 0 47.9 4
 -4 18 0 48 4.7
 5 -18 0 22.9 3.3
 -5 -18 0 18.6 4.5
 -5 18 0 23.8 2.9
 -5 18 0 27.8 4.2
 5 18 0 26.1 3.2
 -6 -18 0 26 5.2
 6 -18 0 20.7 3.3
 -6 18 0 29.2 4.4
 6 18 0 33.6 3.7
 -7 -18 0 6.2 4.4
 -7 18 0 2 3.1
 7 18 0 1.4 2.4
 0 -19 0 0.9 2.4
 0 19 0 1.2 1.2
 0 19 0 -0.6 1.4
 1 -19 0 1.6 2.3
 -1 -19 0 -2.1 2.4
 -1 19 0 1.2 1.5
 1 19 0 5 1.8
 -1 19 0 3.6 1.6
 2 -19 0 29.4 3.7
 -2 -19 0 22 3.9
 2 19 0 23.5 2.8
 -2 19 0 21.7 2.8
 -2 19 0 20.1 2.5
 -3 -19 0 22.8 4.5
 3 -19 0 22.1 3.2
 3 19 0 24.4 2.9
 -3 19 0 22.7 2.6
 -3 19 0 28.2 3.4
 4 -19 0 27.5 3.4
 -4 -19 0 27.3 4.9
 -4 19 0 35 4.1
 4 19 0 32.8 3.5
 -4 19 0 31.8 3.1
 -5 -19 0 25.7 4.9
 5 -19 0 12.8 2.9
 5 19 0 30.1 3.6
 -5 19 0 27.5 3
 -5 19 0 26.3 3.9
 -6 -19 0 13.9 4.9
 6 -19 0 -2.7 2.1
 6 19 0 7.6 2.5
 -6 19 0 7.2 3.6
 -7 -19 0 6.2 4.4
 7 19 0 9.5 2.9
 -7 19 0 9 3.6
 0 -20 0 73.39 5.6
 0 20 0 68.09 4.4
 1 -20 0 9.9 3
 -1 -20 0 8.2 3.1
 -1 20 0 9.1 2
 -1 20 0 12.8 2.1
 1 20 0 10.5 2.1
 2 -20 0 24.8 3.4
 -2 -20 0 23.3 4.4
 -2 20 0 29.7 3
 -2 20 0 21.6 2.9
 2 20 0 20.6 2.8
 3 -20 0 1.6 2.1
 -3 -20 0 4.7 3.5
 3 20 0 2.7 1.9
 -3 20 0 0.5 2.1
 -3 20 0 1 1.7
 -4 -20 0 41.8 5.6
 4 -20 0 33.5 3.9
 -4 20 0 48.5 4.7
 -4 20 0 46.1 3.7
 4 20 0 48.9 4.1
 -5 -20 0 4.5 4
 -5 20 0 8.6 2.9
 5 20 0 8.5 2.4
 -5 20 0 6.6 2.2
 6 -20 0 10.5 4.5
 -6 -20 0 28.7 5.9
 -6 20 0 30 4.5
 6 20 0 34.4 4
 -7 -20 0 6.4 5.6
 7 20 0 4.1 2.6
 -7 20 0 7.5 3.6
 0 -21 0 -1 2.8
 0 21 0 0.4 1.6
 1 -21 0 43.3 4.4
 -1 -21 0 35 4.5
 -1 21 0 42.7 3.5
 1 21 0 38.6 3.6
 2 -21 0 5.3 2.7
 -2 -21 0 2.1 3.2
 -2 21 0 3.9 1.8
 -2 21 0 6.4 2.1
 2 21 0 6.2 2
 -3 -21 0 35.3 5.1
 3 -21 0 38.8 4.1
 3 21 0 36.3 3.6
 -3 21 0 33.5 3.3
 -3 21 0 34.6 3.7
 -4 -21 0 16.8 4.8
 4 -21 0 16.7 3.2
 -4 21 0 17.9 2.7
 4 21 0 20.3 3.1
 -4 21 0 20.2 3.5
 -5 -21 0 28.8 5.8
 5 21 0 26.8 3.5
 -5 21 0 22.1 3.7
 -6 -21 0 4.6 4.5
 -6 21 0 10.5 3.7
 6 21 0 12.2 3.2
 0 -22 0 61.49 5.5
 0 22 0 58.89 4.3
 -1 -22 0 -0.4 2.8
 1 -22 0 -0.2 2.8
 -1 22 0 1.5 1.7
 1 22 0 1 1.8
 2 -22 0 23 3.7
 -2 -22 0 17.6 4
 2 22 0 22.8 3
 -2 22 0 20 2.8
 -2 22 0 16.9 2.6
 3 -22 0 27.2 3.7
 -3 -22 0 22.7 4.6
 -3 22 0 26.3 3.5
 3 22 0 29 3.4
 -3 22 0 28.4 3.1
 -4 -22 0 40.8 5.7
 4 -22 0 38 4.2
 -4 22 0 33.5 3.4
 4 22 0 42 4.3
 -4 22 0 40.7 4.3
 -5 -22 0 9.5 4.5
 5 -22 0 -0.2 2.1
 -5 22 0 7.4 3.1
 5 22 0 9.2 2.7
 -6 -22 0 3.7 4.5
 6 22 0 7.4 2.8
 -6 22 0 18.5 3.8
 0 -23 0 1.9 2.8
 0 23 0 0.6 1.9
 -1 -23 0 9.3 3.7
 1 -23 0 11.6 3.2
 -1 23 0 6.9 2
 1 23 0 5.6 2.1
 -2 -23 0 1.5 3.2
 2 -23 0 0.7 2.7
 2 23 0 4.9 2.2
 -2 23 0 0.7 1.7
 -3 -23 0 5.7 4.1
 3 -23 0 6.7 2.9
 -3 23 0 2 2.3
 -3 23 0 1.7 1.7
 3 23 0 2.8 2.1
 -4 -23 0 7.4 4.2
 4 -23 0 7.5 2.6
 -4 23 0 9 2.4
 4 23 0 10 2.7
 -4 23 0 8.8 3
 5 -23 0 3.5 2.3
 -5 -23 0 7.8 4.4
 -5 23 0 8.4 3
 5 23 0 4.5 2.5
 -6 23 0 6.6 3.2
 0 -24 0 -1.5 2.6
 0 24 0 0.3 1.7
 1 -24 0 0.5 2.6
 -1 -24 0 -2 2.8
 1 24 0 -0.9 1.7
 -1 24 0 -2.1 1.8
 -2 -24 0 1.5 3.3
 2 -24 0 1.8 2.6
 -2 24 0 5.2 2
 2 24 0 1.8 2
 3 -24 0 3.1 2.6
 -3 -24 0 2.6 3.7
 3 24 0 2.7 2.2
 -3 24 0 0.6 1.9
 4 -24 0 4.3 2.5
 -4 -24 0 7.4 4.3
 -4 24 0 8.4 2.4
 -4 24 0 6.6 2.8
 4 24 0 9.9 2.8
 5 -24 0 5.8 4.3
 -5 -24 0 7.6 4.7
 -5 24 0 8 2.9
 5 24 0 3.4 2.5
 -6 24 0 9.9 3.5
 0 -25 0 -0.9 3.2
 0 25 0 -0.3 1.7
 1 -25 0 2 3.1
 -1 -25 0 0.7 3.1
 -1 25 0 1.3 2
 1 25 0 1.8 2
 2 -25 0 1.7 2.7
 -2 -25 0 -1.2 3.2
 2 25 0 0.2 1.9
 -2 25 0 1.1 2
 -3 -25 0 -2.2 3.6
 3 -25 0 -4.1 2.6
 3 25 0 2 2.2
 -3 25 0 -2.7 1.9
 4 -25 0 9.8 3.1
 -4 -25 0 6.3 4.8
 4 25 0 11 2.9
 0 -26 0 8.4 3.5
 0 26 0 7.8 2.5
 -1 -26 0 2.6 3.2
 1 -26 0 -0.5 3.1
 1 26 0 0.8 1.9
 -1 26 0 3.2 2
 -2 -26 0 -1.8 3.4
 2 -26 0 -1.6 2.9
 2 26 0 5.1 2.3
 -2 26 0 1.3 2.2
 -3 -26 0 -0.8 3.7
 3 -26 0 -1.3 2.8
 3 26 0 -0.1 2.1
 -3 26 0 -0.1 1.8
 4 -26 0 17.4 3.7
 0 -27 0 -1.5 3
 0 27 0 -1.1 1.9
 -1 -27 0 6 4
 1 -27 0 2.7 3.5
 -1 27 0 4.3 2.1
 1 27 0 5.2 2.3
 -2 -27 0 -0.7 3.6
 2 -27 0 2 2.8
 2 27 0 -2.8 2
 -2 27 0 1.1 2.2
 -3 -27 0 -5.8 4.5
 3 -27 0 1 3.1
 3 27 0 5.3 2.8
 -3 27 0 5.4 2.4
 4 -27 0 1.8 3
 0 -28 0 -3.3 3.5
 0 28 0 0 2.2
 -1 -28 0 6.6 3.8
 1 -28 0 4.8 3.6
 -1 28 0 9.7 2.5
 1 28 0 9 2.5
 2 -28 0 4.4 3.4
 2 28 0 0 2.4
 -2 28 0 2.3 2.1
 3 -28 0 3.3 2.9
 0 -29 0 -1 3.6
 0 29 0 -1.1 2
 1 -29 0 10.7 4
 -1 29 0 13.1 3
 2 -29 0 2.3 3.6
 -2 29 0 4.9 2.3
 -10 0 1 8 3.5
 -9 0 1 30.8 5.5
 -9 0 1 26 4.3
 -9 0 1 26.2 4.6
 -8 0 1 0.4 2.9
 -8 0 1 -0.1 3
 -7 0 1 57.99 5
 7 0 -1 55.99 3.8
 -6 0 1 14.1 3.3
 6 0 -1 16.3 2.2
 6 0 -1 15.2 2.2
 5 0 -1 31.9 2.6
 -5 0 1 32.2 3.5
 5 0 -1 32 2.5
 4 0 -1 494.85 19
 -4 0 1 496.75 19.6
 4 0 -1 504.35 18.9
 3 0 -1 201.18 8
 3 0 -1 199.78 8.1
 -3 0 1 204.18 8
 -3 0 1 208.28 8.2
 2 0 -1 716.43 26.3
 2 0 -1 708.53 26.4
 -2 0 1 715.83 26.3
 -2 0 1 729.33 26.4
 2 0 -1 706.53 26.4
 -2 0 1 705.53 26.4
 -1 0 1 24.9 1.1
 1 0 -1 23.4 1
 -1 0 1 24 1.1
 1 0 -1 24 1.1
 -1 0 1 23 1
 1 0 1 37 1.5
 -1 0 -1 37.3 1.5
 -1 0 -1 38.6 1.7
 1 0 1 36.3 1.7
 1 0 1 38.7 1.8
 -1 0 -1 37.5 1.8
 -2 0 -1 52.49 2.4
 -2 0 -1 48.3 2.2
 -2 0 -1 47.2 2.9
 -2 0 -1 55.39 2.6
 2 0 1 47.2 2.2
 2 0 1 46.4 2.5
 3 0 1 6.8 1.2
 -3 0 -1 4.6 1.6
 -3 0 -1 7.4 0.9
 3 0 1 6.9 0.9
 4 0 1 9.1 1.6
 -4 0 -1 9.8 2
 4 0 1 9.8 1.2
 -5 0 -1 14.6 2.5
 5 0 1 15.3 2.1
 -5 0 -1 18.7 3
 -6 0 -1 69.49 5.1
 -6 0 -1 74.29 5.3
 6 0 1 73.99 4.3
 -7 0 -1 92.59 6.1
 -7 0 -1 100.39 6.4
 7 0 1 98.79 5.4
 -8 0 -1 7.7 3.1
 -8 0 -1 8.9 3
 8 0 1 4.6 2.1
 -9 0 -1 4.7 3.4
 9 0 1 -3.4 2
 -10 0 -1 4.2 3.6
 -10 -1 1 18.8 4.3
 -10 1 1 24.4 4.4
 -9 -1 1 6.8 3.5
 -9 -1 1 9.5 3.8
 -9 -1 1 5.1 3
 -9 1 1 4.2 3.2
 -9 1 1 1.1 4.6
 8 -1 -1 48.7 3.8
 -8 -1 1 46.5 5.2
 -8 -1 1 53.09 5.3
 -8 -1 1 51.39 5.1
 -8 1 1 41 4.9
 -8 1 1 44.2 4.9
 -7 -1 1 11.7 3
 7 -1 -1 9.4 2
 7 1 -1 6.8 1.9
 -7 1 1 7.9 2.9
 6 -1 -1 125.29 6.2
 6 -1 -1 129.79 6.3
 -6 -1 1 126.99 7.6
 -6 1 1 134.19 7.2
 6 1 -1 138.69 6.3
 6 1 -1 140.69 6.4
 5 -1 -1 11.1 1.6
 5 -1 -1 9.9 1.7
 -5 -1 1 12.1 2.6
 5 1 -1 11.8 1.7
 5 1 -1 12.9 1.8
 -5 1 1 13.2 2.7
 4 -1 -1 188.58 7.6
 4 -1 -1 186.38 7.8
 4 1 -1 192.48 7.7
 4 1 -1 181.88 7.7
 -4 1 1 184.18 8.3
 4 1 -1 189.98 7.7
 3 -1 -1 477.75 17.9
 3 -1 -1 460.65 18
 -3 -1 1 496.75 18
 -3 1 1 507.45 18
 3 1 -1 470.25 18
 3 1 -1 467.05 18
 -3 1 1 479.95 17.9
 3 1 -1 469.95 17.9
 -3 1 1 461.85 18.4
 -2 -1 1 232.98 9.5
 2 -1 -1 231.78 9.5
 -2 -1 1 244.38 9.6
 -2 -1 1 245.88 9.6
 2 -1 -1 240.08 9.6
 2 1 -1 259.67 9.6
 2 1 -1 257.97 9.6
 2 1 -1 259.67 9.6
 -2 1 1 264.47 9.5
 -2 1 1 266.27 9.6
 -2 1 1 255.67 10
 -2 1 1 257.57 9.6
 -1 -1 1 97.49 3.9
 1 -1 -1 99.39 3.8
 1 -1 -1 100.19 4.1
 -1 -1 1 98.99 4
 -1 -1 1 101.39 3.8
 1 -1 -1 97.89 3.9
 1 1 -1 100.79 3.9
 -1 1 1 94.39 3.9
 1 1 -1 98.99 3.8
 -1 1 1 99.79 3.8
 -1 1 1 98.99 4.1
 -1 -1 -1 137.39 5.1
 -1 -1 -1 138.09 5.3
 1 -1 1 136.99 5.2
 -1 1 -1 134.29 5.2
 -1 1 -1 135.29 5.1
 1 1 1 137.59 5.3
 1 1 1 130.29 5.1
 -1 1 -1 136.79 5
 1 1 1 134.19 5.2
 -1 1 -1 133.39 5.4
 -2 -1 -1 123.69 4.5
 -2 -1 -1 124.99 5
 -2 -1 -1 124.59 4.6
 2 -1 1 124.69 4.8
 -2 -1 -1 128.29 4.8
 -2 1 -1 100.59 4.4
 -2 1 -1 104.19 4.7
 2 1 1 101.89 4.7
 -2 1 -1 101.09 5.1
 2 1 1 104.29 4.5
 -2 1 -1 104.89 4.6
 3 -1 1 151.68 6.3
 -3 -1 -1 150.28 5.9
 -3 -1 -1 151.78 6.7
 3 1 1 145.59 6.2
 3 1 1 146.29 6
 -3 1 -1 140.79 6.3
 -3 1 -1 150.48 5.9
 -4 -1 -1 422.06 16.1
 4 -1 1 417.06 15.7
 -4 1 -1 390.16 16.2
 4 1 1 399.16 15.4
 4 1 1 404.26 15.7
 -4 1 -1 390.16 15.8
 5 -1 1 0.9 1.5
 -5 -1 -1 5.1 2.1
 5 1 1 3.1 1.2
 -5 1 -1 4.5 2.2
 5 1 1 3.1 1.6
 -5 1 -1 4.2 2.2
 -6 -1 -1 146.99 7.8
 -6 -1 -1 139.29 7.7
 6 -1 1 147.19 7.2
 -6 1 -1 155.08 8.1
 6 1 1 161.88 7.3
 -6 1 -1 156.28 7.7
 -7 -1 -1 7.9 2.8
 7 -1 1 9.3 2.2
 -7 -1 -1 6 2.8
 -7 1 -1 11.7 3.4
 7 1 1 6.8 2.1
 -7 1 -1 10.2 2.9
 8 -1 1 22.9 3
 -8 -1 -1 27.6 3.9
 -8 -1 -1 21.2 3.9
 8 1 1 21.5 3
 -8 1 -1 27.1 3.8
 -8 1 -1 21.7 4
 9 -1 1 -2.9 2
 -9 -1 -1 -0.3 2.6
 -9 1 -1 1.2 3
 -10 -1 -1 27.8 4.6
 -10 1 -1 34.2 5.2
 -10 -2 1 11.1 3.5
 -10 2 1 4.5 3.4
 -9 -2 1 11.8 4.1
 -9 -2 1 10.5 3.4
 -9 -2 1 7.1 3.6
 -9 2 1 11.8 3.7
 -8 -2 1 8.6 3.1
 8 -2 -1 9.3 2.1
 -8 -2 1 12 3.7
 -8 -2 1 10.6 3.5
 -8 2 1 9.6 3.3
 -8 2 1 8.4 3.2
 -7 -2 1 106.89 6.9
 -7 -2 1 99.59 6.8
 7 -2 -1 110.99 5.6
 -7 -2 1 105.39 6.6
 -7 2 1 113.29 6.8
 6 -2 -1 145.19 6.7
 -6 -2 1 146.59 8.2
 6 -2 -1 148.79 6.9
 6 2 -1 146.49 6.7
 6 2 -1 146.39 6.8
 -6 2 1 143.19 7.5
 5 -2 -1 77.89 4
 5 -2 -1 79.39 4.3
 5 2 -1 70.59 4
 -5 2 1 79.69 5.1
 5 2 -1 69.29 3.9
 5 2 -1 72.49 3.9
 4 -2 -1 251.37 10.1
 4 -2 -1 253.57 9.9
 4 2 -1 246.28 9.9
 4 2 -1 253.97 9.9
 -4 2 1 238.58 10.5
 4 2 -1 247.98 9.9
 -3 -2 1 740.93 27.6
 3 -2 -1 729.63 27.8
 3 -2 -1 732.83 27.6
 -3 -2 1 743.83 27.7
 3 2 -1 750.12 27.7
 3 2 -1 740.93 27.6
 -3 2 1 767.92 27.6
 3 2 -1 737.33 27.7
 -3 2 1 728.43 28
 -3 2 1 761.22 27.7
 -2 -2 1 1183.58 43.6
 -2 -2 1 1198.38 44.1
 2 -2 -1 1220.88 44
 2 -2 -1 1186.18 43.8
 -2 -2 1 1214.18 43.7
 2 -2 -1 1208.98 43.6
 -2 -2 1 1204.68 43.7
 2 2 -1 1154.78 43.6
 -2 2 1 1204.68 43.6
 2 2 -1 1176.08 43.7
 -2 2 1 1144.49 43.7
 -2 2 1 1170.18 44
 1 -2 -1 984.2 36.3
 -1 -2 1 962.1 36.3
 -1 -2 1 974.8 36
 1 -2 -1 972.8 36
 1 -2 -1 982.4 36.1
 1 2 -1 1001 36.3
 1 2 -1 977.3 36
 -1 2 1 968.5 36.2
 -1 2 1 999.9 36
 1 2 -1 1016.7 36.1
 0 -2 -1 36.2 1.5
 0 -2 1 36.1 1.5
 0 -2 1 36.7 1.5
 0 -2 1 37.1 1.6
 0 -2 -1 35.7 1.6
 0 2 -1 37 1.5
 0 2 1 36 1.5
 0 2 1 38.1 1.6
 0 2 -1 37.1 1.5
 -1 -2 -1 654.93 23.7
 1 -2 1 651.93 23.6
 1 -2 1 650.33 23.7
 -1 -2 -1 647.34 23.7
 1 2 1 639.44 23.7
 -1 2 -1 635.34 23.6
 1 2 1 637.34 23.6
 -1 2 -1 650.33 23.7
 1 2 1 634.14 23.7
 -1 2 -1 627.94 23.9
 -2 -2 -1 1042.1 37.2
 2 -2 1 1003.2 37.2
 -2 -2 -1 1015.8 37
 -2 -2 -1 1007.8 37
 -2 -2 -1 983.3 37.2
 -2 2 -1 1002.7 37.1
 -2 2 -1 986 37.1
 2 2 1 1010.4 37
 2 2 1 982.4 37.2
 -2 2 -1 1025.5 36.9
 -2 2 -1 1009.6 37.2
 -3 -2 -1 1212.58 44.7
 -3 -2 -1 1206.08 44.6
 3 -2 1 1209.58 44.8
 -3 -2 -1 1183.28 45
 3 2 1 1237.18 44.7
 -3 2 -1 1222.78 44.9
 -3 2 -1 1230.68 44.5
 3 2 1 1197.28 44.9
 4 -2 1 377.66 14.3
 -4 -2 -1 368.76 14.6
 -4 2 -1 362.06 14.4
 4 2 1 359.26 14.2
 4 2 1 356.06 14
 -5 -2 -1 60.29 4.6
 5 -2 1 61.39 4
 -5 2 -1 75.29 5
 5 2 1 70.19 3.6
 -5 2 -1 67.19 4.4
 5 2 1 70.09 4.1
 6 -2 1 68.19 4.5
 -6 -2 -1 79.69 5.2
 -6 2 -1 80.69 5.1
 -6 2 -1 73.39 5.6
 6 2 1 73.49 4.4
 6 2 1 81.09 4.2
 -7 -2 -1 28.7 3.7
 7 -2 1 29.7 3.1
 -7 -2 -1 29 3.9
 7 2 1 33.7 3.2
 -7 2 -1 35.6 3.7
 -7 2 -1 31.3 4.3
 -8 -2 -1 14.1 3.4
 8 -2 1 7.9 2.3
 -8 -2 -1 9 3.2
 -8 2 -1 9.9 3.6
 -8 2 -1 13 3.7
 8 2 1 9.7 2.2
 -9 -2 -1 10.2 3.2
 9 -2 1 11.6 2.7
 -9 -2 -1 14.8 4.5
 -9 2 -1 11.1 3.6
 -10 -2 -1 8 3.9
 -10 -2 -1 0.7 2.8
 -10 2 -1 7.5 3.7
 -10 3 1 16.3 4.5
 -9 -3 1 2.8 2.9
 -9 -3 1 6.9 3.8
 -9 -3 1 0.6 3.4
 -9 3 1 8 3.9
 -8 -3 1 30.6 4.6
 -8 -3 1 34.8 4.9
 -8 -3 1 29.2 4
 8 -3 -1 27.7 3
 -8 3 1 27 4.6
 -8 3 1 33.7 4.2
 -7 -3 1 21.4 4
 7 -3 -1 22.9 2.5
 -7 -3 1 25.4 4.1
 -7 -3 1 23.5 3.3
 -7 3 1 21 3.4
 6 -3 -1 162.28 7.5
 6 -3 -1 170.08 7.4
 -6 -3 1 167.88 9
 6 3 -1 158.28 7.2
 6 3 -1 158.48 7.4
 -6 3 1 164.08 8.3
 5 -3 -1 24.7 2.3
 5 -3 -1 24.1 2.4
 -5 -3 1 25.4 3.3
 -5 3 1 30.7 3.3
 5 3 -1 26.5 2.4
 5 3 -1 25.9 2.3
 4 -3 -1 79.49 3.9
 4 -3 -1 75.69 4
 -4 -3 1 73.89 4.8
 4 3 -1 81.79 3.8
 -4 3 1 85.79 4.8
 4 3 -1 88.29 4
 -3 -3 1 123.49 6.1
 3 -3 -1 122.99 5.4
 -3 -3 1 127.69 5.2
 3 -3 -1 125.39 5.2
 3 3 -1 128.49 5.2
 -3 3 1 124.79 5.9
 -3 3 1 127.39 5.3
 3 3 -1 124.19 5.3
 2 -3 -1 268.17 11.2
 -2 -3 1 262.07 10.8
 2 -3 -1 268.77 10.7
 -2 -3 1 262.37 11.3
 -2 -3 1 264.07 10.8
 2 -3 -1 272.97 10.9
 -2 -3 1 276.97 10.7
 -2 3 1 324.47 10.8
 2 3 -1 307.77 10.7
 2 3 -1 308.27 10.9
 -2 3 1 311.77 11.3
 1 -3 -1 266.57 10.1
 -1 -3 1 260.77 10.2
 -1 -3 1 265.77 9.7
 1 -3 -1 261.27 9.8
 1 -3 -1 262.07 9.9
 1 3 -1 264.87 10.2
 1 3 -1 256.27 9.9
 -1 3 1 267.57 9.9
 1 3 -1 261.47 9.7
 -1 3 1 256.17 10
 -1 3 1 262.67 9.8
 0 -3 1 40.6 1.7
 0 -3 -1 38.1 1.6
 0 -3 -1 38.1 1.9
 0 -3 1 38.1 1.9
 0 -3 1 38.3 1.7
 0 3 -1 40 1.7
 0 3 -1 37.3 1.7
 0 3 1 39.2 1.8
 0 3 1 39.6 1.6
 0 3 1 40.5 1.9
 1 -3 1 214.48 8.2
 -1 -3 -1 210.98 8.6
 -1 -3 -1 215.68 8
 1 -3 1 220.38 8.1
 -1 -3 -1 216.48 8.2
 -1 3 -1 220.58 8.3
 -1 3 -1 217.58 8.2
 1 3 1 214.18 8.2
 -1 3 -1 209.88 8.1
 -1 3 -1 210.08 8.4
 1 3 1 216.38 8.1
 -2 -3 -1 1161.38 41.5
 -2 -3 -1 1124.39 41.4
 2 -3 1 1127.79 41.4
 -2 -3 -1 1141.39 41.2
 -2 -3 -1 1164.88 41.3
 2 -3 1 1136.69 41.4
 -2 3 -1 1114.39 41.4
 -2 3 -1 1081.99 41.3
 2 3 1 1078.99 41.4
 2 3 1 1102.59 41.3
 3 -3 1 176.58 7.5
 3 -3 1 178.78 7.5
 -3 -3 -1 186.98 7.7
 -3 -3 -1 189.38 7.3
 3 3 1 185.08 7.6
 -3 3 -1 186.28 7.6
 3 3 1 187.48 7.4
 -3 3 -1 183.38 7.1
 4 -3 1 118.89 5.3
 -4 -3 -1 114.89 5.6
 4 3 1 108.09 4.9
 -4 3 -1 112.99 5
 4 3 1 112.49 5.2
 -4 3 -1 115.69 5.4
 5 -3 1 53.99 3.6
 -5 -3 -1 58.19 4.2
 5 3 1 53.39 3.5
 -5 3 -1 53.69 4.5
 5 3 1 51.69 3.2
 -5 3 -1 53.59 3.9
 6 -3 1 201.28 8.7
 -6 -3 -1 208.28 9.4
 6 3 1 189.18 8.3
 -6 3 -1 190.48 9
 -6 3 -1 202.78 9.8
 6 3 1 187.58 8.8
 -7 -3 -1 9.4 2.7
 7 -3 1 6.5 2
 -7 3 -1 3.7 2.8
 7 3 1 4.8 2.1
 -7 3 -1 6.9 2.6
 -8 -3 -1 44.2 5.5
 8 -3 1 34.2 3.4
 -8 -3 -1 35.9 4.4
 -8 -3 -1 33.2 4.2
 -8 3 -1 34 4.6
 9 -3 1 5.2 2.4
 -9 -3 -1 8.2 3.2
 -9 -3 -1 12.7 4.5
 -9 3 -1 7.3 3.7
 -10 -3 -1 19.5 5
 -10 3 -1 23.2 5
 -9 -4 1 27 4.9
 -9 -4 1 21.1 3.8
 -9 -4 1 20.1 4.6
 -9 4 1 17.2 4.2
 8 -4 -1 7.7 2
 -8 -4 1 4.3 3.1
 -8 -4 1 9.7 3
 -8 -4 1 9.2 3.6
 -8 4 1 7.7 3
 -8 4 1 12.9 3.6
 7 -4 -1 29.5 2.9
 -7 -4 1 30.2 3.5
 -7 -4 1 31.6 4.4
 -7 4 1 30.7 3.7
 6 -4 -1 16.5 2.1
 6 -4 -1 14.1 2.2
 -6 -4 1 13.6 3.4
 6 4 -1 15.5 2.1
 -6 4 1 18 3.1
 5 -4 -1 55.39 3.8
 5 -4 -1 63.19 3.6
 -5 -4 1 60.09 5.3
 5 4 -1 74.89 3.6
 5 4 -1 74.69 4
 -5 4 1 65.79 4.7
 4 -4 -1 584.54 22.4
 -4 -4 1 589.74 23.1
 4 -4 -1 592.54 22.2
 -4 4 1 585.74 22.7
 4 4 -1 594.44 22.3
 4 4 -1 580.34 22.1
 3 -4 -1 385.56 14.2
 3 -4 -1 374.96 14.4
 -3 -4 1 364.06 15
 -3 -4 1 396.56 14.1
 3 -4 -1 397.66 15.3
 -3 4 1 357.76 14.6
 3 4 -1 353.76 14.1
 -3 4 1 369.76 14.2
 3 4 -1 367.76 14.3
 2 -4 -1 72.29 3.7
 -2 -4 1 73.29 3
 2 -4 -1 72.79 3.2
 -2 -4 1 71.69 4.2
 2 -4 -1 69.49 3.3
 -2 -4 1 70.39 3.3
 2 4 -1 73.89 3
 2 4 -1 69.69 3.3
 -2 4 1 75.69 3.3
 -2 4 1 74.09 3.7
 1 -4 -1 636.34 24.2
 1 -4 -1 652.73 24.2
 -1 -4 1 658.83 24.6
 1 -4 -1 645.44 24.4
 -1 -4 1 639.74 24
 -1 4 1 653.53 24.3
 1 4 -1 656.43 24
 1 4 -1 676.73 24.7
 -1 4 1 671.23 24.2
 -1 4 1 661.63 24.2
 1 4 -1 652.83 24.2
 0 -4 1 356.86 13.7
 0 -4 -1 357.06 13.7
 0 -4 1 362.06 13.5
 0 -4 -1 354.66 13.3
 0 -4 1 363.76 13.5
 0 4 1 365.86 13.6
 0 4 1 372.46 13.3
 0 4 -1 360.36 13.4
 0 4 -1 356.76 13.5
 0 4 1 356.46 13.7
 1 -4 1 452.55 16.3
 -1 -4 -1 442.46 16.4
 1 -4 1 437.56 16.4
 -1 -4 -1 445.36 16.8
 -1 -4 -1 434.66 16.1
 -1 4 -1 435.96 16.4
 -1 4 -1 438.16 16.3
 -1 4 -1 427.96 16.2
 1 4 1 435.06 16.3
 -1 4 -1 424.26 16.5
 1 4 1 431.36 16.1
 -2 -4 -1 118.99 6
 -2 -4 -1 126.29 4.9
 2 -4 1 125.49 5.2
 2 -4 1 122.09 5.3
 -2 -4 -1 124.69 5.2
 -2 -4 -1 124.49 5.1
 -2 -4 -1 124.69 5.1
 -2 4 -1 120.69 5.1
 2 4 1 120.39 5.1
 -2 4 -1 127.69 5.2
 -3 -4 -1 148.89 5.7
 3 -4 1 138.29 6
 3 -4 1 141.59 6
 -3 -4 -1 139.09 6
 -3 4 -1 139.39 6
 3 4 1 138.79 6
 3 4 1 136.79 5.8
 4 -4 1 188.68 8.1
 -4 -4 -1 192.48 8.3
 4 4 1 193.98 7.9
 4 4 1 197.38 8.2
 -4 4 -1 183.98 8.2
 -4 4 -1 206.08 7.9
 -5 -4 -1 30.8 3.1
 5 -4 1 33 2.7
 -5 4 -1 37.6 3.3
 -5 4 -1 31.2 3.7
 5 4 1 34.6 2.7
 5 4 1 39 3.2
 6 -4 1 218.18 9.4
 -6 -4 -1 218.68 9.8
 -6 4 -1 216.58 10.5
 6 4 1 209.08 9.5
 6 4 1 214.48 9.1
 -6 4 -1 208.68 9.5
 7 -4 1 108.79 5.9
 -7 -4 -1 113.79 6.7
 -7 -4 -1 125.89 7.9
 7 4 1 107.79 5.6
 -7 4 -1 111.19 6.3
 -7 4 -1 114.39 7.7
 -8 -4 -1 3.6 3.7
 -8 -4 -1 5.4 2.7
 -8 -4 -1 4.3 3
 8 -4 1 2 1.9
 -8 4 -1 -2.8 2.6
 9 -4 1 -0.7 2.1
 -9 -4 -1 5.4 3
 -9 -4 -1 9.5 4.3
 -9 4 -1 0.6 3
 -10 -4 -1 11.3 4.6
 -9 -5 1 2 3.7
 -9 -5 1 3.8 4.3
 -9 -5 1 7.1 3.8
 -9 5 1 4.8 3.5
 8 -5 -1 28.1 2.9
 -8 -5 1 28.5 3.6
 -8 -5 1 25.5 4.6
 -8 -5 1 28.5 4.5
 -8 5 1 22.8 3.8
 -8 5 1 23.4 4.3
 7 -5 -1 3.6 1.7
 -7 -5 1 2.9 2.9
 -7 -5 1 1.9 2.2
 7 5 -1 5.5 1.8
 -7 5 1 4.9 2.7
 6 -5 -1 32.6 3.1
 6 -5 -1 31.3 2.8
 -6 -5 1 37.7 4.5
 6 5 -1 35.3 3
 -6 5 1 37.6 3.7
 5 -5 -1 12.4 1.9
 -5 -5 1 10.1 2.8
 5 -5 -1 10.5 1.7
 -5 5 1 9.7 2.6
 5 5 -1 9.3 1.7
 5 5 -1 9.1 1.4
 4 -5 -1 66.99 3.5
 4 -5 -1 68.79 3.8
 -4 -5 1 60.19 4.6
 4 5 -1 71.39 3.7
 -4 5 1 72.09 4.4
 4 5 -1 76.89 3.3
 3 -5 -1 120.19 5.3
 -3 -5 1 127.89 5.1
 3 -5 -1 129.19 5.6
 -3 -5 1 118.69 6.3
 3 5 -1 126.69 5.1
 -3 5 1 136.49 5.5
 3 5 -1 127.39 5.5
 -3 5 1 126.19 5.9
 -2 -5 1 451.15 17.1
 2 -5 -1 451.75 17.4
 -2 -5 1 434.26 18
 2 -5 -1 447.56 17.5
 2 -5 -1 450.95 17.7
 -2 5 1 481.45 17.4
 2 5 -1 498.75 18.2
 2 5 -1 488.15 17.1
 2 5 -1 461.05 17.5
 -2 5 1 470.45 17.7
 1 -5 -1 32.4 2.2
 -1 -5 1 30.7 2.8
 -1 -5 1 31.9 1.4
 1 -5 -1 33.8 1.9
 1 -5 -1 34.2 2.3
 1 5 -1 33.8 1.9
 -1 5 1 31.4 2.2
 1 5 -1 33.2 1.4
 1 5 -1 32.7 2.7
 -1 5 1 36.3 2.3
 -1 5 1 32.8 1.7
 0 -5 1 134.29 5.3
 0 -5 -1 130.49 5
 0 -5 1 135.29 5.3
 0 -5 1 126.79 5.6
 0 -5 -1 128.49 5.6
 0 5 1 132.49 5.7
 0 5 -1 133.99 5.3
 0 5 1 131.09 5.4
 0 5 -1 128.39 5.2
 0 5 1 131.09 5
 -1 -5 -1 97.09 5
 1 -5 1 97.89 4.4
 1 -5 1 99.99 4.2
 -1 -5 -1 105.99 4.3
 -1 -5 -1 99.79 3.8
 -1 5 -1 98.39 4.1
 1 5 1 97.99 4.2
 -1 5 -1 98.19 4.4
 -1 5 -1 99.39 4.6
 1 5 1 100.19 4.9
 -1 5 -1 100.19 4.1
 1 5 1 98.99 3.8
 -2 -5 -1 260.97 11
 -2 -5 -1 272.27 9.9
 -2 -5 -1 277.97 10.3
 2 -5 1 264.07 10.4
 2 -5 1 268.57 10.3
 -2 -5 -1 272.17 10.1
 2 5 1 256.47 10.3
 -2 5 -1 253.27 10.1
 -2 5 -1 259.27 10.4
 -3 -5 -1 248.38 10
 3 -5 1 258.37 10.2
 -3 -5 -1 249.97 11
 -3 -5 -1 259.87 9.7
 3 -5 1 248.58 10.1
 3 -5 1 253.77 10.1
 3 5 1 257.57 10
 -3 5 -1 254.87 10
 4 -5 1 796.62 29.8
 -4 -5 -1 790.02 29.7
 4 5 1 782.12 29.6
 -4 5 -1 790.52 29.7
 5 -5 1 3.7 1.6
 -5 -5 -1 1.1 1.7
 -5 5 -1 4.1 2.6
 -5 5 -1 3.1 2
 5 5 1 2.1 1.4
 6 -5 1 114.39 6.2
 -6 -5 -1 125.19 8.2
 -6 -5 -1 124.79 6.5
 -6 5 -1 133.09 7.5
 6 5 1 131.69 6.1
 -6 5 -1 128.79 6.6
 7 -5 1 17.4 2.5
 -7 -5 -1 10.9 2.7
 -7 -5 -1 12.4 4
 7 5 1 15.8 2.3
 -7 5 -1 13.1 2.8
 -7 5 -1 12.7 3.4
 8 -5 1 27 3.2
 -8 -5 -1 30.5 4.8
 -8 -5 -1 23.7 3.6
 -8 5 -1 26.9 4.5
 9 -5 1 10.3 2.6
 -9 -5 -1 17.9 4.7
 -9 5 -1 9.1 3.7
 -10 -5 -1 30.5 5.5
 -9 -6 1 4.1 3.7
 -9 -6 1 6.9 4
 -9 6 1 -1.9 3.1
 -8 -6 1 6.4 3.6
 -8 -6 1 1.2 2.4
 8 -6 -1 1.3 1.7
 -8 6 1 1.9 2.7
 -8 6 1 3 3.1
 7 -6 -1 54.39 3.7
 -7 -6 1 46.5 5.2
 -7 -6 1 58.19 4.6
 7 6 -1 54.09 3.8
 -7 6 1 62.59 5
 -6 -6 1 22.9 2.8
 6 -6 -1 25 2.7
 -6 -6 1 24.8 4
 6 -6 -1 22.7 2.4
 6 6 -1 24.8 2.7
 -6 6 1 25.4 3.2
 -5 -6 1 24.1 3.8
 5 -6 -1 24.3 2.4
 5 -6 -1 28 2.4
 -5 6 1 11.1 2.7
 5 6 -1 17.1 1.7
 5 6 -1 18.8 2.2
 4 -6 -1 47.8 3
 4 -6 -1 45.3 2.8
 -4 -6 1 48 4.2
 4 6 -1 45.2 2.4
 -4 6 1 44.7 3.6
 4 6 -1 45.7 2.9
 3 -6 -1 406.06 16.1
 3 -6 -1 404.06 16.3
 -3 -6 1 417.46 15.8
 -3 -6 1 409.26 17.1
 -3 6 1 465.95 16.3
 3 6 -1 431.86 15.8
 -3 6 1 423.46 16.5
 3 6 -1 431.06 16.3
 2 -6 -1 69.29 3.3
 2 -6 -1 67.39 3.3
 2 -6 -1 72.99 3.9
 -2 -6 1 69.29 4.2
 -2 -6 1 68.59 2.7
 -2 6 1 68.29 3.4
 2 6 -1 66.29 2.7
 2 6 -1 67.29 3.3
 -2 6 1 68.69 3.7
 1 -6 -1 687.13 24.6
 -1 -6 1 575.64 24.7
 -1 -6 1 701.03 24.3
 1 -6 -1 711.73 24.9
 -1 -6 1 659.33 25.2
 1 -6 -1 720.73 25
 1 6 -1 663.83 24.3
 -1 6 1 661.03 24.9
 -1 6 1 638.54 24.6
 -1 6 1 642.74 24.8
 1 6 -1 649.83 24.7
 0 -6 -1 520.45 19.7
 0 -6 1 536.35 19.4
 0 -6 1 494.25 19.7
 0 -6 -1 519.05 19.1
 0 -6 -1 523.65 19.5
 0 6 -1 520.65 19.1
 0 6 -1 515.85 19.3
 0 6 1 536.65 19.1
 0 6 -1 516.35 19.8
 0 6 -1 508.55 19.3
 0 6 1 519.55 19.8
 0 6 1 514.15 19.5
 -1 -6 -1 516.95 20.6
 1 -6 1 510.15 20.2
 -1 -6 -1 511.35 19.6
 1 -6 1 530.95 20
 -1 -6 -1 511.45 20.1
 -1 6 -1 531.15 20.2
 -1 6 -1 551.94 20
 -1 6 -1 560.54 20.3
 1 6 1 547.25 19.6
 -1 6 -1 547.25 19.9
 1 6 1 564.14 20.7
 1 6 1 546.15 20.1
 -2 -6 -1 148.59 5.6
 2 -6 1 142.89 6.1
 -2 -6 -1 143.69 7
 2 -6 1 151.88 6.2
 -2 -6 -1 143.59 5.7
 -2 6 -1 145.29 5.9
 2 6 1 145.39 6
 -3 -6 -1 456.45 17.3
 -3 -6 -1 446.06 18.4
 3 -6 1 463.65 17.6
 3 -6 1 452.05 17.6
 -3 -6 -1 459.95 17.1
 3 6 1 467.75 17.5
 -3 6 -1 463.85 17.4
 -4 -6 -1 23.7 3.4
 -4 -6 -1 26.7 2.5
 4 -6 1 24.7 2.2
 4 6 1 28.2 2.4
 -4 6 -1 26 2.4
 -5 -6 -1 110.89 7.2
 5 -6 1 114.09 5.5
 -5 -6 -1 119.29 5.8
 -5 6 -1 111.59 6.8
 5 6 1 107.69 5.4
 -5 6 -1 114.89 5.8
 -6 -6 -1 5 2
 6 -6 1 2.6 1.6
 -6 -6 -1 3.2 3.3
 -6 6 -1 3.4 2
 -6 6 -1 2.4 2.6
 6 6 1 4.3 1.7
 7 -6 1 31.6 3.2
 -7 -6 -1 38 5.3
 -7 -6 -1 30.3 3.4
 -7 6 -1 32.8 3.5
 -7 6 -1 29.9 4.3
 7 6 1 37.1 3.3
 -8 -6 -1 12.6 4.3
 -8 -6 -1 17 3.1
 8 -6 1 13.3 2.4
 8 6 1 14 2.4
 -8 6 -1 16.7 3.9
 -9 -6 -1 25.3 5.4
 -9 -6 -1 26.9 5.8
 -9 6 -1 23.2 4.6
 -10 -6 -1 7.7 4.3
 -9 -7 1 3.7 3.5
 -9 -7 1 5.7 3.9
 -9 7 1 4.4 3.5
 -8 -7 1 7.5 3.7
 8 -7 -1 4.6 2.1
 -8 -7 1 3.2 2.3
 -8 7 1 4.7 4.3
 8 7 -1 2.3 2.1
 -8 7 1 3.8 3.3
 -7 -7 1 6.5 2.3
 -7 -7 1 2.6 2.9
 7 -7 -1 6.2 1.8
 -7 7 1 7.1 2.6
 7 7 -1 3.5 1.7
 6 -7 -1 18.4 2.2
 -6 -7 1 18.4 2.5
 6 -7 -1 15.6 2.3
 -6 -7 1 19.7 3.5
 -6 7 1 12.3 2.8
 6 7 -1 16.3 2.3
 5 -7 -1 86.79 4.7
 5 -7 -1 79.09 4.3
 -5 -7 1 81.29 6
 -5 7 1 83.19 5.3
 5 7 -1 82.79 4.5
 4 -7 -1 108.89 5.1
 4 -7 -1 112.49 5.3
 -4 -7 1 104.49 6.4
 -4 -7 1 110.19 4.7
 4 7 -1 110.99 4.7
 4 7 -1 112.09 5.3
 -4 7 1 119.69 5.8
 -3 -7 1 220.58 8.2
 3 -7 -1 223.48 8.8
 3 -7 -1 206.18 8.6
 -3 -7 1 206.98 9.6
 3 7 -1 211.38 8.2
 3 7 -1 221.38 8.8
 -3 7 1 208.78 8.9
 2 -7 -1 462.75 17.6
 -2 -7 1 457.45 18.3
 2 -7 -1 484.15 17.6
 -2 -7 1 475.85 17
 2 -7 -1 473.35 18.3
 2 7 -1 445.76 17
 -2 7 1 454.25 17.7
 2 7 -1 445.66 17.6
 -2 7 1 474.45 17.7
 -1 -7 1 164.88 7.5
 1 -7 -1 173.28 6.6
 -1 -7 1 167.18 6.3
 1 -7 -1 165.88 6.9
 1 -7 -1 178.28 7.1
 1 7 -1 168.18 6.8
 -1 7 1 163.18 6.6
 -1 7 1 162.28 7
 -1 7 1 161.78 6.9
 1 7 -1 168.68 6.2
 0 -7 1 875.11 33.7
 0 -7 -1 899.41 33.5
 0 -7 1 929.21 33.4
 0 -7 -1 889.81 33
 0 -7 -1 890.41 33.7
 0 7 1 882.51 33.4
 0 7 1 917.61 33.8
 0 7 -1 913.51 33
 0 7 -1 892.91 33.3
 0 7 -1 897.61 33.2
 0 7 -1 888.81 33.8
 0 7 1 925.31 33
 1 -7 1 249.38 10
 -1 -7 -1 244.78 9.2
 1 -7 1 250.57 9.8
 -1 -7 -1 238.68 10.4
 1 7 1 253.57 9.2
 -1 7 -1 262.87 9.6
 -1 7 -1 259.47 10.1
 -1 7 -1 246.78 9.9
 1 7 1 245.68 9.8
 -1 7 -1 251.67 9.7
 -2 -7 -1 760.12 27.8
 2 -7 1 761.72 28.5
 2 -7 1 771.22 28.4
 -2 -7 -1 756.12 27.8
 -2 -7 -1 746.93 29.1
 -2 7 -1 758.72 28.2
 2 7 1 762.62 28.4
 -3 -7 -1 273.97 12.2
 3 -7 1 290.67 11.3
 3 -7 1 278.97 11.3
 -3 -7 -1 284.07 10.7
 -3 -7 -1 289.17 10.9
 3 7 1 284.07 11.2
 -3 7 -1 280.57 11.1
 4 -7 1 79.59 4.5
 -4 -7 -1 92.69 3.9
 -4 -7 -1 83.39 6.3
 -4 -7 -1 81.89 4.3
 -4 7 -1 95.89 5.5
 4 7 1 90.29 4.4
 -4 7 -1 95.89 4.6
 -5 -7 -1 115.19 5.7
 -5 -7 -1 128.39 7.6
 5 -7 1 113.39 5.7
 5 7 1 108.39 5.5
 -5 7 -1 109.79 6.8
 -5 7 -1 122.09 5.9
 6 -7 1 182.88 8.2
 -6 -7 -1 184.18 8.2
 -6 -7 -1 185.78 10
 -6 7 -1 168.78 9.3
 6 7 1 170.68 8
 -6 7 -1 180.08 8.2
 7 -7 1 7.4 1.9
 -7 -7 -1 9.4 4
 -7 -7 -1 10.9 2.4
 -7 7 -1 6.8 2.4
 7 7 1 8.1 2.1
 -7 7 -1 3.9 3
 8 -7 1 45.1 4
 -8 -7 -1 37.7 4.4
 -8 -7 -1 40 5.7
 -8 7 -1 49.6 5.6
 8 7 1 46.6 3.9
 -9 -7 -1 7.8 3.7
 -9 -7 -1 4.4 3.8
 -9 7 -1 6.7 3.7
 -10 -7 -1 7.2 4.5
 -9 -8 1 17.3 4.4
 -9 -8 1 18.1 4.8
 -9 8 1 18.3 4.6
 -8 -8 1 11.9 3.8
 8 8 -1 11.8 2.6
 -8 8 1 14.7 3.9
 7 -8 -1 11.7 2.2
 -7 -8 1 16.8 4.2
 -7 -8 1 14.6 2.6
 7 8 -1 13.6 2.3
 -7 8 1 9.3 2.8
 -6 -8 1 6 2
 -6 -8 1 8.3 3.1
 6 -8 -1 8 1.9
 6 -8 -1 6.3 1.6
 -6 8 1 5.1 2.4
 6 8 -1 7.5 1.8
 -5 -8 1 119.49 5.9
 -5 -8 1 120.09 7.8
 5 -8 -1 123.19 5.8
 5 -8 -1 119.49 6
 -5 8 1 127.59 6.5
 5 8 -1 129.49 6
 -4 -8 1 30 3.6
 4 -8 -1 31.2 2.5
 -4 -8 1 27.8 1.8
 4 -8 -1 29.1 2.6
 4 8 -1 31.4 2.6
 -4 8 1 32.4 3
 -3 -8 1 481.55 19.2
 3 -8 -1 494.55 18.4
 3 -8 -1 486.05 18.3
 -3 -8 1 504.95 17.7
 -3 8 1 464.55 18.4
 3 8 -1 455.95 18.3
 3 8 -1 456.15 17.7
 2 -8 -1 219.28 8.6
 2 -8 -1 215.28 8.8
 -2 -8 1 212.58 9.6
 -2 -8 1 212.88 8
 -2 8 1 219.48 8.9
 2 8 -1 216.48 8.7
 -2 8 1 225.28 9.1
 2 8 -1 208.18 7.9
 1 -8 -1 146.09 6.5
 -1 -8 1 141.39 7.4
 1 -8 -1 144.49 6.9
 1 8 -1 166.08 6.8
 -1 8 1 170.58 6.9
 1 8 -1 177.68 6.2
 -1 8 1 176.58 6.6
 -1 8 1 178.38 7.3
 1 8 -1 176.98 6.1
 0 -8 -1 71.09 4.1
 0 -8 1 71.59 4.1
 0 -8 -1 68.69 3
 0 -8 1 72.89 3.4
 0 8 -1 75.59 3
 0 8 1 73.39 3
 0 8 1 70.59 3.5
 0 8 -1 66.69 3.3
 0 8 1 78.69 4.3
 0 8 -1 70.29 3.3
 1 -8 1 135.79 5.4
 -1 -8 -1 139.89 4.6
 1 -8 1 134.39 5.7
 -1 -8 -1 136.49 6.2
 -1 8 -1 111.69 5.1
 -1 8 -1 112.99 5.5
 1 8 1 112.59 5.3
 -1 8 -1 115.09 5
 1 8 1 112.49 4.6
 -2 -8 -1 115.89 4.4
 2 -8 1 119.89 5.4
 -2 -8 -1 121.89 6.4
 -2 -8 -1 119.29 4.4
 2 -8 1 121.19 5.4
 -2 8 -1 116.39 5.9
 -2 8 -1 116.79 5.1
 2 8 1 121.59 5.3
 -3 -8 -1 403.66 15
 -3 -8 -1 402.66 16.6
 3 -8 1 395.46 15.6
 3 -8 1 395.66 15.6
 -3 -8 -1 396.86 14.9
 -3 8 -1 398.46 15.3
 3 8 1 410.36 15.5
 4 -8 1 100.39 5
 -4 -8 -1 109.59 7.1
 -4 -8 -1 99.39 4.2
 -4 -8 -1 101.39 4.6
 -4 8 -1 105.09 6.3
 4 8 1 97.69 4.9
 -4 8 -1 99.89 5
 -5 -8 -1 28.1 2.6
 -5 -8 -1 32 4.4
 5 -8 1 28.1 2.7
 5 8 1 33.3 3
 -5 8 -1 35.4 3.3
 -5 8 -1 31 3.8
 -6 -8 -1 16.4 2.4
 -6 -8 -1 15.3 3.8
 6 -8 1 16.4 2.4
 -6 8 -1 18.5 3.5
 6 8 1 17.2 2.2
 -6 8 -1 16.9 2.5
 7 -8 1 113.49 6.2
 -7 -8 -1 116.99 8.7
 -7 -8 -1 110.39 6.2
 7 8 1 109.29 6
 -7 8 -1 116.09 6.8
 -7 8 -1 109.89 7.6
 8 -8 1 26.9 3.2
 -8 -8 -1 29.3 5.4
 8 8 1 20.9 2.8
 -8 8 -1 23.6 4.4
 -9 -8 -1 3.5 3.9
 -9 8 -1 0.2 3.3
 -9 -9 1 0.3 3.9
 -9 9 1 -5.7 3.1
 -8 -9 1 16.7 4.1
 -8 9 1 15.7 4.1
 8 9 -1 18.3 2.9
 -7 -9 1 10.9 2.7
 -7 -9 1 17.2 4.1
 7 -9 -1 13.1 2.3
 7 9 -1 10.1 2.2
 -7 9 1 7.9 2.7
 6 -9 -1 33.3 2.9
 -6 -9 1 29.2 4.2
 6 -9 -1 31.1 3.1
 -6 -9 1 31.8 3
 6 9 -1 38.2 3.2
 -6 9 1 40.4 3.7
 5 -9 -1 10.8 2
 -5 -9 1 12.5 3.3
 -5 -9 1 14.4 2
 5 -9 -1 12.3 1.9
 -5 9 1 10.7 2.6
 5 9 -1 10.1 2
 4 -9 -1 270.47 11.2
 -4 -9 1 275.77 10.8
 -4 -9 1 280.87 10.5
 4 -9 -1 282.97 11.1
 -4 -9 1 271.57 12.4
 -4 9 1 266.57 11.4
 4 9 -1 267.67 11.2
 -3 -9 1 27.4 1.7
 -3 -9 1 31.3 3.4
 -3 -9 1 34.3 1.5
 3 -9 -1 31.7 2.4
 3 -9 -1 29.2 2.4
 -3 9 1 29.6 2.8
 3 9 -1 32.7 2.5
 -2 -9 1 228.48 10.5
 2 -9 -1 234.48 9.7
 2 -9 -1 236.98 9.4
 2 9 -1 239.48 9.6
 -2 9 1 247.68 9.7
 1 -9 -1 62.49 2.9
 -1 -9 1 62.69 4.3
 1 -9 -1 61.99 3.6
 1 9 -1 62.49 2.4
 1 9 -1 59.29 3.2
 1 9 -1 62.59 2.5
 -1 9 1 62.29 3.4
 -1 9 1 62.39 2.9
 0 -9 -1 715.13 26.4
 0 -9 1 703.13 27.3
 0 -9 -1 733.43 27.4
 0 9 -1 706.63 26.8
 0 9 -1 722.53 26.5
 0 9 -1 710.03 26.7
 0 9 1 701.53 26.9
 0 9 1 746.23 26.5
 -1 -9 -1 17.1 0.8
 -1 -9 -1 16 2.5
 1 -9 1 17.3 2.1
 1 9 1 13.5 1.6
 1 9 1 15.7 0.9
 -1 9 -1 14 1.9
 -1 9 -1 16 1.6
 -1 9 -1 14.2 1.4
 -2 -9 -1 76.09 4.9
 2 -9 1 79.79 4.1
 2 -9 1 81.59 4.2
 -2 9 -1 61.39 4.1
 2 9 1 69.39 3.7
 -2 9 -1 72.09 3.5
 -3 -9 -1 57.29 2.4
 3 -9 1 54.39 3.4
 -3 -9 -1 59.69 2.5
 -3 -9 -1 52.59 4.7
 -3 9 -1 52.59 3.1
 3 9 1 58.19 3.3
 -3 9 -1 57.49 4.4
 -4 -9 -1 363.46 13.8
 -4 -9 -1 354.76 15.6
 -4 -9 -1 361.76 13.5
 4 -9 1 364.36 14.4
 4 9 1 353.86 14.2
 -4 9 -1 355.96 14.1
 -4 9 -1 354.96 15.2
 -5 -9 -1 2 1.4
 5 -9 1 0.3 1.5
 -5 -9 -1 3.6 3.1
 5 9 1 3.9 1.6
 -5 9 -1 3.5 2.5
 -5 9 -1 -0.2 1.8
 6 -9 1 69.99 4.6
 -6 -9 -1 76.19 4.4
 -6 -9 -1 68.39 6.4
 -6 9 -1 72.49 6.3
 -6 9 -1 85.09 4.7
 6 9 1 79.99 4.6
 7 -9 1 10.5 2.4
 -7 -9 -1 17.6 4.6
 7 9 1 11.6 2.4
 -7 9 -1 13.6 3.7
 -8 -9 -1 25.3 5
 8 -9 1 30.4 3.4
 8 9 1 22.8 3
 -8 9 -1 33.8 5.2
 -9 -9 -1 -3.1 3.5
 9 9 1 -1.5 1.8
 -9 9 -1 4 3.6
 -9 -10 1 7.5 4.3
 -9 10 1 2 3.6
 9 10 -1 0.9 2.1
 -8 -10 1 3.7 3.9
 8 10 -1 0.8 2.1
 -8 10 1 3 3.8
 -7 -10 1 110.39 8.1
 7 -10 -1 110.59 6.1
 -7 10 1 129.49 8.2
 7 10 -1 127.39 6.7
 -7 10 1 127.39 7.1
 -6 -10 1 39 3.2
 -6 -10 1 36.3 4.7
 6 -10 -1 36.7 3.4
 6 -10 -1 34.1 3
 -6 10 1 36.5 3.6
 6 10 -1 34.6 3.2
 -5 -10 1 49.2 5.2
 5 -10 -1 51.89 3.6
 -5 -10 1 49.1 3.1
 5 -10 -1 48.1 3.4
 5 10 -1 50.59 3.6
 -5 10 1 50.59 4.1
 -4 -10 1 13.2 1.2
 4 -10 -1 9.6 1.8
 4 -10 -1 9.3 1.8
 -4 -10 1 11.8 1.4
 -4 -10 1 11.6 3.4
 -4 10 1 9 2
 4 10 -1 10.8 1.9
 -3 -10 1 309.07 13.8
 3 -10 -1 310.07 12.7
 -3 -10 1 317.47 11.9
 -3 -10 1 312.67 11.8
 3 -10 -1 311.27 12.7
 -3 10 1 345.07 13
 3 10 -1 345.57 12.9
 -2 -10 1 83.59 5.5
 2 -10 -1 84.79 4
 2 -10 -1 85.69 4.3
 2 10 -1 89.09 4.2
 -2 10 1 86.89 4.3
 1 -10 -1 488.75 18.4
 -1 -10 1 482.75 18.7
 1 -10 -1 481.45 17.7
 -1 10 1 467.85 18
 1 10 -1 461.05 18
 1 10 -1 472.45 17.3
 1 10 -1 463.95 17.3
 -1 10 1 445.36 17.9
 0 -10 1 101.79 5.3
 0 -10 -1 96.89 5.3
 0 -10 -1 101.19 4.1
 0 10 1 105.39 4.1
 0 10 -1 101.39 4.7
 0 10 1 97.39 4.7
 0 10 -1 99.69 4.1
 0 10 -1 101.69 4.5
 1 -10 1 468.65 19.1
 -1 -10 -1 478.65 19.4
 -1 10 -1 495.25 18.7
 1 10 1 513.45 18
 -1 10 -1 493.95 18.9
 1 10 1 490.75 18.8
 2 -10 1 256.97 10.4
 -2 -10 -1 251.47 11.1
 -2 10 -1 254.57 10
 -2 10 -1 249.48 10.6
 2 10 1 251.17 10.2
 -3 -10 -1 121.69 4.6
 -3 -10 -1 123.09 7
 -3 -10 -1 127.89 4.6
 3 -10 1 126.59 5.9
 3 10 1 114.69 5.6
 -3 10 -1 112.89 6.3
 -3 10 -1 115.79 5.4
 4 -10 1 18.4 2.2
 -4 -10 -1 15.4 3.5
 -4 -10 -1 19.7 1.3
 -4 -10 -1 19.9 1.8
 -4 10 -1 17.9 2.1
 4 10 1 19.7 2.2
 -4 10 -1 19.1 3.1
 5 -10 1 97.89 5.6
 -5 -10 -1 100.09 7.7
 -5 -10 -1 115.09 5.1
 -5 10 -1 110.09 5.5
 5 10 1 112.69 5.5
 -5 10 -1 101.89 6.7
 -6 -10 -1 2.5 3.2
 -6 -10 -1 4.6 1.7
 6 -10 1 5.6 1.9
 6 10 1 4.7 1.7
 -6 10 -1 3.4 2.8
 -6 10 -1 0.5 1.8
 -7 -10 -1 13.9 4
 7 -10 1 15.9 2.5
 7 10 1 11.9 2.3
 -7 10 -1 10.8 3.6
 8 -10 1 3.7 2.2
 -8 -10 -1 7.9 4.4
 -8 10 -1 6.5 3.6
 8 10 1 6.9 2.3
 -9 -10 -1 8 4.2
 9 10 1 10 2.7
 -9 10 -1 12.7 4.1
 -9 -11 1 6 4
 9 11 -1 2.3 2.3
 -8 -11 1 24.9 5.1
 8 11 -1 25.2 3.3
 -8 11 1 30.6 5.3
 -7 -11 1 9.1 3.6
 7 -11 -1 5.9 2
 -7 11 1 9 2.8
 -7 11 1 7 3.4
 7 11 -1 5.7 2.1
 6 -11 -1 45.9 3.5
 -6 -11 1 47.8 5.5
 6 -11 -1 47.6 3.8
 6 11 -1 47.7 3.7
 -6 11 1 44.6 4.1
 -5 -11 1 71.99 3.6
 5 -11 -1 63.89 4.2
 -5 -11 1 62.79 5.8
 5 -11 -1 77.79 4.2
 5 11 -1 68.99 4.3
 -5 11 1 64.19 4.6
 -4 -11 1 43.4 4.7
 -4 -11 1 45.3 2.4
 4 -11 -1 51.09 3.4
 -4 -11 1 48.6 2.2
 4 -11 -1 48 3.4
 -4 11 1 53.49 3.9
 4 11 -1 50.59 3.4
 3 -11 -1 95.09 4.9
 3 -11 -1 93.69 4.7
 -3 -11 1 96.89 6.2
 -3 11 1 101.69 4.9
 3 11 -1 93.49 4.8
 2 -11 -1 201.18 8.2
 -2 -11 1 211.98 9.2
 2 -11 -1 202.18 7.9
 2 11 -1 170.98 7.9
 -2 11 1 172.08 8
 1 -11 -1 109.79 4.6
 1 -11 -1 104.69 5.5
 -1 -11 1 111.59 5.9
 1 11 -1 107.29 5
 -1 11 1 106.49 5
 1 11 -1 105.39 4.2
 1 11 -1 110.49 4.1
 0 -11 -1 263.37 9.9
 0 -11 1 256.07 11
 0 -11 -1 267.17 11.1
 0 11 1 264.77 9.9
 0 11 -1 270.17 9.9
 0 11 -1 256.67 10.4
 0 11 1 252.37 10.5
 0 11 -1 253.37 10.2
 -1 -11 -1 30.8 3.2
 1 -11 1 32 2.9
 1 11 1 32.9 1.5
 -1 11 -1 30.9 2.6
 -1 11 -1 32.4 2.2
 1 11 1 28.2 2.3
 1 11 1 29.4 1.4
 2 -11 1 261.97 10.8
 -2 -11 -1 247.58 11.5
 2 11 1 249.97 10.5
 -2 11 -1 261.57 10.9
 -2 11 -1 266.57 10.3
 -3 -11 -1 129.99 7.6
 3 -11 1 139.99 6.4
 3 11 1 138.79 6.3
 -3 11 -1 138.49 7
 -3 11 -1 131.09 6
 4 -11 1 89.19 4.9
 -4 -11 -1 89.89 3.6
 -4 -11 -1 84.79 6.6
 -4 -11 -1 93.49 3.8
 4 11 1 89.79 4.8
 -4 11 -1 86.39 6.1
 -4 11 -1 87.59 4.6
 -5 -11 -1 8.4 1.4
 -5 -11 -1 12 3.5
 5 -11 1 10.4 2.1
 -5 11 -1 7 2.8
 -5 11 -1 6 1.9
 5 11 1 8.3 2
 -6 -11 -1 85.89 7
 6 -11 1 88.29 5.2
 6 11 1 86.69 5
 -6 11 -1 81.49 6.3
 -6 11 -1 83.49 4.9
 7 -11 1 14.5 2.6
 -7 -11 -1 13.4 4.5
 -7 11 -1 7.1 3.3
 7 11 1 12.5 2.3
 -8 -11 -1 5.1 4.4
 8 -11 1 5.7 2.4
 8 11 1 8.2 2.2
 -8 11 -1 11 3.8
 -9 -11 -1 11 5
 9 11 1 9.2 2.7
 -9 -12 1 23.4 5.5
 9 12 -1 10.1 2.8
 -8 -12 1 0.6 4
 -8 12 1 7.9 4.2
 8 12 -1 4.6 2.2
 -7 -12 1 28.5 5.1
 7 -12 -1 34.8 3.3
 7 12 -1 34.8 3.7
 -7 12 1 29.3 3.5
 -7 12 1 33 4.7
 6 -12 -1 8.2 2
 -6 -12 1 8 3.5
 -6 12 1 10.2 2.5
 6 12 -1 11 2.2
 5 -12 -1 39.6 3.2
 5 -12 -1 38.6 3.2
 -5 -12 1 35.6 4.5
 5 12 -1 33.6 3.2
 -5 12 1 41.7 3.7
 -4 -12 1 15.7 3.5
 4 -12 -1 19.7 2.4
 4 -12 -1 20.2 2.4
 4 12 -1 15.3 2.2
 -4 12 1 21 2.6
 3 -12 -1 130.09 5.9
 3 -12 -1 135.19 6.1
 -3 -12 1 130.89 7.5
 3 12 -1 119.49 6
 -3 12 1 124.79 6.2
 2 -12 -1 6.1 1.2
 2 -12 -1 7.7 1.7
 -2 -12 1 10.4 2.7
 -2 12 1 6.1 1.7
 2 12 -1 6.2 1.5
 1 -12 -1 130.99 7
 -1 -12 1 141.19 7.7
 1 -12 -1 136.19 6.2
 1 12 -1 165.18 6.7
 1 12 -1 168.18 5.8
 -1 12 1 163.18 6.8
 1 12 -1 161.48 5.9
 0 -12 -1 21.8 2.8
 0 -12 1 21.1 2.6
 0 -12 -1 21.7 1.4
 0 12 1 20.4 1.4
 0 12 1 25.7 2.3
 0 12 -1 21.5 2
 0 12 -1 22.7 1.9
 0 12 -1 21.5 1.4
 -1 -12 -1 88.19 5.3
 1 -12 1 92.19 4.7
 1 12 1 76.19 3.1
 -1 12 -1 70.79 4.1
 1 12 1 71.09 4
 1 12 1 76.39 3
 -1 12 -1 76.89 3.9
 2 -12 1 173.08 7.7
 -2 -12 -1 162.18 8.5
 2 12 1 167.38 7.4
 -2 12 -1 171.68 7.2
 -2 12 -1 171.28 7.7
 3 -12 1 180.88 8.5
 -3 -12 -1 189.08 9.7
 3 12 1 197.78 8.4
 -3 12 -1 196.88 8.1
 -3 12 -1 197.28 9
 -4 -12 -1 11.7 3.5
 -4 -12 -1 10.8 0.7
 4 -12 1 11 2.3
 -4 12 -1 14.2 3
 4 12 1 11.4 2
 -4 12 -1 14.1 2
 -5 -12 -1 25.6 4.2
 5 -12 1 25.9 2.7
 -5 12 -1 16.9 3.2
 -5 12 -1 18.2 2.3
 5 12 1 18.1 2.4
 6 -12 1 35.1 3.4
 -6 -12 -1 32.7 4.9
 -6 12 -1 35.7 4.5
 -6 12 -1 36.6 3.2
 6 12 1 41.6 3.7
 -7 -12 -1 30.3 5.1
 7 -12 1 25 3.2
 7 12 1 31.6 3.2
 -7 12 -1 29.8 4.5
 8 -12 1 -0.7 2.3
 -8 -12 -1 2.5 4.3
 -8 12 -1 7.4 3.7
 8 12 1 2.3 2.2
 -9 -12 -1 3.8 4.7
 9 12 1 -1.5 2.2
 9 13 -1 11.3 3.1
 -8 -13 1 22.2 4.8
 8 13 -1 15 2.9
 -8 13 1 9 3.9
 -7 -13 1 -0.2 3.7
 7 -13 -1 0.5 2.6
 7 13 -1 2.7 2
 -7 13 1 1.4 3
 -6 -13 1 30.8 4.9
 6 -13 -1 32.4 3.1
 -6 13 1 31.2 3.4
 6 13 -1 31.5 3.3
 5 -13 -1 14.6 2.3
 -5 -13 1 13.4 3.9
 5 -13 -1 15.8 2.3
 -5 13 1 16.8 2.6
 5 13 -1 14.9 2.4
 -4 -13 1 47.9 4.9
 4 -13 -1 50.69 3.7
 4 -13 -1 49.1 3.4
 -4 13 1 44.5 3.7
 4 13 -1 38.2 3.4
 3 -13 -1 80.69 4.6
 -3 -13 1 73.19 5.9
 3 -13 -1 75.09 4.2
 -3 13 1 68.99 4.5
 3 13 -1 79.79 4.4
 2 -13 -1 63.09 3.4
 2 -13 -1 68.49 4.4
 -2 -13 1 61.39 5.2
 -2 13 1 68.29 4
 2 13 -1 64.89 3.9
 -1 -13 1 21.3 3
 1 -13 -1 19.1 2.7
 1 -13 -1 19.6 1.7
 1 13 -1 20.3 2.1
 -1 13 1 16.8 2
 1 13 -1 19.5 1
 1 13 -1 19.2 1.2
 0 -13 1 24 2.9
 0 -13 -1 24.3 1.5
 0 -13 -1 36.7 3.5
 0 13 -1 19.5 2
 0 13 -1 21.3 2
 0 13 -1 22.7 1.5
 0 13 1 22.9 1.5
 0 13 1 20.9 2.2
 1 -13 1 21.7 2.6
 -1 -13 -1 20.7 3.1
 1 13 1 19.8 1.2
 -1 13 -1 20.3 2.1
 1 13 1 20.7 2.1
 1 13 1 17.8 1.1
 -1 13 -1 18.7 1.9
 -2 -13 -1 20.3 3.4
 2 -13 1 21.4 2.7
 2 13 1 24.3 2.4
 -2 13 -1 22.3 2.7
 -2 13 -1 22.8 2.2
 3 -13 1 22.6 2.6
 -3 -13 -1 18.1 3.6
 -3 13 -1 21.1 2.2
 3 13 1 23 2.4
 -3 13 -1 19.4 2.9
 -4 -13 -1 73.19 6.4
 4 -13 1 74.79 4.6
 -4 13 -1 77.79 4.3
 4 13 1 73.49 4.5
 -4 13 -1 77.39 5.5
 5 -13 1 12.1 2.2
 -5 -13 -1 6.5 3.4
 -5 13 -1 10.8 3
 5 13 1 9.6 2
 -5 13 -1 11.9 2
 6 -13 1 9.9 2.4
 -6 -13 -1 6 3.6
 6 13 1 7.8 2.2
 -6 13 -1 6.6 2
 -6 13 -1 13.2 3.4
 7 -13 1 20.6 3
 -7 -13 -1 13.5 4.7
 7 13 1 20.3 3
 -7 13 -1 13.6 3.8
 -8 -13 -1 17.5 4.8
 8 13 1 7.9 2.7
 -8 13 -1 22.8 4.8
 -9 -13 -1 -2.1 4.8
 9 13 1 2.3 2.5
 -9 -14 1 13.8 5.9
 -8 -14 1 4.8 3.9
 8 14 -1 -1.5 2.3
 -8 14 1 6 3.6
 -7 -14 1 53.09 6.5
 7 14 -1 50.99 4.3
 -7 14 1 56.49 6
 -6 -14 1 2.5 3.4
 6 -14 -1 1.9 1.8
 -6 14 1 1.5 2.1
 6 14 -1 2.7 2
 -6 14 1 6.8 3.1
 -5 -14 1 43.8 5.1
 5 -14 -1 43.6 3.8
 5 -14 -1 52.19 3.8
 5 14 -1 48.7 3.8
 -5 14 1 41.8 3.8
 -4 -14 1 22 3.9
 4 -14 -1 24.2 2.6
 4 -14 -1 23.1 2.6
 4 14 -1 19.7 2.5
 -4 14 1 22 2.7
 -3 -14 1 121.49 7.8
 3 -14 -1 124.79 6
 3 -14 -1 128.99 6.7
 -3 14 1 145.09 6.4
 3 14 -1 138.99 6.5
 2 -14 -1 15.4 1.8
 2 -14 -1 20.3 2.7
 -2 -14 1 17 3.3
 -2 14 1 15.1 2.1
 2 14 -1 13.8 2.1
 -1 -14 1 124.79 6.7
 1 -14 -1 123.79 6.4
 1 -14 -1 123.79 5
 1 14 -1 110.99 5.5
 -1 14 1 107.59 5.5
 1 14 -1 108.69 4.5
 1 14 -1 110.59 4.4
 0 -14 1 56.09 4.5
 0 -14 -1 63.49 4.9
 0 14 -1 57.39 2.7
 0 14 1 59.89 2.8
 0 14 1 55.29 3.2
 0 14 -1 60.69 3.6
 0 14 -1 59.29 3.2
 0 14 1 58.99 3.6
 1 -14 1 99.89 6
 -1 -14 -1 101.39 6.6
 1 14 1 120.19 4.5
 1 14 1 116.19 4.4
 1 14 1 116.19 5.6
 -1 14 -1 118.59 5.4
 -1 14 -1 114.89 5.6
 -2 -14 -1 92.79 6.3
 2 -14 1 89.09 5.2
 2 14 1 82.39 4.7
 -2 14 -1 85.89 5.2
 -2 14 -1 90.99 4.5
 3 -14 1 51.09 4.1
 -3 -14 -1 46.4 4.9
 3 14 1 41.3 3.3
 -3 14 -1 41 4
 -3 14 -1 43.6 3.2
 -4 -14 -1 53.79 5.6
 4 -14 1 61.99 4.4
 -4 14 -1 49.6 4.6
 -4 14 -1 56.39 3.7
 4 14 1 56.99 3.9
 5 -14 1 24.7 3.1
 -5 -14 -1 29 4.5
 5 14 1 23.6 2.7
 -5 14 -1 21.9 2.5
 -5 14 -1 26.7 3.7
 6 -14 1 0.4 1.9
 -6 -14 -1 3.9 4
 -6 14 -1 -3.9 2.9
 6 14 1 1.9 1.8
 7 -14 1 19.9 3.1
 -7 -14 -1 19.8 4.8
 -7 14 -1 18.8 4
 7 14 1 19.9 3.1
 -8 -14 -1 7.8 4.4
 -8 14 -1 14.2 4
 8 14 1 10.7 2.8
 9 14 1 10.9 2.8
 -8 -15 1 30.6 6
 -8 15 1 30.1 5.3
 8 15 -1 30.7 3.9
 -7 -15 1 4.2 4.4
 -7 15 1 5.9 3.4
 7 15 -1 6.1 2.3
 -6 -15 1 26.5 4.8
 6 -15 -1 28.8 3.3
 6 15 -1 36 3.6
 -6 15 1 29.7 3.3
 -6 15 1 27.8 4.4
 -5 -15 1 18 4.1
 5 -15 -1 18.5 2.6
 5 15 -1 14.3 2.5
 -5 15 1 19.5 2.8
 4 -15 -1 85.59 4.8
 -4 -15 1 80.99 6.6
 4 -15 -1 88.79 5.1
 4 15 -1 93.09 5.1
 -4 15 1 86.39 4.9
 3 -15 -1 10.5 2.4
 -3 -15 1 9.6 3.4
 3 -15 -1 11.7 1.8
 3 15 -1 9.6 2.1
 -3 15 1 9.8 2.2
 2 -15 -1 157.38 7.5
 -2 -15 1 160.78 8.5
 2 -15 -1 152.38 6.6
 2 15 -1 145.09 7
 -2 15 1 145.29 7
 1 -15 -1 35.7 2.3
 1 -15 -1 42.4 3.8
 -1 -15 1 30.9 3.8
 1 15 -1 36.2 2.9
 -1 15 1 36.1 3
 1 15 -1 35.6 1.6
 1 15 -1 35.7 1.7
 0 -15 -1 30.9 3.6
 0 -15 1 33.9 3.7
 0 15 1 39.1 2.6
 0 15 -1 37.6 2.6
 0 15 1 38.9 2.1
 0 15 1 38.7 3
 0 15 -1 36.5 2.9
 0 15 -1 38.3 2.1
 -1 -15 -1 48.8 4.8
 1 -15 1 41.9 4
 1 15 1 44.2 2
 -1 15 -1 49.6 3.1
 1 15 1 47.9 2.1
 -1 15 -1 45.2 3.3
 1 15 1 44.4 3.4
 -2 -15 -1 338.47 14.9
 2 -15 1 323.87 13.7
 -2 15 -1 318.07 13.1
 2 15 1 333.17 13.5
 -2 15 -1 324.97 13.6
 -3 -15 -1 52.89 5.3
 3 -15 1 58.79 4.3
 -3 15 -1 57.19 4.5
 -3 15 -1 57.09 3.6
 3 15 1 59.69 4
 4 -15 1 25.2 2.9
 -4 -15 -1 29 4.4
 4 15 1 21 2.7
 -4 15 -1 24.2 2.4
 -4 15 -1 28.2 3.7
 -5 -15 -1 15.9 4.3
 5 -15 1 13.1 2.6
 5 15 1 11.2 2.2
 -5 15 -1 8.6 3.2
 -5 15 -1 12.7 2.1
 -6 -15 -1 45.6 5.7
 6 -15 1 37.4 3.9
 6 15 1 43.8 4.1
 -6 15 -1 42.4 5
 7 -15 1 13.3 2.9
 -7 -15 -1 12.7 4.4
 7 15 1 13.8 3
 -7 15 -1 14.8 3.8
 -8 -15 -1 2.3 4
 -8 15 -1 9 3.8
 8 15 1 5.5 2.7
 -8 -16 1 16.7 5.2
 8 16 -1 11.1 3.1
 -8 16 1 11.1 4.1
 -7 -16 1 27.9 5.2
 7 16 -1 25.2 3.4
 -7 16 1 22.8 4.3
 -6 -16 1 14 4.3
 6 -16 -1 14.1 2.6
 -6 16 1 13.2 3.5
 -6 16 1 9.5 2.5
 6 16 -1 10.9 2.5
 5 -16 -1 62.19 4.5
 -5 -16 1 57.39 6.1
 5 16 -1 69.39 4.9
 -5 16 1 69.99 4.6
 -5 16 1 65.09 5.5
 4 -16 -1 32.7 3.4
 -4 -16 1 37.6 4.7
 4 16 -1 33.8 3.3
 -4 16 1 43.6 3.3
 -3 -16 1 85.59 6.7
 3 -16 -1 91.49 4.7
 3 -16 -1 92.29 5.5
 3 16 -1 84.19 5
 -3 16 1 86.79 5
 2 -16 -1 124.49 6.7
 2 -16 -1 128.09 5.7
 -2 -16 1 124.69 7.7
 2 16 -1 121.79 6.2
 -2 16 1 128.59 6.3
 -1 -16 1 167.28 9
 1 -16 -1 158.88 8.5
 1 16 -1 185.68 8
 -1 16 1 190.08 8
 -1 16 1 182.08 8
 1 16 -1 171.18 6.8
 1 16 -1 186.78 6.7
 0 -16 1 6 2.9
 0 -16 -1 10.2 2.7
 0 16 -1 8.5 1.5
 0 16 -1 8.2 1.1
 0 16 1 8.4 1.5
 0 16 1 6.5 1
 0 16 1 7.4 1.8
 0 16 -1 8.4 1.8
 -1 -16 -1 108.99 6.9
 1 -16 1 112.89 5.9
 -1 16 -1 90.39 4.9
 1 16 1 90.69 5
 -1 16 -1 87.59 4.9
 1 16 1 83.09 3.6
 1 16 1 94.79 3.7
 2 -16 1 9.2 2.4
 -2 -16 -1 12 3.4
 -2 16 -1 7.9 2.2
 -2 16 -1 9.4 1.7
 2 16 1 7.7 2
 -3 -16 -1 92.69 6.7
 3 -16 1 91.99 5.5
 3 16 1 74.09 4.9
 -3 16 -1 83.49 4.5
 -3 16 -1 74.99 5.1
 -4 -16 -1 0.1 3.1
 4 -16 1 1.3 2.1
 -4 16 -1 3.5 2.3
 4 16 1 1.3 1.7
 -4 16 -1 3.1 1.6
 -5 -16 -1 32.9 5
 5 -16 1 36 3.7
 -5 16 -1 29.8 2.8
 5 16 1 30.5 3.2
 -5 16 -1 29.6 4.3
 6 -16 1 7.5 2.5
 -6 -16 -1 3.9 3.9
 6 16 1 7.4 2.3
 -6 16 -1 3.1 2.9
 -7 -16 -1 22.8 5.2
 7 -16 1 22.9 3.5
 -7 16 -1 20.1 4.2
 7 16 1 22.5 3.3
 -8 -16 -1 3.5 4.9
 8 16 1 3.4 2.7
 -8 16 -1 9.3 4.4
 -8 -17 1 5.3 4.3
 8 17 -1 2.8 2.5
 -7 -17 1 5.2 4.1
 -7 17 1 8.2 3.5
 7 17 -1 4.9 2.7
 6 -17 -1 25.2 3.2
 -6 -17 1 21.9 4.7
 -6 17 1 28.2 4.5
 -6 17 1 20.6 3.1
 6 17 -1 28.2 3.4
 -5 -17 1 7.1 3.8
 5 -17 -1 9.7 2.5
 -5 17 1 12.1 3.1
 -5 17 1 10 2.3
 5 17 -1 10.1 2.4
 -4 -17 1 32.4 4.9
 4 -17 -1 35.5 3.6
 -4 17 1 44.5 4.3
 -4 17 1 47.5 3.8
 4 17 -1 50.19 4.1
 -3 -17 1 4.5 3.1
 3 -17 -1 8.1 2.4
 3 17 -1 6.6 1.9
 -3 17 1 6.4 2
 -2 -17 1 48.5 5.2
 2 -17 -1 60.39 4.6
 -2 17 1 73.09 4.6
 -2 17 1 73.89 4.2
 2 17 -1 69.49 4.3
 1 -17 -1 23.8 3.4
 -1 -17 1 23.9 3.6
 1 17 -1 18.4 2.4
 -1 17 1 16.3 2.3
 -1 17 1 19.9 2.4
 0 -17 -1 262.47 11.8
 0 -17 1 253.47 11.8
 0 17 1 257.07 11
 0 17 1 260.87 10.4
 0 17 -1 267.37 11
 0 17 -1 256.27 10.4
 1 -17 1 117.39 7.1
 -1 -17 -1 133.09 7.5
 -1 17 -1 119.49 6
 -1 17 -1 124.89 6
 1 17 1 115.79 6.1
 -2 -17 -1 49.5 5
 2 -17 1 47.4 4.1
 -2 17 -1 38.9 3.7
 -2 17 -1 46.9 3.4
 2 17 1 41.1 3.5
 -3 -17 -1 64.49 6
 3 -17 1 59.89 4.7
 -3 17 -1 56.99 3.7
 3 17 1 51.59 3.9
 -3 17 -1 54.79 4.6
 -4 -17 -1 109.59 8
 4 -17 1 116.99 6.5
 -4 17 -1 109.09 6.7
 -4 17 -1 110.79 5.6
 4 17 1 109.69 6.1
 -5 -17 -1 6.7 3.8
 5 -17 1 9.1 2.6
 -5 17 -1 10.8 2
 5 17 1 12.2 2.4
 -5 17 -1 10.3 3
 6 -17 1 0.7 2.2
 -6 -17 -1 5 4
 -6 17 -1 -1.5 2.5
 6 17 1 1.6 2.1
 7 -17 1 2.1 2.6
 -7 -17 -1 3.9 4.3
 7 17 1 2.7 2.6
 -7 17 -1 8.9 3.6
 -8 -17 -1 21.3 9.4
 8 17 1 15.6 3.2
 -7 -18 1 31.1 5.7
 7 18 -1 44.6 4.6
 -7 18 1 49 5.8
 -6 -18 1 13.7 4.8
 6 -18 -1 13.5 4.2
 -6 18 1 11.4 3.5
 6 18 -1 13.8 2.9
 5 -18 -1 2.9 2.1
 -5 -18 1 2.6 3.6
 5 18 -1 4.5 2.1
 -5 18 1 9.3 3.3
 -5 18 1 7.5 2.2
 -4 -18 1 14.3 4.4
 4 -18 -1 6.4 2.3
 -4 18 1 12.2 2.9
 -4 18 1 10.9 2.3
 4 18 -1 8.8 2.3
 -3 -18 1 105.39 7.6
 3 -18 -1 107.39 6.4
 3 18 -1 112.59 6.1
 -3 18 1 124.19 6.7
 -3 18 1 117.99 6.1
 2 -18 -1 31.8 3.6
 -2 -18 1 28.5 4.1
 2 18 -1 27.7 2.9
 -2 18 1 26.1 2.8
 -2 18 1 31.5 3.2
 -1 -18 1 8.8 2.9
 1 -18 -1 11.7 2.7
 -1 18 1 8.9 2
 1 18 -1 7.9 1.9
 -1 18 1 5.6 1.8
 0 -18 -1 126.59 7.2
 0 -18 1 123.39 7.2
 0 18 1 120.39 6.2
 0 18 1 124.29 5.6
 0 18 -1 123.79 5.6
 0 18 -1 125.99 6.3
 1 -18 1 1.3 2.3
 -1 -18 -1 2.9 2.7
 -1 18 -1 4.5 1.6
 1 18 1 2.9 1.8
 -1 18 -1 4.4 1.7
 -2 -18 -1 2.2 3.3
 2 -18 1 1.8 2.1
 -2 18 -1 3 1.6
 -2 18 -1 2.5 1.8
 2 18 1 2.3 1.7
 3 -18 1 31.1 3.7
 -3 -18 -1 30.1 4.5
 -3 18 -1 22.8 3.2
 3 18 1 27 3
 -3 18 -1 26.8 2.7
 -4 -18 -1 0.6 3.7
 4 -18 1 -1.2 1.8
 -4 18 -1 0.5 1.5
 -4 18 -1 -0.7 2.1
 4 18 1 1.3 1.8
 -5 -18 -1 3.9 4.1
 5 -18 1 3.8 2.5
 5 18 1 8.8 2.3
 -5 18 -1 4.6 2.7
 -5 18 -1 4.6 1.7
 -6 -18 -1 -1.1 4.2
 6 -18 1 -3.2 1.7
 6 18 1 1.1 2.1
 -6 18 -1 -2.1 2.6
 -7 -18 -1 28.8 5.7
 7 18 1 29.5 4
 -7 18 -1 28 4.6
 -7 -19 1 7.5 4.9
 7 19 -1 2.4 2.7
 -7 19 1 6.2 3.6
 -6 -19 1 10.3 4.4
 -6 19 1 14.5 3.7
 6 19 -1 10.5 2.7
 5 -19 -1 -2.2 1.8
 -5 -19 1 2.3 3.5
 5 19 -1 0.9 2
 -5 19 1 4.8 2.8
 -5 19 1 -0.9 1.9
 -4 -19 1 2 3.5
 4 -19 -1 3.2 2.1
 4 19 -1 5.7 2.1
 -4 19 1 6 2.8
 -4 19 1 6.7 2.2
 -3 -19 1 41.3 5.1
 3 -19 -1 45.1 4.2
 3 19 -1 38.4 3.6
 -3 19 1 37.4 3.9
 -3 19 1 38 3.4
 -2 -19 1 78.19 6.7
 2 -19 -1 80.19 5.3
 -2 19 1 75.49 4.6
 2 19 -1 79.99 4.8
 -2 19 1 81.49 5
 -1 -19 1 49.1 4.9
 1 -19 -1 50.39 4.9
 1 19 -1 52.19 3.7
 -1 19 1 47.1 3.9
 -1 19 1 50.69 3.5
 0 -19 -1 2.3 2.5
 0 -19 1 -0.5 2.3
 0 19 -1 2.1 1.8
 0 19 1 5.7 1.3
 0 19 1 1.1 1.6
 0 19 -1 4.5 1.3
 1 -19 1 38.2 4
 -1 -19 -1 37.9 4.6
 -1 19 -1 37.5 3.3
 -1 19 -1 38.6 3.3
 1 19 1 42.1 3.5
 -2 -19 -1 192.38 9.8
 2 -19 1 167.28 8.5
 -2 19 -1 168.28 7.8
 2 19 1 159.28 8
 -2 19 -1 166.68 8
 3 -19 1 140.39 7.7
 -3 -19 -1 155.78 9.3
 -3 19 -1 150.08 7
 -3 19 -1 143.89 7.7
 3 19 1 143.99 7.3
 -4 -19 -1 0.7 3.8
 4 -19 1 1.5 2
 -4 19 -1 5.6 2.7
 4 19 1 3.1 2
 -4 19 -1 0.2 1.6
 5 -19 1 -0.6 2.2
 -5 -19 -1 -2.6 3.9
 -5 19 -1 3 2.9
 5 19 1 1.1 1.9
 6 -19 1 42.7 4.7
 -6 -19 -1 65.49 7.4
 6 19 1 61.79 5.2
 -6 19 -1 65.59 6
 -7 -19 -1 15.6 5
 7 19 1 15.7 3.4
 -7 19 -1 14.3 4.3
 -7 -20 1 15.9 5.2
 7 20 -1 10.6 3.6
 -7 20 1 12.1 3.8
 -6 -20 1 32.8 5.7
 -6 20 1 27 4.6
 6 20 -1 27.9 3.8
 -5 -20 1 32.3 5.4
 -5 20 1 27.8 4
 5 20 -1 28.1 3.5
 -5 20 1 34.7 3.4
 -4 -20 1 9 3.8
 4 -20 -1 6.5 2.4
 -4 20 1 6.6 2.3
 -4 20 1 9.2 3
 4 20 -1 7 2.3
 -3 -20 1 72.59 6.5
 3 -20 -1 70.19 5.2
 -3 20 1 57.29 4.4
 -3 20 1 60.09 4.9
 3 20 -1 61.49 4.5
 -2 -20 1 150.48 9
 2 -20 -1 150.78 7.9
 -2 20 1 135.19 7.1
 2 20 -1 133.59 7
 -2 20 1 136.89 6.9
 1 -20 -1 99.99 6.4
 -1 -20 1 100.29 6.9
 -1 20 1 102.09 5.3
 -1 20 1 105.59 5.6
 1 20 -1 105.79 5.7
 0 -20 1 3.8 2.7
 0 -20 -1 0.1 2.5
 0 20 1 2.7 1.9
 0 20 -1 3.9 1.9
 -1 -20 -1 37.7 4.7
 1 -20 1 37.3 4.3
 -1 20 -1 37.5 3.4
 -1 20 -1 37.7 3.2
 1 20 1 30.1 3.2
 -2 -20 -1 50.89 5.3
 2 -20 1 45.1 4.5
 2 20 1 45 4.1
 -2 20 -1 41.7 3.3
 -2 20 -1 44.8 3.8
 -3 -20 -1 16.7 4.4
 3 -20 1 16.4 3.3
 -3 20 -1 20 2.5
 3 20 1 22.6 2.9
 -3 20 -1 21.2 3.1
 4 -20 1 6.4 2.4
 -4 -20 -1 6.5 4.2
 4 20 1 5.5 2.2
 -4 20 -1 6 2.8
 -4 20 -1 8.5 2.1
 5 -20 1 17.1 3.3
 -5 -20 -1 34.7 5.8
 -5 20 -1 35.5 4.3
 5 20 1 34 3.7
 6 -20 1 -1 2.3
 -6 -20 -1 15 4.8
 -6 20 -1 10 3.4
 6 20 1 9.8 2.8
 7 20 1 11.2 3.1
 -7 20 -1 11.8 3.7
 -6 -21 1 13.4 5.3
 -6 21 1 15.2 4
 6 21 -1 17.6 3.3
 -5 -21 1 14.2 4.6
 -5 21 1 15.8 3.4
 5 21 -1 14.9 3.1
 -5 21 1 16.9 2.8
 -4 -21 1 38.8 5.5
 4 -21 -1 42 4
 4 21 -1 42.6 4.1
 -4 21 1 52.69 4.7
 -4 21 1 47.3 4.1
 3 -21 -1 8.8 2.9
 -3 -21 1 4.1 3.4
 -3 21 1 6.8 2.2
 3 21 -1 8.5 2.3
 -3 21 1 9.3 2.4
 -2 -21 1 13 4
 2 -21 -1 13.7 3.1
 -2 21 1 6.6 2.2
 2 21 -1 9.8 2.2
 -2 21 1 9.7 2.1
 -1 -21 1 28.6 4.1
 1 -21 -1 23.7 3.5
 1 21 -1 25 2.9
 -1 21 1 26.3 2.9
 0 -21 1 126.19 7.6
 0 -21 -1 127.09 7.5
 0 21 -1 122.09 6.5
 0 21 1 122.29 6.5
 -1 -21 -1 67.39 6.3
 1 -21 1 63.59 5.3
 -1 21 -1 60.29 4.1
 1 21 1 60.89 4.3
 2 -21 1 7.5 2.6
 -2 -21 -1 7.6 3.4
 -2 21 -1 9.8 2.4
 -2 21 -1 11.9 2.2
 2 21 1 10.3 2.4
 3 -21 1 2.4 2.6
 -3 -21 -1 4.9 3.6
 3 21 1 -1.1 1.8
 -3 21 -1 0.4 2.2
 -3 21 -1 0.7 1.7
 -4 -21 -1 91.59 8
 4 -21 1 95.29 6.4
 -4 21 -1 92.79 6.6
 4 21 1 95.49 6
 -4 21 -1 100.89 5.4
 -5 -21 -1 51.49 6.5
 5 21 1 46.9 4.4
 -5 21 -1 45.5 5.1
 -6 -21 -1 3.9 4.4
 6 21 1 6.2 2.7
 -6 21 -1 8 3.6
 -6 -22 1 13.4 4.9
 6 22 -1 9.3 2.9
 -6 22 1 10.3 3.3
 -5 -22 1 45.5 6.5
 -5 22 1 29.5 4.2
 -5 22 1 29.5 4.7
 5 22 -1 33.4 4.1
 4 -22 -1 16.2 3.1
 -4 -22 1 12.7 4.7
 -4 22 1 14.9 2.6
 -4 22 1 18.5 3.4
 4 22 -1 18.6 3
 3 -22 -1 78.49 5.9
 -3 -22 1 85.69 7.7
 -3 22 1 79.39 5
 -3 22 1 90.09 5.7
 3 22 -1 79.69 5.4
 -2 -22 1 32.6 4.9
 2 -22 -1 35.5 4.2
 -2 22 1 32.9 3.4
 -2 22 1 34.8 3.5
 2 22 -1 32.3 3.5
 1 -22 -1 33.9 4
 -1 -22 1 29.8 4.2
 -1 22 1 26.5 3
 1 22 -1 21.8 2.9
 0 -22 -1 9.3 3
 0 -22 1 5.7 3
 0 22 -1 10.1 2.3
 0 22 1 9.6 2.4
 -1 -22 -1 24.2 4.4
 1 -22 1 24.1 3.9
 -1 22 -1 39.3 3.5
 1 22 1 32 3.3
 2 -22 1 20.8 3.5
 -2 -22 -1 30.5 4.6
 2 22 1 27.1 3.2
 -2 22 -1 24.7 2.9
 -2 22 -1 25.6 3.1
 3 -22 1 37.1 4.3
 -3 -22 -1 34.8 5.2
 3 22 1 28.9 3.4
 -3 22 -1 30.5 3.6
 -3 22 -1 34.6 3.3
 4 -22 1 10.7 2.9
 -4 -22 -1 8.8 4.3
 4 22 1 9.9 2.6
 -4 22 -1 17.2 3.3
 -4 22 -1 13.3 2.3
 5 -22 1 3.2 2.5
 -5 -22 -1 4.1 4.4
 -5 22 -1 7.4 3.4
 5 22 1 5.3 2.7
 -6 -22 -1 5.2 4.7
 -6 22 -1 6.9 3.2
 6 22 1 4.3 2.6
 -6 23 1 22.8 4.1
 -5 -23 1 -1.4 4
 5 23 -1 2.7 2.4
 -5 23 1 2.4 2.9
 -4 -23 1 21.4 4.9
 4 -23 -1 30.4 3.9
 4 23 -1 27.9 3.8
 -4 23 1 27.3 3.3
 -4 23 1 25.9 3.8
 3 -23 -1 15 3.2
 -3 -23 1 8.4 3.8
 -3 23 1 12.1 2.7
 -3 23 1 14.4 2.5
 3 23 -1 14.2 2.8
 2 -23 -1 78.09 6
 -2 -23 1 80.89 6.8
 -2 23 1 77.09 4.9
 2 23 -1 67.69 5
 1 -23 -1 19 3.8
 -1 -23 1 22.9 4.1
 -1 23 1 21.8 2.9
 1 23 -1 23.3 3.1
 0 -23 -1 1.7 2.8
 0 -23 1 2.7 2.9
 0 23 1 3.3 2
 0 23 -1 5.8 2.1
 -1 -23 -1 31.8 4.8
 1 -23 1 35.6 4.3
 1 23 1 32.9 3.5
 -1 23 -1 29.7 3.1
 -2 -23 -1 83.69 7.1
 2 -23 1 80.49 6
 2 23 1 73.19 5.2
 -2 23 -1 82.59 5
 -3 -23 -1 32.2 5.5
 3 -23 1 32.8 4.1
 -3 23 -1 32.3 3.2
 -3 23 -1 30.4 3.7
 3 23 1 34 3.8
 4 -23 1 5.1 2.8
 -4 -23 -1 3.1 4
 4 23 1 3.5 2.3
 -4 23 -1 8.2 2.9
 5 -23 1 3.6 2.5
 -5 -23 -1 5.5 4.5
 5 23 1 4.2 2.5
 -5 23 -1 7.5 3.4
 -6 23 -1 40 5
 -6 24 1 12.5 3.3
 -5 -24 1 23.9 5.3
 5 24 -1 25.3 3.7
 -5 24 1 31.9 4.4
 4 -24 -1 22.2 3.6
 -4 -24 1 16.2 4.7
 -4 24 1 23.6 3.3
 -4 24 1 29.4 3.9
 4 24 -1 21.3 3.4
 3 -24 -1 30.9 3.9
 -3 -24 1 21.9 4.7
 -3 24 1 19.6 3
 3 24 -1 23.2 3.5
 -2 -24 1 16.7 4.2
 2 -24 -1 18.8 3.4
 2 24 -1 17.6 2.8
 -2 24 1 17.1 2.8
 -1 -24 1 28.2 4.4
 1 -24 -1 24.2 4.2
 -1 24 1 30.2 3.3
 1 24 -1 29.5 3.3
 0 -24 -1 20.1 4.1
 0 -24 1 16.4 3.7
 0 24 1 25.2 3.3
 0 24 -1 20.1 3
 1 -24 1 26.5 3.9
 -1 -24 -1 24.5 4.5
 1 24 1 16.2 2.8
 -1 24 -1 18.1 2.7
 -2 -24 -1 6.8 3.7
 2 -24 1 7.6 2.9
 2 24 1 5.8 2.2
 -2 24 -1 5.4 2.1
 3 -24 1 8.2 3.2
 -3 -24 -1 7.2 4
 -3 24 -1 5.4 2.1
 3 24 1 6.9 2.4
 4 -24 1 5.6 3
 -4 -24 -1 6.4 4.7
 4 24 1 9.1 2.7
 -4 24 -1 7.5 2.9
 5 -24 1 17 3.4
 -5 -24 -1 7.6 5.3
 -5 24 -1 16.9 3.7
 5 24 1 14.4 3.2
 -6 24 -1 15.3 3.9
 4 -25 -1 11.7 3.1
 -4 -25 1 8.2 4.8
 -4 25 1 10.5 2.7
 4 25 -1 10.4 2.9
 -3 -25 1 -1.3 3.5
 3 -25 -1 2 2.8
 3 25 -1 3.3 2.5
 -3 25 1 2.7 2.2
 2 -25 -1 0 2.8
 -2 -25 1 -4.8 3
 2 25 -1 0.6 2.3
 -2 25 1 -1.1 1.8
 1 -25 -1 6.6 3.4
 -1 -25 1 5.7 3.3
 -1 25 1 -1.3 1.8
 1 25 -1 2.2 2
 0 -25 1 21 4.1
 0 -25 -1 22 4
 0 25 1 22.1 3.1
 0 25 -1 24.6 3.1
 1 -25 1 9.1 3.2
 -1 -25 -1 6.6 3.8
 -1 25 -1 8.3 2.3
 1 25 1 9.8 2.5
 -2 -25 -1 2 3.8
 2 -25 1 -0.2 2.6
 2 25 1 -0.2 1.9
 -2 25 -1 1.6 2
 3 -25 1 26.8 4
 -3 -25 -1 18 4.7
 -3 25 -1 22.6 2.9
 3 25 1 26.7 3.5
 4 -25 1 32.9 4.2
 -4 -25 -1 26.3 5.5
 4 25 1 26.5 3.8
 5 -25 1 5.4 2.8
 -3 -26 1 12.1 4.4
 3 -26 -1 14.9 3.6
 3 26 -1 16.4 3.1
 -3 26 1 21.6 3.2
 -2 -26 1 8.5 3.8
 2 -26 -1 2.9 2.7
 -2 26 1 7.1 2.3
 2 26 -1 7.8 2.5
 -1 -26 1 9.9 3.8
 1 -26 -1 13.1 3.8
 1 26 -1 10.7 2.5
 -1 26 1 9.2 2.4
 0 -26 1 16 3.9
 0 -26 -1 21.6 4.4
 0 26 -1 23.8 3.1
 0 26 1 25.3 3.4
 -1 -26 -1 8.8 3.6
 1 -26 1 4.5 3.4
 1 26 1 9.2 2.6
 -1 26 -1 14.2 2.6
 -2 -26 -1 0.9 4
 2 -26 1 0.7 2.7
 -2 26 -1 1.6 2.1
 2 26 1 4.3 2.3
 3 -26 1 13.5 3.4
 -3 -26 -1 14.8 4.5
 -3 26 -1 7.5 2.4
 3 26 1 9.8 2.8
 4 -26 1 3.4 3
 3 -27 -1 29.5 4.4
 -3 27 1 18.9 3
 3 27 -1 25.5 3.7
 2 -27 -1 17.1 4
 -2 -27 1 13.8 4.7
 2 27 -1 17 3.2
 -2 27 1 18.6 3.2
 -1 -27 1 6 3.7
 1 -27 -1 3.4 3.4
 -1 27 1 7.9 2.4
 1 27 -1 7.2 2.6
 0 -27 1 2.9 3.6
 0 -27 -1 0.4 3.2
 0 27 -1 3.8 2.1
 0 27 1 2.6 2.2
 1 -27 1 13.4 4
 -1 -27 -1 16.2 4.2
 -1 27 -1 21.8 3.2
 1 27 1 18 3.1
 -2 -27 -1 17.3 4.6
 2 -27 1 21.5 4.3
 2 27 1 19.8 3.2
 -2 27 -1 22.5 3.1
 -3 -27 -1 39 6.9
 3 -27 1 54.79 5.7
 3 27 1 59.39 6
 4 -27 1 3.3 3
 3 -28 -1 13.5 3.7
 -3 28 1 17.5 3.1
 2 -28 -1 51.29 5.6
 -2 28 1 49.6 4.7
 2 28 -1 49.1 4.7
 1 -28 -1 33 4.8
 -1 -28 1 30 5.4
 -1 28 1 37.1 3.9
 1 28 -1 46.7 4.5
 0 -28 -1 15.6 4.3
 0 -28 1 14.1 4.3
 0 28 -1 12 2.9
 0 28 1 9.7 2.7
 -1 -28 -1 27.6 4.9
 1 -28 1 24.3 4.3
 1 28 1 22.1 3.3
 -1 28 -1 23.1 3.2
 -2 -28 -1 34.2 6.2
 2 -28 1 38.4 5
 -2 28 -1 38.7 3.9
 2 28 1 29.5 6
 3 -28 1 6 3.2
 -3 29 1 3.7 3.6
 2 -29 -1 8.9 3.7
 -2 29 1 8.8 2.6
 1 -29 -1 9.4 3.6
 1 29 -1 18.5 3.9
 -1 29 1 16.6 3.2
 0 -29 -1 24.8 5.4
 0 29 1 29.1 3.7
 0 29 -1 30.9 3.8
 -1 29 -1 31.5 3.7
 -2 29 -1 4.2 2.3
 -10 0 2 11.5 3.8
 -9 0 2 4.5 3.6
 -9 0 2 -4.5 2.6
 -8 0 2 -1.4 3
 -8 0 2 5.4 3.1
 7 0 -2 19.2 2.4
 -7 0 2 21.2 3.6
 -6 0 2 22.1 3.5
 6 0 -2 24.5 2.4
 6 0 -2 25.9 2.5
 -5 0 2 19.5 3
 5 0 -2 21.8 2.1
 5 0 -2 23.2 2.3
 4 0 -2 8 1.2
 4 0 -2 4 1.2
 -4 0 2 6.1 2
 -3 0 2 21.5 1.5
 3 0 -2 21.7 1.9
 -3 0 2 20.1 2.5
 3 0 -2 20.8 1.5
 -2 0 2 275.47 11.1
 2 0 -2 272.27 10.4
 2 0 -2 270.37 10.6
 -2 0 2 287.17 10.6
 -2 0 2 282.77 10.4
 -2 0 2 279.77 10.6
 -1 0 2 4.2 1
 -1 0 2 6.8 0.6
 -1 0 2 6.4 0.7
 1 0 -2 5 0.6
 1 0 -2 5 0.5
 0 0 -2 665.53 24.7
 0 0 -2 663.93 24.7
 0 0 -2 685.43 24.6
 0 0 2 663.83 24.6
 0 0 2 675.93 24.7
 1 0 2 170.58 6.6
 1 0 2 168.88 6.3
 -1 0 -2 170.28 6.7
 1 0 2 173.58 6.7
 -1 0 -2 171.68 6.4
 2 0 2 236.48 9.4
 -2 0 -2 243.38 9.4
 -2 0 -2 233.68 9.5
 2 0 2 248.58 9.7
 -2 0 -2 238.28 9
 2 0 2 240.78 9
 -3 0 -2 15.6 1.2
 -3 0 -2 16.8 2.1
 3 0 2 17.6 1.8
 3 0 2 14.3 1.3
 -4 0 -2 249.38 9.8
 4 0 2 240.58 9.6
 -4 0 -2 255.47 10.6
 4 0 2 246.18 10.1
 5 0 2 18.1 2.2
 -5 0 -2 18.8 2.9
 -6 0 -2 2.4 2.5
 6 0 2 -0.1 1.6
 -6 0 -2 1.2 2.3
 -7 0 -2 26 3.8
 7 0 2 25.3 3
 -7 0 -2 27.1 3.4
 -8 0 -2 5.6 2.8
 8 0 2 6.1 2.1
 9 0 2 1.4 2.3
 -9 0 -2 3.7 3.5
 -10 0 -2 5 3.1
 -10 -1 2 7.5 3.6
 -10 1 2 11.5 3.7
 -9 -1 2 6.5 3.4
 -9 -1 2 1.8 3.1
 -9 1 2 5.6 3.6
 -9 1 2 2.2 3.3
 -8 -1 2 5.9 3.2
 -8 -1 2 4.4 3.1
 -8 -1 2 10.4 3.7
 -8 1 2 6.4 3
 -7 -1 2 78.29 6
 7 -1 -2 74.29 4.5
 7 -1 -2 74.59 4.8
 -7 -1 2 74.29 5.9
 -7 1 2 77.39 5.8
 7 1 -2 87.19 4.6
 6 -1 -2 41.2 3.2
 6 -1 -2 40.1 3
 -6 -1 2 41.1 4.5
 -6 1 2 37.2 4
 6 1 -2 39 3
 -5 -1 2 4.6 2.5
 5 -1 -2 5.3 1.3
 5 -1 -2 5.7 1.7
 5 1 -2 5.7 1.4
 -5 1 2 7.5 2.5
 5 1 -2 5.4 1.4
 4 -1 -2 329.77 12.8
 4 -1 -2 332.67 12.6
 4 1 -2 317.77 12.7
 4 1 -2 318.97 12.6
 -4 1 2 334.17 13.5
 3 -1 -2 431.66 16.8
 3 -1 -2 424.46 17
 -3 -1 2 451.55 16.9
 -3 1 2 462.95 17.6
 3 1 -2 466.15 17
 -3 1 2 463.45 16.9
 3 1 -2 448.26 17
 -2 -1 2 689.13 25.5
 2 -1 -2 679.03 25.4
 2 -1 -2 672.33 25.7
 -2 -1 2 703.03 25.7
 -2 -1 2 683.83 25.8
 -2 -1 2 693.53 25.6
 2 1 -2 693.13 25.7
 2 1 -2 694.03 25.6
 -2 1 2 688.03 25.5
 -2 1 2 696.13 25.7
 -2 1 2 706.63 25.7
 -2 1 2 695.03 26.1
 -1 -1 2 1449.65 50.99
 1 -1 -2 1430.36 50.69
 -1 -1 2 1422.76 51.39
 -1 1 2 1371.76 50.99
 1 1 -2 1323.37 50.69
 1 1 -2 1410.46 50.69
 1 1 -2 1291.67 50.79
 0 -1 2 280.07 10.6
 0 -1 2 280.47 10.6
 0 -1 2 285.77 10.7
 0 -1 -2 280.07 10.6
 0 -1 -2 280.57 10.7
 0 -1 -2 284.97 10.6
 0 1 -2 276.27 10.7
 0 1 2 280.97 10.7
 0 1 2 285.37 10.7
 0 1 -2 287.57 10.7
 0 1 2 285.27 10.6
 -1 -1 -2 1249.28 48.7
 -1 -1 -2 1276.37 48.8
 1 -1 2 1345.37 48.8
 1 1 2 1386.06 48.8
 1 1 2 1368.96 48.8
 1 1 2 1320.17 49.2
 -1 1 -2 1358.76 48.9
 -2 -1 -2 453.55 17.2
 -2 -1 -2 463.15 16.8
 -2 -1 -2 481.35 17.1
 2 -1 2 440.16 16.6
 2 -1 2 453.75 17.1
 2 1 2 449.16 16.7
 -2 1 -2 457.85 17.1
 2 1 2 450.65 17.2
 -2 1 -2 447.86 16.6
 -2 1 -2 439.06 17.3
 2 1 2 433.76 17
 -3 -1 -2 703.73 26
 -3 -1 -2 707.03 25.5
 3 -1 2 703.13 25.8
 3 -1 2 690.93 25.4
 3 1 2 674.53 25.8
 -3 1 -2 661.53 26.1
 3 1 2 675.73 25.4
 -3 1 -2 677.93 25.3
 4 -1 2 11.7 1.8
 -4 -1 -2 13.8 2
 -4 1 -2 10.8 2.3
 4 1 2 11.7 1.7
 -4 1 -2 12.3 1.2
 4 1 2 11.9 1.3
 -4 1 -2 12.2 1.9
 -5 -1 -2 8.2 2.4
 5 -1 2 7.1 1.7
 5 1 2 6.8 1.3
 -5 1 -2 6.3 2.3
 5 1 2 7.3 1.9
 -5 1 -2 8.8 2.2
 6 -1 2 21.6 2.6
 -6 -1 -2 22.1 3.3
 -6 1 -2 30.2 3.2
 -6 1 -2 23.7 3.4
 6 1 2 21.3 2.8
 -7 -1 -2 39.5 4.3
 7 -1 2 35.5 3.4
 -7 -1 -2 39.5 4
 7 1 2 38.3 3.4
 -7 1 -2 37.3 3.8
 -7 1 -2 37.2 4.2
 -8 -1 -2 11.4 3.4
 -8 -1 -2 12.4 3.3
 8 -1 2 10.5 2.5
 -8 1 -2 10 3.4
 8 1 2 11.6 2.4
 9 -1 2 13.2 2.9
 -9 -1 -2 16.8 3.6
 -9 1 -2 6.7 3.4
 9 1 2 15.2 2.8
 -10 -1 -2 10.7 4.4
 -10 -1 -2 5.5 3.4
 -10 1 -2 8.2 3.9
 -10 -2 2 9 3.2
 -10 2 2 8.5 3.9
 -9 -2 2 20.2 4.6
 -9 -2 2 16.1 3.9
 -9 2 2 20.7 4.4
 -9 2 2 16.6 4
 8 -2 -2 22.8 2.7
 -8 -2 2 27.3 4.4
 -8 -2 2 22 3.9
 -8 -2 2 27.6 4.5
 -8 2 2 30.8 4.3
 -7 -2 2 1.1 3.1
 7 -2 -2 1.3 1.5
 7 -2 -2 -0.8 1.5
 -7 -2 2 0.4 2.6
 -7 2 2 4 2.9
 7 2 -2 0.8 1.4
 6 -2 -2 26.6 2.7
 6 -2 -2 28.1 2.6
 -6 -2 2 26.2 3.8
 -6 -2 2 26.9 3.7
 -6 2 2 42 4.2
 6 2 -2 34.3 2.7
 -5 -2 2 93.99 5.7
 5 -2 -2 104.59 4.7
 5 -2 -2 97.69 4.9
 5 2 -2 100.29 4.8
 5 2 -2 94.19 4.7
 -5 2 2 102.19 5.8
 -4 -2 2 84.59 5
 4 -2 -2 89.69 4.1
 4 -2 -2 85.99 4.3
 -4 2 2 93.49 5.1
 4 2 -2 98.89 4.3
 4 2 -2 91.99 4.3
 -3 -2 2 37.1 2.1
 -3 -2 2 34.5 2.2
 -3 -2 2 33 3
 3 -2 -2 33.1 2
 3 -2 -2 36.4 2.3
 3 2 -2 35 2
 -3 2 2 30.8 2.8
 3 2 -2 35.7 2.3
 -3 2 2 35.8 2
 -2 -2 2 574.94 22.2
 2 -2 -2 592.34 22.4
 -2 -2 2 579.34 21.8
 2 -2 -2 569.34 21.9
 -2 -2 2 594.74 22
 -2 -2 2 593.04 21.8
 2 -2 -2 582.54 21.7
 -2 2 2 603.64 22
 2 2 -2 591.64 21.8
 -2 2 2 579.24 22.3
 -2 2 2 611.94 21.7
 2 2 -2 593.24 22
 1 -2 -2 91.79 3.7
 1 -2 -2 90.19 3.4
 -1 -2 2 94.79 3.6
 -1 -2 2 88.99 3.9
 1 -2 -2 91.89 4
 1 2 -2 94.59 3.9
 1 2 -2 89.39 3.6
 1 2 -2 89.09 3.7
 -1 2 2 93.19 4.1
 -1 2 2 90.99 3.5
 0 -2 2 50.29 2.1
 0 -2 -2 51.89 2.2
 0 -2 -2 52.09 2.1
 0 -2 2 49.2 2.3
 0 -2 -2 52.89 2.3
 0 -2 2 52.99 2.2
 0 2 -2 55.19 2.3
 0 2 2 53.69 2.3
 0 2 2 52.59 2.1
 0 2 2 53.59 2.2
 0 2 -2 52.99 2.1
 0 2 -2 51.89 2.2
 -1 -2 -2 5.1 0.8
 -1 -2 -2 6.4 0.7
 1 -2 2 2.3 0.6
 1 -2 2 5 0.8
 -1 -2 -2 5 0.7
 1 2 2 5.4 0.8
 -1 2 -2 4.2 1
 1 2 2 5.7 0.6
 1 2 2 5.5 0.7
 -2 -2 -2 139.49 5.1
 2 -2 2 141.89 5.1
 2 2 2 114.49 5
 -2 2 -2 112.29 4.5
 2 2 2 116.89 5.2
 -2 2 -2 109.59 5.4
 -2 2 -2 114.79 4.9
 -2 2 -2 113.29 5
 -2 2 -2 113.79 4.7
 2 2 2 109.59 4.7
 -3 -2 -2 29.6 2.5
 -3 -2 -2 28.8 1.8
 3 -2 2 31.1 2.3
 -3 2 -2 29.7 2.8
 -3 2 -2 30.1 1.6
 3 2 2 29.4 2.3
 -3 2 -2 28.5 2.2
 3 2 2 29 1.8
 4 -2 2 221.48 8.5
 -4 -2 -2 214.78 8.8
 -4 2 -2 192.88 8.3
 -4 2 -2 197.98 9
 4 2 2 197.48 8.5
 4 2 2 194.98 8
 -4 2 -2 191.38 7.8
 -5 -2 -2 11.6 2.4
 5 -2 2 8.5 2
 5 2 2 10 1.5
 5 2 2 9.3 1.9
 -5 2 -2 14.6 3
 -5 2 -2 7.6 2.1
 6 -2 2 214.28 9.3
 -6 -2 -2 219.48 9.9
 6 2 2 206.68 9.2
 6 2 2 203.38 8.6
 -6 2 -2 196.08 10
 -6 2 -2 203.58 9.3
 -7 -2 -2 41.8 4.3
 -7 -2 -2 43.3 4.3
 7 -2 2 38.4 3.7
 -7 2 -2 41.2 4.4
 7 2 2 42.9 3.8
 -7 2 -2 42.4 3.9
 -8 -2 -2 3 2.9
 8 -2 2 4.3 2.2
 -8 -2 -2 7.1 2.9
 8 2 2 -0.6 2.1
 -8 2 -2 -1.6 2.7
 -9 -2 -2 9.2 3.3
 9 -2 2 2.8 2.4
 -9 2 -2 10.1 3.5
 -10 -2 -2 9.3 4
 -10 -2 -2 11.6 3.7
 -10 2 -2 9 3.7
 -10 3 2 3.7 3.3
 -9 -3 2 4.9 3.5
 -9 -3 2 4 3.1
 -9 -3 2 9 4.1
 -9 3 2 7.3 3.5
 8 -3 -2 8.9 2.1
 -8 -3 2 8.8 3.4
 -8 -3 2 12.9 3.9
 -8 -3 2 12.1 3.2
 -8 3 2 9.3 3.4
 -7 -3 2 27.6 4
 -7 -3 2 28.2 4.4
 7 -3 -2 28.2 2.6
 7 -3 -2 27.4 2.9
 7 3 -2 25.8 2.6
 -7 3 2 23.9 3.7
 -6 -3 2 147.49 8.1
 6 -3 -2 144.29 6.5
 6 -3 -2 146.79 6.9
 6 3 -2 137.39 6.6
 -6 3 2 142.89 7.6
 5 -3 -2 115.99 5.7
 5 -3 -2 112.49 5.3
 -5 -3 2 103.59 6.6
 5 3 -2 130.69 5.4
 -5 3 2 114.29 6.6
 5 3 -2 127.49 5.6
 4 -3 -2 109.19 5.3
 4 -3 -2 115.69 5
 -4 -3 2 119.49 6.1
 4 3 -2 115.79 5.3
 4 3 -2 118.49 5.1
 -4 3 2 124.59 6
 -3 -3 2 192.68 8.2
 -3 -3 2 189.48 7.5
 3 -3 -2 178.58 7.7
 -3 -3 2 194.18 7.8
 3 -3 -2 183.58 7.4
 3 3 -2 188.78 7.7
 -3 3 2 193.68 7.5
 -3 3 2 196.58 8.4
 3 3 -2 193.38 7.5
 2 -3 -2 583.84 22.1
 2 -3 -2 583.24 21.8
 -2 -3 2 572.24 22.4
 2 -3 -2 582.84 22.4
 -2 -3 2 607.24 21.9
 -2 -3 2 625.84 22.1
 -2 3 2 584.54 22.4
 2 3 -2 584.74 21.9
 -2 3 2 605.14 21.8
 2 3 -2 595.84 22.5
 2 3 -2 578.94 22.1
 1 -3 -2 2065.19 75.89
 1 -3 -2 2036 75.79
 1 -3 -2 2033 75.89
 -1 -3 2 1956.6 75.69
 -1 -3 2 2020.4 75.49
 -1 -3 2 2044.4 75.89
 -1 3 2 2130.99 75.99
 1 3 -2 2093.29 76.09
 -1 3 2 2073.59 75.99
 -1 3 2 2088.89 75.79
 1 3 -2 2113.99 75.79
 1 3 -2 2118.39 75.49
 0 -3 2 197.88 7.5
 0 -3 2 192.68 7.4
 0 -3 2 194.48 7.3
 0 -3 -2 187.28 7.3
 0 -3 -2 196.08 7.5
 0 -3 -2 197.48 7.5
 0 3 -2 192.88 7.5
 0 3 -2 188.68 7.3
 0 3 2 198.68 7.3
 0 3 -2 190.68 7.4
 0 3 2 190.88 7.5
 1 -3 2 1738.63 62.39
 1 -3 2 1730.73 62.39
 -1 -3 -2 1755.72 62.29
 -1 -3 -2 1756.72 62.39
 -1 -3 -2 1710.53 62.39
 1 -3 2 1778.42 62.59
 -1 3 -2 1622.94 62.39
 -1 3 -2 1647.94 62.49
 1 3 2 1697.53 62.69
 1 3 2 1592.74 62.29
 -1 3 -2 1682.33 62.39
 -2 -3 -2 118.39 4.8
 2 -3 2 112.09 5.1
 -2 -3 -2 114.69 5
 -2 3 -2 117.89 4.5
 -2 3 -2 117.59 4.7
 -2 3 -2 120.89 5.4
 2 3 2 120.39 5.1
 2 3 2 112.59 5
 -2 3 -2 126.29 5.1
 2 3 2 114.19 4.8
 -3 -3 -2 110.39 4.7
 -3 -3 -2 110.69 4.7
 -3 -3 -2 110.09 5.2
 3 -3 2 106.89 5
 -3 3 -2 113.69 4.9
 -3 3 -2 117.79 4.5
 -3 3 -2 111.49 5.7
 3 3 2 118.89 5.2
 3 3 2 112.79 4.8
 4 -3 2 33.5 2.5
 -4 -3 -2 31.4 2.9
 4 3 2 30.5 2.7
 4 3 2 32.1 2.2
 -4 3 -2 32.5 2.7
 -4 3 -2 32.3 3.2
 -4 3 -2 32.5 1.8
 -5 -3 -2 174.38 7.8
 5 -3 2 172.48 7.4
 -5 3 -2 157.78 8.4
 -5 3 -2 154.28 7.3
 5 3 2 164.48 7.4
 5 3 2 158.18 6.9
 -6 -3 -2 25.6 3.2
 6 -3 2 23.9 2.7
 6 3 2 27 2.5
 6 3 2 22.9 2.7
 -6 3 -2 22.3 2.9
 -6 3 -2 24.1 3.6
 -7 -3 -2 72.19 5.1
 7 -3 2 72.99 4.7
 -7 3 -2 71.49 5.7
 7 3 2 63.19 4.5
 -7 3 -2 70.79 4.7
 -8 -3 -2 5.3 2.5
 -8 -3 -2 5 3
 8 -3 2 3.4 1.9
 -8 3 -2 3.5 3.1
 -9 -3 -2 34.5 4.6
 -9 -3 -2 29.1 5.5
 9 -3 2 42.7 4.1
 -9 3 -2 34 4.9
 -10 -3 -2 11.3 4.4
 -9 -4 2 9.5 3.7
 -9 -4 2 12.2 4.2
 -9 -4 2 7.2 3.2
 -9 4 2 5.1 3.5
 -8 -4 2 12.8 3.8
 -8 -4 2 15 3.3
 8 -4 -2 16.4 2.6
 -8 -4 2 19.7 4.3
 -8 4 2 21.5 3.8
 -7 -4 2 11.6 3.3
 7 -4 -2 7.5 1.8
 7 -4 -2 9.9 2.1
 -7 -4 2 4.1 3
 -7 4 2 9.3 2.7
 7 4 -2 9.2 1.9
 6 -4 -2 39.6 3.4
 -6 -4 2 44.6 4.5
 6 -4 -2 43.2 3.1
 6 4 -2 45.5 3.1
 6 4 -2 46.6 3.3
 -6 4 2 53.79 4.7
 5 -4 -2 50.59 3
 5 -4 -2 43.5 3.2
 -5 -4 2 39.9 4.1
 5 4 -2 43.7 2.9
 -5 4 2 46.5 4.4
 5 4 -2 42.1 3.1
 4 -4 -2 15.1 1.7
 4 -4 -2 16.7 1.5
 -4 -4 2 11.5 2.3
 4 4 -2 8 1.5
 4 4 -2 10.3 1.4
 -4 4 2 7.6 2.3
 -3 -4 2 67.49 3
 3 -4 -2 67.89 3.3
 3 -4 -2 65.99 3.1
 -3 -4 2 58.39 4.2
 3 4 -2 66.49 3.4
 -3 4 2 69.49 4.3
 3 4 -2 62.69 3
 -3 4 2 69.69 3.1
 -2 -4 2 198.98 7
 2 -4 -2 191.48 7.8
 -2 -4 2 182.78 7.7
 2 -4 -2 187.98 7.3
 2 -4 -2 193.28 7
 2 4 -2 172.18 7.2
 2 4 -2 173.18 7
 -2 4 2 177.18 7
 2 4 -2 169.58 7.8
 -2 4 2 171.28 7.6
 -1 -4 2 684.63 25.5
 1 -4 -2 691.53 25.9
 -1 -4 2 678.93 25.9
 1 -4 -2 686.43 25.5
 1 -4 -2 683.73 25.5
 -1 -4 2 686.23 25.4
 -1 4 2 677.83 25.8
 -1 4 2 705.83 25.5
 -1 4 2 704.93 25.5
 1 4 -2 688.03 25.9
 1 4 -2 703.03 25.6
 1 4 -2 691.23 25.4
 0 -4 2 24.5 1.9
 0 -4 -2 26.7 1.9
 0 -4 2 29.5 1.4
 0 -4 -2 19.2 1.5
 0 -4 2 26 1.6
 0 -4 -2 27.1 1.3
 0 4 2 26.3 2
 0 4 -2 21.7 1.8
 0 4 -2 25.7 1.6
 0 4 2 26.5 1.4
 0 4 -2 25.3 1.4
 0 4 2 27.2 1.8
 -1 -4 -2 636.34 24
 1 -4 2 650.53 23.8
 -1 -4 -2 619.44 23.3
 -1 -4 -2 630.64 23.6
 1 -4 2 631.64 23.6
 -1 -4 -2 651.43 23.6
 1 -4 2 644.04 23.3
 1 4 2 639.34 23.4
 -1 4 -2 626.44 23.7
 1 4 2 626.04 23.6
 -1 4 -2 622.84 23.6
 -1 4 -2 628.34 23.3
 -2 4 -2 17.7 1.7
 2 4 2 17.6 1.4
 -2 4 -2 12.5 1.9
 2 4 2 14.5 1.5
 2 4 2 18.7 1.7
 -2 4 -2 16.1 1.3
 3 -4 2 94.49 4.5
 -3 -4 -2 97.79 4.1
 -3 -4 -2 89.29 4.4
 3 4 2 92.29 4.5
 -3 4 -2 96.29 5.1
 -3 4 -2 94.39 4.2
 -3 4 -2 95.19 3.8
 3 4 2 95.49 4.2
 4 -4 2 401.86 15.5
 -4 -4 -2 405.26 15.5
 -4 4 -2 388.06 14.8
 -4 4 -2 390.66 15.2
 4 4 2 398.36 15.2
 -4 4 -2 386.96 16.1
 4 4 2 391.36 15.5
 -5 -4 -2 107.19 5.7
 5 -4 2 113.09 5.5
 -5 4 -2 97.49 6.3
 -5 4 -2 110.59 5.4
 5 4 2 100.29 4.9
 5 4 2 113.69 5.6
 -6 -4 -2 59.39 4.5
 6 -4 2 54.09 3.9
 6 4 2 55.19 4.2
 -6 4 -2 60.19 5.1
 6 4 2 58.29 3.5
 -6 4 -2 53.59 4
 7 -4 2 0.6 1.6
 -7 -4 -2 1.1 2
 7 4 2 -0.3 1.4
 -7 4 -2 5.7 3.2
 -7 4 -2 1.7 2.1
 7 4 2 -0.6 1.9
 -8 -4 -2 67.39 5.5
 -8 -4 -2 71.99 6.8
 8 -4 2 61.99 4.7
 -8 -4 -2 64.79 5.8
 -8 4 -2 53.19 5.9
 -9 -4 -2 7.9 2.9
 9 -4 2 5 2.5
 -9 -4 -2 11.3 4.5
 -9 4 -2 6.6 3.5
 -10 -4 -2 11.9 4.8
 -9 -5 2 15.7 4.5
 -9 -5 2 19.5 4.4
 -9 -5 2 17 4
 -9 5 2 12.3 4.1
 -8 -5 2 16.4 3.3
 -8 -5 2 18.2 4.3
 -8 -5 2 12 3.7
 -8 5 2 12.5 3.4
 -7 -5 2 39.5 4.4
 7 -5 -2 30.9 3.2
 7 -5 -2 33.3 3
 -7 5 2 26.3 3.7
 7 5 -2 27.2 3
 6 -5 -2 37.5 3.3
 6 -5 -2 38.6 2.8
 -6 -5 2 43.2 4.5
 -6 5 2 39.6 4
 6 5 -2 39.5 2.8
 6 5 -2 36.9 3.1
 -5 -5 2 29.5 3.7
 5 -5 -2 33 2.8
 -5 5 2 20.9 3.1
 5 5 -2 22.9 2.1
 5 5 -2 22.1 2.3
 -4 -5 2 232.28 10.4
 4 -5 -2 238.48 9.6
 4 -5 -2 225.78 9.2
 -4 5 2 227.48 10
 4 5 -2 232.38 9.2
 4 5 -2 237.28 9.6
 3 -5 -2 374.76 14.4
 3 -5 -2 383.36 14.8
 -3 -5 2 379.46 14.4
 -3 -5 2 382.56 15.4
 3 5 -2 384.26 14.4
 3 5 -2 372.76 14.7
 -3 5 2 389.16 15.1
 -3 5 2 389.26 14.5
 2 -5 -2 273.07 11.1
 2 -5 -2 274.27 10.7
 2 -5 -2 274.67 10.5
 -2 -5 2 275.67 10.3
 -2 -5 2 280.17 11.3
 -2 5 2 268.67 11
 -2 5 2 273.47 10.5
 2 5 -2 280.37 11.3
 2 5 -2 274.07 10.3
 2 5 -2 269.97 10.7
 -1 -5 2 160.18 6.7
 -1 -5 2 157.98 5.9
 1 -5 -2 164.58 6.1
 -1 -5 2 170.88 6.2
 1 -5 -2 164.08 6.2
 1 -5 -2 165.78 6.5
 1 5 -2 137.19 6.6
 -1 5 2 140.39 6.4
 -1 5 2 146.49 6.2
 1 5 -2 140.89 5.8
 1 5 -2 144.29 6.1
 -1 5 2 149.09 6.1
 0 -5 2 1370.66 50.59
 0 -5 2 1394.86 50.29
 0 -5 2 1364.76 50.29
 0 -5 -2 1350.66 50.19
 0 -5 -2 1351.26 50.59
 0 5 -2 1372.76 50.19
 0 5 2 1431.16 50.39
 0 5 2 1382.96 50.59
 0 5 -2 1338.87 50.29
 0 5 2 1336.47 50.39
 1 -5 2 165.78 7.4
 1 -5 2 164.28 6.9
 -1 -5 -2 166.28 7.1
 -1 -5 -2 162.38 6.7
 -1 -5 -2 164.88 7.7
 -1 -5 -2 168.88 7.2
 1 -5 2 159.98 7.2
 1 5 2 199.08 6.9
 -1 5 -2 197.48 7.4
 -1 5 -2 198.68 6.9
 1 5 2 195.18 7.2
 -1 5 -2 198.98 7.4
 2 -5 2 365.86 13.6
 -2 -5 -2 348.77 14.6
 -2 -5 -2 378.16 13.8
 -2 -5 -2 357.36 13.6
 2 -5 2 348.87 13.9
 -2 5 -2 359.56 14.3
 2 5 2 354.16 13.7
 -2 5 -2 359.86 13.5
 2 5 2 373.46 13.7
 -3 -5 -2 599.24 22
 -3 -5 -2 596.84 21.7
 3 -5 2 601.64 21.9
 3 -5 2 584.24 22.1
 3 5 2 567.34 22.1
 -3 5 -2 575.44 22.7
 3 5 2 565.44 21.9
 -3 5 -2 572.94 21.8
 -4 -5 -2 92.59 4.7
 4 -5 2 94.79 4.6
 -4 5 -2 93.59 3.9
 -4 5 -2 93.69 4.4
 4 5 2 92.09 4.8
 -4 5 -2 87.99 5.4
 4 5 2 90.29 4.3
 5 -5 2 16.4 2.3
 -5 -5 -2 17.9 2.5
 -5 5 -2 24.8 2.5
 5 5 2 29.5 2.3
 5 5 2 24.7 2.7
 -5 5 -2 28.6 3.5
 6 -5 2 8.3 2
 -6 -5 -2 9.4 2.4
 -6 5 -2 6.5 2.1
 -6 5 -2 10.6 3
 6 5 2 9.4 1.8
 -7 -5 -2 116.69 6.9
 7 -5 2 128.99 6.5
 -7 -5 -2 135.99 9.1
 -7 5 -2 124.99 6.7
 7 5 2 121.09 6.1
 -7 5 -2 120.69 7.7
 8 -5 2 0.8 1.8
 -8 -5 -2 1 3.8
 -8 -5 -2 -0.3 2.3
 -8 5 -2 2.3 3
 -9 -5 -2 7.8 4.4
 9 -5 2 7 2.6
 -9 5 -2 11.1 4.2
 -10 -5 -2 13 4.7
 -9 -6 2 13.1 4.1
 -9 -6 2 13.8 4.5
 -9 6 2 11 4.1
 -8 -6 2 27.2 3.6
 -8 -6 2 21 4.3
 -8 -6 2 20.7 4.4
 -8 6 2 29 4.1
 -7 -6 2 6.5 3.2
 -7 -6 2 5.9 2.4
 7 -6 -2 5.3 1.6
 7 -6 -2 6.5 2
 -7 6 2 6.9 2.8
 7 6 -2 7.5 2.2
 -6 -6 2 7.2 2.7
 6 -6 -2 11.7 2.1
 6 -6 -2 10 1.8
 6 6 -2 9.4 1.6
 -6 6 2 11.5 2.9
 6 6 -2 7.9 1.9
 -5 -6 2 76.19 5.8
 5 -6 -2 75.79 3.9
 5 -6 -2 76.59 4.4
 5 6 -2 67.59 4.1
 -5 6 2 74.39 5.2
 5 6 -2 79.69 3.8
 4 -6 -2 94.59 4.3
 -4 -6 2 94.49 5.8
 4 -6 -2 98.89 4.7
 -4 6 2 94.09 5.4
 4 6 -2 89.69 4.2
 4 6 -2 94.69 4.6
 3 -6 -2 147.59 6.5
 -3 -6 2 147.99 7.4
 -3 -6 2 156.78 6.1
 3 -6 -2 153.18 6.2
 3 6 -2 148.59 6.5
 3 6 -2 153.08 6
 -3 6 2 153.28 6.3
 -3 6 2 162.38 7.1
 -2 -6 2 10.5 2.1
 2 -6 -2 11.2 1.3
 -2 -6 2 11 1.1
 2 -6 -2 11.3 1.2
 2 6 -2 19.8 1.6
 -2 6 2 17.3 1.9
 -1 -6 2 235.78 9.9
 1 -6 -2 237.88 9.4
 1 -6 -2 251.47 9.7
 1 -6 -2 236.38 9.2
 -1 -6 2 243.38 9.3
 -1 -6 2 231.48 9
 1 6 -2 237.28 8.9
 -1 6 2 240.08 9.4
 -1 6 2 237.08 9.5
 -1 6 2 238.08 9.2
 1 6 -2 234.58 9.3
 1 6 -2 239.08 9.9
 0 -6 -2 511.35 18.9
 0 -6 2 522.65 19.1
 0 -6 2 510.05 19.5
 0 -6 2 513.25 19.1
 0 -6 -2 514.95 19.5
 0 6 -2 500.25 19
 0 6 2 503.35 19.3
 0 6 -2 511.65 19.1
 0 6 2 515.95 18.9
 0 6 2 512.35 19.5
 1 -6 2 229.78 8.7
 -1 -6 -2 233.88 8.9
 -1 -6 -2 222.58 9.4
 1 -6 2 218.88 9
 -1 -6 -2 221.28 8.4
 -1 6 -2 225.98 9
 1 6 2 224.68 8.4
 1 6 2 219.38 8.8
 -1 6 -2 219.38 8.5
 -1 6 -2 221.48 9
 2 -6 2 41.3 2.4
 -2 -6 -2 43.8 3.7
 2 -6 2 39.9 2.5
 -2 -6 -2 35.8 2
 -2 6 -2 44 3.2
 2 6 2 36.1 2.3
 -2 6 -2 37.9 2
 2 6 2 39.2 2.2
 -3 -6 -2 3.5 2.5
 3 -6 2 3.5 1.3
 3 -6 2 5.9 1.3
 -3 -6 -2 5.3 0.8
 -3 -6 -2 3.6 1.1
 -3 6 -2 2.7 1
 -3 6 -2 4.3 1.8
 3 6 2 4.9 1.1
 4 -6 2 7.2 1.6
 -4 -6 -2 8.8 2.8
 -4 -6 -2 7.3 1.6
 -4 6 -2 10.6 1.1
 -4 6 -2 9.5 2.4
 -4 6 -2 10.7 1.6
 4 6 2 9.4 1.4
 5 -6 2 9.5 1.9
 -5 -6 -2 7.9 2
 -5 -6 -2 13.4 3.5
 -5 6 -2 10.6 2.1
 5 6 2 11 1.7
 -5 6 -2 10.8 2.9
 6 -6 2 115.59 6.2
 -6 -6 -2 117.19 6.2
 -6 -6 -2 121.09 8.3
 -6 6 -2 127.49 6.1
 -6 6 -2 122.29 7.3
 6 6 2 121.49 5.8
 7 -6 2 4.7 1.9
 -7 -6 -2 7 3.6
 -7 -6 -2 8.3 2.4
 -7 6 -2 7.1 3.1
 7 6 2 8.5 1.8
 -8 -6 -2 18.2 4.4
 -8 -6 -2 18.1 3.1
 8 -6 2 13.8 2.7
 8 6 2 12.3 2.3
 -8 6 -2 10.4 3.5
 9 -6 2 4.2 2.5
 -9 -6 -2 5.9 4.4
 -9 6 -2 3 3.4
 -10 -6 -2 27.9 6.4
 -10 -7 2 10.9 5.2
 -9 -7 2 3.2 4
 -9 -7 2 6 3.8
 -9 7 2 4.3 3.6
 -8 -7 2 13.6 2.9
 -8 -7 2 15.7 3.9
 -8 7 2 11.3 3.4
 7 -7 -2 24.5 2.5
 -7 -7 2 27.3 4.3
 -7 -7 2 23.8 3.2
 7 -7 -2 28.5 3.1
 7 7 -2 20.4 2.7
 -7 7 2 19.5 3.4
 6 -7 -2 22.9 2.3
 6 -7 -2 24.3 2.7
 -6 -7 2 23.6 3.8
 6 7 -2 25.2 2.6
 -6 7 2 26.7 3.4
 6 7 -2 23.8 2.3
 5 -7 -2 14 1.8
 -5 -7 2 11.5 3
 5 -7 -2 13.5 2.1
 5 7 -2 14 2.1
 -5 7 2 13.5 2.9
 5 7 -2 14.4 1.5
 4 -7 -2 81.89 3.9
 -4 -7 2 76.69 5.6
 4 -7 -2 81.39 4.3
 4 7 -2 79.49 4.2
 -4 7 2 77.49 4.7
 4 7 -2 78.59 3.6
 -3 -7 2 18.1 1.3
 3 -7 -2 21.5 2
 3 -7 -2 20.7 1.8
 -3 -7 2 16 2.5
 -3 7 2 17.6 2.2
 3 7 -2 22.4 1.3
 3 7 -2 20.1 1.9
 -3 7 2 20.5 1.8
 -2 -7 2 29.5 1.5
 2 -7 -2 31.2 2.1
 2 -7 -2 28.8 2
 -2 -7 2 27.4 2.9
 -2 7 2 35.7 3
 2 7 -2 26.7 1.4
 2 7 -2 25.7 2.1
 -2 7 2 30 2.2
 -1 -7 2 57.19 2.8
 1 -7 -2 52.49 3.4
 1 -7 -2 56.79 3
 -1 -7 2 70.69 4.1
 1 7 -2 76.49 3.3
 -1 7 2 75.89 3.7
 1 7 -2 75.79 2.8
 -1 7 2 74.09 3.1
 -1 7 2 73.99 3.6
 0 -7 2 10.9 1.2
 0 -7 2 10.5 1.8
 0 -7 2 11.5 1.2
 0 -7 -2 9.4 1.8
 0 -7 -2 12 1
 0 7 2 10.3 0.9
 0 7 2 8.3 1.7
 0 7 -2 10.3 1.2
 0 7 2 9.9 1.4
 0 7 -2 10.4 1.2
 1 -7 2 165.28 6.5
 1 -7 2 166.68 6
 -1 -7 -2 158.38 6.9
 -1 -7 -2 164.78 5.6
 1 7 2 132.49 6.1
 -1 7 -2 134.59 5.9
 -1 7 -2 134.19 5.8
 -1 7 -2 131.59 6.3
 1 7 2 135.79 5.6
 2 -7 2 14.6 1.6
 -2 -7 -2 12.4 1.2
 2 -7 2 14.9 1.7
 -2 -7 -2 12.7 2.5
 -2 7 -2 15 1.3
 2 7 2 13.4 1.2
 -2 7 -2 15.7 2.1
 2 7 2 13.3 1.5
 3 -7 2 62.59 3.6
 3 -7 2 62.39 3.5
 -3 -7 -2 65.19 3
 -3 -7 -2 57.59 4.7
 -3 -7 -2 66.59 3.3
 -3 7 -2 79.49 3.3
 -3 7 -2 75.89 4.5
 3 7 2 85.89 3.7
 -4 -7 -2 30.3 3.8
 4 -7 2 26.1 2.5
 -4 -7 -2 33.5 2.5
 -4 7 -2 26.5 2.4
 -4 7 -2 27.1 3.3
 4 7 2 29 2.3
 5 -7 2 68.79 4.2
 -5 -7 -2 63.89 3.9
 -5 -7 -2 69.49 6
 5 7 2 60.39 3.8
 -5 7 -2 57.99 3.9
 -5 7 -2 61.29 5.1
 -6 -7 -2 6.4 3.3
 6 -7 2 2.2 1.8
 -6 -7 -2 5 1.9
 -6 7 -2 4.5 2.8
 6 7 2 4.2 1.5
 -6 7 -2 5.5 1.9
 -7 -7 -2 10.1 3.9
 -7 -7 -2 11.1 2.5
 7 -7 2 11.3 2.3
 7 7 2 13.7 2.1
 -7 7 -2 13.2 3.5
 8 -7 2 9.1 2.5
 -8 -7 -2 8.6 3.9
 -8 -7 -2 6.9 3.8
 -8 7 -2 9.6 3.5
 8 7 2 10.9 2.3
 -9 -7 -2 31 5.9
 9 -7 2 29.2 3.7
 -9 7 -2 32.5 5.2
 -10 -8 2 10.2 4.6
 -9 -8 2 0.4 3.6
 -9 -8 2 3.8 4.1
 -9 8 2 2.4 3.9
 -8 -8 2 5.6 3.3
 8 8 -2 6.4 2.4
 -8 8 2 6.6 3.2
 7 -8 -2 27.7 2.7
 -7 -8 2 28.7 3.3
 -7 -8 2 31.4 4.5
 7 -8 -2 24 3
 -7 8 2 28.1 3.8
 7 8 -2 28.5 3
 6 -8 -2 19.8 2.5
 6 -8 -2 17.9 2.1
 -6 -8 2 16.5 3.6
 6 8 -2 23.9 2.7
 -6 8 2 24.6 3.3
 -5 -8 2 85.49 6.5
 5 -8 -2 85.19 4.4
 5 -8 -2 83.49 4.8
 -5 8 2 95.19 5.7
 5 8 -2 90.79 4.1
 5 8 -2 89.59 4.8
 4 -8 -2 51.29 3.3
 -4 -8 2 47.9 2.5
 -4 -8 2 46.3 4.5
 4 -8 -2 45.8 3
 4 8 -2 59.39 3.6
 4 8 -2 52.69 2.5
 -4 8 2 56.89 4.2
 3 -8 -2 222.88 9.2
 3 -8 -2 225.38 9
 -3 -8 2 230.68 10.1
 -3 -8 2 233.18 8.6
 3 8 -2 214.28 9.2
 3 8 -2 222.58 8.5
 -3 8 2 221.98 9.5
 2 -8 -2 76.29 3.5
 -2 -8 2 74.39 2.9
 2 -8 -2 75.59 3.6
 -2 -8 2 72.99 4.6
 2 8 -2 64.39 2.8
 -2 8 2 69.89 3.9
 -2 8 2 67.89 3.7
 2 8 -2 63.09 3.5
 -1 -8 2 379.96 13.6
 1 -8 -2 363.86 14.2
 1 -8 -2 356.36 13.8
 -1 -8 2 354.36 14.6
 -1 8 2 370.36 13.8
 1 8 -2 353.26 13.9
 -1 8 2 362.26 14.2
 1 8 -2 370.96 13.5
 -1 8 2 363.86 14.3
 0 -8 2 696.93 25.6
 0 -8 2 702.63 25.7
 0 -8 2 671.93 26.1
 0 -8 -2 672.13 25.3
 0 -8 -2 682.03 26.1
 0 8 -2 672.23 25.6
 0 8 -2 684.63 25.5
 0 8 2 683.33 25.8
 0 8 2 692.93 26.2
 0 8 2 711.23 25.4
 -1 -8 -2 150.78 7.1
 1 -8 2 156.08 6.2
 1 -8 2 144.09 6.6
 -1 -8 -2 151.08 5.7
 -1 8 -2 154.68 6.1
 1 8 2 154.58 5.8
 -1 8 -2 150.18 6.1
 -1 8 -2 142.99 6.5
 1 8 2 151.18 6.4
 -2 -8 -2 124.89 6.7
 -2 -8 -2 131.29 5
 2 -8 2 128.29 5.9
 2 -8 2 134.09 5.7
 2 8 2 129.59 5.7
 -2 8 -2 137.99 5.4
 -2 8 -2 135.29 6.2
 2 8 2 129.39 5.2
 3 -8 2 107.29 5
 -3 -8 -2 109.09 4.3
 3 -8 2 108.89 5.2
 -3 -8 -2 111.79 6.4
 -3 -8 -2 109.79 4.5
 3 8 2 105.89 4.9
 -3 8 -2 100.69 5.7
 -3 8 -2 103.39 4.6
 -4 -8 -2 237.08 11.6
 4 -8 2 248.48 10.1
 4 -8 2 238.08 10.2
 -4 -8 -2 247.48 9.5
 -4 -8 -2 248.88 9.8
 -4 8 -2 240.48 11
 -4 8 -2 245.48 9.8
 4 8 2 247.58 10
 5 -8 2 10.9 2.2
 -5 -8 -2 13.2 2
 -5 -8 -2 12.1 3.6
 -5 8 -2 11.6 1.9
 5 8 2 10.1 1.8
 -5 8 -2 13 3.1
 -6 -8 -2 3 3.2
 -6 -8 -2 1.1 1.6
 6 -8 2 -0.6 1.7
 -6 8 -2 0.4 1.7
 -6 8 -2 2.3 2.6
 6 8 2 1.3 1.6
 -7 -8 -2 1.9 3.5
 -7 -8 -2 2.8 1.9
 7 -8 2 3 2.1
 -7 8 -2 2 2.9
 7 8 2 4.8 1.9
 -8 -8 -2 32.9 5.6
 8 -8 2 22.5 3.2
 -8 8 -2 29.5 4.6
 8 8 2 20.3 2.9
 9 -8 2 7.5 2.9
 -9 -8 -2 9.2 4.3
 -9 8 -2 8.5 3.9
 -9 -9 2 13.6 4.1
 -9 -9 2 19.9 4.6
 -9 9 2 5.5 3.8
 -8 -9 2 3.4 3.2
 -8 9 2 4.2 3.3
 8 9 -2 2.8 2.1
 -8 9 2 4.1 3.3
 7 -9 -2 0 1.8
 -7 -9 2 -1.4 3.1
 7 -9 -2 0.6 1.6
 -7 -9 2 3.3 2.2
 -7 9 2 3.6 2.7
 7 9 -2 -0.7 1.7
 6 -9 -2 21.4 2.3
 -6 -9 2 25.1 3.8
 6 -9 -2 22 2.7
 -6 -9 2 23.7 2.6
 6 9 -2 24.8 2.8
 -6 9 2 26.7 3.3
 -5 -9 2 -0.1 2.6
 5 -9 -2 2.8 1.7
 5 -9 -2 0.7 1.4
 -5 9 2 2.8 2.4
 5 9 -2 -0.1 1.5
 5 9 -2 2.6 1
 -4 -9 2 5.7 2.7
 4 -9 -2 7.4 1.4
 -4 -9 2 6.1 1
 4 -9 -2 4.9 1.6
 4 9 -2 6 0.9
 -4 9 2 9.7 2.2
 4 9 -2 7.8 1.7
 -3 -9 2 53.89 4.3
 3 -9 -2 46.7 2.9
 3 -9 -2 48.3 3
 -3 -9 2 47.4 2.2
 -3 9 2 49.99 3.4
 3 9 -2 49.8 2.2
 3 9 -2 49.5 3
 -2 -9 2 69.09 2.8
 2 -9 -2 68.89 3.6
 -2 -9 2 74.89 4.7
 2 -9 -2 71.09 3.4
 2 9 -2 68.09 2.7
 -2 9 2 65.89 3.8
 2 9 -2 62.99 3.5
 -1 -9 2 19.9 2.6
 1 -9 -2 23.9 1.6
 1 -9 -2 24.8 2.4
 -1 -9 2 23.1 1.4
 -1 9 2 16.6 1.4
 1 9 -2 16.3 1.3
 1 9 -2 13 1.5
 -1 9 2 13.5 1.9
 0 -9 -2 381.46 15.4
 0 -9 2 371.06 15.3
 0 -9 -2 385.56 14.4
 0 9 2 392.66 15
 0 9 2 400.66 14.5
 0 9 -2 382.16 14.7
 0 9 -2 394.96 14.5
 0 9 -2 377.36 14.6
 -1 -9 -2 91.79 4
 1 -9 2 95.19 4.7
 1 -9 2 95.39 5.1
 -1 -9 -2 92.29 5.5
 1 9 2 117.49 4.2
 -1 9 -2 113.49 4.6
 -1 9 -2 113.29 5.1
 1 9 2 111.49 4.9
 -2 -9 -2 110.89 6.2
 2 -9 2 108.59 5.3
 2 -9 2 115.29 5.1
 -2 -9 -2 116.79 4.3
 -2 9 -2 112.89 5.6
 2 9 2 107.89 5.1
 -2 9 -2 113.39 4.8
 -3 -9 -2 200.48 9.8
 -3 -9 -2 206.98 7.9
 3 -9 2 207.78 8.8
 -3 -9 -2 209.18 7.8
 3 -9 2 215.88 8.6
 3 9 2 201.88 8.5
 -3 9 -2 197.28 9.2
 -3 9 -2 201.08 8.2
 -4 -9 -2 16.2 1.7
 4 -9 2 16.1 2.3
 -4 -9 -2 15.9 3.5
 -4 -9 -2 17 1.4
 -4 9 -2 18.9 1.8
 -4 9 -2 19.5 3.1
 4 9 2 18.1 2.2
 -5 -9 -2 39.1 5
 5 -9 2 43.1 3.4
 -5 -9 -2 46.9 3.3
 5 9 2 51.59 3.3
 -5 9 -2 44 4.5
 -5 9 -2 48.8 3.2
 -6 -9 -2 1.7 3.3
 6 -9 2 3.6 1.9
 -6 -9 -2 3.1 1.7
 -6 9 -2 2.8 1.7
 6 9 2 -0.8 1.6
 -6 9 -2 1.6 2.6
 -7 -9 -2 57.09 6.3
 7 -9 2 57.79 4.3
 -7 9 -2 58.79 6
 7 9 2 61.49 4.2
 -8 -9 -2 12.5 4.4
 8 -9 2 11.4 2.7
 8 9 2 13.4 2.6
 -8 9 -2 14.8 4.1
 -9 -9 -2 -3.4 3.5
 -9 9 -2 1.9 3.5
 -9 -10 2 6.8 4.1
 -9 10 2 8.2 4
 -8 -10 2 20 4.3
 -8 10 2 17.9 4.6
 8 10 -2 13.3 2.9
 7 -10 -2 -0.4 1.8
 7 -10 -2 1.1 1.7
 -7 -10 2 -0.1 2.9
 -7 10 2 0.1 2.5
 7 10 -2 1.4 1.8
 -6 -10 2 8 3.4
 6 -10 -2 3.5 1.8
 6 -10 -2 7.9 1.8
 -6 -10 2 6.2 1.8
 -6 10 2 5.8 2.6
 6 10 -2 11.8 2.2
 5 -10 -2 52.09 3.6
 5 -10 -2 42.9 3
 -5 -10 2 38.9 4.4
 -5 10 2 45.3 4.2
 5 10 -2 42.4 3.4
 4 -10 -2 132.09 5.9
 -4 -10 2 130.49 5.2
 4 -10 -2 128.09 6
 -4 -10 2 133.89 7.5
 4 10 -2 121.09 5.1
 -4 10 2 122.59 6.5
 4 10 -2 121.89 6
 -3 -10 2 33.1 3.7
 -3 -10 2 38.4 1.8
 3 -10 -2 36.9 2.6
 3 -10 -2 37.4 2.6
 3 10 -2 35.5 2.7
 -3 10 2 36.8 3.1
 3 10 -2 36.6 1.7
 -2 -10 2 189.88 7.1
 2 -10 -2 193.68 8
 2 -10 -2 194.58 7.8
 -2 -10 2 197.28 8.9
 -2 10 2 182.18 8
 2 10 -2 184.48 7
 2 10 -2 187.18 7.9
 -1 -10 2 110.69 5.7
 1 -10 -2 98.99 4.4
 1 -10 -2 100.99 5.2
 1 10 -2 98.49 4.7
 -1 10 2 106.59 4.9
 1 10 -2 105.29 4.1
 0 -10 -2 744.13 27.7
 0 -10 -2 730.13 28.6
 0 -10 2 733.33 28.6
 0 10 -2 771.32 27.7
 0 10 -2 756.92 28.1
 0 10 2 749.13 28.3
 0 10 -2 738.43 27.9
 0 10 2 775.42 27.7
 -1 -10 -2 16.5 2.5
 1 -10 2 14.8 2.1
 -1 -10 -2 15.9 0.9
 -1 10 -2 14.3 1.5
 1 10 2 15.4 1.8
 -1 10 -2 13.9 1.8
 1 10 2 15.9 1.2
 -2 -10 -2 407.56 15
 2 -10 2 421.56 16.2
 -2 -10 -2 388.86 15
 -2 -10 -2 403.26 16.8
 -2 10 -2 417.06 15.6
 -2 10 -2 418.46 16.3
 2 10 2 407.96 15.9
 -3 -10 -2 47.3 2
 -3 -10 -2 48.1 2.1
 -3 -10 -2 47.6 4.7
 3 -10 2 50.39 3.3
 -3 10 -2 45.3 2.7
 -3 10 -2 49.6 4.3
 3 10 2 44.8 3
 -4 -10 -2 31.2 2.2
 -4 -10 -2 30.8 4.2
 4 -10 2 34.9 3
 -4 -10 -2 32.5 1.9
 -4 10 -2 39.1 4
 -4 10 -2 35.6 2.6
 4 10 2 34.3 2.8
 -5 -10 -2 6.4 3.3
 5 -10 2 4.9 1.8
 -5 -10 -2 6.1 1.5
 5 10 2 5.1 1.6
 -5 10 -2 5.7 2.7
 -5 10 -2 4.9 1.6
 -6 -10 -2 113.49 5.6
 6 -10 2 113.59 6.2
 -6 -10 -2 120.09 8.2
 6 10 2 116.59 5.9
 -6 10 -2 118.39 5.7
 -6 10 -2 108.79 7.3
 7 -10 2 14 2.6
 -7 -10 -2 23.3 4.9
 -7 10 -2 11.8 3.5
 7 10 2 14.4 2.5
 8 -10 2 10.7 2.7
 -8 -10 -2 10.9 4.3
 -8 10 -2 6.4 3.9
 8 10 2 6.5 2.3
 -9 -10 -2 -0.2 3.9
 -9 10 -2 12.2 5
 -9 -11 2 7.6 4.2
 9 11 -2 2.4 2.7
 -8 -11 2 12.3 3.9
 8 11 -2 11.6 2.8
 -8 11 2 13 4.4
 -7 -11 2 48.9 5.5
 7 -11 -2 50.59 4.5
 -7 11 2 45.1 4.5
 7 11 -2 46 4
 6 -11 -2 25.1 2.9
 -6 -11 2 23.3 4
 6 -11 -2 24.4 2.5
 -6 11 2 24.8 3.4
 6 11 -2 25.5 2.9
 -5 -11 2 9.6 3.5
 -5 -11 2 12.3 1.6
 5 -11 -2 7.8 1.7
 5 -11 -2 12.7 2.1
 -5 11 2 7 2.5
 5 11 -2 11.7 2.1
 -4 -11 2 42.9 2.5
 4 -11 -2 42.9 3.1
 4 -11 -2 45.7 3.5
 -4 -11 2 43.3 2.2
 -4 -11 2 39.7 4.8
 4 11 -2 39.9 3.3
 -4 11 2 46.9 4
 3 -11 -2 247.48 9.9
 -3 -11 2 242.78 9
 -3 -11 2 246.48 11.2
 3 -11 -2 246.88 10
 3 11 -2 226.18 10
 -3 11 2 238.88 10.3
 -2 -11 2 51.19 4.5
 2 -11 -2 56.39 3
 2 -11 -2 57.59 3.6
 -2 11 2 56.39 3.5
 2 11 -2 59.99 3.3
 1 -11 -2 280.27 10.6
 1 -11 -2 272.07 11.3
 -1 -11 2 275.37 11.7
 1 11 -2 272.47 10.3
 1 11 -2 277.27 10.2
 1 11 -2 269.67 10.9
 -1 11 2 265.17 11
 0 -11 -2 26.2 1.6
 0 -11 2 28.9 2.9
 0 -11 -2 26.3 2.8
 0 11 2 26.8 1.6
 0 11 -2 24.5 2
 0 11 -2 29.3 2.1
 0 11 2 26 2.3
 0 11 -2 27.3 1.6
 -1 -11 -2 159.28 7.9
 1 -11 2 161.38 7.5
 -1 -11 -2 161.18 6.2
 -1 11 -2 162.38 6.8
 1 11 2 164.08 7.1
 -1 11 -2 167.78 7.2
 1 11 2 171.18 6.3
 -2 -11 -2 9.5 2.6
 2 -11 2 7.4 1.9
 -2 11 -2 11 1.9
 -2 11 -2 9.6 1.4
 2 11 2 8.2 1.6
 3 -11 2 143.09 6.9
 -3 -11 -2 143.99 8.5
 -3 -11 -2 144.19 5.6
 -3 -11 -2 145.29 5.6
 3 11 2 156.38 6.8
 -3 11 -2 156.98 7.5
 -3 11 -2 162.48 6.4
 -4 -11 -2 5.4 1
 -4 -11 -2 6.1 0.8
 4 -11 2 3.6 2
 -4 -11 -2 5.5 3.2
 4 11 2 6.4 1.8
 -4 11 -2 6.1 1.5
 -4 11 -2 2.7 2.4
 5 -11 2 56.89 4.2
 -5 -11 -2 54.09 5.8
 -5 -11 -2 60.19 3.2
 5 11 2 59.19 3.8
 -5 11 -2 55.29 3.4
 -5 11 -2 52.29 5
 6 -11 2 17.9 2.8
 -6 -11 -2 20.3 4.7
 -6 11 -2 20 3.7
 6 11 2 19.6 2.5
 -6 11 -2 20 2.6
 7 -11 2 18.8 3
 -7 -11 -2 22.5 4.7
 -7 11 -2 21.9 4
 7 11 2 21.6 2.9
 8 -11 2 14.6 3
 -8 -11 -2 23.7 5.5
 -8 11 -2 17.2 4.3
 8 11 2 16.8 2.9
 -9 -11 -2 21 5.5
 -9 -12 2 3.1 4.2
 9 12 -2 2.7 2.6
 -8 -12 2 5.9 4.1
 8 12 -2 7.3 2.7
 -8 12 2 12.4 4
 -7 -12 2 12.2 3.8
 7 -12 -2 8.9 2.4
 7 12 -2 13 2.5
 -7 12 2 10.3 2.9
 -6 -12 2 98.99 7.6
 6 -12 -2 85.19 4.7
 6 -12 -2 96.29 5.3
 6 12 -2 80.69 5.1
 -6 12 2 82.19 5.6
 -5 -12 2 63.79 4.2
 -5 -12 2 64.69 5.8
 5 -12 -2 62.89 3.9
 5 -12 -2 63.89 4.1
 -5 12 2 69.49 4.7
 5 12 -2 63.29 4.2
 4 -12 -2 49.4 3.4
 4 -12 -2 44.3 3.2
 -4 -12 2 40.7 2
 -4 -12 2 43.3 2.2
 -4 -12 2 42.7 4.6
 4 12 -2 42.7 3.4
 -4 12 2 41.7 3.6
 3 -12 -2 43 3.3
 -3 -12 2 40.5 4.3
 3 -12 -2 46.1 3.2
 3 12 -2 49.2 3.3
 -3 12 2 41.4 3.4
 -2 -12 2 5.2 2.4
 2 -12 -2 4.8 1.2
 2 -12 -2 4.6 1.8
 2 12 -2 9 1.6
 -2 12 2 7.6 1.8
 -1 -12 2 13.2 2.6
 1 -12 -2 15.3 1.4
 1 -12 -2 14.1 2.1
 -1 12 2 15.1 2
 1 12 -2 17.4 1
 1 12 -2 16.3 1.8
 1 12 -2 14.2 1.2
 0 -12 2 155.38 7.4
 0 -12 -2 159.38 7.4
 0 -12 -2 156.78 6.1
 0 12 -2 151.28 6.4
 0 12 -2 154.18 6.1
 0 12 2 148.09 6.8
 0 12 2 156.08 6.1
 0 12 -2 148.19 6.6
 1 -12 2 73.89 4.6
 -1 -12 -2 71.79 5
 -1 -12 -2 80.79 3.1
 1 12 2 77.69 3.2
 1 12 2 76.39 4.1
 -1 12 -2 78.19 3.9
 -1 12 -2 79.19 4.2
 2 -12 2 24.7 2.9
 -2 -12 -2 18.3 3.3
 -2 12 -2 23.5 2.6
 2 12 2 25.8 2.5
 -2 12 -2 27.1 2.1
 3 -12 2 18.4 2.4
 -3 -12 -2 16.5 3.4
 -3 12 -2 19 1.9
 -3 12 -2 23 3.2
 3 12 2 20.9 2.4
 -4 -12 -2 221.48 8.2
 -4 -12 -2 225.58 11.2
 4 -12 2 219.78 9.6
 -4 -12 -2 210.48 8.5
 -4 12 -2 215.78 8.9
 -4 12 -2 217.88 10.3
 4 12 2 211.48 9.4
 -5 -12 -2 46 5.2
 5 -12 2 43.2 3.8
 5 12 2 42.7 3.3
 -5 12 -2 52.69 4.8
 -5 12 -2 43 3.1
 6 -12 2 19.1 2.9
 -6 -12 -2 23.8 4.8
 -6 12 -2 18.1 3.7
 6 12 2 19.5 2.6
 7 -12 2 5 2.1
 -7 -12 -2 8.9 4.1
 -7 12 -2 3.1 3
 7 12 2 4.9 2.2
 8 -12 2 15.6 3.1
 -8 -12 -2 19.6 5.4
 -8 12 -2 15.6 4.2
 8 12 2 18.8 3
 -9 -12 -2 4.9 4.8
 9 12 2 0 2.1
 -9 -13 2 23.7 5.4
 9 13 -2 25.5 3.7
 -8 -13 2 14.4 4.7
 8 13 -2 9 2.6
 -8 13 2 8.7 3.9
 -7 -13 2 4.4 3.5
 7 13 -2 9.8 2.4
 -7 13 2 3.4 2.7
 6 -13 -2 8.2 2.1
 6 -13 -2 7 1.9
 -6 -13 2 7.4 3.9
 6 13 -2 8 2.3
 -6 13 2 6.7 2.6
 5 -13 -2 134.29 6.4
 -5 -13 2 123.89 8
 5 -13 -2 133.59 6.2
 -5 13 2 122.79 6.5
 5 13 -2 117.49 6.4
 -4 -13 2 27.6 4.1
 4 -13 -2 31.1 2.8
 4 -13 -2 25.1 2.7
 -4 13 2 29.6 3.2
 4 13 -2 27.3 2.8
 3 -13 -2 81.99 4.8
 -3 -13 2 82.59 6.2
 3 -13 -2 83.59 4.5
 -3 13 2 96.39 5
 3 13 -2 91.49 4.8
 2 -13 -2 4.1 1.3
 -2 -13 2 1.9 2.5
 2 -13 -2 1.2 1.8
 2 13 -2 1.9 1.4
 -2 13 2 2.2 1.6
 1 -13 -2 78.49 3.4
 -1 -13 2 80.99 5.1
 1 -13 -2 74.09 4.4
 1 13 -2 64.09 3
 -1 13 2 63.29 4
 1 13 -2 67.39 3.9
 1 13 -2 68.89 2.9
 0 -13 -2 26 1.7
 0 -13 -2 26.5 3.2
 0 -13 2 24.2 2.9
 0 13 -2 26.8 1.6
 0 13 -2 26.4 2.2
 0 13 2 27.2 1.7
 0 13 2 28.5 2.6
 0 13 -2 23.4 2.2
 -1 -13 -2 38.4 1.7
 1 -13 2 38.8 3.6
 -1 -13 -2 34.3 3.7
 1 13 2 39.9 2.9
 1 13 2 38.7 1.9
 -1 13 -2 37.1 2.5
 -1 13 -2 37.9 3
 2 -13 2 7.2 2.1
 -2 -13 -2 6.9 2.8
 -2 13 -2 6.3 1.4
 2 13 2 7.5 1.9
 -2 13 -2 5.2 1.9
 -3 -13 -2 88.99 6.5
 3 -13 2 93.19 5.2
 -3 13 -2 88.69 4.4
 3 13 2 86.99 4.9
 -3 13 -2 94.39 5.8
 -4 -13 -2 14.6 3.8
 4 -13 2 18.3 2.8
 -4 13 -2 19.2 2
 4 13 2 17.7 2.5
 -4 13 -2 19.9 3.2
 5 -13 2 7.1 2.3
 -5 -13 -2 5.7 3.5
 -5 13 -2 9.3 2.9
 5 13 2 9.5 2
 -5 13 -2 7.3 1.6
 -6 -13 -2 36.8 5.4
 6 -13 2 37.7 3.8
 6 13 2 43.3 3.6
 -6 13 -2 36.3 4.6
 -7 -13 -2 57.59 6.7
 7 -13 2 55.99 4.7
 7 13 2 56.99 4.3
 -7 13 -2 53.19 5.8
 -8 -13 -2 6 4.4
 8 -13 2 3.1 2.5
 -8 13 -2 3 3.4
 8 13 2 4.3 2.2
 9 13 2 -0.8 2.3
 -9 -14 2 1.3 4.2
 -8 -14 2 17.6 4.7
 8 14 -2 20.5 3.2
 -8 14 2 20 4.9
 -7 -14 2 36.6 5.3
 -7 14 2 35 4
 7 14 -2 34.9 3.9
 6 -14 -2 14.1 2.4
 6 -14 -2 16.7 2.6
 -6 -14 2 14.2 4.3
 6 14 -2 16.3 2.7
 -6 14 2 21.4 3.2
 5 -14 -2 5.1 1.8
 5 -14 -2 9.5 2
 -5 -14 2 5.6 3.3
 -5 14 2 9.2 2.5
 5 14 -2 8.9 2.1
 4 -14 -2 67.49 4.1
 -4 -14 2 59.79 5.7
 4 -14 -2 60.99 4
 -4 14 2 61.09 4.4
 4 14 -2 56.09 4
 3 -14 -2 35.1 3.4
 -3 -14 2 39.2 4.6
 3 -14 -2 36.4 2.8
 3 14 -2 42.2 3.3
 -3 14 2 36.9 3.4
 -2 -14 2 -0.2 2.6
 2 -14 -2 2.1 1.1
 2 -14 -2 2.7 1.8
 -2 14 2 6.7 1.9
 2 14 -2 5.8 1.7
 1 -14 -2 14.4 1.5
 1 -14 -2 11.1 2.6
 -1 -14 2 13.7 2.8
 1 14 -2 13.5 1.9
 1 14 -2 15.2 1.3
 1 14 -2 13.7 1
 -1 14 2 14.4 2.1
 0 -14 -2 2.9 0.8
 0 -14 -2 2.6 2.2
 0 -14 2 0.1 2.2
 0 14 2 5.1 1.6
 0 14 -2 4.8 1.3
 0 14 2 3.7 0.9
 0 14 -2 3.9 0.8
 0 14 -2 4 1.3
 -1 -14 -2 36.1 4.2
 1 -14 2 36.6 3.5
 -1 14 -2 35.5 2.6
 -1 14 -2 41.8 3.1
 1 14 2 35.7 1.9
 1 14 2 36.4 3
 -2 -14 -2 36.5 4.3
 2 -14 2 40.8 3.7
 2 14 2 35.2 3.1
 -2 14 -2 36.2 3.3
 -2 14 -2 42.5 2.8
 -3 -14 -2 33.4 4.5
 3 -14 2 41.4 3.9
 3 14 2 41.5 3.3
 -3 14 -2 36.9 3.8
 -3 14 -2 38.2 2.8
 -4 -14 -2 37.7 4.8
 4 -14 2 40.1 3.8
 -4 14 -2 41.6 4.3
 -4 14 -2 44.5 3
 4 14 2 48 3.7
 -5 -14 -2 53.69 5.9
 5 -14 2 69.49 4.6
 -5 14 -2 66.29 3.8
 5 14 2 58.29 4.2
 -5 14 -2 66.69 5.4
 6 -14 2 66.49 5
 -6 -14 -2 71.89 7.1
 -6 14 -2 67.39 5.9
 6 14 2 71.49 4.7
 -7 -14 -2 8.6 4.6
 7 -14 2 -0.2 2.2
 -7 14 -2 1.4 3.1
 7 14 2 0.4 1.9
 -8 -14 -2 7.7 4.6
 8 -14 2 0.6 2.7
 -8 14 -2 10.2 3.8
 8 14 2 4.9 2.5
 9 14 2 5 2.4
 -8 -15 2 9.9 4.8
 8 15 -2 6.9 2.8
 -8 15 2 13.2 4.2
 -7 -15 2 82.89 8.2
 -7 15 2 73.39 6.9
 7 15 -2 79.09 5.7
 -6 -15 2 4.5 4
 6 -15 -2 7.5 2.1
 6 -15 -2 8.3 2.2
 6 15 -2 9 2.4
 -6 15 2 7.2 2.6
 5 -15 -2 12.3 2.2
 -5 -15 2 9.4 3.6
 5 -15 -2 11.2 2.3
 5 15 -2 12.6 2.4
 -5 15 2 11.1 2.5
 -4 -15 2 117.59 7.9
 4 -15 -2 118.29 6.3
 4 -15 -2 128.89 6.2
 4 15 -2 123.09 6.3
 -4 15 2 129.09 6.4
 3 -15 -2 155.58 7.5
 -3 -15 2 165.88 8.9
 3 -15 -2 159.38 6.9
 -3 15 2 149.99 7.3
 3 15 -2 143.19 7.2
 -2 -15 2 41.2 4.4
 2 -15 -2 40.7 2.8
 2 -15 -2 46.4 4
 2 15 -2 36.8 3.1
 -2 15 2 36.7 3.3
 1 -15 -2 56.19 4.6
 -1 -15 2 54.59 4.9
 1 -15 -2 53.19 3
 -1 15 2 60.39 4.1
 1 15 -2 58.69 2.5
 1 15 -2 58.49 2.6
 1 15 -2 59.79 3.6
 0 -15 -2 -0.1 0.7
 0 -15 -2 1.3 2.2
 0 -15 2 0 2.2
 0 15 2 2.4 1.9
 0 15 -2 0.9 1.2
 0 15 -2 0.5 1.2
 0 15 -2 0.3 0.8
 0 15 2 -0.4 0.8
 -1 -15 -2 45.5 4.3
 1 -15 2 42.2 4
 1 15 2 36.4 3.1
 -1 15 -2 39 2.7
 -1 15 -2 36 3.3
 1 15 2 31.2 1.9
 1 15 2 39.9 2
 -2 -15 -2 11.6 3.3
 2 -15 2 7.8 2.6
 -2 15 -2 10.9 1.7
 -2 15 -2 9.9 2.3
 2 15 2 9.2 2
 -3 -15 -2 120.49 7.7
 3 -15 2 114.39 6.5
 3 15 2 113.49 5.9
 -3 15 -2 117.09 6.6
 -3 15 -2 114.69 5.4
 4 -15 2 18.4 2.7
 -4 -15 -2 15.2 3.8
 -4 15 -2 12.4 1.8
 4 15 2 10.2 2.1
 -4 15 -2 12.5 3
 5 -15 2 114.69 6.3
 -5 -15 -2 112.09 8.1
 5 15 2 108.89 6.2
 -5 15 -2 104.69 7.2
 -5 15 -2 109.99 5.4
 -6 -15 -2 3.7 4.1
 6 -15 2 1.2 2.2
 6 15 2 1.7 2.1
 -6 15 -2 5.2 3
 -7 -15 -2 3.5 4.1
 7 -15 2 4 2.5
 -7 15 -2 2.5 3.2
 7 15 2 -0.2 1.9
 -8 -15 -2 20.1 5.3
 8 15 2 20.5 3.4
 -8 15 -2 22.7 4.7
 -8 -16 2 3.3 4.3
 -8 16 2 10.1 4.2
 8 16 -2 7.8 2.7
 -7 -16 2 0.5 4.2
 7 16 -2 4.4 2.3
 -7 16 2 2.7 3.3
 -6 -16 2 37 5.2
 6 16 -2 32 3.6
 -6 16 2 38.4 3.8
 -5 -16 2 33.2 4.8
 5 -16 -2 42.6 3.5
 5 -16 -2 38.1 3.5
 5 16 -2 42.6 4
 -5 16 2 44.8 4.2
 4 -16 -2 58.39 3.8
 4 -16 -2 37.6 3.6
 -4 -16 2 40.7 5
 4 16 -2 50.39 3.8
 -4 16 2 52.49 3.9
 -3 -16 2 13 3.4
 3 -16 -2 12.2 2
 3 -16 -2 11.7 2.2
 3 16 -2 10.7 2.1
 -3 16 2 8.5 2.1
 -2 -16 2 31.2 4.1
 2 -16 -2 30.1 2.5
 2 -16 -2 34.5 3.5
 2 16 -2 32.3 3.1
 -2 16 2 37.2 3.3
 1 -16 -2 33.4 2.3
 -1 -16 2 30.5 3.8
 1 -16 -2 30.1 3.3
 1 16 -2 34.5 3.2
 1 16 -2 34.3 1.6
 -1 16 2 34.1 3.2
 1 16 -2 29.7 1.8
 0 -16 2 13.6 3.1
 0 -16 -2 12.1 1.2
 0 -16 -2 12 2.9
 0 16 2 16.5 2.5
 0 16 -2 12.5 1.9
 0 16 2 15 1.6
 0 16 -2 14.1 1.8
 1 -16 2 53.89 4.5
 -1 -16 -2 53.19 5
 1 16 2 41.1 2.3
 -1 16 -2 62.09 3.9
 1 16 2 54.79 2.4
 -1 16 -2 51.49 3.3
 1 16 2 50.69 3.7
 -2 -16 -2 23.9 4
 2 -16 2 28.7 3.3
 -2 16 -2 28.9 3.1
 -2 16 -2 30.7 2.5
 2 16 2 25.6 2.8
 -3 -16 -2 43.7 5.1
 3 -16 2 53.09 4.2
 -3 16 -2 51.39 3.4
 3 16 2 54.29 3.8
 -3 16 -2 53.69 4.2
 4 -16 2 135.39 7.3
 -4 -16 -2 141.19 8.8
 -4 16 -2 136.39 6.2
 4 16 2 132.99 6.8
 -4 16 -2 134.29 7.7
 -5 -16 -2 3.6 3.6
 5 -16 2 3.6 2.3
 5 16 2 2.9 2.1
 -5 16 -2 6.5 3
 -5 16 -2 3.5 1.6
 -6 -16 -2 14.7 4.4
 6 -16 2 9.8 2.9
 6 16 2 11.3 2.5
 -6 16 -2 16.2 3.6
 7 -16 2 12.2 3
 -7 -16 -2 14.4 4.8
 -7 16 -2 11.6 4.1
 7 16 2 10 2.9
 -8 -16 -2 18.2 5.2
 8 16 2 21.3 3.3
 -8 -17 2 13.4 5.2
 8 17 -2 8.4 3.1
 -7 -17 2 12.7 4.4
 7 17 -2 8.1 2.6
 -7 17 2 9.6 3.7
 -6 -17 2 16.9 4.3
 6 17 -2 15 3
 -6 17 2 17.2 3.8
 -6 17 2 11 2.8
 5 -17 -2 69.49 4.5
 -5 -17 2 73.29 6.7
 5 -17 -2 47.2 4.3
 5 17 -2 59.09 4.5
 -5 17 2 61.99 4.7
 -4 -17 2 12.7 4.1
 4 -17 -2 8.6 2.2
 4 -17 -2 15.9 2.2
 -4 17 2 16.1 2.7
 4 17 -2 19 2.6
 3 -17 -2 65.89 4.4
 -3 -17 2 57.39 5.8
 3 -17 -2 69.09 4
 3 17 -2 68.19 4.3
 -3 17 2 66.49 4.3
 -2 -17 2 3.5 2.9
 2 -17 -2 7.1 2.2
 2 -17 -2 4.3 1.4
 2 17 -2 5.8 1.9
 -2 17 2 6.3 2.1
 -1 -17 2 162.98 8.6
 1 -17 -2 174.08 8.3
 1 -17 -2 161.18 6.7
 1 17 -2 151.18 7.3
 -1 17 2 148.09 7.4
 0 -17 -2 13.4 3
 0 -17 2 11.9 2.9
 0 17 -2 11.2 1.7
 0 17 -2 10.2 1.9
 0 17 2 7.1 1.9
 -1 -17 -2 157.88 8.9
 1 -17 2 160.48 8.4
 1 17 2 158.78 6.2
 1 17 2 148.29 7.4
 -1 17 -2 164.58 7.2
 -1 17 -2 152.88 7.3
 -2 -17 -2 8.7 3.6
 2 -17 2 13.1 2.6
 -2 17 -2 10.1 2.2
 2 17 2 6.8 1.9
 -2 17 -2 10.6 1.8
 3 -17 2 126.09 7
 -3 -17 -2 117.39 8.3
 -3 17 -2 121.09 5.8
 -3 17 -2 129.79 7
 3 17 2 124.29 6.4
 4 -17 2 47.3 4.4
 -4 -17 -2 50.39 5.9
 4 17 2 42.9 3.8
 -4 17 -2 46.4 4.5
 -4 17 -2 49.1 3.3
 -5 -17 -2 5.8 3.8
 5 -17 2 8.3 2.7
 5 17 2 3.4 1.9
 -5 17 -2 6.6 3
 -6 -17 -2 19.2 5
 6 -17 2 22.9 3.5
 -6 17 -2 20.1 4.1
 6 17 2 21.9 3.1
 -7 -17 -2 67.39 7.7
 7 -17 2 70.69 5.7
 -7 17 -2 78.99 7
 7 17 2 77.39 5.8
 8 17 2 7.7 2.8
 -7 -18 2 12.2 5
 7 18 -2 10.7 2.8
 -7 18 2 14.5 4.1
 -6 -18 2 22.8 5.3
 6 18 -2 26.2 3.5
 -6 18 2 18.5 3.1
 -6 18 2 24.1 4.2
 5 -18 -2 9.4 2.4
 -5 -18 2 21.8 4.4
 -5 18 2 23 3
 5 18 -2 20.5 3
 4 -18 -2 44.4 3.4
 -4 -18 2 35.1 5
 -4 18 2 37.2 3.7
 4 18 -2 43.6 3.8
 -3 -18 2 54.29 5.4
 3 -18 -2 51.29 3.4
 3 -18 -2 51.79 4.3
 -3 18 2 57.69 4
 3 18 -2 53.19 4
 -2 -18 2 22.6 3.8
 2 -18 -2 29.9 3.4
 2 -18 -2 22.5 2.2
 2 18 -2 27 2.8
 -2 18 2 26.7 2.8
 1 -18 -2 27.9 3.6
 -1 -18 2 28.6 3.9
 1 18 -2 29.3 2.8
 -1 18 2 30.1 3
 0 -18 2 129.99 7.9
 0 -18 -2 142.59 7.7
 0 18 -2 144.39 6.8
 0 18 2 140.89 6.2
 0 18 -2 145.49 6.2
 0 18 2 135.89 6.9
 -1 -18 -2 52.79 5.4
 1 -18 2 65.79 5
 -1 18 -2 65.99 4
 1 18 2 57.29 4.1
 -1 18 -2 67.09 4
 2 -18 2 42.2 4
 -2 -18 -2 34.7 4.7
 2 18 2 31.3 3.1
 -2 18 -2 32.6 2.9
 -2 18 -2 30.5 3.2
 -3 -18 -2 55.49 5.8
 3 -18 2 66.99 5.2
 -3 18 -2 65.99 4.9
 -3 18 -2 67.69 4
 3 18 2 62.29 4.4
 4 -18 2 21.5 3.1
 -4 -18 -2 27.2 4.7
 -4 18 -2 19.4 2.3
 4 18 2 20 2.8
 -4 18 -2 21.5 3.3
 5 -18 2 1.9 2.5
 -5 -18 -2 3.2 3.7
 5 18 2 4.8 2.3
 -5 18 -2 5.7 3.1
 6 -18 2 39.4 4.2
 -6 -18 -2 43 6.6
 -6 18 -2 40.6 5.1
 6 18 2 42.6 4.3
 7 -18 2 -0.4 2.4
 -7 -18 -2 1.4 4.3
 7 18 2 -0.2 2.2
 -7 18 -2 4 3.2
 -7 -19 2 23.1 5.3
 -7 19 2 23.8 4.6
 7 19 -2 25.3 3.7
 -6 -19 2 10.7 4.4
 -6 19 2 14.6 3.7
 -6 19 2 15.9 3
 6 19 -2 14.9 3.3
 -5 -19 2 12.3 4.1
 5 -19 -2 0.4 1.9
 -5 19 2 14.8 3.4
 5 19 -2 8.7 2.5
 -5 19 2 9.4 2.5
 -4 -19 2 13 3.9
 4 19 -2 16.7 2.7
 -4 19 2 16.5 2.8
 3 -19 -2 124.59 6.9
 -3 -19 2 134.99 8.5
 -3 19 2 138.29 6.8
 3 19 -2 130.79 6.9
 2 -19 -2 11.8 2.8
 -2 -19 2 11.1 3.4
 2 19 -2 8 2
 -2 19 2 8.8 2.1
 -1 -19 2 326.37 14.7
 1 -19 -2 329.07 14.4
 -1 19 2 340.07 13.9
 -1 19 2 330.87 13.5
 1 19 -2 320.07 13.6
 0 -19 -2 17.1 3.2
 0 -19 2 16.6 3.2
 0 19 2 17.9 1.9
 0 19 -2 17.7 1.9
 0 19 2 15.7 2.4
 0 19 -2 15 2.2
 1 -19 2 244.38 11.6
 -1 -19 -2 254.67 12
 -1 19 -2 257.27 10.7
 1 19 2 246.18 10.9
 -1 19 -2 250.67 10.6
 -2 -19 -2 32.6 4.8
 2 -19 2 43.8 4.2
 -2 19 -2 42.1 3.8
 2 19 2 43.7 3.6
 -2 19 -2 43.2 3.3
 3 -19 2 49.99 4.5
 -3 -19 -2 60.09 5.9
 -3 19 -2 50.69 4.3
 -3 19 -2 48.1 3.4
 3 19 2 48.7 4
 -4 -19 -2 4.9 3.7
 4 -19 2 8.7 2.6
 -4 19 -2 10.3 3
 4 19 2 10.3 2.6
 -4 19 -2 7.7 1.8
 -5 -19 -2 52.69 6.7
 5 -19 2 50.49 4.9
 -5 19 -2 52.99 5.1
 5 19 2 55.19 4.4
 -6 -19 -2 6.5 4.9
 6 -19 2 7.2 2.8
 6 19 2 6.1 2.5
 -6 19 -2 12.4 3.8
 7 -19 2 -0.7 2.9
 -7 -19 -2 1.5 4.4
 7 19 2 3.4 2.7
 -7 19 -2 0.4 3.5
 -7 -20 2 -2.5 4.7
 7 20 -2 -2.2 2.5
 -7 20 2 1.3 3.6
 -6 -20 2 2.7 4.6
 6 20 -2 4.6 2.5
 -6 20 2 4.7 3.5
 -5 -20 2 10.4 4.1
 5 20 -2 12.4 2.7
 -5 20 2 17.4 3.4
 -5 20 2 10.3 2.6
 -4 -20 2 42.1 5.6
 -4 20 2 50.39 4.7
 -4 20 2 49.9 4.3
 4 20 -2 51.59 4.2
 -3 -20 2 12.5 3.8
 3 -20 -2 13.5 2.6
 3 20 -2 12.2 2.5
 -3 20 2 14 2.7
 -3 20 2 12.9 2.8
 2 -20 -2 81.29 5.7
 -2 -20 2 75.59 6.3
 2 20 -2 78.79 4.9
 -2 20 2 77.09 5
 -2 20 2 83.19 5
 -1 -20 2 13.1 3.3
 1 -20 -2 18.2 3.3
 -1 20 2 20.7 2.4
 1 20 -2 18 2.4
 -1 20 2 16.1 2.5
 0 -20 -2 60.59 5.6
 0 -20 2 65.49 5.3
 0 20 -2 58.99 4.1
 0 20 2 60.69 4.3
 1 -20 2 36.9 4
 -1 -20 -2 26.1 4
 -1 20 -2 30.7 2.9
 -1 20 -2 33.4 3.1
 1 20 2 35.4 3.4
 -2 -20 -2 73.29 6.5
 2 -20 2 79.39 5.5
 -2 20 -2 72.69 4.9
 -2 20 -2 73.39 4.5
 2 20 2 78.39 4.9
 -3 -20 -2 1.1 3.5
 3 -20 2 3.2 2.6
 3 20 2 0.9 1.8
 -3 20 -2 6.5 2.4
 -3 20 -2 3.7 1.7
 -4 -20 -2 42.7 5.6
 4 -20 2 41.8 4.2
 4 20 2 33.2 3.6
 -4 20 -2 35.6 3.2
 -4 20 -2 32.7 4.1
 5 -20 2 11.8 3.2
 -5 -20 -2 20.1 5.2
 -5 20 -2 15.7 3.4
 5 20 2 18.1 3
 -6 -20 -2 11.1 5.2
 6 -20 2 0 2.5
 6 20 2 7.3 2.8
 -6 20 -2 9.3 3.4
 7 20 2 -1.8 2.3
 -7 20 -2 6.3 3.8
 -6 -21 2 1.8 4.1
 6 21 -2 -0.4 2.2
 -6 21 2 6.7 3.5
 -5 -21 2 17.7 5.2
 -5 21 2 24.9 4.1
 5 21 -2 24.5 3.4
 -5 21 2 23.3 3.3
 -4 -21 2 24.2 4.7
 4 -21 -2 26.4 3.3
 -4 21 2 27.9 3.4
 4 21 -2 25.5 3.3
 -4 21 2 31.5 4
 -3 -21 2 65.19 6.7
 3 -21 -2 77.89 5.5
 -3 21 2 80.99 5
 -3 21 2 75.69 5.5
 3 21 -2 75.99 5.1
 -2 -21 2 10.5 3.4
 2 -21 -2 11.2 3
 -2 21 2 7.1 2.1
 -2 21 2 8.3 2.2
 2 21 -2 8.6 2.2
 1 -21 -2 167.38 9
 -1 -21 2 164.68 9.5
 -1 21 2 167.38 8
 1 21 -2 165.28 8
 0 -21 -2 23.7 3.7
 0 -21 2 26.4 4.1
 0 21 2 28.8 3.3
 0 21 -2 30.7 3.1
 1 -21 2 154.08 8.4
 -1 -21 -2 145.79 9
 1 21 2 150.48 7.7
 -1 21 -2 146.59 7.2
 2 -21 2 8.6 3
 -2 -21 -2 5.1 3.4
 -2 21 -2 9 1.9
 2 21 2 4 2
 -2 21 -2 10.4 2.3
 -3 -21 -2 83.99 7.4
 3 -21 2 83.09 5.9
 3 21 2 84.29 5.4
 -3 21 -2 88.69 5.8
 -3 21 -2 83.59 4.8
 4 -21 2 13 3.2
 -4 -21 -2 17.3 4.6
 4 21 2 15.2 3
 -4 21 -2 14.3 2.6
 -4 21 -2 13.3 3.2
 5 -21 2 -4.6 2.2
 -5 -21 -2 -6.9 4.1
 -5 21 -2 -0.2 2.7
 5 21 2 -2.1 2.1
 6 -21 2 -2.3 2.3
 -6 -21 -2 3.1 4.8
 -6 21 -2 4.1 3.1
 6 21 2 5.1 2.8
 -6 -22 2 14.2 4.9
 6 22 -2 14 3.3
 -6 22 2 15.4 3.7
 -5 -22 2 28.7 5.3
 -5 22 2 26.8 3.5
 5 22 -2 24.5 3.6
 -5 22 2 32.3 4.6
 -4 -22 2 6.9 3.9
 4 -22 -2 10.2 2.6
 -4 22 2 5.6 2.1
 4 22 -2 0.3 2
 -4 22 2 8.7 2.9
 -3 -22 2 47.4 5.6
 3 -22 -2 51.19 4.7
 -3 22 2 62.29 4.9
 -3 22 2 49.5 4.4
 3 22 -2 48.4 4.3
 2 -22 -2 22.5 3.6
 -2 -22 2 24.4 4.2
 -2 22 2 28.5 3.2
 2 22 -2 26.4 3.3
 -2 22 2 28.6 3.5
 -1 -22 2 2.8 3
 1 -22 -2 0.4 2.7
 -1 22 2 2.1 2.1
 1 22 -2 1.9 1.8
 0 -22 2 57.59 5.5
 0 -22 -2 55.49 5.3
 0 22 2 59.69 4.4
 0 22 -2 61.39 4.2
 1 -22 2 3.9 2.7
 -1 -22 -2 2.4 3.3
 -1 22 -2 5.6 1.9
 1 22 2 5.5 2
 2 -22 2 11.8 3.1
 -2 -22 -2 10.5 3.7
 -2 22 -2 14.9 2.2
 2 22 2 15.8 2.9
 -2 22 -2 13.8 2.6
 -3 -22 -2 32.4 5.2
 3 -22 2 40.6 4.5
 3 22 2 26.9 3.4
 -3 22 -2 37.4 4
 -3 22 -2 36.7 3.3
 -4 -22 -2 29.2 5.3
 4 -22 2 23.2 3.7
 -4 22 -2 26.3 3.8
 4 22 2 27.3 3.4
 -5 -22 -2 2.9 4.7
 5 -22 2 -1.4 2.5
 -5 22 -2 7.4 3.2
 5 22 2 0.5 2.1
 -6 -22 -2 9.1 6
 -6 22 -2 8.7 3.6
 6 22 2 5.1 2.8
 -6 23 2 13.6 3.6
 -5 -23 2 16.7 4.8
 -5 23 2 18.6 3.7
 -5 23 2 9.3 2.7
 5 23 -2 10.8 3
 4 -23 -2 5.4 2.4
 -4 -23 2 -0.8 3.5
 4 23 -2 1.9 2.1
 -4 23 2 4.5 2.4
 -4 23 2 1 2.3
 3 -23 -2 59.89 5.1
 -3 -23 2 47.4 5.7
 -3 23 2 58.59 5.1
 -3 23 2 59.39 4.7
 3 23 -2 56.19 4.6
 -2 -23 2 -2.1 2.9
 2 -23 -2 -0.1 2.3
 2 23 -2 2.5 2.2
 -2 23 2 1.7 2.1
 1 -23 -2 58.89 5.6
 -1 -23 2 49.9 5.4
 1 23 -2 60.79 4.5
 -1 23 2 52.79 4.2
 0 -23 -2 8.2 3.4
 0 -23 2 3.9 2.9
 0 23 2 3.2 2
 0 23 -2 6.6 2
 -1 -23 -2 48.2 5.3
 1 -23 2 49.99 5.2
 1 23 2 49.8 4.2
 -1 23 -2 48.5 3.7
 -2 -23 -2 -2.7 3.1
 2 -23 2 -1.5 2.3
 2 23 2 1.3 2
 -2 23 -2 -1 1.7
 -3 -23 -2 12.2 4.1
 3 -23 2 15.1 3.6
 -3 23 -2 21.9 2.6
 -3 23 -2 16.4 3
 3 23 2 17.8 3
 4 -23 2 7.7 3.2
 -4 -23 -2 13.5 4.6
 -4 23 -2 11.2 3.1
 4 23 2 9.5 2.7
 -5 -23 -2 20.3 5.3
 5 -23 2 26.3 3.9
 5 23 2 28.6 3.7
 -5 23 -2 29.3 4.1
 6 -23 2 -4.8 2
 -6 23 -2 5 2.9
 -6 24 2 14.2 3.8
 -5 -24 2 2.1 4.4
 5 24 -2 0.7 2.4
 -5 24 2 7.2 3.1
 -4 -24 2 43 6.4
 4 -24 -2 47.2 4.9
 -4 24 2 49.4 5
 -4 24 2 52.29 4.3
 4 24 -2 49.7 4.6
 3 -24 -2 3.4 2.4
 -3 -24 2 -0.7 3.4
 3 24 -2 1.3 2.3
 -3 24 2 3.6 2.3
 2 -24 -2 37.4 4.5
 -2 -24 2 39.9 5.4
 2 24 -2 38.2 4
 -2 24 2 40.8 3.8
 -1 -24 2 5.2 3.5
 1 -24 -2 1.7 2.9
 1 24 -2 7.3 2.1
 -1 24 2 3.1 2
 0 -24 -2 21.5 4.1
 0 -24 2 25.3 4.1
 0 24 2 24.1 3.2
 0 24 -2 24.1 3
 -1 -24 -2 7.8 3.3
 1 -24 2 4.6 3
 1 24 2 4.9 2.2
 -1 24 -2 5.5 2
 2 -24 2 40.3 4.6
 -2 -24 -2 29.4 5.3
 -2 24 -2 45.5 3.8
 2 24 2 40.1 4
 -3 -24 -2 8.1 4.1
 3 -24 2 13.9 3.3
 3 24 2 12.8 2.7
 -3 24 -2 12 2.3
 -4 -24 -2 7.9 4.5
 4 -24 2 8.5 3.3
 -4 24 -2 11.3 3.1
 4 24 2 12.6 3
 -5 -24 -2 13.3 5.7
 5 -24 2 16.8 3.7
 -5 24 -2 17.5 3.5
 5 24 2 10.2 2.9
 -6 24 -2 4.6 3.6
 -4 -25 2 -1.4 4.2
 -4 25 2 2.2 2.3
 4 25 -2 4.4 2.4
 -3 -25 2 21.7 4.8
 3 -25 -2 33.2 4.1
 3 25 -2 20.1 3.3
 -3 25 2 26.3 3.4
 -2 -25 2 -1.9 3.2
 2 -25 -2 -3.1 2.3
 -2 25 2 0.6 2.2
 2 25 -2 -2.4 1.8
 1 -25 -2 19.1 4
 -1 -25 2 20.1 4.1
 1 25 -2 20.3 3.2
 -1 25 2 16.7 2.9
 0 -25 2 13.7 3.7
 0 -25 -2 10.4 3.5
 0 25 2 12.4 2.6
 0 25 -2 12.2 2.4
 1 -25 2 11.2 3.3
 -1 -25 -2 14.9 3.8
 -1 25 -2 9.5 2.4
 1 25 2 8.6 2.4
 -2 -25 -2 9 3.8
 2 -25 2 6.5 3
 -2 25 -2 1.9 1.9
 2 25 2 0.9 2.1
 3 -25 2 29.5 4.5
 -3 -25 -2 26.6 5.2
 -3 25 -2 33 4.8
 3 25 2 30.3 3.8
 4 -25 2 2.8 3
 -4 -25 -2 2.6 4.7
 4 25 2 2.6 2.4
 5 -25 2 7.8 3.2
 -4 26 2 9.5 2.8
 -3 -26 2 -0.8 3.7
 3 -26 -2 2.1 2.7
 -3 26 2 -2.6 2.1
 3 26 -2 3 2.3
 2 -26 -2 32.7 4.4
 -2 -26 2 27.5 4.9
 -2 26 2 20.5 3.1
 2 26 -2 26.2 3.6
 1 -26 -2 13.1 3.5
 -1 -26 2 11 3.8
 -1 26 2 9.5 2.5
 1 26 -2 14.4 2.7
 0 -26 -2 35 5
 0 -26 2 34.5 4.8
 0 26 2 37.1 4
 0 26 -2 41.5 3.8
 1 -26 2 0.7 2.9
 -1 -26 -2 4.5 3.4
 1 26 2 0.9 2.4
 -1 26 -2 0.8 1.8
 -2 -26 -2 9.4 4.3
 2 -26 2 7.6 3.2
 -2 26 -2 8.9 2.4
 2 26 2 11.6 2.7
 -3 -26 -2 5.7 4.7
 3 -26 2 4.8 3
 3 26 2 2.7 2.4
 4 -26 2 10.6 3.3
 5 -26 2 3.4 3
 -4 27 2 3.5 3.1
 3 -27 -2 19.8 3.9
 3 27 -2 27.6 3.9
 -3 27 2 20.1 3.2
 2 -27 -2 5.2 3.2
 -2 -27 2 6.4 4.3
 -2 27 2 -1.2 2.3
 2 27 -2 5.9 2.7
 1 -27 -2 13.4 4
 -1 -27 2 6.9 4.2
 -1 27 2 11.7 2.7
 1 27 -2 13.6 2.8
 0 -27 -2 3.1 3.7
 0 -27 2 2 3.3
 0 27 -2 0.2 1.9
 0 27 2 4.4 2.5
 -1 -27 -2 24.3 4.6
 1 -27 2 31.7 4.8
 -1 27 -2 28.8 3.5
 1 27 2 30.3 3.8
 -2 -27 -2 -1.3 4
 2 -27 2 -0.4 3.3
 -2 27 -2 -0.3 1.9
 2 27 2 2.4 2.6
 3 -27 2 5.3 3.1
 4 -27 2 -2.8 2.9
 -3 28 2 -0.2 2.4
 2 -28 -2 15.4 3.9
 -2 28 2 12.5 2.8
 2 28 -2 10.6 2.9
 1 -28 -2 -0.4 3.3
 -1 -28 2 3.4 3.5
 -1 28 2 3.2 2.3
 1 28 -2 5.5 2.6
 0 -28 -2 13 3.9
 0 -28 2 11.2 3.9
 0 28 2 13.2 2.8
 0 28 -2 13.1 2.7
 -1 -28 -2 10.7 4
 1 -28 2 5 3.3
 -1 28 -2 7.1 2.3
 1 28 2 5.4 2.6
 -2 -28 -2 40.4 6.6
 2 -28 2 36 5.1
 -2 28 -2 36.5 3.8
 3 -28 2 0.9 3.3
 2 -29 -2 5.2 3.5
 -2 29 2 6.5 3
 1 -29 -2 17.5 4.4
 -1 29 2 21 3.4
 1 29 -2 21.6 4
 0 -29 -2 -1.5 3.6
 0 29 -2 6 2.4
 -1 29 -2 9.5 2.7
 -1 30 -2 6.8 2.7
 -10 0 3 10.3 3.8
 -9 0 3 2.7 3.1
 -9 0 3 6.2 4
 -8 0 3 18 3.8
 -8 0 3 17.2 3.7
 8 0 -3 16 2.5
 7 0 -3 3.6 1.7
 -7 0 3 3.8 2.9
 -7 0 3 0 2.3
 -6 0 3 107.59 6.5
 6 0 -3 115.99 5.7
 -6 0 3 118.39 7
 5 0 -3 143.39 6.4
 -5 0 3 132.99 7.4
 -4 0 3 11.8 2.5
 -4 0 3 10.5 1.4
 4 0 -3 9.9 1.4
 -3 0 3 121.49 5.6
 -3 0 3 128.69 5.1
 -3 0 3 121.09 6.2
 3 0 -3 129.49 5.4
 -2 0 3 121.39 4.9
 -2 0 3 116.19 4.9
 -2 0 3 120.79 4.6
 2 0 -3 114.49 4.9
 -2 0 3 118.89 5.7
 -2 0 3 118.89 4.9
 1 0 -3 825.72 30.8
 1 0 -3 858.01 31.3
 -1 0 3 855.01 31
 1 0 -3 825.12 31
 -1 0 3 846.82 31.3
 -1 0 3 823.02 30.9
 0 0 -3 -0.9 0.6
 0 0 3 -1 0.7
 0 0 3 -1 0.4
 0 0 -3 -0.3 0.6
 0 0 -3 -0.9 0.5
 -1 0 -3 769.12 28.7
 -1 0 -3 797.82 28.9
 1 0 3 762.32 28.9
 1 0 3 795.12 29
 1 0 3 776.22 28.6
 -1 0 -3 775.12 29
 -2 0 -3 0.5 0.7
 2 0 3 0 0.9
 2 0 3 -1.3 1.1
 2 0 3 -0.2 0.5
 -2 0 -3 0 0.5
 -2 0 -3 -1.7 1.2
 3 0 3 675.03 25.1
 3 0 3 684.93 25.6
 -3 0 -3 656.53 25.8
 -3 0 -3 696.93 25.1
 -4 0 -3 176.98 7
 4 0 3 181.88 7.1
 4 0 3 181.68 7.7
 -4 0 -3 171.38 8.1
 -5 0 -3 10.9 2.5
 5 0 3 9.2 1.9
 6 0 3 14.9 2.5
 -6 0 -3 15.5 2.6
 -6 0 -3 18.1 3.3
 -7 0 -3 150.98 8.5
 7 0 3 152.08 7.5
 -7 0 -3 149.99 7.8
 -8 0 -3 7.7 3.2
 8 0 3 5.3 2.3
 9 0 3 -1.8 2.3
 -9 0 -3 2.1 3.3
 -10 0 -3 10.8 3.8
 -10 -1 3 19.1 4.3
 -10 1 3 13.9 4.2
 -9 -1 3 5.6 3.4
 -9 -1 3 4.1 3.9
 -9 1 3 -0.5 3.5
 -9 1 3 5.6 3.4
 8 -1 -3 5.3 2.1
 -8 -1 3 3.2 2.9
 -8 -1 3 3.3 3
 -8 1 3 1.6 2.9
 -8 1 3 0.3 2.7
 8 1 -3 1.9 1.6
 -7 -1 3 13.8 3.8
 7 -1 -3 11.8 2.3
 -7 -1 3 9.3 3
 7 1 -3 11.6 2.2
 -7 1 3 13.2 3.2
 -6 -1 3 20.4 3.2
 6 -1 -3 22.5 2.5
 -6 -1 3 18.1 3.5
 6 -1 -3 24.2 2.3
 6 1 -3 17.6 2.2
 -6 1 3 15.2 3.5
 5 -1 -3 3.6 1.4
 -5 -1 3 1.7 2
 -5 -1 3 3.2 2.9
 5 -1 -3 5.2 1.2
 5 1 -3 3.1 1.5
 -5 1 3 3.6 2.5
 4 -1 -3 396.76 14.7
 -4 -1 3 383.96 15.4
 -4 -1 3 385.46 14.9
 4 -1 -3 383.66 14.2
 4 1 -3 357.76 14.5
 -4 1 3 355.46 14.2
 -4 1 3 360.36 15.3
 -3 -1 3 126.19 5.9
 -3 -1 3 132.69 5.3
 3 -1 -3 135.19 5.6
 3 -1 -3 127.79 5.1
 3 1 -3 127.09 5.5
 -3 1 3 126.59 6.3
 -3 1 3 131.29 5.2
 2 -1 -3 517.55 19.1
 2 -1 -3 528.65 19.7
 -2 -1 3 522.65 18.9
 -2 -1 3 534.25 19.1
 -2 -1 3 500.15 19.1
 -2 -1 3 516.25 19.1
 2 1 -3 500.35 19.1
 -2 1 3 504.85 19.1
 -2 1 3 490.45 18.7
 -2 1 3 504.85 19.6
 -2 1 3 490.45 18.9
 -1 -1 3 4.3 1.4
 1 -1 -3 4.4 0.8
 -1 -1 3 5.4 0.8
 1 -1 -3 4.1 1
 -1 -1 3 4.8 0.8
 -1 -1 3 5.6 0.8
 -1 1 3 3.8 1.3
 1 1 -3 4.6 0.9
 -1 1 3 2.3 0.5
 1 1 -3 4.2 0.7
 0 -1 3 1555.54 56.39
 0 -1 -3 1562.74 56.19
 0 -1 3 1528.95 56.29
 0 -1 -3 1501.05 56.29
 0 -1 3 1525.95 56.39
 0 -1 -3 1520.25 56.39
 0 1 -3 1556.24 56.39
 0 1 -3 1583.14 56.29
 0 1 3 1570.34 56.29
 0 1 3 1486.85 56.39
 0 1 3 1509.05 56.19
 1 -1 3 24.8 1.1
 1 -1 3 25.4 1.7
 -1 -1 -3 26.5 1.5
 -1 -1 -3 24.8 1.6
 -1 -1 -3 24.2 1.8
 1 1 3 24.4 1.8
 -1 1 -3 24.9 1.7
 -1 1 -3 23.1 1.9
 -1 1 -3 23.8 1.2
 1 1 3 26.8 1.4
 1 1 3 26.7 1.7
 2 -1 3 43.2 3
 -2 -1 -3 37.3 2.8
 -2 -1 -3 44.7 2.3
 2 -1 3 42.9 2
 2 -1 3 42.6 2.7
 -2 1 -3 57.39 3.2
 -2 1 -3 56.19 2.1
 -2 1 -3 61.69 3.1
 2 1 3 56.89 2.8
 2 1 3 56.39 2.2
 2 1 3 56.99 3
 3 -1 3 93.29 4.4
 -3 -1 -3 90.99 3.8
 -3 -1 -3 90.49 4.6
 3 -1 3 88.19 3.7
 -3 1 -3 94.39 3.7
 3 1 3 91.69 3.8
 -3 1 -3 88.19 4.8
 3 1 3 90.49 4.4
 -4 -1 -3 74.79 4.4
 -4 -1 -3 73.49 3.4
 4 -1 3 68.89 3.9
 4 1 3 67.79 3.8
 -4 1 -3 68.49 4.3
 -4 1 -3 67.49 3.1
 4 1 3 67.19 3.2
 5 -1 3 105.19 5.7
 -5 -1 -3 114.79 6.2
 5 1 3 112.99 4.9
 5 1 3 115.69 5.6
 -5 1 -3 102.39 6.1
 -5 1 -3 104.79 5.5
 6 -1 3 98.79 5.5
 -6 -1 -3 105.39 6.2
 -6 1 -3 87.89 5.3
 6 1 3 90.29 5.2
 -6 1 -3 95.39 6
 -7 -1 -3 25 3.4
 -7 -1 -3 23 3.6
 7 -1 3 20.1 2.8
 7 1 3 20.7 2.9
 -7 1 -3 18.8 3.4
 -7 1 -3 26 3.1
 8 -1 3 6.8 2.2
 -8 -1 -3 10.6 3.3
 -8 1 -3 6.4 3
 8 1 3 5.1 2.4
 -9 -1 -3 13.4 3.6
 9 -1 3 1.4 2.3
 9 1 3 0.4 2.5
 -9 1 -3 4 3
 10 -1 3 3.5 2.8
 -10 -1 -3 9.5 3.4
 -10 1 -3 8.9 3.8
 -10 -2 3 12.3 3.8
 -10 2 3 6.3 3.8
 -9 -2 3 0.8 3.3
 -9 -2 3 0.9 2.7
 -9 2 3 3.5 3.6
 -9 2 3 5.8 3.7
 -8 -2 3 27.8 4.8
 8 -2 -3 28.4 3.2
 -8 -2 3 30.3 4.3
 8 2 -3 29.8 3.1
 -8 2 3 35.3 4.7
 -8 2 3 30.4 4.5
 -7 -2 3 95.29 6.5
 -7 -2 3 98.09 7.3
 7 -2 -3 98.79 4.9
 7 -2 -3 91.49 5.3
 7 2 -3 99.49 5.3
 -7 2 3 82.09 6.7
 6 -2 -3 256.27 10.9
 6 -2 -3 245.58 10.4
 -6 -2 3 268.97 11.8
 -6 -2 3 263.17 12.1
 6 2 -3 256.67 10.7
 -6 2 3 252.57 11.8
 -5 -2 3 95.39 5.5
 5 -2 -3 92.29 4.2
 -5 -2 3 87.19 5.9
 5 -2 -3 89.19 4.6
 5 2 -3 78.39 4.3
 -5 2 3 77.19 5.5
 4 -2 -3 243.08 9.6
 4 -2 -3 228.08 9.2
 -4 -2 3 226.68 10.1
 -4 2 3 231.38 10.3
 4 2 -3 239.58 9.5
 -4 2 3 238.08 9.2
 4 2 -3 242.18 9.6
 -3 -2 3 56.99 2.8
 -3 -2 3 61.69 3.6
 3 -2 -3 56.89 3
 3 -2 -3 55.89 2.6
 3 2 -3 54.59 2.9
 -3 2 3 58.99 2.6
 3 2 -3 60.59 3.1
 -3 2 3 59.79 4
 2 -2 -3 60.59 3
 -2 -2 3 61.59 3.4
 -2 -2 3 62.79 2.8
 2 -2 -3 63.49 3.8
 2 -2 -3 59.49 2.4
 2 2 -3 62.09 3
 -2 2 3 63.19 2.5
 -2 2 3 57.49 3.7
 2 2 -3 60.09 3.2
 -2 2 3 67.29 2.9
 2 2 -3 60.19 2.9
 -1 -2 3 188.98 6.9
 -1 -2 3 193.08 6.8
 -1 -2 3 189.18 6.8
 1 -2 -3 186.98 6.8
 1 2 -3 165.48 6.8
 1 2 -3 158.08 6.7
 -1 2 3 155.58 7.2
 1 2 -3 158.78 7
 0 -2 3 461.45 17
 0 -2 -3 459.75 17.3
 0 -2 -3 467.35 17.2
 0 -2 -3 468.15 17.1
 0 -2 3 463.45 17.2
 0 -2 3 464.35 17.2
 0 2 3 459.65 17.1
 0 2 -3 460.25 17
 0 2 3 464.45 17.2
 0 2 3 452.35 17.3
 0 2 -3 452.15 17.2
 0 2 -3 467.95 17.2
 -1 -2 -3 202.78 8.7
 -1 -2 -3 209.68 8.7
 -1 -2 -3 210.08 8.7
 1 -2 3 204.78 8.8
 1 2 3 254.47 8.7
 -1 2 -3 242.58 9
 1 2 3 243.58 8.8
 1 2 3 250.27 8.9
 2 -2 3 30.2 2.1
 -2 -2 -3 28.2 1.6
 -2 -2 -3 26.1 2.3
 -2 2 -3 27.2 1.4
 2 2 3 28.6 1.6
 2 2 3 27.7 2
 2 2 3 25.3 2.3
 -2 2 -3 24.1 2.2
 -2 2 -3 28.5 1.2
 -3 -2 -3 164.58 6.4
 -3 -2 -3 154.68 6.9
 3 -2 3 161.48 6.9
 -3 2 -3 154.78 6.4
 -3 2 -3 161.58 6.1
 -3 2 -3 157.68 7.2
 3 2 3 164.18 6.4
 3 2 3 158.38 6.8
 -4 -2 -3 79.19 4.4
 4 -2 3 74.99 4.1
 -4 2 -3 72.69 4.7
 -4 2 -3 82.79 4
 4 2 3 82.99 3.7
 4 2 3 82.89 4.4
 -4 2 -3 77.69 3.4
 5 -2 3 41.4 3.3
 -5 -2 -3 44 4.1
 -5 2 -3 49.6 3.4
 5 2 3 43.9 2.7
 -5 2 -3 44.9 4.1
 5 2 3 45.5 3.6
 -6 -2 -3 13.5 2.7
 6 -2 3 12.6 2.2
 6 2 3 13.9 1.7
 -6 2 -3 15.3 3
 -6 2 -3 12.5 2.3
 6 2 3 14.8 2.4
 7 -2 3 -4.4 1.7
 -7 -2 -3 1.6 2.4
 -7 -2 -3 -3.8 2.3
 -7 2 -3 1.4 2.9
 7 2 3 -0.4 1.7
 -7 2 -3 1.8 2.1
 -8 -2 -3 12.7 3.3
 8 -2 3 12.9 2.7
 -8 2 -3 16.4 4
 8 2 3 11.1 2.5
 -9 -2 -3 15.2 3.7
 9 -2 3 16.6 3.1
 -9 2 -3 18.5 4.2
 9 2 3 20.3 3.4
 10 -2 3 0.6 2.4
 -10 -2 -3 9.6 3.7
 -10 -2 -3 6.2 4.2
 -10 2 -3 6.2 5.7
 -10 3 3 8.5 4.2
 -9 -3 3 8.4 3.4
 -9 -3 3 3 3.6
 -9 3 3 -0.9 3.4
 -9 3 3 7.3 3.5
 -8 -3 3 5.3 3.4
 8 -3 -3 3.6 2.1
 -8 -3 3 9.7 3.3
 8 3 -3 4.5 1.9
 -8 3 3 4.5 2.9
 -7 -3 3 20.5 3.7
 7 -3 -3 19.6 2.5
 -7 -3 3 23.3 4.3
 7 -3 -3 18 2.1
 7 3 -3 17.1 2.3
 -7 3 3 15.6 3.3
 6 -3 -3 20.1 2
 -6 -3 3 21.5 3.4
 -6 -3 3 14.8 3.8
 6 -3 -3 18.2 2.4
 -6 3 3 8.4 2.9
 5 -3 -3 35.7 2.9
 5 -3 -3 32.7 2.3
 -5 -3 3 31.2 3.5
 5 3 -3 32.9 2.7
 -5 3 3 28.2 3.5
 5 3 -3 34.6 2.7
 4 -3 -3 193.18 8.1
 4 -3 -3 190.38 7.6
 -4 -3 3 207.88 8.7
 -4 3 3 188.28 7.6
 4 3 -3 189.48 7.8
 4 3 -3 184.08 8
 -4 3 3 189.68 8.7
 -3 -3 3 39 2.2
 3 -3 -3 41 2
 -3 -3 3 41.4 3.2
 3 -3 -3 39.8 2.5
 3 3 -3 40.2 2.3
 3 3 -3 39.3 2.5
 -3 3 3 37.5 3.3
 -3 3 3 42.8 2.1
 2 -3 -3 323.57 11.2
 -2 -3 3 311.77 11.9
 2 -3 -3 331.37 12.3
 -2 -3 3 327.37 11.5
 2 -3 -3 318.87 11.7
 -2 3 3 282.37 11.2
 2 3 -3 279.57 11.6
 -2 3 3 287.07 12.1
 2 3 -3 285.67 11.9
 2 3 -3 280.77 11.4
 -1 -3 3 12.6 1.2
 1 -3 -3 16.7 1.3
 1 -3 -3 16.4 1.1
 -1 -3 3 15.1 1.6
 -1 3 3 14.4 1.1
 1 3 -3 12.4 1.7
 -1 3 3 9.5 1.7
 1 3 -3 13.9 1.3
 1 3 -3 16.5 1.3
 -1 3 3 14 1.3
 0 -3 -3 12.6 1.4
 0 -3 -3 16.1 1.1
 0 -3 3 14.3 1.3
 0 -3 3 16.4 1.6
 0 -3 3 15 1
 0 -3 -3 16.5 1.2
 0 3 3 10 1.3
 0 3 -3 10.3 0.9
 0 3 -3 11.1 1.3
 0 3 -3 9.9 1.2
 0 3 3 10.8 1
 0 3 3 12.5 1.1
 1 -3 3 51.39 1.9
 -1 -3 -3 47.9 2.5
 -1 -3 -3 48.2 2.4
 1 -3 3 47.5 2.6
 -1 -3 -3 46.4 2.4
 1 3 3 50.39 2.5
 -1 3 -3 47.6 2.9
 1 3 3 47.7 2.5
 1 3 3 49.4 2.4
 -1 3 -3 49.4 1.9
 -2 -3 -3 151.18 6.3
 -2 -3 -3 142.59 6.5
 2 -3 3 139.89 6.5
 2 3 3 169.78 6.6
 2 3 3 169.08 6.6
 -2 3 -3 163.08 5.9
 2 3 3 162.48 6.3
 -2 3 -3 168.68 7
 -2 3 -3 163.58 5.9
 3 -3 3 19.6 2
 -3 -3 -3 16.5 1.5
 -3 -3 -3 16 1.9
 -3 3 -3 16 1
 -3 3 -3 15.2 2.3
 3 3 3 14.3 1.7
 -3 3 -3 17.1 1.4
 3 3 3 15.9 1.5
 -4 -3 -3 4.6 1.7
 4 -3 3 4.7 1.5
 -4 3 -3 7.9 0.9
 4 3 3 9.5 1.3
 -4 3 -3 6.4 2.1
 4 3 3 8.1 1.6
 -4 3 -3 8.3 1.4
 5 -3 3 184.38 8.3
 -5 -3 -3 181.98 8.4
 -5 3 -3 189.28 8
 5 3 3 184.28 7.7
 -5 3 -3 185.78 9
 5 3 3 187.88 8.3
 6 -3 3 56.29 4.1
 -6 -3 -3 59.99 4.5
 6 3 3 69.39 4.3
 6 3 3 65.89 3.7
 -6 3 -3 67.19 4.1
 -6 3 -3 61.29 5.1
 -7 -3 -3 21.6 3.3
 7 -3 3 21 2.9
 7 3 3 17.3 2.7
 7 3 3 17.3 2.2
 -7 3 -3 17.8 3.5
 8 -3 3 4.5 2.1
 -8 -3 -3 3.1 2.4
 8 3 3 0.3 2.2
 -8 3 -3 -1.7 3.1
 9 -3 3 3.8 2.5
 -9 -3 -3 3 2.9
 -9 3 -3 5.3 3.7
 -10 -3 -3 8.4 4.5
 10 -3 3 8.8 3.7
 -10 -4 3 21.1 5.1
 -9 -4 3 7.1 3.2
 -9 -4 3 6.2 4.2
 -9 4 3 10.6 3.9
 -9 4 3 8.8 3.7
 -8 -4 3 22.6 4.3
 -8 -4 3 21.2 3.9
 8 -4 -3 16.3 2.8
 -8 4 3 25.3 4.2
 -7 -4 3 2.7 2.6
 7 -4 -3 0.9 1.9
 -7 -4 3 4.2 3.2
 7 -4 -3 -0.1 1.3
 -7 4 3 -3.2 2.6
 7 4 -3 0.9 1.5
 -6 -4 3 79.19 5.5
 6 -4 -3 64.89 3.6
 6 -4 -3 72.69 4.3
 6 4 -3 67.39 4.1
 6 4 -3 63.39 3.9
 -6 4 3 71.29 5.6
 5 -4 -3 75.99 4.4
 5 -4 -3 72.49 3.8
 -5 -4 3 77.29 5.4
 5 4 -3 85.79 4.5
 -5 4 3 77.49 5.6
 5 4 -3 88.69 4.2
 4 -4 -3 72.99 3.9
 -4 -4 3 77.79 4.6
 4 -4 -3 75.49 3.5
 -4 4 3 75.99 3.5
 4 4 -3 77.49 3.7
 4 4 -3 72.29 3.9
 -4 4 3 73.19 5
 -3 -4 3 480.35 18.4
 3 -4 -3 489.15 17.6
 3 -4 -3 494.45 18.1
 -3 -4 3 496.25 17.8
 3 4 -3 452.85 18
 -3 4 3 436.86 18.4
 3 4 -3 444.46 17.7
 -3 4 3 474.95 17.6
 2 -4 -3 77.19 3.5
 -2 -4 3 82.19 3.3
 -2 -4 3 77.39 4.2
 2 -4 -3 72.99 3.1
 -2 4 3 73.09 4.2
 2 4 -3 73.59 3.3
 2 4 -3 73.89 3.5
 2 4 -3 74.19 4.1
 -2 4 3 77.99 3.2
 1 -4 -3 1090.49 40.7
 -1 -4 3 1104.89 40.8
 -1 -4 3 1075.29 41.1
 1 -4 -3 1096.29 40.9
 -1 -4 3 1101.09 40.9
 -1 4 3 1145.29 40.8
 -1 4 3 1111.09 41.2
 1 4 -3 1123.49 40.8
 1 4 -3 1115.59 41.2
 1 4 -3 1120.09 40.9
 -1 4 3 1127.99 40.9
 0 -4 3 17.2 1.6
 0 -4 3 20 1.9
 0 -4 -3 16 1.7
 0 -4 3 17.5 1.2
 0 -4 -3 17.3 1.3
 0 -4 -3 18 1.4
 0 -4 -3 15.3 1.8
 0 4 -3 16.9 1.7
 0 4 -3 19.1 2
 0 4 3 15.6 1.6
 0 4 -3 16.8 1.2
 -1 -4 -3 709.43 26.1
 -1 -4 -3 727.33 26.2
 1 -4 3 682.83 26.3
 -1 -4 -3 713.33 26.3
 1 -4 3 720.23 25.9
 1 -4 3 728.43 26.5
 -1 4 -3 700.13 26.4
 1 4 3 676.63 26.2
 -1 4 -3 687.43 25.8
 1 4 3 692.33 26.2
 1 4 3 721.53 26.2
 -2 -4 -3 38.6 2.2
 -2 -4 -3 36.4 2.3
 2 -4 3 39 2.4
 2 -4 3 35.3 1.7
 -2 4 -3 39.7 3
 2 4 3 36.5 2.4
 2 4 3 36.3 2
 2 4 3 37.7 2.5
 -2 4 -3 38.3 1.6
 3 -4 3 474.15 19
 -3 -4 -3 484.05 18.9
 -3 4 -3 499.35 19.5
 3 4 3 501.65 19.1
 3 4 3 502.15 18.7
 -3 4 -3 502.05 18.3
 -3 4 -3 513.15 18.5
 4 -4 3 13.7 1.9
 -4 -4 -3 12.9 2
 -4 4 -3 13 2.4
 -4 4 -3 12.4 1.5
 4 4 3 12.6 2
 -4 4 -3 13.1 1.1
 4 4 3 13 1.5
 -5 -4 -3 1.5 1.9
 5 -4 3 0.2 1.7
 5 4 3 -0.8 1.5
 -5 4 -3 0.8 1.6
 5 4 3 -0.8 1.2
 -5 4 -3 0.8 0.8
 -5 4 -3 -1.8 2.1
 6 -4 3 11.7 2.4
 -6 -4 -3 11 2.5
 -6 4 -3 15 3.1
 -6 4 -3 8.5 2
 6 4 3 11.2 2.2
 6 4 3 10.9 1.7
 7 -4 3 35.6 3.5
 -7 -4 -3 34.9 3.9
 7 4 3 32.8 3.4
 7 4 3 36.4 2.9
 -7 4 -3 38.9 4.7
 -8 -4 -3 10.6 3
 8 -4 3 13.9 2.7
 -8 -4 -3 15.9 3.7
 -8 4 -3 9.6 3.4
 9 -4 3 -1 2.3
 -9 -4 -3 3.1 3.8
 -9 -4 -3 3.9 2.9
 -9 4 -3 6.6 3.4
 -10 -4 -3 7.8 4.7
 -10 -5 3 13.1 4.6
 -9 -5 3 10.9 4.4
 -9 -5 3 5.5 3.6
 -9 5 3 5.8 3.7
 8 -5 -3 1.6 1.9
 -8 -5 3 -3.9 2.9
 -8 -5 3 -0.2 2.9
 -8 5 3 1.6 3.2
 7 -5 -3 16 2
 7 -5 -3 13 2.4
 -7 -5 3 22.8 3.7
 -7 5 3 20 3.6
 7 5 -3 19 2.2
 -6 -5 3 17.8 3.3
 6 -5 -3 14.5 1.8
 6 -5 -3 12 2.3
 6 5 -3 12.5 1.8
 6 5 -3 10.1 2
 -6 5 3 17 3.3
 5 -5 -3 1.3 1.5
 -5 -5 3 1.3 2.4
 5 -5 -3 1.3 1.1
 -5 5 3 2.5 2.6
 5 5 -3 1.9 1.2
 5 5 -3 1.9 1.6
 4 -5 -3 105.59 4.8
 -4 -5 3 111.09 5.8
 4 -5 -3 107.29 4.3
 -4 5 3 92.69 4.3
 4 5 -3 85.49 4.7
 4 5 -3 91.09 4.3
 -4 5 3 93.49 5.5
 -3 -5 3 122.49 5
 3 -5 -3 121.19 5.3
 -3 -5 3 122.89 6
 3 -5 -3 117.29 4.9
 3 5 -3 123.19 5.4
 -3 5 3 114.89 5.9
 3 5 -3 118.79 5
 -3 5 3 122.29 5
 -2 -5 3 103.79 3.9
 2 -5 -3 101.49 3.8
 -2 -5 3 99.89 4.8
 2 -5 -3 100.99 4.2
 -2 5 3 83.79 4.7
 2 5 -3 85.49 4.7
 2 5 -3 83.89 3.8
 -2 5 3 89.89 3.9
 2 5 -3 87.99 4.2
 1 -5 -3 358.46 13.7
 -1 -5 3 370.16 13.8
 -1 -5 3 356.66 13.6
 1 -5 -3 356.96 13.7
 -1 -5 3 375.06 14.2
 1 5 -3 362.86 13.6
 1 5 -3 365.86 14.3
 1 5 -3 355.16 13.8
 -1 5 3 351.26 14.1
 -1 5 3 374.96 13.8
 -1 5 3 372.76 13.8
 0 -5 -3 45.2 3
 0 -5 -3 46.4 2.3
 0 -5 3 50.79 2.9
 0 -5 -3 52.99 2.9
 0 -5 3 44.7 2.2
 0 -5 3 46.6 2.6
 0 5 -3 48.1 3
 0 5 3 47.3 2.8
 0 5 -3 48.8 2.3
 0 5 3 49.99 2.3
 0 5 -3 46.2 2.6
 1 -5 3 330.07 11.9
 -1 -5 -3 308.77 12
 -1 -5 -3 318.17 12.8
 1 -5 3 314.57 12.4
 -1 -5 -3 322.77 12.2
 1 -5 3 324.87 12.5
 -1 -5 -3 326.97 12.3
 1 5 3 311.87 12.3
 1 5 3 322.57 12.1
 -1 5 -3 322.57 11.9
 -1 5 -3 306.97 12.4
 -2 -5 -3 184.48 7.6
 -2 -5 -3 197.98 8
 2 -5 3 178.38 7.9
 2 -5 3 185.18 7.4
 2 5 3 195.48 7.9
 -2 5 -3 197.68 8.3
 -2 5 -3 199.58 7.3
 2 5 3 207.48 7.8
 2 5 3 191.58 7.7
 3 -5 3 112.69 5.4
 -3 -5 -3 124.29 5.3
 -3 5 -3 119.59 4.8
 -3 5 -3 121.29 4.7
 3 5 3 118.39 5.1
 -3 5 -3 118.59 6
 3 5 3 124.89 5.5
 -4 -5 -3 126.99 6.2
 4 -5 3 133.99 6.3
 -4 5 -3 137.69 7
 -4 5 -3 142.29 5.5
 4 5 3 140.29 6
 4 5 3 139.69 6.4
 -4 5 -3 142.99 5.8
 -5 -5 -3 74.19 4.6
 5 -5 3 69.29 4.3
 5 5 3 77.79 4.7
 -5 5 -3 79.89 5.4
 -5 5 -3 74.49 4
 5 5 3 73.49 4
 -5 5 -3 74.69 3.4
 6 -5 3 33.2 3.2
 -6 -5 -3 40.3 3.6
 -6 5 -3 31.2 3
 6 5 3 23.7 2.9
 -6 5 -3 26.5 3.8
 6 5 3 25.7 2.4
 7 -5 3 33.9 3.5
 -7 -5 -3 29.4 3.5
 -7 5 -3 31.7 4.3
 7 5 3 34.4 3
 8 -5 3 3.4 2
 -8 -5 -3 4.1 2.5
 -8 -5 -3 0.5 3.6
 -8 5 -3 3.2 3
 8 5 3 6 2
 -9 -5 -3 -2.3 3.6
 9 -5 3 5.7 2.6
 -9 5 -3 11.2 3.8
 -10 -6 3 4.5 4.6
 -9 -6 3 7.9 4.5
 -9 6 3 6.3 3.7
 -8 -6 3 6.8 2.7
 -8 -6 3 5.9 3.4
 -8 -6 3 6.5 3.7
 8 -6 -3 5.8 2.4
 -8 6 3 1.6 3.1
 7 -6 -3 45.7 3.2
 7 -6 -3 47.4 3.8
 -7 -6 3 51.59 5.1
 -7 6 3 43.8 4.4
 7 6 -3 45.1 3.7
 7 6 -3 43.4 3.2
 -6 -6 3 119.39 7.2
 6 -6 -3 123.39 6.1
 6 -6 -3 113.79 5.3
 6 6 -3 121.49 6.1
 -6 6 3 106.49 6.8
 6 6 -3 112.29 5.4
 -5 -6 3 33.5 3.8
 5 -6 -3 32 2.3
 5 -6 -3 39.3 3
 -5 6 3 20.5 3.2
 5 6 -3 25 2.2
 5 6 -3 30.8 2.8
 4 -6 -3 -0.8 0.8
 4 -6 -3 0.2 1.2
 -4 -6 3 -0.8 2.1
 -4 6 3 -0.7 1
 -4 6 3 -2.2 1.9
 4 6 -3 0.6 0.9
 4 6 -3 1.1 1.3
 3 -6 -3 289.87 11.3
 -3 -6 3 279.97 12.3
 3 -6 -3 276.77 11.7
 -3 -6 3 294.97 11.3
 3 6 -3 305.67 11.4
 -3 6 3 312.57 11.4
 3 6 -3 305.57 11.8
 -3 6 3 313.17 12.3
 2 -6 -3 51.59 2.8
 2 -6 -3 55.49 2.6
 -2 -6 3 53.79 2.5
 -2 -6 3 50.09 3.7
 2 6 -3 49.9 2.9
 -2 6 3 55.79 3.6
 2 6 -3 55.39 2.5
 -2 6 3 53.39 2.8
 1 -6 -3 179.98 7.2
 -1 -6 3 183.98 7
 -1 -6 3 178.18 7.7
 -1 -6 3 184.58 7.1
 1 -6 -3 179.38 7
 1 6 -3 174.08 7.1
 -1 6 3 180.48 7.1
 -1 6 3 172.58 7.5
 1 6 -3 177.98 6.9
 -1 6 3 171.88 7.2
 1 6 -3 176.98 7.7
 0 -6 3 191.88 8.2
 0 -6 -3 205.88 8.3
 0 -6 3 203.78 7.8
 0 -6 3 202.58 8
 0 -6 -3 189.68 8.1
 0 -6 -3 200.88 7.7
 0 6 3 207.38 7.8
 0 6 -3 202.38 7.8
 0 6 3 199.58 8.1
 0 6 -3 196.58 7.9
 0 6 3 205.78 8.4
 -1 -6 -3 137.39 5.5
 1 -6 3 140.09 6.1
 -1 -6 -3 142.89 6
 1 -6 3 140.49 5.6
 1 -6 3 144.89 6.2
 -1 -6 -3 143.69 6.6
 1 6 3 138.49 5.9
 -1 6 -3 139.29 5.5
 -1 6 -3 137.79 6.1
 1 6 3 140.59 5.6
 2 -6 3 30.7 1.9
 -2 -6 -3 30.1 2
 -2 -6 -3 29.1 3.2
 2 -6 3 31.5 2.4
 2 6 3 31 2.2
 2 6 3 33.1 2.2
 -2 6 -3 31.6 1.6
 -2 6 -3 38.2 3
 3 -6 3 585.14 20.9
 -3 -6 -3 574.44 21.1
 3 -6 3 568.24 21.4
 -3 -6 -3 567.04 20.9
 3 6 3 547.85 21.4
 3 6 3 549.15 21.1
 -3 6 -3 543.85 21.8
 -3 6 -3 537.45 20.7
 -4 -6 -3 83.29 4.5
 4 -6 3 80.89 4.4
 4 6 3 87.09 4.2
 -4 6 -3 81.69 5.3
 -4 6 -3 87.69 3.9
 -4 6 -3 83.19 3.5
 4 6 3 88.49 4.7
 -5 -6 -3 2.5 1.8
 5 -6 3 0.7 1.8
 -5 6 -3 3.8 2.8
 5 6 3 4.7 1.5
 5 6 3 4.4 1.8
 -5 6 -3 7.4 1.6
 -5 6 -3 7.3 1
 6 -6 3 1.6 1.6
 -6 -6 -3 3.8 2
 -6 6 -3 0.4 1.6
 -6 6 -3 2.6 2.5
 6 6 3 2.3 1.5
 7 -6 3 12.1 2.6
 -7 -6 -3 13.2 4
 -7 -6 -3 13.7 2.7
 7 6 3 9.4 1.9
 -7 6 -3 13.3 3.3
 8 -6 3 0.8 1.9
 -8 -6 -3 0.6 2.4
 -8 -6 -3 -0.1 4
 8 6 3 -0.1 1.6
 -8 6 -3 2.5 3
 -9 -6 -3 16.5 4.7
 9 -6 3 17.4 3.3
 -9 6 -3 14.1 4.5
 -10 -7 3 15.5 5
 -9 -7 3 6.5 4.4
 -9 -7 3 11.4 4.4
 -9 7 3 9.2 4.3
 -8 -7 3 14.9 3
 -8 -7 3 17 3.9
 8 -7 -3 7.5 2.4
 -8 7 3 10.3 3.4
 -7 -7 3 2.4 2.8
 7 -7 -3 -1.8 1.8
 7 -7 -3 0.9 1.4
 -7 7 3 3.2 2.9
 7 7 -3 0.7 1.4
 7 7 -3 -0.5 1.7
 6 -7 -3 4.3 1.7
 -6 -7 3 5.9 2.8
 6 -7 -3 4.8 1.4
 6 7 -3 6.2 1.4
 6 7 -3 4.1 1.8
 -6 7 3 7.3 2.5
 5 -7 -3 30.5 2.9
 5 -7 -3 29.3 2.3
 -5 -7 3 28.9 3.8
 5 7 -3 27.5 2.8
 -5 7 3 19.9 3.2
 5 7 -3 28.6 2.2
 4 -7 -3 136.59 5.9
 -4 -7 3 133.79 7.4
 4 -7 -3 142.99 6.4
 4 7 -3 145.09 5.9
 -4 7 3 147.49 7.1
 4 7 -3 138.49 6.4
 -3 -7 3 301.17 11
 -3 -7 3 281.57 12.2
 3 -7 -3 287.37 11.1
 3 -7 -3 291.17 11.5
 3 7 -3 284.47 11.4
 3 7 -3 288.27 10.9
 -3 7 3 281.57 11.2
 -3 7 3 282.07 11.8
 -2 -7 3 117.59 5.9
 2 -7 -3 114.49 5
 -2 -7 3 120.49 4.6
 2 -7 -3 122.89 4.9
 2 7 -3 108.29 4.6
 -2 7 3 109.99 5
 -2 7 3 108.19 5.5
 2 7 -3 111.79 5.1
 1 -7 -3 87.99 3.9
 -1 -7 3 89.29 3.8
 1 -7 -3 87.99 4.2
 -1 -7 3 93.79 4.8
 -1 7 3 93.49 3.9
 1 7 -3 94.79 3.8
 1 7 -3 89.39 4
 -1 7 3 89.09 4.4
 -1 7 3 87.29 4.4
 0 -7 -3 733.93 27.7
 0 -7 3 747.73 27.9
 0 -7 3 747.23 28.2
 0 -7 3 757.82 27.8
 0 -7 -3 741.03 28.3
 0 7 -3 746.83 27.8
 0 7 3 743.63 28.1
 0 7 -3 736.43 27.8
 0 7 3 772.92 27.7
 0 7 3 767.02 28.4
 1 -7 3 320.17 12.7
 1 -7 3 329.67 12.7
 1 -7 3 333.67 12.3
 -1 -7 -3 325.27 12.1
 -1 -7 -3 319.07 13.1
 -1 7 -3 318.37 12.1
 1 7 3 330.37 12.2
 1 7 3 311.87 12.6
 -1 7 -3 312.27 12.6
 2 -7 3 67.09 3.9
 -2 -7 -3 63.09 4.8
 2 -7 3 70.69 3.5
 -2 -7 -3 65.39 3.2
 -2 7 -3 83.99 3.2
 -2 7 -3 69.09 4.3
 2 7 3 87.59 3.6
 2 7 3 84.39 3.8
 3 -7 3 113.79 4.8
 -3 -7 -3 108.59 6.4
 3 -7 3 110.69 5.3
 -3 -7 -3 111.29 4.8
 -3 -7 -3 111.09 4.5
 3 7 3 110.49 5
 -3 7 -3 104.99 5.7
 -3 7 -3 110.89 4.5
 -4 -7 -3 7.6 1.6
 4 -7 3 4.9 1.7
 -4 -7 -3 7.6 3
 4 7 3 7.1 1.4
 -4 7 -3 7.8 2.4
 -4 7 -3 8.8 0.9
 -4 7 -3 9.1 1.3
 5 -7 3 79.89 5
 -5 -7 -3 82.69 4.8
 -5 -7 -3 105.19 7.1
 5 7 3 84.39 4.4
 -5 7 -3 85.69 4.2
 -5 7 -3 82.29 5.9
 -5 7 -3 89.09 3.9
 -6 -7 -3 65.89 4.5
 6 -7 3 68.89 4.4
 -6 -7 -3 70.19 6.5
 -6 7 -3 72.19 4
 6 7 3 76.79 4.2
 -6 7 -3 74.49 5.7
 -7 -7 -3 9.4 3.9
 7 -7 3 7.4 2.2
 -7 -7 -3 5.1 2.3
 7 7 3 8 1.9
 -7 7 -3 8.1 3.5
 8 -7 3 6.4 2.5
 -8 -7 -3 6.7 4.1
 -8 7 -3 7.6 3.9
 8 7 3 8.9 2.1
 9 -7 3 0.5 2.3
 -9 -7 -3 8.9 4.4
 -9 7 -3 -1.3 3.3
 -9 -8 3 13.1 4.3
 -9 -8 3 11.4 4.1
 -9 8 3 14.9 4.4
 -8 -8 3 37.1 5.1
 8 -8 -3 31.4 3.6
 8 8 -3 34.7 3.7
 -8 8 3 28.3 4.3
 7 -8 -3 40.2 3.8
 -7 -8 3 44.3 5.1
 -7 8 3 49.8 4.6
 7 8 -3 49.2 4.2
 -6 -8 3 30.1 4
 6 -8 -3 28.2 3
 6 -8 -3 31.8 2.5
 6 8 -3 29.2 2.9
 6 8 -3 27.2 2.2
 -6 8 3 25.1 3.4
 5 -8 -3 40.3 3.3
 -5 -8 3 39 4.4
 5 -8 -3 37.6 2.7
 5 8 -3 43.1 2.6
 -5 8 3 51.39 4.7
 5 8 -3 45.5 3.4
 4 -8 -3 14.7 1.9
 4 -8 -3 15.3 1.5
 -4 -8 3 18.3 3.2
 4 8 -3 12.9 1.9
 -4 8 3 13.6 2.7
 4 8 -3 13 1.3
 3 -8 -3 12.5 1.6
 -3 -8 3 12.6 1.1
 -3 -8 3 8.3 2.3
 3 -8 -3 12.4 1.3
 -3 8 3 8.3 2.3
 -3 8 3 10.2 1.5
 3 8 -3 8.1 1.6
 3 8 -3 8.8 1
 2 -8 -3 12 1.5
 2 -8 -3 12.6 1.4
 -2 -8 3 11 2.6
 -2 -8 3 15.2 1.3
 -2 8 3 12.7 1.7
 2 8 -3 12.2 1.5
 2 8 -3 14.3 1.1
 -2 8 3 11.5 2
 -1 -8 3 834.62 30.3
 1 -8 -3 810.52 30.4
 -1 -8 3 811.42 31.1
 1 -8 -3 813.12 30.7
 -1 8 3 801.52 30.8
 1 8 -3 831.22 30.2
 -1 8 3 833.42 30.7
 -1 8 3 827.12 30.8
 1 8 -3 808.72 30.5
 0 -8 3 495.25 19
 0 -8 -3 486.75 19.4
 0 -8 3 488.35 19.4
 0 -8 3 508.25 18.9
 0 -8 -3 497.25 18.7
 0 8 -3 504.15 18.9
 0 8 3 520.35 18.8
 0 8 3 524.75 19.3
 0 8 -3 483.85 18.9
 0 8 3 519.75 19.6
 -1 -8 -3 712.53 27.1
 -1 -8 -3 715.83 26
 1 -8 3 692.43 26.7
 1 -8 3 737.43 26.3
 1 8 3 714.03 26.2
 1 8 3 688.83 26.6
 -1 8 -3 705.53 26.2
 -1 8 -3 686.93 26.6
 2 -8 3 161.58 6.6
 -2 -8 -3 160.28 6.2
 -2 -8 -3 152.58 7.8
 2 -8 3 156.88 7
 2 8 3 157.68 6.8
 -2 8 -3 150.68 7.2
 -2 8 -3 164.98 6.3
 2 8 3 166.58 6.4
 -3 -8 -3 162.38 6.6
 3 -8 3 166.58 7
 3 -8 3 164.08 7.4
 -3 -8 -3 159.78 8.5
 -3 -8 -3 170.08 6.8
 -3 8 -3 179.48 6.7
 -3 8 -3 169.48 7.9
 3 8 3 176.08 7.2
 -4 -8 -3 18 3.6
 4 -8 3 19.7 2.3
 -4 -8 -3 21.6 2
 -4 8 -3 22 3.1
 4 8 3 21.2 2.1
 -4 8 -3 23.9 1.9
 -5 -8 -3 31.8 2.9
 5 -8 3 25.8 2.8
 -5 -8 -3 30.3 4.4
 5 8 3 28.2 2.7
 -5 8 -3 28.9 3.7
 -5 8 -3 27 2.5
 6 -8 3 11.4 2.2
 -6 -8 -3 7.3 2.1
 -6 -8 -3 14.3 3.8
 6 8 3 9.9 2
 -6 8 -3 10.9 1.8
 -6 8 -3 12.2 3.2
 -7 -8 -3 28.8 4.9
 7 -8 3 25.9 3.3
 -7 -8 -3 25.1 3
 -7 8 -3 26.8 4.4
 7 8 3 25 2.8
 -8 -8 -3 9.6 4.8
 8 -8 3 1.2 1.9
 8 8 3 1.3 1.9
 -8 8 -3 3.8 3.6
 -9 -8 -3 7 4.4
 9 -8 3 -1 2.3
 -9 8 -3 5.5 3.8
 -9 -9 3 2.1 3.6
 -9 -9 3 3.3 4.4
 -9 9 3 9.5 4
 8 -9 -3 5.3 2.3
 -8 -9 3 0.6 3.4
 8 9 -3 3.4 2.2
 -8 9 3 5.3 3.1
 -7 -9 3 19.3 3
 7 -9 -3 20.1 3
 -7 -9 3 20.5 4.1
 7 9 -3 14.5 2.6
 -7 9 3 19.2 3.6
 6 -9 -3 52.09 3.3
 -6 -9 3 53.59 5.2
 6 -9 -3 52.79 3.9
 6 9 -3 50.79 3.8
 -6 9 3 55.39 4.5
 6 9 -3 46.5 2.9
 -5 -9 3 -2.6 2.7
 5 -9 -3 1 1.2
 5 -9 -3 0.8 1.6
 -5 9 3 -2.1 2.2
 5 9 -3 1.5 1.6
 5 9 -3 0.7 0.9
 -4 -9 3 71.69 3.3
 4 -9 -3 68.59 4
 4 -9 -3 71.99 3.6
 -4 -9 3 64.19 5.2
 4 9 -3 73.29 4.1
 -4 9 3 70.09 5
 4 9 -3 72.99 3.3
 3 -9 -3 33.7 2.3
 -3 -9 3 31.8 3.6
 3 -9 -3 29.6 2.4
 -3 -9 3 34.3 1.9
 -3 9 3 35.9 3.2
 3 9 -3 32.9 1.8
 -3 9 3 31.5 2.8
 3 9 -3 34 2.6
 2 -9 -3 568.14 21.9
 -2 -9 3 579.04 21.4
 -2 -9 3 566.34 22.6
 2 -9 -3 565.34 21.8
 -2 9 3 583.14 22.2
 2 9 -3 578.84 21.3
 2 9 -3 580.44 21.9
 -2 9 3 599.34 22.1
 1 -9 -3 90.69 4.6
 -1 -9 3 85.49 5
 -1 -9 3 89.09 3.9
 1 -9 -3 88.69 4
 -1 9 3 86.99 4.6
 1 9 -3 92.99 4.2
 1 9 -3 89.09 3.8
 -1 9 3 86.39 4.5
 0 -9 3 186.78 8.2
 0 -9 -3 170.08 8
 0 -9 3 179.58 7.5
 0 -9 -3 187.88 7.2
 0 9 -3 188.28 7.4
 0 9 3 190.38 7.2
 0 9 -3 183.88 7.4
 0 9 3 183.78 7.8
 -1 -9 -3 75.89 4.8
 1 -9 3 83.79 3.8
 -1 -9 -3 80.69 3.3
 1 -9 3 75.89 4.3
 1 9 3 79.09 4.1
 -1 9 -3 78.89 4.2
 1 9 3 81.29 3.5
 -1 9 -3 82.79 3.6
 -2 -9 -3 399.46 16.2
 -2 -9 -3 403.86 14.6
 2 -9 3 387.66 15.5
 2 -9 3 403.96 15.1
 2 9 3 383.26 15.3
 -2 9 -3 382.06 15.6
 2 9 3 394.86 14.8
 -2 9 -3 388.36 14.8
 -3 -9 -3 171.58 8.8
 3 -9 3 167.68 7.6
 -3 -9 -3 171.48 6.7
 3 -9 3 177.68 7.3
 -3 -9 -3 169.38 6.8
 -3 9 -3 176.88 8.1
 -3 9 -3 171.18 6.9
 3 9 3 170.08 7.3
 -4 -9 -3 22.8 4
 4 -9 3 28.4 2.7
 -4 -9 -3 32.9 1.9
 4 -9 3 32.5 2.7
 -4 -9 -3 29.9 2.4
 -4 9 -3 26.6 2.1
 -4 9 -3 24.8 3.4
 4 9 3 31.9 2.6
 5 -9 3 3.5 1.8
 -5 -9 -3 2.1 3.2
 -5 -9 -3 6.1 1.6
 5 9 3 5.2 1.5
 -5 9 -3 5.4 1.4
 -5 9 -3 6.7 2.7
 -6 -9 -3 47 5.5
 -6 -9 -3 48.4 3.5
 6 -9 3 50.19 4
 -6 9 -3 34.3 4.4
 6 9 3 34.7 3.1
 -7 -9 -3 7.6 3.9
 7 -9 3 8.7 2.4
 -7 9 -3 8.1 3.3
 7 9 3 8.4 1.9
 -8 -9 -3 13 4.5
 8 -9 3 9.9 2.6
 -8 9 -3 14 3.9
 8 9 3 10.9 2.4
 -9 -9 -3 6.1 4.2
 9 -9 3 1.7 2.5
 -9 9 -3 1.3 3.5
 -9 -10 3 1.5 3.8
 -9 10 3 10.9 4.6
 8 -10 -3 6.3 2.4
 -8 -10 3 8.6 3.9
 -8 10 3 3.8 3.3
 8 10 -3 8.9 2.5
 -7 -10 3 21.5 4.3
 7 -10 -3 28.5 3.2
 -7 10 3 22 3.7
 7 10 -3 30.3 3.3
 -6 -10 3 34.2 4.4
 6 -10 -3 37.8 3.5
 6 -10 -3 43.5 3
 6 10 -3 43.1 3.5
 -6 10 3 39.2 4.1
 -5 -10 3 27.7 3.8
 5 -10 -3 24 2.2
 5 -10 -3 25.3 2.7
 5 10 -3 26.9 2.8
 -5 10 3 32.2 3.5
 5 10 -3 29.5 2
 4 -10 -3 19.4 2.4
 4 -10 -3 25.1 2.3
 -4 -10 3 16.3 3.3
 -4 -10 3 22.1 1.8
 -4 10 3 17.9 2.8
 4 10 -3 19.5 1.5
 4 10 -3 21.7 2.4
 -3 -10 3 461.05 17.1
 3 -10 -3 458.45 17.6
 3 -10 -3 442.76 17.8
 -3 -10 3 451.25 18.8
 -3 10 3 459.85 18.1
 3 10 -3 470.35 17.9
 3 10 -3 463.15 17
 2 -10 -3 43.7 2.6
 -2 -10 3 38.1 2
 2 -10 -3 39.2 2.7
 -2 -10 3 37.3 3.7
 2 10 -3 37 1.8
 -2 10 3 36.7 3.1
 2 10 -3 36 2.6
 -1 -10 3 220.18 8.4
 1 -10 -3 206.08 9
 -1 -10 3 209.38 9.5
 1 -10 -3 213.38 8.5
 -1 10 3 215.98 9.1
 1 10 -3 221.28 8.8
 1 10 -3 218.78 8.3
 0 -10 3 0.3 1.6
 0 -10 3 1.3 1.1
 0 -10 -3 -0.1 0.6
 0 -10 -3 1 1.9
 0 10 -3 -0.2 0.9
 0 10 3 3.4 1.4
 0 10 3 0 0.7
 0 10 -3 0.3 1
 -1 -10 -3 146.69 5.4
 -1 -10 -3 145.59 6.9
 1 -10 3 139.19 6.6
 -1 10 -3 128.99 6.1
 -1 10 -3 133.89 5.7
 1 10 3 138.29 5.5
 1 10 3 133.99 6.2
 -2 -10 -3 42 1.9
 2 -10 3 44.8 2.8
 -2 -10 -3 39.1 3.9
 2 -10 3 40.7 3.2
 2 10 3 41.1 2.8
 -2 10 -3 42.8 3.3
 -2 10 -3 42.8 2.3
 2 10 3 42.7 2.2
 3 -10 3 355.66 13.7
 -3 -10 -3 349.87 12.9
 3 -10 3 351.16 14
 -3 -10 -3 353.46 15.1
 -3 -10 -3 345.07 13
 -3 10 -3 340.57 13.2
 3 10 3 332.27 13.7
 -3 10 -3 341.47 14.4
 -4 -10 -3 43.8 2.3
 4 -10 3 50.69 3.3
 -4 -10 -3 50.09 2.8
 4 -10 3 44.9 3.8
 -4 -10 -3 43.2 4.8
 4 10 3 47 3.4
 -4 10 -3 41.3 4.1
 -4 10 -3 43.9 2.6
 -5 -10 -3 15.6 1.8
 5 -10 3 12.8 2.2
 -5 -10 -3 14.1 3.7
 -5 10 -3 10.1 2.8
 -5 10 -3 13.3 1.6
 5 10 3 13.8 2
 -6 -10 -3 14.2 2.1
 -6 -10 -3 9.3 3.8
 6 -10 3 14 2.4
 -6 10 -3 16.5 3.4
 6 10 3 13.1 2.2
 7 -10 3 28.2 3.3
 -7 -10 -3 31.5 5.6
 7 10 3 22.5 2.9
 -7 10 -3 20.9 4.1
 -8 -10 -3 17.8 5.2
 8 -10 3 9.9 2.8
 -8 10 -3 10.2 3.8
 8 10 3 8.2 2.4
 9 -10 3 12.1 3.1
 -9 -10 -3 20.9 5.4
 -9 -11 3 11.1 4.2
 9 11 -3 5.4 2.6
 8 -11 -3 10.3 2.7
 -8 -11 3 6.3 3.6
 8 11 -3 11.7 2.6
 -8 11 3 3.7 3.5
 -7 -11 3 1 3.4
 7 -11 -3 -1.3 1.8
 7 11 -3 -2 1.8
 -7 11 3 -1.2 2.5
 -6 -11 3 11.1 3.4
 6 -11 -3 19 2.6
 6 -11 -3 14.9 2
 6 11 -3 21.3 2.7
 -6 11 3 19.7 3.3
 5 -11 -3 1.7 1.3
 -5 -11 3 2.8 2.7
 5 -11 -3 1.8 1.6
 5 11 -3 2.6 1.7
 5 11 -3 2.7 0.9
 -5 11 3 3.1 2.2
 4 -11 -3 287.67 12.1
 -4 -11 3 289.37 13.3
 4 -11 -3 305.77 11.9
 -4 -11 3 293.77 11.2
 4 11 -3 291.87 12.2
 4 11 -3 289.07 11.2
 -4 11 3 309.67 12.6
 3 -11 -3 64.69 3.7
 3 -11 -3 65.39 3.6
 -3 -11 3 65.99 5.2
 -3 -11 3 65.59 2.9
 3 11 -3 64.89 2.7
 3 11 -3 60.89 3.8
 -3 11 3 64.69 4.3
 2 -11 -3 27.6 2.7
 -2 -11 3 29.2 1.8
 -2 -11 3 27.2 3.3
 2 -11 -3 27 2.3
 2 11 -3 35.8 1.6
 -2 11 3 36.7 3
 2 11 -3 32.8 2.5
 1 -11 -3 90.49 4.9
 -1 -11 3 85.29 5.2
 1 -11 -3 93.29 4.1
 -1 -11 3 92.69 4
 -1 11 3 91.89 4.7
 1 11 -3 94.29 3.9
 1 11 -3 92.19 4.4
 0 -11 -3 296.97 12.3
 0 -11 -3 285.87 11.1
 0 -11 3 281.47 12.1
 0 11 -3 299.57 11.2
 0 11 3 305.47 11.2
 0 11 -3 288.87 11.4
 0 11 3 293.77 11.8
 0 11 -3 281.67 11.4
 1 -11 3 287.27 12
 -1 -11 -3 289.87 10.9
 -1 -11 -3 289.37 12.4
 1 11 3 298.67 11
 1 11 3 289.17 11.8
 -1 11 -3 292.27 11.3
 -1 11 -3 285.47 11.7
 2 -11 3 5.3 1.8
 -2 -11 -3 5.4 2.5
 2 11 3 2.6 0.8
 -2 11 -3 0.6 1.6
 2 11 3 2.2 1.4
 -2 11 -3 1.5 0.9
 -3 -11 -3 13.2 1.1
 -3 -11 -3 11.7 1
 3 -11 3 11.4 2.1
 -3 -11 -3 13.3 3.2
 3 11 3 9.5 1.7
 -3 11 -3 8.8 2.4
 -3 11 -3 12.1 1.4
 -4 -11 -3 187.38 7.4
 -4 -11 -3 190.68 10.4
 4 -11 3 188.18 8.6
 -4 -11 -3 194.48 7.3
 4 11 3 177.18 8.2
 -4 11 -3 188.68 9.2
 -4 11 -3 180.58 7.6
 5 -11 3 36.4 3.6
 -5 -11 -3 34.3 4.8
 -5 -11 -3 35.7 2.6
 -5 11 -3 34.6 4.3
 5 11 3 34.3 3.2
 -5 11 -3 33.8 2.4
 -6 -11 -3 34.8 5.2
 6 -11 3 39.1 3.8
 -6 11 -3 39.9 4.6
 6 11 3 41.5 3.3
 7 -11 3 1.7 2.2
 -7 -11 -3 3.3 3.7
 -7 11 -3 3.5 3.1
 7 11 3 -0.4 1.5
 -8 -11 -3 7.1 4.8
 8 -11 3 8.5 2.5
 8 11 3 5.3 2
 -8 11 -3 12.7 4.3
 -9 -11 -3 9.8 4.7
 -9 -12 3 6.3 4.5
 9 12 -3 7.2 3
 -8 -12 3 5.7 4
 8 12 -3 5.6 2.4
 -7 -12 3 23.5 4.7
 7 -12 -3 19.9 3
 -7 12 3 24.1 3.7
 7 12 -3 28.9 3.3
 -6 -12 3 5.6 3.2
 6 -12 -3 5 1.6
 6 -12 -3 -0.6 1.9
 6 12 -3 4.7 2
 -6 12 3 4 2.7
 5 -12 -3 53.89 4
 5 -12 -3 65.09 3.7
 -5 -12 3 61.79 5.6
 -5 12 3 61.39 4.9
 5 12 -3 63.39 4.2
 -4 -12 3 17 3.5
 4 -12 -3 19.3 2.1
 4 -12 -3 18.1 2.3
 -4 12 3 22.5 3.2
 4 12 -3 19 2.4
 4 12 -3 17.8 1.3
 3 -12 -3 113.79 5.7
 -3 -12 3 112.99 7.1
 3 -12 -3 121.89 5.6
 -3 -12 3 115.29 4.7
 -3 12 3 129.59 6.4
 3 12 -3 122.09 4.6
 3 12 -3 122.69 5.8
 -2 -12 3 59.39 5.2
 2 -12 -3 61.49 3.9
 -2 -12 3 60.29 2.7
 2 -12 -3 61.89 3.3
 2 12 -3 57.69 3.5
 -2 12 3 60.39 3.9
 2 12 -3 59.19 2.5
 1 -12 -3 612.14 23.2
 -1 -12 3 587.94 23.6
 1 -12 -3 596.34 22.5
 1 12 -3 599.54 22.8
 1 12 -3 606.14 22.3
 -1 12 3 595.44 23.1
 0 -12 -3 14.4 1.3
 0 -12 -3 13.1 2.6
 0 -12 3 13.2 2.4
 0 12 -3 15.1 1.6
 0 12 -3 17.3 1.4
 0 12 3 15.6 2
 0 12 3 16.6 1.5
 0 12 -3 15.3 1.6
 -1 -12 -3 396.06 14.7
 -1 -12 -3 405.16 16.4
 1 -12 3 391.56 15.9
 1 12 3 391.96 15.6
 -1 12 -3 395.16 15.6
 -1 12 -3 394.46 15.2
 1 12 3 394.46 14.9
 -2 -12 -3 67.39 5.6
 2 -12 3 63.99 4.5
 -2 -12 -3 62.49 2.6
 2 12 3 61.79 3.8
 -2 12 -3 66.99 4.2
 2 12 3 68.39 2.8
 -2 12 -3 66.19 3.3
 -3 -12 -3 220.48 8.5
 -3 -12 -3 226.98 8.5
 3 -12 3 227.18 10.1
 -3 -12 -3 241.08 11.6
 3 12 3 231.08 9.7
 -3 12 -3 229.68 9.1
 -3 12 -3 229.88 10.3
 -4 -12 -3 13.5 3.7
 -4 -12 -3 13.5 1.2
 4 -12 3 13 2.4
 -4 12 -3 13.8 1.6
 4 12 3 11.2 2
 -4 12 -3 11.8 3
 5 -12 3 40.7 3.5
 -5 -12 -3 35.6 4.9
 -5 12 -3 38.8 2.6
 5 12 3 43.4 3.3
 -5 12 -3 42.3 4.6
 -6 -12 -3 8.5 3.8
 6 -12 3 9.8 2.3
 -6 12 -3 11.2 3.4
 6 12 3 13.3 2.3
 -7 -12 -3 36.6 5.8
 7 -12 3 37.7 3.8
 -7 12 -3 36.7 5.2
 7 12 3 41.3 3.8
 8 -12 3 0.3 2.3
 -8 -12 -3 10.8 4.7
 8 12 3 1.7 1.9
 -8 12 -3 3 3.5
 -9 -13 3 11.4 4.7
 -8 -13 3 3.2 3.9
 8 13 -3 3.1 2.6
 7 -13 -3 26.8 3.4
 -7 -13 3 34.1 5.2
 -7 13 3 26.3 3.8
 7 13 -3 33.8 3.6
 6 -13 -3 16.8 2.7
 -6 -13 3 14.6 3.8
 6 -13 -3 17 2.7
 -6 13 3 13.4 3.2
 6 13 -3 12.8 2.5
 5 -13 -3 30.2 3
 5 -13 -3 29.4 2.8
 -5 -13 3 26.6 4.1
 5 13 -3 32.4 3.2
 -5 13 3 29.3 3.3
 4 -13 -3 7.2 1.7
 -4 -13 3 7.5 0.9
 4 -13 -3 7.5 1.8
 -4 -13 3 4.4 3
 4 13 -3 10.9 2.1
 -4 13 3 10.9 2.7
 3 -13 -3 124.49 6.3
 3 -13 -3 136.39 6.3
 -3 -13 3 132.39 7.7
 -3 13 3 136.79 6.9
 3 13 -3 138.59 6.4
 2 -13 -3 234.78 10
 2 -13 -3 246.78 10.5
 -2 -13 3 238.28 11.4
 2 13 -3 256.37 9.2
 -2 13 3 254.47 10.6
 2 13 -3 251.17 9.2
 2 13 -3 254.27 10.4
 -1 -13 3 6.6 2.3
 1 -13 -3 5.6 2
 1 -13 -3 4.2 1.1
 1 13 -3 4.7 1.4
 1 13 -3 4.6 1
 1 13 -3 2.9 0.7
 -1 13 3 5.6 1.7
 0 -13 -3 33.1 3.5
 0 -13 -3 31.3 1.9
 0 -13 3 35.6 3.5
 0 13 -3 34 2.4
 0 13 -3 35.8 2.2
 0 13 3 31.7 2.8
 0 13 -3 32.5 2.6
 0 13 3 31.5 2
 -1 -13 -3 3.2 2.5
 -1 -13 -3 4.2 0.7
 1 -13 3 2.2 2.2
 1 13 3 5.5 1.6
 -1 13 -3 3.3 1.1
 -1 13 -3 4.4 1.7
 1 13 3 2.4 0.9
 2 -13 3 171.38 7.9
 -2 -13 -3 168.08 6.2
 -2 -13 -3 175.78 9.1
 -2 13 -3 161.08 6.9
 2 13 3 163.78 6.3
 2 13 3 159.58 7.5
 -2 13 -3 166.88 7.9
 -3 -13 -3 45.1 4.8
 3 -13 3 45.2 4
 3 13 3 40.4 3.3
 -3 13 -3 41.8 4
 -3 13 -3 43.6 2.8
 -4 -13 -3 43.8 5.1
 4 -13 3 49 4.2
 -4 13 -3 55.69 4.7
 -4 13 -3 50.39 2.9
 4 13 3 49.2 3.6
 5 -13 3 6.5 2.2
 -5 -13 -3 11.8 4.2
 5 13 3 10.5 2.2
 -5 13 -3 10.6 3
 -5 13 -3 9.4 1.5
 -6 -13 -3 27.1 4.9
 6 -13 3 32.4 3.7
 -6 13 -3 27.5 4.2
 6 13 3 30 3.1
 -7 -13 -3 15.3 5
 7 -13 3 19.5 3.3
 7 13 3 10.9 2.4
 -7 13 -3 13.7 3.8
 8 -13 3 11 3.1
 -8 -13 -3 6.4 4.4
 -8 13 -3 10.6 4
 8 13 3 13.2 2.8
 -9 -14 3 -3 3.7
 -8 -14 3 5.5 4.3
 -8 14 3 2.9 3.6
 8 14 -3 -2.2 2.1
 -7 -14 3 17.2 4.2
 7 -14 -3 13.9 2.8
 -7 14 3 12 3.2
 7 14 -3 17 3.1
 6 -14 -3 32.6 3.4
 -6 -14 3 31.6 4.7
 -6 14 3 30.7 3.8
 6 14 -3 26.6 3.2
 -5 -14 3 13.3 3.5
 5 -14 -3 9.6 2.1
 5 -14 -3 12.8 2.1
 5 14 -3 6.7 2.1
 -5 14 3 4.5 2.5
 -4 -14 3 4.2 2.9
 4 -14 -3 0.5 1.6
 4 -14 -3 1.4 1.5
 4 14 -3 2.1 1.7
 -4 14 3 3.3 2.3
 -3 -14 3 44.4 4.8
 3 -14 -3 46.8 3.2
 3 -14 -3 40.4 3.6
 -3 14 3 49.2 3.9
 3 14 -3 46.6 3.4
 2 -14 -3 40.7 2.8
 -2 -14 3 39.7 4.3
 2 -14 -3 42.8 3.7
 2 14 -3 38.9 3.1
 -2 14 3 39.6 3.4
 2 14 -3 40.6 1.6
 -1 -14 3 62.49 4.9
 1 -14 -3 65.99 4.2
 1 -14 -3 68.59 3.2
 -1 14 3 53.39 3.8
 1 14 -3 52.79 2.8
 1 14 -3 54.09 3.4
 1 14 -3 54.19 2.6
 0 -14 -3 94.99 6
 0 -14 -3 92.19 4.1
 0 -14 3 90.19 5.7
 0 14 3 99.79 4.4
 0 14 -3 91.99 4.5
 0 14 -3 91.19 4.7
 0 14 3 91.59 5
 -1 -14 -3 61.99 5.2
 1 -14 3 58.99 4.6
 -1 -14 -3 62.89 2.9
 1 14 3 70.59 4.2
 1 14 3 71.59 3.1
 -1 14 -3 76.69 4.2
 -1 14 -3 72.49 3.6
 2 -14 3 51.79 4.4
 -2 -14 -3 44.4 4.7
 2 14 3 50.19 3.6
 -2 14 -3 57.39 3.2
 -2 14 -3 54.09 4.2
 3 -14 3 54.49 4
 -3 -14 -3 48.6 5
 -3 14 -3 35.9 3.7
 -3 14 -3 41.6 2.7
 3 14 3 41.5 3.4
 4 -14 3 28.3 3.3
 -4 -14 -3 33.1 4.5
 4 14 3 23.1 2.7
 -4 14 -3 26.3 3.5
 -4 14 -3 23.4 2.2
 -5 -14 -3 5.5 4
 5 -14 3 8.1 2.3
 -5 14 -3 5.7 2.1
 5 14 3 6.9 2
 -5 14 -3 9.5 2.9
 -6 -14 -3 2.7 3.8
 6 -14 3 3.2 2.3
 6 14 3 0.1 1.7
 -6 14 -3 3.4 3
 -7 -14 -3 27.9 5.3
 7 -14 3 26.5 3.6
 7 14 3 17.1 2.9
 -7 14 -3 21.5 4.5
 8 -14 3 17.5 3.3
 -8 -14 -3 10.2 4.9
 8 14 3 18.3 2.9
 -8 14 -3 15 4.3
 -8 -15 3 18.4 4.5
 8 15 -3 13.1 3
 -8 15 3 6.9 3.8
 -7 -15 3 13.2 4.6
 7 -15 -3 15.3 2.9
 -7 15 3 18.6 3.4
 7 15 -3 18.1 3.2
 6 -15 -3 5.5 2.1
 -6 -15 3 5.2 3.9
 6 15 -3 8.2 2.3
 -6 15 3 7.7 2.6
 5 -15 -3 16.6 2.4
 5 -15 -3 16.6 2.4
 -5 -15 3 14.4 4.1
 5 15 -3 17.7 2.7
 -5 15 3 18.7 3
 4 -15 -3 41.3 3.1
 4 -15 -3 33.8 3
 -4 -15 3 36.4 4.6
 -4 15 3 30 3.3
 4 15 -3 31 3.1
 -3 -15 3 82.09 6.3
 3 -15 -3 76.59 4.9
 3 -15 -3 83.49 4.5
 3 15 -3 87.09 4.9
 -3 15 3 94.89 5.2
 2 -15 -3 80.29 5
 2 -15 -3 77.49 4.1
 -2 -15 3 84.79 6.4
 -2 15 3 76.49 4.7
 2 15 -3 78.09 4.5
 1 -15 -3 6.7 1.2
 -1 -15 3 4.4 2.6
 1 -15 -3 5.5 2.1
 -1 15 3 6.3 2
 1 15 -3 3.6 1.5
 1 15 -3 6.2 0.8
 1 15 -3 6.2 1
 0 -15 -3 19.1 3
 0 -15 3 16.4 2.9
 0 -15 -3 15 1.4
 0 15 3 21.1 2.5
 0 15 -3 16.6 2
 0 15 -3 16.2 1.8
 -1 -15 -3 52.69 2.2
 1 -15 3 46.2 4.6
 -1 -15 -3 49.4 4.9
 -1 15 -3 52.09 3.6
 1 15 3 42.4 2.4
 1 15 3 41.7 3.5
 -1 15 -3 52.09 3.2
 -2 -15 -3 19.9 3.7
 2 -15 3 22.3 3.1
 2 15 3 25.4 2.7
 -2 15 -3 25.2 2.3
 -2 15 -3 25.2 3
 -3 -15 -3 17.8 3.8
 3 -15 3 13.3 2.5
 -3 15 -3 8.9 2.5
 -3 15 -3 13.3 1.7
 3 15 3 14.2 2.2
 -4 -15 -3 1.6 3.5
 4 -15 3 0.5 1.8
 -4 15 -3 -2.8 2.3
 -4 15 -3 0.5 1.1
 4 15 3 1.5 1.7
 -5 -15 -3 67.99 6.8
 5 -15 3 61.19 4.6
 -5 15 -3 54.69 5.4
 5 15 3 58.39 4.2
 6 -15 3 9.6 2.7
 -6 -15 -3 5.6 4.5
 -6 15 -3 8.5 3.5
 6 15 3 10 2.3
 7 -15 3 11.4 3
 -7 -15 -3 12.8 4.7
 -7 15 -3 10.7 3.6
 7 15 3 7.3 2.4
 -8 -15 -3 8.3 5.2
 8 -15 3 5 2.7
 8 15 3 3 2.2
 -8 15 -3 4.8 3.7
 -8 -16 3 4.2 4.3
 8 16 -3 4.5 2.6
 -8 16 3 7.7 4.6
 -7 -16 3 14.1 4.4
 7 16 -3 11.6 2.8
 -7 16 3 13.4 3.2
 -6 -16 3 4.4 3.5
 6 -16 -3 4.6 2.1
 -6 16 3 8.6 2.9
 6 16 -3 5.1 2.2
 -5 -16 3 7.4 3.6
 5 -16 -3 12.1 2.3
 5 -16 -3 12.6 2.4
 5 16 -3 9.4 2.3
 -5 16 3 8 2.7
 -4 -16 3 35.3 4.6
 4 -16 -3 28.8 3.1
 4 -16 -3 40.7 3.4
 -4 16 3 39.1 3.7
 4 16 -3 39.5 3.5
 3 -16 -3 74.69 4.6
 3 -16 -3 82.19 4.2
 -3 -16 3 84.49 6.2
 3 16 -3 65.89 4.4
 -3 16 3 62.09 4.7
 2 -16 -3 15.1 1.9
 2 -16 -3 18.2 2.9
 -2 -16 3 16.1 3.4
 2 16 -3 17.4 2.4
 -2 16 3 16 2.5
 -1 -16 3 63.59 5.3
 1 -16 -3 62.69 3.4
 1 -16 -3 59.49 4.7
 1 16 -3 78.29 4.2
 1 16 -3 69.89 3.2
 -1 16 3 78.39 4.5
 0 -16 -3 95.29 6.1
 0 -16 -3 83.89 3.8
 0 -16 3 80.69 5.7
 0 16 -3 82.19 4.6
 0 16 3 85.29 5.1
 0 16 -3 84.09 4.3
 1 -16 3 72.19 5.3
 -1 -16 -3 70.19 5.6
 -1 -16 -3 72.79 2.8
 -1 16 -3 59.59 4.2
 1 16 3 57.09 4.1
 -1 16 -3 55.79 3.8
 2 -16 3 97.49 5.9
 -2 -16 -3 98.39 6.9
 -2 16 -3 93.59 5.6
 2 16 3 98.79 5.6
 -2 16 -3 99.59 4.9
 3 -16 3 99.79 6
 -3 -16 -3 88.09 7.2
 3 16 3 114.29 5.8
 -3 16 -3 112.29 6.2
 -3 16 -3 111.79 5.1
 4 -16 3 28.1 3.4
 -4 -16 -3 28.9 4.6
 -4 16 -3 34.6 2.6
 4 16 3 31.5 3.1
 -4 16 -3 28.1 3.7
 -5 -16 -3 10 3.9
 5 -16 3 8.4 2.6
 -5 16 -3 6.6 2.8
 5 16 3 7 2.1
 -6 -16 -3 34.1 5.6
 6 -16 3 31.8 3.8
 -6 16 -3 35.7 4.6
 6 16 3 35.4 3.7
 -7 -16 -3 25.4 5.9
 7 -16 3 25 3.8
 7 16 3 25.9 3.6
 -7 16 -3 25.1 4.5
 8 -16 3 4.7 4.6
 8 16 3 4.3 2.6
 -8 -17 3 -2.1 3.7
 -7 -17 3 7.2 4.5
 7 17 -3 5.7 2.5
 -6 -17 3 54.89 6.6
 6 -17 -3 62.99 4.8
 6 17 -3 50.29 4.5
 -6 17 3 55.29 5
 5 -17 -3 15.2 2.5
 -5 -17 3 11.3 4.3
 5 -17 -3 9.3 2.3
 5 17 -3 13.6 2.6
 -5 17 3 12.7 2.9
 -4 -17 3 55.49 5.8
 4 -17 -3 48.2 3.4
 4 17 -3 41.2 3.8
 -4 17 3 44.1 4.3
 3 -17 -3 26.9 2.4
 3 -17 -3 20.7 2.7
 -3 -17 3 24.6 4
 -3 17 3 18.2 2.7
 3 17 -3 20.4 2.6
 2 -17 -3 373.06 15
 -2 -17 3 379.56 16
 2 -17 -3 355.86 14.1
 -2 17 3 333.17 14.6
 2 17 -3 341.47 14.5
 1 -17 -3 25.4 3.2
 1 -17 -3 29.8 2.3
 -1 -17 3 30 3.7
 -1 17 3 25.7 2.9
 1 17 -3 27.6 2.7
 0 -17 -3 271.77 10.5
 0 -17 3 277.17 12.3
 0 -17 -3 262.77 12.2
 0 17 -3 268.47 10.9
 0 17 3 273.17 11.6
 0 17 -3 274.47 11.3
 1 -17 3 0.8 2.5
 -1 -17 -3 6.2 3.2
 -1 17 -3 0.9 1.4
 1 17 3 1.1 1.6
 -1 17 -3 -0.8 1.6
 -2 -17 -3 150.48 9.1
 2 -17 3 144.49 8.1
 -2 17 -3 156.88 7
 -2 17 -3 156.58 7.5
 2 17 3 168.08 7.6
 -3 -17 -3 62.49 6.1
 3 -17 3 65.89 4.8
 -3 17 -3 65.19 3.7
 -3 17 -3 65.99 4.7
 3 17 3 67.69 4.4
 4 -17 3 70.59 5.1
 -4 -17 -3 58.89 6.2
 4 17 3 72.29 4.7
 -4 17 -3 72.19 5.4
 -4 17 -3 73.19 3.9
 5 -17 3 7 2.7
 -5 -17 -3 1.5 3.7
 5 17 3 3.9 2
 -5 17 -3 4.9 2.8
 6 -17 3 17.4 3.4
 -6 -17 -3 19.5 5.3
 -6 17 -3 15.1 4
 6 17 3 17 2.9
 7 -17 3 4.9 2.8
 -7 -17 -3 6.2 4.5
 7 17 3 8.1 2.8
 -7 17 -3 8.5 3.9
 8 17 3 17 3.3
 -7 -18 3 26 5.5
 -7 18 3 25.3 4.8
 7 18 -3 17.7 3.3
 -6 -18 3 -1.6 3.7
 6 -18 -3 1.8 1.9
 6 18 -3 -0.1 2
 -6 18 3 1.7 2.5
 5 -18 -3 38.5 4.5
 5 -18 -3 69.09 4.3
 -5 -18 3 58.89 6.1
 5 18 -3 63.99 4.6
 -5 18 3 58.49 4.9
 -4 -18 3 8.3 3.6
 4 -18 -3 5.6 1.7
 -4 18 3 2 2.1
 4 18 -3 7.5 2.1
 3 -18 -3 273.57 11.5
 3 -18 -3 265.07 12.1
 -3 -18 3 286.47 13.4
 3 18 -3 282.57 12
 -3 18 3 286.07 12.1
 -2 -18 3 74.99 5.9
 2 -18 -3 68.49 3.8
 2 -18 -3 69.99 5
 2 18 -3 69.29 4.4
 -2 18 3 65.89 4.7
 -1 -18 3 331.07 14.8
 1 -18 -3 347.87 14.4
 1 -18 -3 333.77 12.9
 1 18 -3 323.17 13.6
 -1 18 3 313.47 13.8
 0 -18 -3 9.4 2.8
 0 -18 -3 11.4 1.2
 0 -18 3 13.4 2.9
 0 18 -3 8.3 1.8
 0 18 3 11.3 2.2
 0 18 -3 10.3 1.6
 -1 -18 -3 471.95 20.6
 1 -18 3 465.35 20.1
 -1 18 -3 502.45 19.2
 -1 18 -3 511.15 19.3
 1 18 3 494.95 19.6
 -2 -18 -3 85.59 6.6
 2 -18 3 86.79 5.6
 -2 18 -3 75.99 4.4
 -2 18 -3 79.09 5.1
 2 18 3 86.29 5
 -3 -18 -3 266.47 13.3
 3 -18 3 256.57 11.8
 -3 18 -3 262.27 10.7
 3 18 3 251.47 11.4
 -3 18 -3 261.47 11.8
 -4 -18 -3 23.9 4.5
 4 -18 3 23.3 3.5
 -4 18 -3 24.7 3.7
 -4 18 -3 21.8 2.2
 4 18 3 17.1 2.7
 5 -18 3 86.29 6.3
 -5 -18 -3 96.69 8.1
 5 18 3 97.39 6
 -5 18 -3 89.99 6.6
 -6 -18 -3 4.3 4.2
 6 -18 3 -1.7 2.4
 -6 18 -3 4.1 3
 6 18 3 2.2 2.1
 7 -18 3 12.2 3.3
 -7 -18 -3 19.5 5.4
 7 18 3 15.6 3.3
 -7 18 -3 14.9 4
 -7 -19 3 8.7 4.5
 7 19 -3 9.1 2.9
 -7 19 3 16.6 4.2
 -6 -19 3 14.6 4.5
 6 19 -3 9.7 2.7
 -6 19 3 9.6 2.9
 -5 -19 3 10.6 4
 5 -19 -3 6.1 2.2
 -5 19 3 6.5 2.4
 5 19 -3 5.5 2.3
 4 -19 -3 221.28 9.8
 -4 -19 3 224.28 11.9
 4 19 -3 220.28 10.3
 -4 19 3 216.68 10.3
 3 -19 -3 1.5 1.5
 3 -19 -3 3.2 2
 -3 -19 3 1.2 3
 -3 19 3 1.3 1.9
 3 19 -3 0.8 1.8
 2 -19 -3 114.59 6.8
 2 -19 -3 118.69 5.5
 -2 -19 3 113.69 7.8
 -2 19 3 117.39 6.3
 2 19 -3 119.19 6.2
 1 -19 -3 24.8 3.5
 -1 -19 3 22.5 3.8
 1 -19 -3 23.5 2.1
 1 19 -3 17.9 2.4
 -1 19 3 21.5 2.7
 0 -19 -3 263.17 12.4
 0 -19 3 256.47 12.3
 0 19 3 266.77 11.6
 0 19 -3 274.57 10.8
 0 19 -3 270.47 11.3
 -1 -19 -3 4.1 2.9
 1 -19 3 2.5 2.7
 1 19 3 4.6 1.9
 -1 19 -3 1.5 1.5
 -1 19 -3 5.3 1.7
 -2 -19 -3 236.18 11.9
 2 -19 3 238.48 11
 2 19 3 234.48 10.5
 -2 19 -3 228.28 10.4
 -2 19 -3 225.78 9.9
 -3 -19 -3 2.4 3.3
 3 -19 3 3.7 2.4
 -3 19 -3 4.2 2.4
 3 19 3 3.1 1.9
 -3 19 -3 5.8 1.7
 -4 -19 -3 96.79 8
 4 -19 3 94.49 6.2
 -4 19 -3 102.19 6.4
 4 19 3 95.99 5.8
 -4 19 -3 97.39 5.4
 -5 -19 -3 24.7 5.4
 5 -19 3 18.3 3.3
 5 19 3 26.7 3.5
 -5 19 -3 18.9 3.6
 -6 -19 -3 38 6.1
 6 -19 3 25.6 4
 6 19 3 33.3 4
 -6 19 -3 32.1 4.6
 -7 -19 -3 7.8 4.9
 7 -19 3 1.4 2.4
 -7 19 -3 1.5 3.1
 7 19 3 3.5 2.8
 -7 -20 3 16.3 5.2
 -7 20 3 22.8 4.5
 -6 -20 3 0.5 4.2
 6 20 -3 -1.3 2.2
 -6 20 3 -1.8 2.5
 -6 20 3 9.3 3.7
 -5 -20 3 48 6.3
 5 20 -3 55.39 4.6
 -5 20 3 51.49 4.8
 4 -20 -3 3.4 1.9
 -4 -20 3 7.8 3.7
 4 -20 -3 -1.1 1.6
 -4 20 3 7 2.5
 4 20 -3 5.9 2.2
 3 -20 -3 101.89 6.1
 -3 -20 3 113.99 8.1
 3 -20 -3 97.59 5.3
 -3 20 3 101.59 6.1
 3 20 -3 98.39 5.8
 -2 -20 3 4.4 3.1
 2 -20 -3 10.8 2.8
 2 -20 -3 8.8 1.7
 2 20 -3 10.7 2.4
 -2 20 3 6.5 2.2
 1 -20 -3 240.78 11.3
 -1 -20 3 231.98 11.6
 1 20 -3 241.98 10.5
 -1 20 3 236.58 10.6
 0 -20 3 24.7 3.5
 0 -20 -3 24.6 3.8
 0 20 3 19.3 2.8
 0 20 -3 22.8 2.7
 -1 -20 -3 203.18 10.2
 1 -20 3 193.68 9.7
 1 20 3 180.78 8.9
 -1 20 -3 186.08 8.5
 -1 20 -3 191.08 8.5
 -2 -20 -3 27.2 4.4
 2 -20 3 25.8 3.6
 -2 20 -3 27.4 3.1
 2 20 3 23.5 3
 -2 20 -3 32.3 2.9
 3 -20 3 135.99 8.1
 -3 -20 -3 136.89 9.2
 3 20 3 142.49 7.4
 -3 20 -3 150.08 6.8
 -3 20 -3 144.69 7.8
 4 -20 3 7.1 2.6
 -4 -20 -3 9.4 4.3
 -4 20 -3 6.2 2.8
 4 20 3 8.2 2.4
 -5 -20 -3 21.5 5
 5 -20 3 15.3 3.2
 -5 20 -3 20.2 3.7
 5 20 3 15.1 3.1
 -6 -20 -3 4.9 4.5
 6 -20 3 2.7 2.8
 6 20 3 5.4 2.5
 -6 20 -3 8.1 3.3
 7 -20 3 7.6 3.2
 7 20 3 17.4 3.4
 -6 -21 3 32.9 5.7
 -6 21 3 39.8 5.3
 6 21 -3 36.5 4.3
 -5 -21 3 -4 4
 -5 21 3 1.2 2.5
 5 21 -3 0.9 2.2
 -5 21 3 1.2 2.6
 -4 -21 3 0.3 3.3
 4 -21 -3 -1.6 1.7
 4 21 -3 2.7 2.1
 -4 21 3 -1.3 2.2
 -3 -21 3 11.3 3.7
 3 -21 -3 19.2 3
 3 21 -3 17.6 2.8
 -3 21 3 16.5 2.7
 -2 -21 3 67.69 6.5
 2 -21 -3 61.39 5.2
 -2 21 3 66.69 4.6
 2 21 -3 62.79 4.5
 -1 -21 3 1.9 3.1
 1 -21 -3 3.9 2.5
 -1 21 3 1.1 1.9
 1 21 -3 2.2 1.9
 0 -21 -3 55.79 5.5
 0 -21 3 44.4 4.7
 0 21 3 47.6 4
 0 21 -3 48.7 3.6
 1 -21 3 4.1 2.6
 -1 -21 -3 3.9 3.4
 1 21 3 2.5 1.9
 -1 21 -3 4.4 1.8
 2 -21 3 48.1 4.8
 -2 -21 -3 49.3 5.5
 2 21 3 55.59 4.2
 -2 21 -3 48.8 4.1
 -2 21 -3 51.89 3.7
 3 -21 3 9.9 2.9
 -3 -21 -3 14.3 4.2
 -3 21 -3 8.3 2.6
 -3 21 -3 8 1.8
 3 21 3 9.1 2.4
 -4 -21 -3 21.5 5.2
 4 -21 3 12.9 3.4
 4 21 3 21.3 3.3
 -4 21 -3 21.5 3.4
 -5 -21 -3 0.7 4
 5 -21 3 -2.4 2.5
 -5 21 -3 4.9 3.1
 5 21 3 -0.2 2.1
 -6 -21 -3 2.2 4.5
 6 -21 3 1.4 2.4
 -6 21 -3 12 3.7
 6 21 3 7.7 2.7
 -6 -22 3 11.3 4.5
 -6 22 3 6.4 3.5
 6 22 -3 0.5 2.5
 -5 -22 3 3 3.8
 -5 22 3 7 3
 5 22 -3 2.4 2.6
 -5 22 3 1.5 2.5
 -4 -22 3 1.8 3.6
 4 -22 -3 1.9 2
 4 22 -3 -2.5 1.9
 -4 22 3 3.7 2.4
 -4 22 3 -3.7 1.8
 -3 -22 3 22.1 4.5
 3 -22 -3 25.2 3.6
 -3 22 3 35.6 3.8
 -3 22 3 33.6 3.8
 3 22 -3 33.3 3.6
 2 -22 -3 4 2.6
 -2 -22 3 2.2 3.1
 2 22 -3 2.2 2.1
 -2 22 3 5.1 3
 -2 22 3 2.4 2
 -1 -22 3 40.1 4.9
 1 -22 -3 40.9 4.3
 -1 22 3 34.9 3.6
 1 22 -3 35.1 3.5
 0 -22 3 12.9 3.3
 0 -22 -3 13.6 3.6
 0 22 -3 15.4 2.3
 0 22 3 15 2.8
 -1 -22 -3 42.8 5.1
 1 -22 3 53.19 5.1
 1 22 3 55.09 4.3
 -1 22 -3 54.79 4
 -2 -22 -3 13 3.9
 2 -22 3 11.7 3
 -2 22 -3 10.2 2.5
 2 22 3 8.9 2.4
 -2 22 -3 10.4 2
 -3 -22 -3 39.4 5.5
 3 -22 3 36.8 4.3
 3 22 3 33.7 3.7
 -3 22 -3 32.5 3.1
 -3 22 -3 32.8 3.8
 4 -22 3 7 2.9
 -4 -22 -3 6.9 4.2
 -4 22 -3 10.5 3.1
 4 22 3 5.9 2.4
 -5 -22 -3 6 4.5
 5 -22 3 2.5 2.7
 5 22 3 7.3 2.5
 -5 22 -3 8.9 3.1
 6 -22 3 -0.9 2.1
 -6 22 -3 6.9 3.5
 6 22 3 9.2 2.9
 -6 23 3 6.8 3.5
 -5 -23 3 6.7 4.2
 -5 23 3 11.8 3.7
 5 23 -3 13.1 3
 -5 23 3 10.3 2.9
 -4 -23 3 -0.3 3.7
 -4 23 3 1.4 2.4
 -4 23 3 3.7 2.5
 4 23 -3 4.3 2.3
 3 -23 -3 14.6 3.1
 -3 -23 3 12.4 4
 -3 23 3 12.6 2.9
 -3 23 3 16 3.2
 3 23 -3 14.5 2.8
 2 -23 -3 9.7 3.1
 -2 -23 3 10 4
 2 23 -3 14 2.6
 -2 23 3 10.5 2.5
 1 -23 -3 4.4 3
 -1 -23 3 8.5 3.6
 -1 23 3 2.6 2
 1 23 -3 7.5 2.1
 0 -23 3 7.9 3.2
 0 -23 -3 5.2 3.2
 0 23 3 10.7 2.4
 0 23 -3 11.9 2.3
 1 -23 3 -1.4 2.5
 -1 -23 -3 3.7 3.4
 1 23 3 -1.1 1.8
 -1 23 -3 -0.9 1.6
 -2 -23 -3 2.4 3.7
 2 -23 3 -0.7 2.8
 2 23 3 -0.1 1.9
 -2 23 -3 1.2 1.6
 3 -23 3 -1.2 2.4
 -3 -23 -3 -0.8 3.5
 -3 23 -3 7.9 2.5
 -3 23 -3 2 1.6
 3 23 3 6.5 2.3
 4 -23 3 2.3 2.9
 -4 -23 -3 2.4 4.5
 -4 23 -3 5.4 2.9
 4 23 3 -1.3 2
 5 -23 3 2.4 2.8
 -5 -23 -3 5.2 4.6
 5 23 3 2.1 2.4
 -5 23 -3 4.7 2.8
 6 -23 3 -4.6 2.1
 -6 23 -3 7.6 3.1
 -6 24 3 6.5 3.8
 -5 -24 3 -2.6 3.8
 5 24 -3 3.4 2.7
 -5 24 3 -1.9 2
 -5 24 3 6.4 3.1
 -4 -24 3 3.2 3.8
 -4 24 3 5.1 3.7
 -4 24 3 0.3 2.1
 4 24 -3 5 2.6
 3 -24 -3 0.7 2.4
 -3 -24 3 -3.3 3.6
 -3 24 3 -2 2.2
 3 24 -3 -1 1.9
 -2 -24 3 14.6 3.9
 2 -24 -3 8 2.9
 2 24 -3 12.3 2.6
 -2 24 3 5.9 2.6
 -1 -24 3 7.1 3.3
 1 -24 -3 9.5 3.3
 1 24 -3 11.8 2.4
 -1 24 3 14.7 2.7
 0 -24 3 4.7 3.1
 0 -24 -3 1 2.8
 0 24 3 -0.8 1.9
 0 24 -3 1.4 1.9
 -1 -24 -3 11.1 3.9
 1 -24 3 7.4 3.4
 -1 24 -3 5.1 2
 1 24 3 2.6 2.1
 2 -24 3 25.1 3.9
 -2 -24 -3 15.7 4.2
 -2 24 -3 19.6 2.7
 2 24 3 23.1 3.3
 3 -24 3 9 3.4
 -3 -24 -3 4.5 3.9
 3 24 3 14.4 3.1
 -4 -24 -3 -2.9 4.3
 4 -24 3 0.8 2.9
 -4 24 -3 2.3 2.6
 4 24 3 0 2.2
 5 -24 3 6.9 3
 5 24 3 12.6 3.6
 -5 24 -3 12.7 3.6
 6 -24 3 6.9 3.1
 -4 -25 3 2.9 3.9
 4 25 -3 4.2 2.4
 -4 25 3 1.6 2.4
 -3 -25 3 1.4 3.6
 3 -25 -3 7.7 2.9
 3 25 -3 3.9 2.6
 -3 25 3 3.6 2.5
 2 -25 -3 48 5
 -2 -25 3 41.8 5.4
 2 25 -3 44.8 4.2
 -2 25 3 39.2 4.1
 1 -25 -3 5.2 3
 -1 -25 3 2.1 3.3
 -1 25 3 2.9 2.4
 1 25 -3 5.7 2.3
 0 -25 3 8.8 3.4
 0 -25 -3 2.2 2.9
 0 25 3 8.7 2.5
 0 25 -3 9.5 2.2
 1 -25 3 8.8 3.2
 -1 -25 -3 5 3.4
 -1 25 -3 7.6 2.3
 1 25 3 12 2.7
 -2 -25 -3 28.8 5
 2 -25 3 42.8 4.9
 -2 25 -3 42.6 3.7
 2 25 3 45.6 4.3
 3 -25 3 3.5 2.9
 -3 -25 -3 1.6 4.4
 3 25 3 3.4 2.5
 -4 -25 -3 6.2 5.1
 4 -25 3 18.1 3.9
 4 25 3 23 3.7
 5 -25 3 9.3 3.4
 -4 26 3 -3.9 2.2
 3 -26 -3 57.49 8.2
 -3 -26 3 39.2 5.8
 -3 26 3 54.29 4.9
 3 26 -3 48.1 4.6
 -2 -26 3 3.6 3.8
 2 -26 -3 18 3.8
 2 26 -3 12.9 2.9
 -2 26 3 21 3.3
 1 -26 -3 40.4 5.1
 -1 -26 3 40.1 5.4
 1 26 -3 42.3 4.1
 -1 26 3 45.7 4.3
 0 -26 3 -1.5 3.4
 0 -26 -3 4.3 3.1
 0 26 3 0.4 2.1
 0 26 -3 3.6 2
 1 -26 3 58.69 5.8
 -1 -26 -3 49.5 5.8
 1 26 3 62.89 5.2
 -1 26 -3 63.29 4.6
 -2 -26 -3 17.8 4.5
 2 -26 3 18.1 3.8
 2 26 3 17.5 3.2
 -2 26 -3 13 2.6
 3 -26 3 37.7 5
 -3 -26 -3 37.1 5.8
 3 26 3 44 4.5
 4 -26 3 20.6 3.9
 -4 27 3 53.49 5.1
 -3 27 3 2.7 2.6
 3 27 -3 9.2 2.7
 2 -27 -3 10.8 3.5
 -2 -27 3 17.4 4.4
 -2 27 3 11.3 2.8
 2 27 -3 15.8 3.2
 1 -27 -3 2 3.3
 -1 -27 3 6.5 3.7
 -1 27 3 4.4 2.3
 1 27 -3 6.8 2.6
 0 -27 -3 52.09 5.9
 0 -27 3 50.09 5.9
 0 27 3 54.89 5.1
 0 27 -3 51.19 4.3
 -1 -27 -3 4.6 3.9
 1 -27 3 6.4 3.7
 1 27 3 7 2.6
 -1 27 -3 7.3 2.2
 -2 -27 -3 21.2 5.1
 2 -27 3 20.4 4.1
 2 27 3 24 3.6
 3 -27 3 0.8 3.2
 -3 28 3 16.1 3.3
 2 -28 -3 2.2 3.1
 2 28 -3 1.8 2.3
 -2 28 3 -0.1 2.5
 -1 -28 3 25.2 5.7
 1 -28 -3 26.8 4.7
 -1 28 3 26.8 3.6
 1 28 -3 23.4 3.4
 0 -28 3 -3.7 3.5
 0 -28 -3 0.1 3.6
 0 28 3 4.8 2.4
 0 28 -3 3.3 2.3
 1 -28 3 14.1 3.9
 -1 -28 -3 11.7 4.5
 -1 28 -3 13.2 2.7
 1 28 3 17 3.2
 2 -28 3 11.5 4.3
 1 -29 -3 5.3 3.7
 1 29 -3 7.2 2.5
 0 -29 -3 2.2 3.8
 0 29 -3 10.2 2.6
 -1 29 -3 13 2.9
 -10 0 4 20.7 4.6
 -9 0 4 17 4.4
 9 0 -4 6.5 2.4
 8 0 -4 17.3 2.6
 -8 0 4 16.1 4.2
 7 0 -4 0.5 1.6
 -7 0 4 5 2.6
 -7 0 4 2.2 3.2
 -6 0 4 189.48 9.8
 6 0 -4 195.28 8.5
 -6 0 4 189.78 9
 -5 0 4 111.69 5.9
 -5 0 4 108.99 7
 5 0 -4 109.99 5.4
 4 0 -4 127.19 5.8
 -4 0 4 133.99 5.5
 -4 0 4 137.69 6.1
 -4 0 4 129.39 7
 -3 0 4 48.9 2.8
 -3 0 4 47.3 3.9
 3 0 -4 48.7 2.7
 -3 0 4 49.3 2.3
 -2 0 4 381.76 14.3
 2 0 -4 377.06 14.5
 -2 0 4 384.16 14.1
 -2 0 4 375.36 15.1
 -2 0 4 385.76 14.7
 1 0 -4 177.78 7.4
 -1 0 4 174.98 6.9
 -1 0 4 171.08 7.3
 -1 0 4 173.38 6.5
 1 0 -4 169.78 6.8
 1 0 -4 172.68 6.6
 0 0 -4 373.96 13.7
 0 0 -4 365.16 13.5
 0 0 4 344.57 13.6
 0 0 4 353.56 13.4
 0 0 -4 353.96 13.6
 1 0 4 237.48 9.3
 -1 0 -4 239.28 9
 1 0 4 231.98 8.9
 -1 0 -4 236.58 9.3
 -1 0 -4 236.88 9.2
 1 0 4 233.08 9.2
 -2 0 -4 32.8 1.6
 -2 0 -4 29.5 2.5
 2 0 4 34.8 2.3
 2 0 4 32.2 1.5
 -3 0 -4 50.49 3.6
 -3 0 -4 53.29 2.4
 3 0 4 52.29 2.3
 3 0 4 51.59 3.2
 4 0 4 -1.3 1.3
 -4 0 -4 0.3 1.9
 -4 0 -4 0.9 0.7
 4 0 4 0.9 0.7
 5 0 4 0.1 1.6
 5 0 4 1.5 1
 -5 0 -4 -0.3 2.3
 -6 0 -4 32.9 3.7
 -6 0 -4 36 3.2
 6 0 4 33 3.3
 -7 0 -4 7.7 2.7
 -7 0 -4 10.9 2.9
 7 0 4 8.2 2.3
 8 0 4 30 3.6
 -8 0 -4 39.6 4.5
 9 0 4 1.3 2.5
 -9 0 -4 6.8 3.5
 -10 0 -4 8.7 3.7
 10 0 4 2.9 3.2
 -10 -1 4 17.6 5.3
 -10 -1 4 3.8 3.4
 -10 1 4 5.5 3.5
 9 -1 -4 18.1 2.9
 -9 -1 4 17.3 4.7
 -9 1 4 16.4 4.4
 -8 -1 4 10 3.6
 8 -1 -4 5.4 2.2
 8 1 -4 4.5 1.9
 -8 1 4 11.5 4
 -7 -1 4 40.2 4.1
 -7 -1 4 39.3 4.7
 7 -1 -4 39.2 3.4
 7 1 -4 38.1 3.5
 -7 1 4 39.8 4.1
 -7 1 4 39.6 4.6
 -6 -1 4 2.8 2.9
 -6 -1 4 4.2 2.4
 6 -1 -4 4.4 1.7
 -6 1 4 5.8 2.9
 6 1 -4 8.1 1.8
 -6 1 4 6.2 2.2
 5 -1 -4 42.8 3
 -5 -1 4 44.5 4.4
 -5 -1 4 38.3 3.8
 -5 1 4 37.6 3.5
 -5 1 4 34.6 4.2
 5 1 -4 40.5 2.9
 -4 -1 4 7.3 2.7
 4 -1 -4 1.9 1.2
 -4 -1 4 2 1.6
 -4 -1 4 5.1 1
 -4 1 4 4 1.4
 -4 1 4 3.1 2.3
 -4 1 4 4 0.9
 4 1 -4 4.3 1.2
 -3 -1 4 47.5 2.4
 -3 -1 4 52.09 3.1
 3 -1 -4 48.1 2.8
 -3 -1 4 45.6 3.9
 -3 1 4 48.5 2.2
 -3 1 4 48 3.9
 -3 1 4 52.59 2.8
 3 1 -4 52.89 2.8
 -2 -1 4 190.88 7.4
 2 -1 -4 183.08 7.4
 -2 -1 4 192.48 7.4
 -2 -1 4 181.18 8.1
 -2 1 4 181.58 6.9
 -2 1 4 182.58 8.1
 2 1 -4 185.78 7.4
 -2 1 4 183.88 7
 2 1 -4 184.08 7.3
 1 -1 -4 90.89 4.1
 -1 -1 4 86.99 4.7
 1 -1 -4 95.29 4.7
 -1 -1 4 96.59 4.1
 -1 -1 4 93.49 3.9
 1 -1 -4 96.59 3.7
 -1 -1 4 91.79 4
 1 1 -4 104.19 4.1
 1 1 -4 98.79 4.1
 -1 1 4 101.29 3.7
 -1 1 4 98.39 4.7
 0 -1 -4 1884.91 71.09
 0 -1 4 1945.31 71.09
 0 -1 -4 1944.81 71.29
 0 -1 4 1938.41 71.19
 0 -1 -4 1975.8 70.99
 0 -1 4 1931.61 71.19
 0 1 -4 1975.9 71.19
 0 1 -4 1980.1 71.09
 0 1 4 2037.6 71.19
 0 1 4 1876.61 71.19
 0 1 4 1898.11 70.99
 0 1 -4 1906.31 71.09
 -1 -1 -4 21.2 2
 -1 -1 -4 20.1 1.7
 1 -1 4 22.5 1.8
 1 -1 4 22.1 1.4
 -1 -1 -4 23.2 1.7
 -1 1 -4 31 2.2
 1 1 4 28.1 2
 -1 1 -4 33.6 2
 1 1 4 32.7 1.7
 1 1 4 29.4 2.1
 -1 1 -4 30.1 1.6
 -2 -1 -4 148.89 6.3
 -2 -1 -4 149.29 5.8
 2 -1 4 145.59 5.5
 2 -1 4 152.08 6.2
 -2 1 -4 143.29 6.4
 -2 1 -4 145.89 5.6
 2 1 4 146.99 5.7
 2 1 4 144.79 6.2
 2 1 4 151.98 6.8
 -3 -1 -4 305.87 12.6
 3 -1 4 300.27 11.7
 3 -1 4 307.97 12.5
 -3 -1 -4 322.37 11.9
 3 1 4 318.37 12.5
 3 1 4 315.57 11.9
 -3 1 -4 328.07 11.8
 -3 1 -4 317.37 12.8
 4 -1 4 64.99 3.9
 -4 -1 -4 63.39 4.2
 -4 -1 -4 69.49 3.2
 -4 1 -4 69.49 3
 -4 1 -4 68.39 4.4
 4 1 4 71.29 4
 4 1 4 70.39 3.1
 5 -1 4 155.78 7.7
 -5 -1 -4 157.58 8
 -5 1 -4 162.68 7.5
 5 1 4 177.38 6.9
 5 1 4 178.08 7.8
 -5 1 -4 177.58 8.4
 -5 1 -4 167.48 7.4
 6 -1 4 12.5 2.5
 -6 -1 -4 18.2 3.1
 -6 1 -4 17.9 2.4
 -6 1 -4 16.5 2.9
 6 1 4 15.7 2.6
 -7 -1 -4 40.9 3.8
 -7 -1 -4 38.1 4.1
 7 -1 4 38.5 3.7
 -7 1 -4 40.8 4.4
 7 1 4 38.7 3.8
 -8 -1 -4 8.1 2.9
 8 -1 4 5.6 2.3
 -8 1 -4 8.8 3.4
 8 1 4 10.9 2.7
 9 -1 4 2.3 2.5
 -9 -1 -4 4.8 3.3
 -9 1 -4 5.8 3.7
 9 1 4 6.2 2.7
 -10 -1 -4 12.8 3.9
 10 -1 4 7.1 3.4
 -10 -2 4 9.2 4.2
 -10 -2 4 16.7 3.8
 -10 2 4 15.9 4.5
 -9 -2 4 2.4 4.1
 9 -2 -4 5.1 2.5
 -9 2 4 4.4 3.9
 8 -2 -4 74.49 5.2
 -8 -2 4 80.49 7.3
 -8 -2 4 81.99 6.3
 8 2 -4 72.09 4.8
 -8 2 4 79.29 6.8
 -7 -2 4 4.8 2.6
 -7 -2 4 3.5 3.6
 7 -2 -4 1.9 1.8
 7 2 -4 2.1 1.5
 -7 2 4 3.8 2.4
 -7 2 4 6.8 3.4
 -6 -2 4 36.2 4.7
 -6 -2 4 26.4 3.5
 6 -2 -4 29.2 3
 -6 2 4 36.2 4.1
 6 2 -4 33.2 3
 5 -2 -4 104.29 4.6
 -5 -2 4 106.29 5.9
 -5 -2 4 101.09 6.5
 5 -2 -4 97.09 5.1
 5 2 -4 105.69 5.1
 -5 2 4 113.09 6.5
 -4 -2 4 870.61 32.9
 4 -2 -4 859.51 32.1
 4 -2 -4 878.81 32.7
 -4 -2 4 854.41 33.5
 4 2 -4 879.21 32.5
 -4 2 4 871.21 32.1
 -4 2 4 869.41 33.4
 -3 -2 4 145.09 6.4
 -3 -2 4 148.79 5.9
 3 -2 -4 144.39 6.2
 3 2 -4 148.29 6.3
 3 2 -4 149.69 6.1
 -3 2 4 144.49 5.6
 -3 2 4 140.69 7
 2 -2 -4 240.58 10
 -2 -2 4 254.57 9.9
 -2 -2 4 242.48 10.1
 -2 2 4 257.67 10.6
 2 2 -4 267.17 10.1
 2 2 -4 264.07 10
 2 2 -4 274.67 10.1
 -1 -2 4 453.55 17.1
 -1 -2 4 434.16 17
 1 -2 -4 433.86 17.1
 -1 -2 4 458.65 17.1
 1 -2 -4 452.85 16.7
 1 -2 -4 463.75 17.6
 1 2 -4 459.85 17.1
 1 2 -4 466.25 17.2
 -1 2 4 475.15 16.7
 1 2 -4 461.75 17.1
 -1 2 4 455.85 17.5
 0 -2 -4 2713.13 97.69
 0 -2 4 2619.84 98.29
 0 -2 4 2695.43 97.59
 0 -2 -4 2604.64 98.49
 0 -2 -4 2688.53 97.49
 0 -2 4 2684.73 97.59
 0 -2 4 2666.63 97.39
 0 2 4 2742.83 97.49
 0 2 4 2620.84 97.89
 0 2 -4 2682.73 98.19
 0 2 4 2574.64 97.59
 0 2 -4 2684.93 97.79
 1 -2 4 366.06 14
 -1 -2 -4 369.06 13.9
 -1 -2 -4 366.66 14
 -1 -2 -4 378.56 14
 1 -2 4 366.06 13.6
 1 -2 4 369.26 13.5
 1 2 4 364.16 14
 1 2 4 365.96 13.9
 -1 2 -4 380.76 14.1
 1 2 4 364.56 14
 -1 2 -4 359.86 14.1
 -2 -2 -4 492.95 17.8
 -2 -2 -4 484.75 18
 2 -2 4 467.55 18
 2 2 4 471.65 18.1
 2 2 4 464.35 18
 -2 2 -4 476.05 18.3
 2 2 4 461.65 17.7
 3 -2 4 106.09 5.1
 -3 -2 -4 112.59 4.6
 -3 -2 -4 104.39 5.2
 3 2 4 109.39 4.5
 -3 2 -4 113.89 5.6
 -3 2 -4 108.79 4.4
 -3 2 -4 112.79 4.2
 3 2 4 108.39 5.1
 -4 -2 -4 148.29 7.4
 4 -2 4 147.09 7.1
 -4 2 -4 170.38 6.3
 -4 2 -4 167.78 7.8
 4 2 4 160.08 7.3
 -4 2 -4 173.48 6.7
 4 2 4 167.58 6.6
 -5 -2 -4 -0.7 1.8
 5 -2 4 -0.6 1.7
 5 2 4 1.7 1.1
 5 2 4 2.9 1.8
 -5 2 -4 0.8 1.5
 -5 2 -4 1.6 2.2
 -5 2 -4 1.4 0.8
 -6 -2 -4 46.4 4.1
 6 -2 4 50.09 3.9
 -6 2 -4 52.69 4.7
 -6 2 -4 48.9 3.6
 6 2 4 53.69 4.1
 6 2 4 54.39 3.1
 7 -2 4 8.7 2.3
 -7 -2 -4 7.4 2.8
 -7 -2 -4 12.2 2.8
 7 2 4 6.8 2.4
 -7 2 -4 7.1 2.8
 -8 -2 -4 9 3.2
 8 -2 4 8.4 2.7
 -8 2 -4 10.5 3.3
 8 2 4 9.3 2.5
 -9 -2 -4 5.6 3.2
 9 -2 4 5.1 2.7
 9 2 4 5.3 2.7
 10 -2 4 11.4 3.6
 -10 -3 4 14.3 4.8
 -9 -3 4 15.6 4.3
 9 -3 -4 9.9 2.6
 -9 3 4 13.3 4.3
 -8 -3 4 3.7 3.8
 -8 -3 4 1.6 2.7
 8 -3 -4 -1.9 1.9
 8 3 -4 -0.7 1.4
 -8 3 4 8.7 3.6
 7 -3 -4 97.09 5.4
 -7 -3 4 88.49 6.2
 -7 -3 4 94.29 7.1
 7 3 -4 87.89 5.1
 -7 3 4 87.99 6.4
 6 -3 -4 49.4 3.1
 6 -3 -4 55.59 3.8
 -6 -3 4 53.89 4.6
 -6 -3 4 48.1 5.2
 -6 3 4 54.89 4.9
 6 3 -4 55.19 3.6
 5 -3 -4 24.1 2.4
 -5 -3 4 22.2 3
 5 -3 -4 22 1.9
 -5 3 4 16.7 3.3
 5 3 -4 20.3 2.1
 4 -3 -4 90.99 4.5
 -4 -3 4 85.39 5
 4 -3 -4 89.79 3.8
 4 3 -4 94.09 4.3
 4 3 -4 88.99 4.5
 -4 3 4 92.89 3.9
 -4 3 4 89.39 5.5
 3 -3 -4 520.25 19.8
 -3 -3 4 530.65 20.1
 3 -3 -4 499.35 19.2
 -3 -3 4 529.95 19.6
 -3 3 4 537.45 19.3
 3 3 -4 528.55 19.7
 -3 3 4 511.25 20.4
 3 3 -4 514.65 19.8
 -2 -3 4 99.79 4.6
 -2 -3 4 101.89 4.2
 2 -3 -4 95.69 4.4
 2 3 -4 97.49 4.7
 -2 3 4 96.59 5.1
 2 3 -4 98.79 4.2
 2 3 -4 103.59 4.4
 -1 -3 4 320.67 11.7
 1 -3 -4 309.97 11.5
 1 -3 -4 306.27 11.8
 -1 -3 4 312.07 11.7
 1 -3 -4 308.17 11.4
 -1 -3 4 311.47 11.9
 1 -3 -4 297.27 12.2
 -1 3 4 302.77 12.2
 1 3 -4 299.07 11.7
 1 3 -4 304.17 11.7
 -1 3 4 316.97 11.8
 1 3 -4 313.17 12
 0 -3 -4 657.53 24.8
 0 -3 4 662.43 24.6
 0 -3 4 667.03 24.7
 0 -3 4 662.33 24.4
 0 -3 -4 671.83 24.4
 0 -3 -4 668.83 24.5
 0 3 -4 661.63 24.4
 0 3 4 651.13 24.4
 0 3 4 649.34 24.7
 0 3 -4 667.33 24.7
 0 3 -4 649.43 24.6
 0 3 4 672.63 24.6
 1 -3 4 84.89 4.1
 1 -3 4 81.39 3.2
 1 -3 4 81.49 3.8
 1 -3 4 80.99 3.4
 -1 -3 -4 84.79 3.7
 -1 -3 -4 82.39 3.7
 -1 -3 -4 84.89 3.8
 1 3 4 86.69 3.8
 -1 3 -4 81.29 4
 1 3 4 79.99 3.7
 1 3 4 86.19 3.9
 -1 3 -4 81.39 3.8
 2 -3 4 23 2.1
 -2 -3 -4 28.5 2.2
 -2 -3 -4 24.5 1.8
 2 3 4 21.9 2
 -2 3 -4 20.6 2.2
 2 3 4 26.9 1.7
 2 3 4 26.7 2.1
 -3 -3 -4 434.76 16
 3 -3 4 420.06 16.3
 -3 -3 -4 418.56 16.3
 -3 3 -4 430.56 15.4
 3 3 4 420.66 16.3
 -3 3 -4 408.76 16.7
 3 3 4 411.16 15.8
 -3 3 -4 416.06 15.5
 -4 -3 -4 117.19 5.8
 4 -3 4 114.79 5.6
 -4 3 -4 114.89 6.2
 4 3 4 119.69 5
 4 3 4 113.29 5.6
 -4 3 -4 116.89 5
 -4 3 -4 117.09 4.6
 -5 -3 -4 101.99 5.5
 5 -3 4 106.79 5.4
 5 3 4 99.29 4.5
 5 3 4 96.79 5.3
 -5 3 -4 99.69 4.8
 -5 3 -4 96.79 4.2
 -5 3 -4 90.19 6
 -6 -3 -4 44.5 4.2
 6 -3 4 43.5 3.6
 -6 3 -4 48 4.5
 -6 3 -4 47.9 3.4
 6 3 4 39.6 3.9
 6 3 4 45.7 2.9
 -7 -3 -4 41 4.1
 7 -3 4 37.7 3.6
 -7 3 -4 32.3 4.5
 7 3 4 37.6 3.7
 7 3 4 32.2 2.8
 8 -3 4 4.2 2.4
 -8 -3 -4 4.1 2.5
 -8 3 -4 5.4 3.1
 8 3 4 5.7 2.6
 -9 -3 -4 13.5 3.3
 9 -3 4 21.3 3.5
 -9 3 -4 13.2 3.9
 10 -3 4 -0.6 2.5
 -10 -4 4 19 5
 9 -4 -4 6.8 2.5
 -9 -4 4 11.2 3.4
 -9 -4 4 4.9 4.3
 -9 4 4 6.7 3.9
 -8 -4 4 40.5 5.4
 8 -4 -4 36.7 3.8
 -8 -4 4 40.8 4.6
 8 4 -4 38.7 3.5
 -8 4 4 30.5 4.4
 7 -4 -4 18.4 2.8
 -7 -4 4 15.8 4.3
 -7 -4 4 15.3 3.2
 7 -4 -4 14.5 2
 7 4 -4 17 2.3
 -7 4 4 12.8 3.3
 6 -4 -4 132.89 6.5
 -6 -4 4 135.79 8
 6 -4 -4 135.89 5.8
 -6 -4 4 130.79 7.2
 -6 4 4 126.29 7.7
 6 4 -4 128.79 6.2
 5 -4 -4 10.9 1.3
 5 -4 -4 10.8 1.9
 -5 -4 4 12.7 2.7
 -5 4 4 9.8 2.9
 5 4 -4 10.7 1.7
 5 4 -4 13.6 2
 4 -4 -4 35.2 2.8
 -4 -4 4 38.9 3.5
 4 -4 -4 34.2 2.1
 -4 4 4 46.4 4
 4 4 -4 47.5 2.7
 -4 4 4 48.9 2.3
 4 4 -4 45.7 3
 3 -4 -4 28.1 2.2
 -3 -4 4 30.1 2.9
 3 -4 -4 27.9 1.5
 3 4 -4 29.3 1.9
 -3 4 4 25.4 2.8
 3 4 -4 29 2.3
 -3 4 4 30.5 1.6
 -2 -4 4 1.6 0.8
 2 -4 -4 1.9 0.4
 2 -4 -4 1.6 1
 -2 -4 4 2.1 1.5
 2 4 -4 0.8 0.8
 -2 4 4 -0.3 1.8
 2 4 -4 0.9 1.4
 -2 4 4 -0.7 0.6
 2 4 -4 0 1
 -1 -4 4 32.9 1.9
 -1 -4 4 30.8 2
 -1 -4 4 31.7 2.5
 1 -4 -4 30.8 1.9
 1 -4 -4 30.6 1.8
 1 -4 -4 30.6 1.4
 -1 4 4 32.5 1.9
 1 4 -4 33.2 2
 1 4 -4 31.1 1.9
 1 4 -4 27.9 2.6
 -1 4 4 32.5 2.7
 0 -4 -4 331.47 12.5
 0 -4 4 330.17 12.4
 0 -4 4 328.97 12.8
 0 -4 -4 332.17 12.6
 0 -4 4 319.47 12.7
 0 -4 -4 341.17 12.9
 0 4 -4 336.17 12.7
 0 4 -4 326.97 12.5
 0 4 -4 341.37 12.9
 0 4 4 328.27 12.8
 0 4 4 340.77 12.6
 -1 -4 -4 21.3 1.7
 -1 -4 -4 23.4 2
 1 -4 4 21.3 1.1
 -1 -4 -4 21.7 1.7
 1 -4 4 21.2 1.9
 1 -4 4 19.7 1.9
 -1 4 -4 21.3 1.1
 -1 4 -4 20 1.9
 1 4 4 21.3 1.7
 1 4 4 26.6 2
 1 4 4 20.1 1.7
 2 -4 4 43.5 2.9
 -2 -4 -4 40.8 2.7
 -2 -4 -4 44.9 2.7
 -2 4 -4 63.29 3.6
 2 4 4 59.79 3.1
 2 4 4 64.59 3.2
 2 4 4 58.09 2.7
 -3 -4 -4 164.28 6.9
 3 -4 4 155.38 7
 -3 4 -4 167.08 7.5
 -3 4 -4 162.68 6
 -3 4 -4 157.08 6
 3 4 4 160.98 6.5
 3 4 4 164.58 7
 4 -4 4 92.69 4.5
 -4 -4 -4 98.29 4.7
 4 4 4 75.99 4.3
 -4 4 -4 73.59 5
 -4 4 -4 76.79 3.5
 -4 4 -4 74.79 3.2
 4 4 4 74.19 3.7
 5 -4 4 15.6 2.3
 -5 -4 -4 15.3 2.5
 -5 4 -4 17.1 1.3
 5 4 4 18.7 1.8
 -5 4 -4 17.8 3.1
 5 4 4 16.1 2.4
 -5 4 -4 16.5 1.9
 6 -4 4 88.89 5.1
 -6 -4 -4 73.29 4.7
 6 4 4 72.99 4.9
 6 4 4 68.49 3.9
 -6 4 -4 70.79 5.6
 -6 4 -4 74.69 4.2
 7 -4 4 22.1 3
 -7 -4 -4 31.2 3.6
 -7 4 -4 25.3 4.2
 7 4 4 24 2.4
 7 4 4 20.7 3
 8 -4 4 21.2 3
 -8 -4 -4 22.1 3.3
 -8 4 -4 20.1 3.9
 8 4 4 14.3 2.9
 -9 -4 -4 2.6 4.2
 9 -4 4 -2.1 2.3
 -9 -4 -4 -2 2.7
 -9 4 -4 2.7 3.2
 10 -4 4 4.6 3.2
 -9 -5 4 13.6 4.4
 -9 -5 4 12.7 4.1
 9 -5 -4 6.3 2.7
 -9 5 4 12.9 4.1
 -8 -5 4 35.3 5.1
 -8 -5 4 27.6 4.2
 8 -5 -4 23.5 3.2
 8 5 -4 30.2 3
 -8 5 4 23.9 4.4
 -7 -5 4 28 4.8
 7 -5 -4 29.3 3.2
 -7 -5 4 31.6 4
 -7 5 4 29.5 4
 7 5 -4 29.9 2.8
 6 -5 -4 -0.2 1
 -6 -5 4 1.2 2.3
 6 -5 -4 1.5 1.6
 -6 5 4 1.3 2.5
 6 5 -4 0.4 1.3
 6 5 -4 0.1 1.6
 5 -5 -4 78.19 3.8
 5 -5 -4 82.79 4.8
 -5 -5 4 74.39 5.3
 -5 5 4 78.79 5.5
 5 5 -4 90.49 4.2
 5 5 -4 85.49 4.6
 4 -5 -4 102.89 4.3
 4 -5 -4 96.29 4.9
 -4 -5 4 105.79 5.7
 -4 5 4 97.89 5.8
 -4 5 4 110.19 4.5
 4 5 -4 97.49 5
 4 5 -4 105.39 4.7
 3 -5 -4 52.79 2.3
 3 -5 -4 57.09 3.1
 -3 -5 4 51.49 3.5
 3 5 -4 48.8 3
 3 5 -4 53.79 2.7
 -3 5 4 50.49 3.8
 -3 5 4 53.49 2.5
 -2 -5 4 167.98 6.5
 2 -5 -4 161.28 6.7
 2 -5 -4 158.78 6.1
 -2 -5 4 164.78 7.1
 -2 5 4 162.08 6.3
 2 5 -4 157.18 6.4
 2 5 -4 166.78 7.3
 2 5 -4 156.28 6.7
 -2 5 4 158.28 7.3
 1 -5 -4 21.5 1.7
 -1 -5 4 23.6 2.3
 1 -5 -4 20.2 1.9
 -1 -5 4 22.3 1.7
 -1 -5 4 23.6 1.8
 -1 5 4 34.3 2
 1 5 -4 32.1 1.8
 -1 5 4 35.7 2.7
 0 -5 -4 193.48 7.6
 0 -5 4 191.88 8
 0 -5 -4 196.18 8.1
 0 -5 4 194.98 7.5
 0 -5 -4 196.38 7.7
 0 -5 -4 199.08 8.1
 0 -5 4 196.18 7.9
 0 5 -4 197.18 7.8
 0 5 -4 200.28 8.1
 0 5 -4 192.48 7.6
 0 5 4 200.88 7.7
 0 5 4 197.08 8
 -1 -5 -4 161.48 6.5
 -1 -5 -4 166.58 6.7
 -1 -5 -4 159.88 6.3
 1 -5 4 156.28 6.7
 1 -5 4 162.08 6.1
 1 5 4 159.08 6.6
 -1 5 -4 158.48 6.8
 1 5 4 159.58 6.5
 1 5 4 161.58 6.5
 -1 5 -4 152.58 6.1
 -2 -5 -4 181.48 7.3
 2 -5 4 183.48 6.7
 2 -5 4 184.08 7.6
 2 5 4 187.48 7.4
 -2 5 -4 175.88 7.9
 2 5 4 177.38 7.4
 2 5 4 172.08 7.2
 -2 5 -4 176.98 6.6
 -3 -5 -4 97.09 4.3
 3 -5 4 99.69 4.6
 -3 5 -4 87.89 3.4
 3 5 4 87.09 4.4
 3 5 4 91.19 4
 -3 5 -4 84.89 3.4
 -3 5 -4 86.19 5
 -4 -5 -4 84.69 4.6
 4 -5 4 94.49 4.9
 -4 5 -4 80.39 5.3
 -4 5 -4 87.19 3.5
 -4 5 -4 87.59 3.7
 4 5 4 81.19 4.6
 4 5 4 91.49 4.1
 -5 -5 -4 15.3 2.5
 5 -5 4 17.6 2.4
 5 5 4 20.7 2.6
 -5 5 -4 16.9 3.1
 -5 5 -4 16.6 1.3
 -5 5 -4 16.4 1.7
 5 5 4 17.7 1.9
 6 -5 4 20.4 2.7
 -6 -5 -4 27.3 3
 6 5 4 24.9 2.3
 6 5 4 29.9 3.1
 -6 5 -4 25.5 2.3
 -6 5 -4 25.8 3.9
 -7 -5 -4 52.99 4.4
 7 -5 4 46 4.2
 -7 5 -4 37.9 4.6
 7 5 4 34.1 3.7
 7 5 4 36.8 3
 -8 -5 -4 1.1 2.5
 8 -5 4 1.3 2
 -8 5 -4 3.7 3.1
 9 -5 4 -1.9 2
 -9 -5 -4 8.9 4.3
 -9 5 -4 3.9 3.9
 10 -5 4 0.7 2.8
 -10 -6 4 27.5 5.8
 -9 -6 4 14.7 4.4
 9 -6 -4 6.6 2.4
 -9 6 4 9.1 3.9
 8 -6 -4 19.8 3.1
 -8 -6 4 18.5 3.8
 -8 -6 4 19.6 4.4
 8 6 -4 19.7 2.5
 -8 6 4 21 3.8
 7 -6 -4 2.8 1.9
 -7 -6 4 8 3
 7 6 -4 5.6 1.6
 -7 6 4 7.5 2.9
 -6 -6 4 11.6 2.9
 6 -6 -4 10.2 2.1
 6 -6 -4 10.4 1.5
 6 6 -4 12.9 2.2
 6 6 -4 14.6 1.8
 -6 6 4 17.9 3.4
 5 -6 -4 37.8 3.1
 5 -6 -4 38.9 2.4
 -5 -6 4 30.7 3.5
 5 6 -4 40.8 3.2
 5 6 -4 38.3 2.6
 -5 6 4 34.4 3.9
 4 -6 -4 273.37 11.5
 -4 -6 4 282.67 12.2
 4 -6 -4 271.67 10.8
 4 6 -4 284.67 11.1
 -4 6 4 288.77 10.9
 -4 6 4 288.97 12.2
 4 6 -4 289.67 11.6
 3 -6 -4 97.79 4.1
 -3 -6 4 105.99 5.5
 -3 -6 4 110.29 4.6
 3 -6 -4 100.69 4.7
 3 6 -4 103.59 4.8
 -3 6 4 97.39 4.3
 -3 6 4 97.29 5.4
 3 6 -4 96.29 4.3
 2 -6 -4 621.14 24
 -2 -6 4 645.14 23.8
 -2 -6 4 613.34 24.4
 2 -6 -4 643.94 23.6
 -2 6 4 654.23 23.8
 2 6 -4 636.64 24
 2 6 -4 654.23 23.8
 -2 6 4 638.04 24.5
 1 -6 -4 286.37 11
 1 -6 -4 287.27 11
 -1 -6 4 277.37 11.4
 -1 -6 4 284.97 10.9
 -1 6 4 288.87 11.1
 -1 6 4 280.67 11.4
 1 6 -4 287.77 10.9
 1 6 -4 281.37 11
 0 -6 4 141.09 6
 0 -6 4 137.99 5.6
 0 -6 -4 139.79 6.3
 0 -6 -4 140.59 5.7
 0 -6 -4 138.89 5.7
 0 -6 4 136.59 6.1
 0 6 -4 141.79 5.6
 0 6 4 144.89 5.8
 0 6 4 145.79 6.1
 0 6 -4 140.29 5.9
 1 -6 4 146.49 6.4
 1 -6 4 150.08 5.7
 -1 -6 -4 149.29 6.8
 -1 -6 -4 142.79 5.8
 -1 6 -4 143.79 5.7
 -1 6 -4 141.59 6.5
 1 6 4 156.18 6
 1 6 4 145.89 6.3
 2 -6 4 331.87 13.2
 -2 -6 -4 346.87 12.8
 2 -6 4 350.06 12.6
 -2 6 -4 337.97 12.4
 2 6 4 329.57 13
 -2 6 -4 338.27 13.5
 2 6 4 326.17 13.1
 2 6 4 327.97 13
 3 -6 4 172.38 7.7
 -3 -6 -4 171.38 7.4
 -3 6 -4 178.08 6.7
 -3 6 -4 178.58 8.3
 -3 6 -4 184.38 6.8
 3 6 4 186.78 7.8
 3 6 4 186.08 7.4
 -4 -6 -4 144.59 6.8
 4 -6 4 146.79 7
 -4 6 -4 158.98 7.8
 4 6 4 155.28 6.6
 4 6 4 162.38 7.1
 -4 6 -4 155.58 6
 -4 6 -4 156.68 5.9
 5 -6 4 1.1 1.7
 -5 -6 -4 1.7 1.8
 5 6 4 2.2 1.4
 -5 6 -4 2 1.1
 -5 6 -4 -0.5 2.4
 5 6 4 -0.7 1.7
 -5 6 -4 1.2 0.8
 -6 -6 -4 20.9 2.6
 6 -6 4 19.7 2.6
 -6 6 -4 13.9 3.2
 6 6 4 10.5 2.3
 6 6 4 12.1 1.8
 -7 -6 -4 10.3 2.6
 7 -6 4 10.2 2.6
 7 6 4 10 2
 -7 6 -4 8.7 3.2
 -8 -6 -4 10.6 2.9
 -8 -6 -4 14 4.5
 8 -6 4 12.3 2.8
 -8 6 -4 10.5 3.6
 -9 -6 -4 14.4 4.7
 9 -6 4 8.2 2.9
 -9 6 -4 12.3 4
 9 -7 -4 3.4 2.3
 -9 -7 4 10.3 4.3
 -9 7 4 2.9 5.6
 8 -7 -4 0.3 2
 -8 -7 4 4.7 3.2
 -8 -7 4 1.9 3.5
 -8 7 4 -2.1 3.1
 -7 -7 4 48.5 5
 7 -7 -4 43.2 3.9
 7 7 -4 46.7 4.1
 -7 7 4 46.8 4.7
 7 7 -4 49.8 3.4
 6 -7 -4 56.59 4
 6 -7 -4 57.49 3.1
 -6 -7 4 56.89 5.2
 6 7 -4 52.99 4.1
 -6 7 4 61.69 5.4
 6 7 -4 58.89 3.5
 5 -7 -4 8.1 1.9
 5 -7 -4 6.8 1.3
 -5 -7 4 6.6 2.8
 5 7 -4 2.7 1.7
 5 7 -4 4.6 1.3
 -5 7 4 4.1 2.7
 4 -7 -4 142.49 5.9
 4 -7 -4 141.69 6.6
 -4 -7 4 144.99 7.3
 4 7 -4 139.49 6.5
 4 7 -4 145.79 6
 -4 7 4 147.99 7.4
 -4 7 4 142.39 6.1
 -3 -7 4 146.69 5.8
 3 -7 -4 144.19 5.7
 -3 -7 4 138.29 7
 3 -7 -4 139.39 6.2
 -3 7 4 140.59 5.9
 3 7 -4 142.49 5.8
 3 7 -4 142.59 6.3
 -3 7 4 143.49 6.9
 2 -7 -4 34.1 2
 -2 -7 4 34.9 3.2
 2 -7 -4 33.1 2.2
 -2 -7 4 32.7 1.9
 2 7 -4 36.3 2.4
 2 7 -4 33.2 1.9
 -2 7 4 32.3 3.1
 -2 7 4 36 2.3
 1 -7 -4 131.59 5.3
 1 -7 -4 130.99 5.1
 -1 -7 4 131.09 5.7
 -1 -7 4 129.09 5
 1 7 -4 106.89 4.9
 -1 7 4 111.09 5.3
 1 7 -4 106.99 5
 -1 7 4 98.19 5.5
 0 -7 -4 -0.5 1.5
 0 -7 -4 3 0.8
 0 -7 4 4.3 1.6
 0 -7 -4 1.6 0.8
 0 -7 4 0.7 1
 0 -7 4 1.5 0.8
 0 7 -4 1.5 0.7
 0 7 -4 2.9 1.2
 0 7 4 2.9 0.9
 0 7 4 3.7 1.4
 1 -7 4 5.1 0.9
 -1 -7 -4 4.4 2.2
 1 -7 4 6.4 1.6
 -1 -7 -4 5.2 0.9
 -1 7 -4 12.9 1.9
 1 7 4 12.2 1.6
 2 -7 4 299.27 12.3
 2 -7 4 309.07 11.7
 -2 -7 -4 311.57 13
 -2 -7 -4 300.17 11.7
 -2 7 -4 312.57 11.5
 -2 7 -4 302.47 12.5
 2 7 4 303.67 12.1
 2 7 4 323.47 12
 3 -7 4 196.78 8.7
 -3 -7 -4 212.38 8.3
 3 -7 4 208.28 7.9
 3 7 4 213.28 8.5
 -3 7 -4 205.08 7.7
 -3 7 -4 193.28 9.2
 3 7 4 202.38 8.4
 -4 -7 -4 71.99 4
 4 -7 4 69.19 4.2
 -4 7 -4 72.09 5
 4 7 4 68.39 3.7
 -4 7 -4 71.99 3.1
 -4 7 -4 72.29 3
 -5 -7 -4 150.58 6.6
 5 -7 4 153.18 6.9
 -5 7 -4 126.19 7.6
 -5 7 -4 134.39 5.7
 5 7 4 129.19 6.2
 -6 -7 -4 33.5 3.2
 -6 -7 -4 35.4 5
 6 -7 4 32.2 3.2
 -6 7 -4 37.4 4.3
 6 7 4 36.5 2.9
 -7 -7 -4 33.1 3.5
 7 -7 4 34.3 3.7
 -7 -7 -4 42.4 5.6
 7 7 4 32.7 3
 -7 7 -4 35.4 4.6
 8 -7 4 -0.7 1.9
 -8 -7 -4 0.2 3.7
 -8 7 -4 -3.3 2.8
 -9 -7 -4 7.6 4.4
 9 -7 4 7.9 2.7
 -9 7 -4 2.1 3.9
 -9 -8 4 9 4.8
 9 -8 -4 13.7 3
 8 -8 -4 29.8 3.5
 -8 -8 4 36.2 4.8
 -8 8 4 27.2 4.1
 7 -8 -4 2.6 2
 -7 -8 4 4.1 3.1
 -7 8 4 8 2.9
 7 8 -4 2.9 1.5
 7 8 -4 6.1 2.3
 6 -8 -4 91.99 4.4
 6 -8 -4 90.89 5.2
 -6 -8 4 81.29 6
 6 8 -4 90.19 5.2
 -6 8 4 82.69 5.8
 6 8 -4 93.29 4.5
 -5 -8 4 20.2 3.5
 5 -8 -4 21 2.5
 5 -8 -4 18.2 1.7
 5 8 -4 19.1 2.4
 -5 8 4 22.9 3.3
 5 8 -4 22.8 1.9
 4 -8 -4 29.5 2.1
 4 -8 -4 29.2 2.7
 -4 -8 4 29.3 3.6
 4 8 -4 28.3 2
 -4 8 4 27.7 2.4
 4 8 -4 31.9 2.8
 -4 8 4 27.2 3.2
 3 -8 -4 22.4 1.7
 -3 -8 4 22 1.7
 3 -8 -4 21.8 2.1
 -3 -8 4 23.5 2.8
 3 8 -4 23.2 1.6
 -3 8 4 20.7 2.6
 -3 8 4 22.3 2.1
 3 8 -4 21.6 2.1
 -2 -8 4 246.88 9.5
 2 -8 -4 243.38 9.8
 2 -8 -4 245.18 9.7
 -2 -8 4 243.48 10.5
 -2 8 4 245.28 10.3
 2 8 -4 250.97 9.4
 -2 8 4 247.68 9.8
 2 8 -4 244.38 9.9
 -1 -8 4 94.69 5.2
 1 -8 -4 103.39 4.4
 -1 -8 4 100.39 4.4
 1 -8 -4 105.59 4.9
 -1 8 4 100.69 5
 -1 8 4 99.99 4.9
 1 8 -4 102.29 4.3
 1 8 -4 96.39 4.5
 0 -8 4 152.38 6.6
 0 -8 4 153.48 6.9
 0 -8 -4 146.89 7
 0 -8 4 151.98 6.3
 0 -8 -4 152.38 6.2
 0 8 -4 155.08 6.3
 0 8 4 160.78 6.8
 0 8 4 173.98 7.5
 0 8 -4 148.99 6.5
 0 8 4 164.08 6.3
 1 -8 4 234.68 9.8
 -1 -8 -4 232.58 10.3
 -1 -8 -4 229.78 9.1
 1 -8 4 235.28 9.2
 1 8 4 235.38 9.6
 -1 8 -4 243.78 9.7
 -1 8 -4 239.18 9.1
 1 8 4 243.28 9.2
 2 -8 4 102.29 4.5
 2 -8 4 102.09 5.1
 -2 -8 -4 99.79 4.4
 -2 -8 -4 96.79 6.1
 -2 8 -4 106.59 5.4
 -2 8 -4 111.39 4.3
 2 8 4 108.69 4.9
 2 8 4 113.69 4.7
 3 -8 4 3.5 1.8
 3 -8 4 1.9 1
 -3 -8 -4 0.5 1
 -3 -8 -4 -2.6 2.3
 -3 8 -4 2.8 1.9
 -3 8 -4 2.4 0.7
 3 8 4 1.8 1.1
 3 8 4 2 1.2
 -4 -8 -4 65.79 3.4
 -4 -8 -4 64.79 5.7
 4 -8 4 62.39 3.9
 -4 8 -4 45.9 4.5
 -4 8 -4 51.19 2.4
 4 8 4 53.49 3.4
 -4 8 -4 53.59 2.6
 -5 -8 -4 32 4.7
 -5 -8 -4 36.4 3.1
 5 -8 4 32.4 3.2
 -5 8 -4 37.5 4.1
 5 8 4 36.1 2.9
 -5 8 -4 34.1 2.1
 -6 -8 -4 86.89 5
 6 -8 4 83.29 5.1
 -6 -8 -4 92.69 7.3
 6 8 4 82.39 4.6
 -6 8 -4 80.49 6.1
 -7 -8 -4 5.7 2.3
 -7 -8 -4 3.5 3.7
 7 -8 4 5.5 2.2
 -7 8 -4 8.3 3.3
 7 8 4 5.5 1.9
 -8 -8 -4 16.6 4.8
 8 -8 4 18.8 3
 -8 8 -4 12.4 3.9
 -9 -8 -4 9.7 4.7
 9 -8 4 13.4 3.2
 -9 8 -4 12.2 4.4
 -9 -9 4 18.5 4.8
 -8 -9 4 8.5 3.7
 8 -9 -4 7.4 2.4
 8 9 -4 4.5 2.5
 -8 9 4 5 3.4
 7 -9 -4 63.19 4.6
 -7 -9 4 62.29 6.2
 -7 9 4 59.99 5.2
 7 9 -4 65.99 4.6
 6 -9 -4 29.1 3.1
 -6 -9 4 34.4 4.1
 6 -9 -4 36 2.6
 -6 9 4 34.2 4.1
 6 9 -4 32.7 2.5
 6 9 -4 42.5 3.4
 -5 -9 4 136.39 7.8
 5 -9 -4 131.29 5.7
 5 -9 -4 134.39 6.5
 -5 9 4 124.79 7.1
 5 9 -4 136.69 6.7
 5 9 -4 129.99 5.7
 4 -9 -4 44 2.5
 4 -9 -4 41.3 3.1
 -4 -9 4 36.4 4.1
 -4 9 4 49.3 4.2
 4 9 -4 40.2 3.4
 4 9 -4 46 2.4
 3 -9 -4 88.09 4
 -3 -9 4 84.89 5.8
 -3 -9 4 89.59 3.9
 3 -9 -4 88.29 4.4
 3 9 -4 89.09 4.5
 -3 9 4 89.39 5.4
 -3 9 4 85.19 4.4
 3 9 -4 89.99 3.8
 2 -9 -4 139.29 5.9
 -2 -9 4 135.29 6.8
 -2 -9 4 138.29 5.6
 2 -9 -4 132.59 5.9
 2 9 -4 137.89 5.5
 -2 9 4 138.19 6.1
 2 9 -4 140.99 6
 -2 9 4 136.09 6.5
 1 -9 -4 281.27 11.1
 -1 -9 4 285.07 11
 -1 -9 4 268.37 11.8
 1 -9 -4 286.57 11.5
 -1 9 4 280.27 11.6
 1 9 -4 293.17 11.2
 1 9 -4 292.97 11
 -1 9 4 295.97 11.7
 0 -9 4 401.56 15.7
 0 -9 -4 406.46 16.2
 0 -9 4 401.06 16.1
 0 -9 -4 409.56 15.4
 0 9 -4 398.46 15.6
 0 9 4 427.06 15.5
 0 9 -4 419.76 15.6
 0 9 4 404.16 16
 1 -9 4 286.77 10.6
 -1 -9 -4 268.67 11.7
 -1 -9 -4 284.87 10.4
 1 -9 4 277.47 11.2
 -1 9 -4 267.47 10.5
 -1 9 -4 263.87 11
 1 9 4 266.77 10.5
 1 9 4 262.87 11
 2 -9 4 66.89 3.8
 -2 -9 -4 67.29 4.8
 2 -9 4 64.99 3.2
 -2 -9 -4 65.89 2.9
 -2 9 -4 58.29 4
 -2 9 -4 62.69 2.9
 2 9 4 67.39 3.2
 2 9 4 63.99 3.5
 3 -9 4 336.57 13.6
 -3 -9 -4 337.57 12.8
 3 -9 4 348.37 13
 -3 -9 -4 334.07 14.7
 -3 9 -4 332.37 12.7
 3 9 4 334.67 13.1
 3 9 4 328.47 13.3
 -3 9 -4 330.97 14
 -4 -9 -4 154.68 9
 4 -9 4 153.88 7.5
 -4 -9 -4 163.18 6.9
 4 9 4 163.08 7.1
 -4 9 -4 162.78 6.4
 -4 9 -4 164.28 8.3
 -5 -9 -4 116.09 7.9
 5 -9 4 107.79 6
 -5 -9 -4 111.79 5.5
 -5 9 -4 117.89 7
 -5 9 -4 119.09 4.9
 5 9 4 120.69 5.6
 -6 -9 -4 12.3 2.2
 6 -9 4 8.6 2.4
 -6 -9 -4 10.1 3.9
 -6 9 -4 11.7 3.2
 6 9 4 7.3 1.9
 7 -9 4 21 3
 -7 -9 -4 24.6 5
 7 9 4 23 2.7
 -7 9 -4 20.3 4.2
 -8 -9 -4 14.1 5.1
 8 -9 4 12.3 3
 -8 9 -4 13.7 4
 8 9 4 11.1 2.3
 9 -9 4 2.8 2.5
 -9 -9 -4 2.1 4.3
 -9 9 -4 11.3 6.3
 -9 -10 4 5.5 4.2
 -8 -10 4 47.5 5.7
 8 -10 -4 43.1 4.3
 8 10 -4 45.4 4.2
 -8 10 4 40.2 4.9
 7 -10 -4 3.8 2.1
 -7 -10 4 5.7 3.1
 7 10 -4 3.6 2.3
 -7 10 4 4.7 2.7
 -6 -10 4 87.39 6.2
 6 -10 -4 73.09 5.2
 6 -10 -4 80.39 4.9
 6 10 -4 70.29 3.8
 -6 10 4 72.89 5.7
 6 10 -4 75.39 4.7
 5 -10 -4 63.89 4
 5 -10 -4 62.79 3.3
 -5 -10 4 55.19 5.6
 -5 10 4 54.59 4.6
 5 10 -4 60.49 3.1
 5 10 -4 56.79 4
 4 -10 -4 648.04 25.6
 -4 -10 4 655.63 26.4
 4 -10 -4 690.43 25.1
 4 10 -4 656.63 25.6
 4 10 -4 663.33 24.8
 -4 10 4 679.73 26.1
 -3 -10 4 11.9 3
 3 -10 -4 11.2 1.7
 3 -10 -4 13.3 1.6
 -3 -10 4 14 1.3
 -3 10 4 10.5 2.4
 3 10 -4 12.7 1.1
 -3 10 4 16.3 2.1
 3 10 -4 13.5 2
 2 -10 -4 43.6 2.9
 -2 -10 4 43.5 2.4
 2 -10 -4 43.1 2.7
 -2 -10 4 38.3 3.9
 2 10 -4 51.39 3
 -2 10 4 54.59 3.6
 2 10 -4 53.39 2.3
 -2 10 4 52.19 3.4
 1 -10 -4 20.2 2.3
 -1 -10 4 22.1 1.9
 -1 -10 4 17.2 2.5
 1 -10 -4 23.6 1.8
 1 10 -4 26.2 1.8
 1 10 -4 25.1 2
 -1 10 4 23.6 2.4
 0 -10 -4 1002.1 36.5
 0 -10 4 1039.2 37.2
 0 -10 4 944.71 37.3
 0 -10 -4 976.6 37.4
 0 10 -4 984.9 36.7
 0 10 4 998 37.1
 0 10 4 1016.7 36.6
 0 10 -4 950.4 36.7
 1 -10 4 153.88 7.1
 -1 -10 -4 159.98 6.1
 -1 -10 -4 147.39 7.6
 -1 10 -4 156.48 6.3
 1 10 4 157.28 6.3
 -1 10 -4 151.88 6.9
 1 10 4 151.28 6.8
 -2 -10 -4 85.79 3.4
 2 -10 4 78.99 3.9
 -2 -10 -4 78.69 5.3
 2 -10 4 84.69 4.5
 -2 10 -4 74.09 4.5
 -2 10 -4 71.89 3.4
 2 10 4 75.29 4.2
 2 10 4 73.09 3.6
 -3 -10 -4 29 4
 3 -10 4 39.8 2.7
 -3 -10 -4 27.8 2
 3 -10 4 33.2 3.1
 3 10 4 33.6 2.7
 -3 10 -4 31.3 3.3
 3 10 4 30.8 2.4
 -3 10 -4 32.3 1.9
 4 -10 4 276.27 11.7
 -4 -10 -4 268.87 13.4
 -4 -10 -4 271.57 10.8
 4 -10 4 279.27 11.4
 -4 10 -4 273.47 12.3
 4 10 4 268.17 11.3
 -4 10 -4 277.47 10.5
 -5 -10 -4 3 1.5
 -5 -10 -4 4.5 3.3
 5 -10 4 5.4 2.2
 -5 10 -4 4.6 2.5
 -5 10 -4 5.1 1
 5 10 4 3.9 1.5
 -6 -10 -4 26.1 2.5
 -6 -10 -4 25.3 4.7
 6 -10 4 22.5 3.1
 6 10 4 18.7 2.4
 -6 10 -4 20 3.7
 7 -10 4 8.1 2.3
 -7 -10 -4 8.4 4.2
 7 10 4 3.4 1.9
 -7 10 -4 5.4 3.2
 8 -10 4 28.8 3.7
 -8 -10 -4 30.4 5.8
 -8 10 -4 28.1 5
 8 10 4 33.2 3.3
 9 -10 4 5.8 2.7
 -9 -10 -4 6.4 4.5
 8 -11 -4 3 2.2
 -8 -11 4 -1 3.5
 -8 11 4 3.1 3.3
 8 11 -4 1 2.2
 -7 -11 4 62.59 6.1
 7 -11 -4 60.79 4.7
 -7 11 4 66.19 5.7
 7 11 -4 65.69 4.7
 6 -11 -4 5.2 2
 -6 -11 4 4.3 2.9
 -6 11 4 1.1 2.5
 6 11 -4 2.2 2.1
 5 -11 -4 58.79 3.9
 5 -11 -4 58.49 3.3
 -5 -11 4 53.69 5.2
 5 11 -4 61.69 4.1
 5 11 -4 54.49 2.9
 -5 11 4 63.49 5.1
 4 -11 -4 84.59 4.7
 4 -11 -4 82.79 4.1
 -4 -11 4 69.69 5.8
 -4 -11 4 82.19 3.8
 4 11 -4 81.59 3.6
 -4 11 4 81.59 5.3
 4 11 -4 79.49 4.7
 3 -11 -4 375.36 14.4
 -3 -11 4 372.06 15.6
 -3 -11 4 368.26 13.9
 3 -11 -4 364.36 14.6
 3 11 -4 362.76 13.8
 3 11 -4 375.66 14.7
 -3 11 4 362.46 15.1
 -2 -11 4 1.1 2.2
 2 -11 -4 -0.3 1
 -2 -11 4 1.5 0.9
 2 -11 -4 0.6 1.4
 2 11 -4 0 0.6
 -2 11 4 0.3 1.7
 2 11 -4 -0.5 1.2
 -1 -11 4 865.31 31.6
 1 -11 -4 852.21 31.6
 -1 -11 4 810.82 32.4
 1 -11 -4 861.41 32.2
 -1 11 4 844.52 32.1
 1 11 -4 866.11 31.8
 1 11 -4 839.02 31.5
 0 -11 -4 105.39 4.5
 0 -11 4 107.39 5.7
 0 -11 -4 107.49 5.8
 0 11 -4 112.29 4.9
 0 11 4 109.29 4.7
 0 11 -4 105.89 4.9
 0 11 4 109.69 5.4
 -1 -11 -4 570.34 21.3
 1 -11 4 572.74 22.3
 -1 -11 -4 580.34 22.7
 -1 11 -4 574.34 21.5
 1 11 4 588.94 21.5
 -1 11 -4 560.54 22
 1 11 4 562.34 22
 -2 -11 -4 4.6 0.8
 2 -11 4 6.9 2
 -2 -11 -4 4.9 2.6
 2 -11 4 3.9 1.5
 2 11 4 6.2 1.7
 -2 11 -4 7.1 2.2
 -2 11 -4 5.1 1
 2 11 4 8.2 1.2
 3 -11 4 482.15 18.7
 -3 -11 -4 444.06 19.6
 3 -11 4 476.05 18.1
 -3 -11 -4 460.65 17.5
 3 11 4 466.35 18.4
 -3 11 -4 468.25 17.6
 -3 11 -4 477.75 19
 -4 -11 -4 128.29 8.4
 4 -11 4 125.29 6.7
 -4 -11 -4 140.59 5.7
 4 11 4 139.89 6.4
 -4 11 -4 133.29 7.7
 -4 11 -4 136.69 5.6
 5 -11 4 85.89 5.3
 -5 -11 -4 89.39 4.2
 -5 -11 -4 80.09 7.4
 5 11 4 80.99 4.7
 -5 11 -4 79.69 6
 6 -11 4 2.5 2.2
 -6 -11 -4 2.1 3.5
 -6 11 -4 2.2 2.8
 6 11 4 3 1.7
 7 -11 4 29 3.6
 -7 -11 -4 30.7 5.3
 7 11 4 24.1 2.9
 -7 11 -4 23.4 4.2
 -8 -11 -4 14 5.3
 8 -11 4 13 3.1
 8 11 4 8.8 2.4
 -8 11 -4 12.2 4
 9 -11 4 11.6 3.2
 -8 -12 4 33.3 5.3
 8 -12 -4 37.5 4.1
 -8 12 4 33.6 4.3
 8 12 -4 33.3 4.1
 -7 -12 4 11 3.9
 7 -12 -4 7.3 2.2
 -7 12 4 4.1 3.1
 7 12 -4 5.1 2.5
 -6 -12 4 57.79 6
 6 -12 -4 60.79 4.4
 -6 12 4 71.39 5.2
 6 12 -4 68.19 4.6
 -5 -12 4 38.7 4.5
 5 -12 -4 45.8 3.5
 5 -12 -4 42.3 2.9
 -5 12 4 44.6 4.3
 5 12 -4 48.5 3.9
 4 -12 -4 5.7 1.9
 4 -12 -4 5.8 1.5
 -4 -12 4 4.1 2.9
 -4 12 4 2.7 2.3
 4 12 -4 4.3 1.8
 4 12 -4 2.3 0.8
 3 -12 -4 47.5 3.3
 -3 -12 4 48.8 4.7
 -3 -12 4 47.2 2.5
 3 -12 -4 54.19 3.3
 -3 12 4 47.3 4
 3 12 -4 51.69 2.3
 3 12 -4 45.6 3.4
 -2 -12 4 99.49 6.4
 -2 -12 4 102.09 4.4
 2 -12 -4 99.19 4.7
 2 -12 -4 106.19 5.2
 2 12 -4 96.29 4.9
 2 12 -4 101.19 4.2
 -2 12 4 99.99 5.4
 -1 -12 4 92.89 5.7
 -1 -12 4 91.29 4.2
 1 -12 -4 89.59 4.2
 1 -12 -4 94.29 5.1
 1 12 -4 89.39 4.1
 -1 12 4 99.29 5
 1 12 -4 91.19 4.5
 0 -12 4 19.1 2.6
 0 -12 -4 17.9 2.6
 0 -12 -4 17.4 1.5
 0 12 4 15.1 2.1
 0 12 -4 17.2 1.8
 0 12 -4 16.9 1.8
 -1 -12 -4 62.19 2.8
 1 -12 4 61.49 4.1
 -1 -12 -4 62.39 4.7
 -1 12 -4 59.99 3.1
 1 12 4 61.59 3.8
 1 12 4 59.79 3
 -1 12 -4 53.79 3.7
 -2 -12 -4 54.09 2.3
 2 -12 4 47.9 4.1
 -2 -12 -4 56.49 5.3
 -2 12 -4 45.1 2.7
 2 12 4 42.2 3.3
 2 12 4 50.59 2.6
 -2 12 -4 52.29 4.1
 -3 -12 -4 39.9 2
 3 -12 4 40 3.6
 -3 -12 -4 35.8 4.5
 -3 12 -4 35.2 3.7
 -3 12 -4 41.8 2.4
 3 12 4 36.7 3.1
 -4 -12 -4 111.79 4.4
 4 -12 4 106.19 5.8
 -4 -12 -4 117.19 7.5
 4 12 4 99.19 5.3
 -4 12 -4 96.89 4.5
 -4 12 -4 87.99 6.2
 -5 -12 -4 17.8 4.1
 5 -12 4 20.8 3
 5 12 4 22.1 2.5
 -5 12 -4 15.5 3.3
 -6 -12 -4 39.8 5.5
 6 -12 4 38.6 3.8
 -6 12 -4 36.9 4.8
 6 12 4 40.3 3.7
 7 -12 4 13.8 3
 -7 -12 -4 7.4 4.6
 -7 12 -4 10.6 3.7
 7 12 4 12.3 2.5
 -8 -12 -4 38 6.5
 8 -12 4 42.5 4.6
 -8 12 -4 31.8 5
 8 12 4 40.8 3.9
 9 -12 4 1.8 2.9
 -9 -13 4 1.1 4.6
 -8 -13 4 16.2 4.6
 8 -13 -4 13.8 3
 8 13 -4 15.6 3
 -7 -13 4 14 4.2
 7 -13 -4 17.2 3
 7 13 -4 15.4 2.8
 -7 13 4 12.5 3.2
 6 -13 -4 2.6 1.9
 -6 -13 4 3.7 3.1
 -6 13 4 3.2 2.9
 6 13 -4 7.5 2.2
 5 -13 -4 19.2 2.5
 -5 -13 4 18.3 4
 5 -13 -4 18.2 2.1
 5 13 -4 19.5 2.6
 -5 13 4 18.4 3.3
 4 -13 -4 42.5 3
 4 -13 -4 38.3 3.1
 -4 -13 4 37.1 4.7
 -4 13 4 34.8 3.6
 4 13 -4 38.3 1.9
 4 13 -4 37.3 3.3
 -3 -13 4 52.49 5.2
 -3 -13 4 55.89 2.8
 3 -13 -4 58.29 3.6
 3 -13 -4 44.8 3.7
 3 13 -4 67.89 2.6
 3 13 -4 65.79 4
 -3 13 4 70.79 4.6
 2 -13 -4 40.1 2.9
 -2 -13 4 42.5 2.4
 2 -13 -4 40.3 3.5
 -2 -13 4 45.1 4.4
 -2 13 4 42.4 3.7
 2 13 -4 43.3 2.1
 2 13 -4 39.6 3.1
 1 -13 -4 12.6 1.5
 -1 -13 4 12.1 1.5
 -1 -13 4 16.1 3
 1 -13 -4 15.4 2.5
 1 13 -4 9.2 1.3
 -1 13 4 7.4 1.9
 1 13 -4 7.2 1.5
 0 -13 -4 32.1 2
 0 -13 4 27.4 3.2
 0 -13 -4 24.4 3.2
 0 13 -4 33.8 2.6
 0 13 -4 31.3 2.3
 0 13 4 35.5 3.1
 -1 -13 -4 10 2.8
 1 -13 4 11.2 2.4
 -1 -13 -4 13 1.3
 1 13 4 18.6 1.7
 1 13 4 22.3 2.4
 -1 13 -4 18.4 1.8
 -1 13 -4 16.5 2.1
 -2 -13 -4 100.59 6.7
 -2 -13 -4 111.19 4.3
 2 -13 4 112.69 6
 -2 13 -4 106.99 4.9
 2 13 4 111.29 4.6
 2 13 4 103.49 5.5
 -2 13 -4 108.69 6
 -3 -13 -4 121.89 7.6
 3 -13 4 120.69 6.3
 -3 -13 -4 117.69 4.5
 -3 -13 -4 127.99 4.6
 3 13 4 102.69 5.7
 -3 13 -4 108.59 5.1
 -3 13 -4 96.79 6.3
 -4 -13 -4 37.1 5
 -4 -13 -4 33.8 2
 4 -13 4 37.8 3.6
 -4 13 -4 40.5 4.2
 -4 13 -4 37.4 2.3
 4 13 4 36.5 3.1
 5 -13 4 20.8 3
 -5 -13 -4 17.7 4.2
 5 13 4 18.4 2.5
 -5 13 -4 19.6 3.5
 -6 -13 -4 36.4 5.5
 6 -13 4 35.6 3.9
 6 13 4 34.8 3.5
 -6 13 -4 35 4.6
 -7 -13 -4 25.4 5.3
 7 -13 4 29.1 3.6
 7 13 4 24 3.1
 -7 13 -4 33.8 4.8
 8 -13 4 2.2 2.7
 -8 -13 -4 3.8 4.4
 8 13 4 -0.5 1.8
 -8 13 -4 2.3 3.3
 -9 -14 4 -1.5 4
 8 -14 -4 17.9 3.3
 -8 -14 4 17.7 4.9
 8 14 -4 28 3.8
 7 -14 -4 22.1 3.3
 -7 -14 4 19.8 4.7
 -7 14 4 21.3 3.8
 7 14 -4 22 3.2
 -6 -14 4 3.3 3.6
 6 -14 -4 1.2 1.8
 6 14 -4 2.5 2
 -6 14 4 2.2 2.8
 5 -14 -4 27.2 3
 -5 -14 4 29.6 4.4
 5 -14 -4 34.1 2.8
 5 14 -4 30.8 3.2
 -5 14 4 31.9 3.6
 -4 -14 4 78.59 6.2
 4 -14 -4 74.69 4.5
 4 -14 -4 78.09 4.4
 4 14 -4 83.59 4.8
 -4 14 4 96.29 5.7
 -3 -14 4 28.9 4
 3 -14 -4 36.4 3
 3 -14 -4 21.9 2.6
 3 14 -4 33.1 3.1
 -3 14 4 34.3 3.4
 3 14 -4 34.1 1.5
 -2 -14 4 22.6 1.7
 2 -14 -4 20.7 2
 2 -14 -4 22 2.6
 -2 -14 4 18.4 3.4
 -2 14 4 17 2.6
 2 14 -4 17.5 2.3
 2 14 -4 20.3 1.4
 -1 -14 4 12.1 2.8
 1 -14 -4 9.3 2.4
 1 -14 -4 14.8 1.6
 1 14 -4 10.3 1.8
 1 14 -4 13.9 1.4
 -1 14 4 17.2 2.6
 0 -14 4 1.1 2.2
 0 -14 -4 3.8 1
 0 -14 -4 2.1 2.5
 0 14 -4 2.1 1.4
 0 14 4 1.9 1.7
 0 14 -4 2.8 1.2
 1 -14 4 23 3
 -1 -14 -4 26.5 1.6
 -1 -14 -4 26.8 3.6
 1 14 4 26.4 2.7
 1 14 4 23.4 2
 -1 14 -4 27.9 2.3
 -1 14 -4 23.7 2.6
 2 -14 4 5.9 2.2
 -2 -14 -4 5.8 3.3
 -2 -14 -4 8.2 0.8
 -2 14 -4 12.1 2.4
 -2 14 -4 13.2 1.6
 2 14 4 14.6 2.2
 -3 -14 -4 5 0.5
 -3 -14 -4 7 3.2
 3 -14 4 7 2.4
 3 14 4 5.5 1.8
 -3 14 -4 5.2 1.3
 -3 14 -4 3.9 2.3
 -4 -14 -4 7.1 3.4
 4 -14 4 6.7 2.2
 4 14 4 8.8 2
 -4 14 -4 12.2 1.4
 -4 14 -4 7.4 2.6
 5 -14 4 3.3 2.1
 -5 -14 -4 3 3.8
 5 14 4 4.8 1.9
 -5 14 -4 2.5 2.6
 6 -14 4 42.3 4.3
 -6 -14 -4 44.1 5.9
 -6 14 -4 49.4 5.2
 6 14 4 38.4 3.6
 -7 -14 -4 9.2 5
 7 -14 4 5.2 2.7
 -7 14 -4 8.7 3.5
 7 14 4 6.5 2.2
 8 -14 4 23.6 3.7
 -8 -14 -4 26.8 5.9
 8 14 4 32.7 3.7
 -8 14 -4 25.7 4.8
 -9 -15 4 10.2 5.2
 -8 -15 4 10.8 4.2
 8 15 -4 11 3.2
 7 -15 -4 10.7 2.8
 -7 -15 4 15 4.6
 -7 15 4 11.1 3.4
 7 15 -4 8.3 2.6
 -6 -15 4 2.6 3.3
 6 -15 -4 3.7 2.2
 6 15 -4 5.5 2.2
 -6 15 4 2.3 2.8
 5 -15 -4 5.5 1.8
 5 -15 -4 3.3 1.8
 -5 -15 4 4.1 3.3
 5 15 -4 10.3 2.3
 -5 15 4 9.8 3
 4 -15 -4 68.79 4
 -4 -15 4 63.99 5.7
 4 -15 -4 47 3.7
 -4 15 4 65.79 4.6
 4 15 -4 63.59 4.2
 3 -15 -4 -0.3 1.6
 3 -15 -4 4.4 1.5
 -3 -15 4 9.7 3.1
 -3 15 4 6.8 2.3
 3 15 -4 7.8 1.9
 2 -15 -4 155.98 6.7
 -2 -15 4 143.39 8.2
 2 -15 -4 152.08 7.3
 2 15 -4 155.08 5.8
 2 15 -4 140.59 6.9
 -2 15 4 148.79 7.3
 -1 -15 4 48.3 4.8
 1 -15 -4 46.9 4.4
 1 -15 -4 47.5 3
 1 15 -4 55.09 2.9
 1 15 -4 58.39 2.6
 -1 15 4 62.49 4.1
 1 15 -4 55.69 3.5
 0 -15 -4 7.7 2.9
 0 -15 4 6.5 2.5
 0 -15 -4 7.3 1.1
 0 15 4 7.5 2
 0 15 -4 6.1 1.6
 0 15 -4 6.7 1.6
 -1 -15 -4 43.4 2
 1 -15 4 41.5 4
 -1 -15 -4 41.3 4.5
 -1 15 -4 34.3 2.7
 1 15 4 30.8 3.1
 1 15 4 26.7 2.3
 -1 15 -4 34.3 3.2
 -2 -15 -4 134.49 8.2
 2 -15 4 141.79 7.4
 -2 -15 -4 144.79 5.4
 2 15 4 141.79 6.9
 -2 15 -4 138.89 7.2
 -2 15 -4 149.59 6.3
 3 -15 4 71.09 4.9
 -3 -15 -4 81.69 6.9
 -3 15 -4 73.89 5.1
 -3 15 -4 78.49 3.9
 3 15 4 78.69 4.6
 -4 -15 -4 135.39 8.8
 4 -15 4 146.49 7.5
 -4 15 -4 131.59 7.7
 -4 15 -4 145.99 6.1
 4 15 4 142.39 7.2
 5 -15 4 30.3 3.7
 -5 -15 -4 26.5 5.3
 5 15 4 24.4 2.9
 -5 15 -4 23.3 4
 -6 -15 -4 7.2 4.2
 6 -15 4 7.8 2.5
 6 15 4 13.9 2.7
 -6 15 -4 14.4 3.8
 -7 -15 -4 30.6 5.8
 7 -15 4 36.1 4.3
 7 15 4 29.3 3.5
 -7 15 -4 31.9 4.8
 8 -15 4 5.5 3
 -8 -15 -4 4.5 4.6
 8 15 4 4.3 2.5
 -8 -16 4 10.6 4.7
 8 16 -4 11.2 3
 -7 -16 4 19.3 4.7
 7 -16 -4 21.2 3.4
 -7 16 4 19.4 3.8
 7 16 -4 24.8 3.5
 6 -16 -4 12.4 2.5
 -6 -16 4 15.2 4.1
 6 16 -4 15.4 2.8
 -6 16 4 16.8 3.4
 5 -16 -4 19.6 2.6
 -5 -16 4 25.2 4.7
 5 16 -4 17.7 2.8
 -5 16 4 21 3.4
 -4 -16 4 17.5 3.7
 4 -16 -4 7.1 1.9
 4 -16 -4 17.1 2.4
 -4 16 4 16.8 3
 4 16 -4 11.9 2.4
 3 -16 -4 97.59 5.9
 3 -16 -4 129.39 5.9
 -3 -16 4 128.39 7.7
 3 16 -4 127.39 6.3
 -3 16 4 135.29 6.6
 2 -16 -4 14.2 1.9
 2 -16 -4 14.9 2.5
 -2 -16 4 15 3.3
 -2 16 4 23.1 2.8
 2 16 -4 21.2 2.4
 1 -16 -4 10.5 1.5
 1 -16 -4 10.9 2.7
 -1 -16 4 11.7 3
 -1 16 4 11.3 2.5
 1 16 -4 13.6 1.4
 1 16 -4 11.8 1.9
 0 -16 4 29.7 3.7
 0 -16 -4 33.9 4
 0 -16 -4 31.4 2.1
 0 16 -4 32.2 2.7
 0 16 4 30.9 3.1
 0 16 -4 28.7 2.8
 1 -16 4 38.9 3.9
 -1 -16 -4 36.2 4.2
 -1 -16 -4 41.6 2.1
 -1 16 -4 43.1 3.4
 1 16 4 37.3 3.5
 -1 16 -4 43.3 3
 2 -16 4 27.6 3.5
 -2 -16 -4 16.6 3.7
 -2 16 -4 12.4 2.5
 2 16 4 17.1 2.5
 -2 16 -4 16.1 1.9
 3 -16 4 35.2 3.8
 -3 -16 -4 36.1 4.7
 -3 16 -4 37.1 2.5
 -3 16 -4 30.7 3.7
 3 16 4 40 3.4
 -4 -16 -4 23.6 4.4
 4 -16 4 22.4 3.2
 -4 16 -4 20.2 3.3
 -4 16 -4 21.3 2
 4 16 4 16.8 2.7
 5 -16 4 31.8 3.7
 -5 -16 -4 29.8 5.1
 -5 16 -4 31.2 4.1
 5 16 4 31.2 3.5
 -6 -16 -4 22.8 5.4
 6 -16 4 20.1 3.6
 6 16 4 20.5 3
 -6 16 -4 20.3 3.9
 -7 -16 -4 11.3 4.8
 7 -16 4 8.4 2.8
 7 16 4 9.6 2.8
 -7 16 -4 6 3.3
 8 -16 4 49.2 5.2
 8 16 4 46.3 4.4
 -8 -17 4 4 4.6
 7 -17 -4 7.3 2.5
 -7 -17 4 6.5 4
 -7 17 4 0.6 2.9
 7 17 -4 5.1 2.4
 -6 -17 4 17.5 4.7
 6 -17 -4 21.2 3.1
 -6 17 4 16.2 3.4
 6 17 -4 18.4 3.2
 -5 -17 4 11 4
 5 -17 -4 14.9 2.5
 5 17 -4 7.3 2.3
 -5 17 4 7.9 2.9
 4 -17 -4 1 1.5
 4 -17 -4 -3.9 1.2
 -4 -17 4 1.5 3.1
 -4 17 4 5.7 2.6
 4 17 -4 0 1.7
 -3 -17 4 13.6 3.5
 3 -17 -4 12.9 2.3
 3 -17 -4 15.5 2
 3 17 -4 18.2 2.5
 -3 17 4 16.7 2.7
 2 -17 -4 2.3 1.3
 2 -17 -4 1.7 2.1
 -2 -17 4 1.3 2.6
 -2 17 4 0.5 1.9
 2 17 -4 1.5 1.6
 -1 -17 4 54.59 5
 1 -17 -4 58.99 3.1
 1 -17 -4 61.29 4.7
 -1 17 4 56.79 4.1
 1 17 -4 45.8 2.7
 1 17 -4 54.59 3.6
 0 -17 -4 107.89 4.8
 0 -17 -4 104.89 6.8
 0 -17 4 106.59 6.6
 0 17 -4 119.79 5.3
 0 17 4 107.79 5.9
 0 17 -4 109.89 5.4
 1 -17 4 21.6 3.2
 -1 -17 -4 12.5 3.6
 -1 -17 -4 19.1 1.4
 1 17 4 15.5 2.4
 -1 17 -4 19.2 2.5
 -1 17 -4 18.7 2
 2 -17 4 30.6 3.5
 -2 -17 -4 28.5 4.1
 -2 17 -4 29 3.2
 2 17 4 29.6 3.1
 -2 17 -4 28 2.5
 -3 -17 -4 21.2 4
 3 -17 4 19.3 3
 -3 17 -4 12.1 1.7
 3 17 4 11.7 2.3
 -3 17 -4 11.7 2.9
 -4 -17 -4 8.5 3.8
 4 -17 4 10.7 2.9
 4 17 4 10.7 2.3
 -4 17 -4 8.1 3
 5 -17 4 21.3 3.3
 -5 -17 -4 30.8 5.1
 5 17 4 22.9 3.1
 -5 17 -4 23 4
 6 -17 4 20.9 3.6
 -6 -17 -4 21.7 5.2
 -6 17 -4 22.1 4.3
 6 17 4 23.8 3.4
 -7 -17 -4 32.1 6.3
 7 -17 4 27.5 4
 7 17 4 27.6 3.8
 -7 17 -4 25.9 4.6
 8 -17 4 5.7 2.8
 8 17 4 1.3 2.6
 -8 -18 4 31.8 6.8
 -7 -18 4 13.6 4.4
 7 -18 -4 18.7 3.1
 7 18 -4 17.9 3.3
 6 -18 -4 28.5 3.3
 -6 -18 4 26.7 5.2
 -6 18 4 26 3.9
 6 18 -4 21.7 3.3
 5 -18 -4 15.1 2.5
 -5 -18 4 8.9 3.8
 -5 18 4 12.7 3.1
 5 18 -4 20 3.2
 -4 -18 4 12.4 3.7
 4 -18 -4 11.9 2.3
 4 18 -4 15.8 2.6
 -4 18 4 10.8 2.6
 3 -18 -4 7.6 2.1
 3 -18 -4 3.7 1.7
 -3 -18 4 8.9 3.3
 -3 18 4 7.9 2.5
 3 18 -4 7.2 2
 2 -18 -4 2.1 1.3
 -2 -18 4 -1.6 2.5
 2 -18 -4 4.6 2.1
 -2 18 4 -0.9 1.8
 2 18 -4 0.9 1.5
 1 -18 -4 29.3 2.3
 1 -18 -4 26.4 3.4
 -1 -18 4 29.1 3.8
 1 18 -4 26.3 2.7
 -1 18 4 30.9 3.2
 0 -18 -4 14.6 1.4
 0 -18 -4 15.5 3
 0 -18 4 13 3.2
 0 18 -4 10.7 1.8
 0 18 -4 13.3 1.8
 0 18 4 10.2 2.3
 -1 -18 -4 54.79 5.2
 1 -18 4 52.79 4.7
 1 18 4 50.89 4
 -1 18 -4 54.69 3.9
 -1 18 -4 55.59 3.4
 -2 -18 -4 1.8 3.3
 2 -18 4 -0.8 2.1
 -2 18 -4 3.9 2
 -2 18 -4 2.9 1.4
 2 18 4 2.3 1.8
 -3 -18 -4 13.1 4.1
 3 -18 4 8.4 2.6
 3 18 4 8 2.2
 -3 18 -4 9.7 1.7
 -3 18 -4 8.6 2.7
 -4 -18 -4 4.5 3.7
 4 -18 4 3.7 2.4
 4 18 4 5.7 2.2
 -4 18 -4 9.6 3
 5 -18 4 0.9 2.5
 -5 -18 -4 -0.6 3.6
 5 18 4 -1.5 1.8
 -5 18 -4 1.6 2.9
 6 -18 4 13.6 3.4
 -6 -18 -4 20 5.6
 -6 18 -4 12.9 3.6
 6 18 4 18.2 3
 7 -18 4 20.9 3.8
 -7 -18 -4 15.8 5.3
 7 18 4 18.2 3.4
 -7 18 -4 19.3 4.2
 -7 -19 4 30.8 5.7
 7 19 -4 31.7 4.1
 -6 -19 4 2.2 4.2
 6 -19 -4 5.6 2.3
 -6 19 4 2 2.5
 6 19 -4 5.2 2.5
 5 -19 -4 6.5 2
 -5 -19 4 7.6 3.7
 -5 19 4 4.4 2.8
 5 19 -4 4.1 2.2
 -4 -19 4 14.2 4
 4 -19 -4 23.9 2.8
 -4 19 4 26.4 3.4
 4 19 -4 26 3.2
 -3 -19 4 17.3 4.1
 3 -19 -4 22.2 2.5
 3 -19 -4 21.5 2.9
 -3 19 4 18.5 2.9
 3 19 -4 13.6 2.5
 2 -19 -4 13.6 2.8
 -2 -19 4 11.3 3.3
 2 -19 -4 10.4 1.7
 -2 19 4 8.9 2.4
 2 19 -4 11.2 2.2
 1 -19 -4 9.2 2.8
 -1 -19 4 7.2 2.9
 1 -19 -4 5.9 1.4
 1 19 -4 8.6 1.9
 -1 19 4 8.1 2.4
 0 -19 -4 15.3 3.4
 0 -19 -4 15.7 1.5
 0 -19 4 17.8 3.5
 0 19 -4 16.8 1.9
 0 19 4 12 2.4
 0 19 -4 11.7 2
 1 -19 4 2.5 2.4
 -1 -19 -4 2.5 2.8
 1 19 4 2.6 2
 -1 19 -4 3.4 1.5
 -1 19 -4 6.2 1.9
 2 -19 4 8.2 2.7
 -2 -19 -4 4.2 3.3
 -2 19 -4 9.5 2.3
 2 19 4 5.3 2
 -2 19 -4 6.8 1.6
 -3 -19 -4 41.8 5.4
 3 -19 4 48.9 4.6
 3 19 4 52.59 4.1
 -3 19 -4 56.39 4.5
 -3 19 -4 47.6 3.2
 -4 -19 -4 56.29 6.5
 4 -19 4 47.1 4.8
 -4 19 -4 46.2 4.7
 4 19 4 48.3 4.4
 -5 -19 -4 10.8 4.4
 5 -19 4 11.8 3.1
 -5 19 -4 13.7 3.3
 5 19 4 6.4 2.3
 -6 -19 -4 0.6 4.2
 6 -19 4 -5.7 2.4
 6 19 4 -2.4 2.3
 -6 19 -4 1.7 2.9
 7 -19 4 4.3 3
 -7 19 -4 11.2 3.7
 7 19 4 8.4 2.7
 -7 -20 4 7.2 4.8
 -7 20 4 18.3 4.8
 -6 -20 4 22.2 4.9
 6 -20 -4 25 3.3
 6 20 -4 23.1 3.5
 -6 20 4 21.3 3.8
 5 -20 -4 50.69 4.1
 -5 -20 4 36.3 5.4
 -5 20 4 52.59 4.6
 5 20 -4 53.59 4.6
 -4 -20 4 60.59 6.5
 4 -20 -4 72.29 4.3
 4 20 -4 63.49 4.8
 -4 20 4 58.99 4.8
 3 -20 -4 28.1 2.7
 -3 -20 4 28 4.4
 3 -20 -4 30.7 3.3
 3 20 -4 27 3.2
 -3 20 4 23.3 3.2
 -2 -20 4 34.2 4.6
 2 -20 -4 33.6 3.8
 2 -20 -4 30.4 2.6
 -2 20 4 25.1 3.4
 2 20 -4 28.1 3.1
 1 -20 -4 60.09 5.1
 1 -20 -4 55.59 3.1
 -1 -20 4 52.89 5.2
 1 20 -4 53.99 3.9
 -1 20 4 51.59 4.2
 0 -20 -4 70.59 5.8
 0 -20 4 61.19 5.3
 0 20 -4 61.39 4.2
 0 20 4 65.69 4.6
 -1 -20 -4 10.1 3.3
 1 -20 4 10.1 2.9
 -1 20 -4 10.5 2
 1 20 4 9.9 2.3
 -1 20 -4 10.4 2.1
 2 -20 4 24.8 3.6
 -2 -20 -4 25.5 4.4
 -2 20 -4 25.9 3.1
 2 20 4 25.8 3.1
 -2 20 -4 28.9 2.7
 -3 -20 -4 8.1 4.2
 3 -20 4 8.3 3
 3 20 4 5.1 2.2
 -3 20 -4 7.8 2.6
 -3 20 -4 8.9 1.8
 4 -20 4 46 4.8
 -4 -20 -4 41.4 5.7
 4 20 4 41.6 4
 -4 20 -4 35.9 4.2
 -5 -20 -4 1.3 4.5
 5 -20 4 -3.8 2.5
 5 20 4 1.5 2.2
 -5 20 -4 3.6 3.1
 6 -20 4 31.2 4.4
 -6 -20 -4 36.1 6.2
 6 20 4 36.5 4.1
 -6 20 -4 33.6 4.7
 7 -20 4 7.3 3.2
 7 20 4 8.4 3.5
 -6 -21 4 6.6 4.1
 6 21 -4 1.8 2.4
 -6 21 4 5.6 2.9
 5 -21 -4 46.7 4.2
 -5 -21 4 41.2 5.8
 5 21 -4 48.7 4.8
 -5 21 4 47.7 4.6
 -4 -21 4 17 4.2
 4 -21 -4 17.1 2.4
 -4 21 4 16 3
 4 21 -4 16 2.9
 3 -21 -4 27 3.3
 3 -21 -4 22.1 2.6
 -3 -21 4 25.8 4.4
 3 21 -4 22.8 3.1
 -3 21 4 22.5 3.4
 2 -21 -4 18.7 2.1
 -2 -21 4 15.7 3.7
 2 21 -4 12.6 2.6
 -2 21 4 13.8 2.9
 -1 -21 4 44 5
 1 -21 -4 35 4.2
 1 -21 -4 39.9 3.3
 1 21 -4 45.8 3.6
 -1 21 4 40.9 3.9
 0 -21 4 21.5 3.7
 0 -21 -4 26.8 3.8
 0 21 4 23.8 3
 0 21 -4 27.5 2.9
 -1 -21 -4 36 4.6
 1 -21 4 51.49 5
 1 21 4 48.2 4
 -1 21 -4 36.9 3.1
 2 -21 4 12.8 3.1
 -2 -21 -4 15.9 4.3
 -2 21 -4 15.5 2.2
 2 21 4 12.9 2.6
 -2 21 -4 16.1 2.7
 -3 -21 -4 28.3 4.9
 3 -21 4 29 3.8
 -3 21 -4 28.6 2.7
 3 21 4 25.8 3.5
 -3 21 -4 29.5 3.6
 4 -21 4 13.4 3.1
 -4 -21 -4 10.9 4.4
 -4 21 -4 13 3.3
 4 21 4 9.8 2.6
 5 -21 4 60.89 5.8
 -5 -21 -4 70.09 7.4
 -5 21 -4 57.69 5.7
 5 21 4 53.99 5.2
 -6 -21 -4 5 4.6
 6 -21 4 -3.5 2.2
 6 21 4 4.6 2.4
 -6 21 -4 8 3.3
 7 -21 4 7.3 3.3
 -6 -22 4 25.3 5.2
 -6 22 4 20.7 4.3
 -6 22 4 19.1 3.4
 -5 -22 4 7.7 4.5
 5 22 -4 5.5 2.6
 -5 22 4 4.5 2.6
 4 -22 -4 27.6 3
 -4 -22 4 29.2 5
 -4 22 4 30.3 3.7
 4 22 -4 37.9 4
 3 -22 -4 16.3 2.9
 -3 -22 4 12.6 3.9
 3 -22 -4 15.1 2.3
 -3 22 4 15.2 2.9
 3 22 -4 15 2.7
 2 -22 -4 44.8 4.5
 2 -22 -4 44.6 3.1
 -2 -22 4 36.4 4.8
 2 22 -4 40.6 3.8
 -2 22 4 42.4 4.2
 -1 -22 4 4.3 3
 1 -22 -4 4.3 2.9
 -1 22 4 5.6 2.2
 1 22 -4 6.8 2.3
 0 -22 -4 29.7 4
 0 -22 4 24.9 4
 0 22 -4 26.7 2.9
 0 22 4 28.8 3.3
 -1 -22 -4 2.1 3.4
 1 -22 4 6 2.9
 1 22 4 3.8 2.1
 -1 22 -4 7.3 1.9
 -2 -22 -4 52.49 6
 2 -22 4 40.7 4.6
 2 22 4 41.6 4
 -2 22 -4 47 4.2
 -2 22 -4 46.5 3.5
 3 -22 4 4.5 2.7
 -3 -22 -4 6.7 4
 3 22 4 3.7 2.2
 -3 22 -4 5 2.5
 -4 -22 -4 61.09 7.2
 4 -22 4 59.69 5.7
 4 22 4 61.29 4.9
 -4 22 -4 54.19 5.1
 5 -22 4 10.8 3.5
 -5 -22 -4 5.4 4.5
 5 22 4 12 3
 -5 22 -4 9.5 3.2
 6 -22 4 12.4 3.3
 -6 22 -4 19.6 4.1
 6 22 4 20.5 4.1
 -6 23 4 3.7 3.1
 -5 -23 4 10.4 4.8
 -5 23 4 14.4 3.8
 5 23 -4 16.8 3.2
 -5 23 4 13 3
 -4 -23 4 0 3.5
 -4 23 4 5 2.8
 4 23 -4 7.2 2.6
 -3 -23 4 45.8 5.5
 3 -23 -4 45.3 4.5
 -3 23 4 52.19 4.5
 3 23 -4 41.3 4.1
 2 -23 -4 1 2.5
 -2 -23 4 -1.9 3
 -2 23 4 1.1 2.3
 2 23 -4 3.8 2.2
 -1 -23 4 32.8 4.6
 1 -23 -4 23.7 3.9
 1 23 -4 31.1 3.5
 -1 23 4 27.8 3.4
 0 -23 4 4.5 3.3
 0 -23 -4 10 3.2
 0 23 -4 12 2.2
 0 23 4 9.5 2.4
 1 -23 4 44.5 4.8
 -1 -23 -4 50.09 5.4
 1 23 4 48.7 4.2
 -1 23 -4 51.49 3.9
 -2 -23 -4 3.2 3.4
 2 -23 4 -1.2 2.4
 2 23 4 -1.7 1.8
 -2 23 -4 -0.7 1.5
 3 -23 4 77.19 6.1
 -3 -23 -4 75.09 7.5
 -3 23 -4 81.79 5.7
 3 23 4 75.89 5.4
 4 -23 4 7.5 3
 -4 -23 -4 7.7 5
 4 23 4 11.3 2.8
 -4 23 -4 12.6 3.2
 -5 -23 -4 19 5.4
 5 -23 4 10.5 3.3
 -5 23 -4 18.9 3.9
 5 23 4 12.8 3.1
 6 -23 4 0.3 2.6
 -6 23 -4 5.9 3.6
 -5 -24 4 -1 4.6
 -5 24 4 1.6 2.8
 -5 24 4 6.8 3.3
 5 24 -4 0.5 2.7
 -4 -24 4 23.6 5.2
 -4 24 4 20.3 3.3
 4 24 -4 25.1 3.8
 -3 -24 4 13.3 4.1
 3 -24 -4 13.2 3.6
 -3 24 4 13.2 3.1
 3 24 -4 20.8 3.1
 -2 -24 4 15.7 4.3
 2 -24 -4 14.3 3.3
 2 24 -4 23.4 3.1
 -2 24 4 14.3 2.9
 1 -24 -4 8 3.2
 -1 -24 4 13.8 3.7
 -1 24 4 16.8 2.9
 1 24 -4 13.3 2.7
 0 -24 -4 44 4.9
 0 -24 4 35.3 4.7
 0 24 -4 42.1 3.9
 0 24 4 43.5 4.2
 1 -24 4 21.3 3.8
 -1 -24 -4 17.3 4.2
 -1 24 -4 20.4 2.7
 1 24 4 16.3 2.9
 -2 -24 -4 28.3 4.8
 2 -24 4 28.9 4.5
 2 24 4 27 3.5
 -2 24 -4 24.7 2.9
 3 -24 4 -0.3 2.9
 -3 -24 -4 0.1 3.7
 3 24 4 -0.6 2.1
 4 -24 4 14.9 3.5
 -4 -24 -4 15.7 5.4
 -4 24 -4 13.8 3.4
 4 24 4 11.5 3
 5 -24 4 -2.8 2.9
 -5 24 -4 0.2 2.8
 -5 25 4 6 2.9
 -4 -25 4 1.3 3.7
 4 25 -4 1.6 2.4
 -4 25 4 -3.8 2.4
 -3 -25 4 1.2 3.5
 -3 25 4 5 2.8
 3 25 -4 9.5 2.6
 2 -25 -4 12.8 3.3
 -2 -25 4 15.2 4.1
 -2 25 4 11.9 2.8
 2 25 -4 12.3 2.7
 -1 -25 4 7.3 3.5
 1 -25 -4 3.8 3.2
 -1 25 4 10.7 2.9
 1 25 -4 13.2 2.8
 0 -25 4 14.7 3.7
 0 -25 -4 18.1 4
 0 25 -4 25.3 3
 0 25 4 15.5 3
 -1 -25 -4 31.8 4.7
 1 -25 4 28.9 4.6
 -1 25 -4 24.4 3
 1 25 4 24.7 3.4
 2 -25 4 5.3 3.1
 -2 -25 -4 1.8 3.7
 2 25 4 8.5 2.6
 -2 25 -4 4 1.9
 -3 -25 -4 3.2 4.5
 3 -25 4 6.1 3
 3 25 4 1.8 2.2
 -4 -25 -4 1.3 4.7
 4 -25 4 3.7 2.9
 4 25 4 0.5 2.3
 5 -25 4 19.8 4.2
 -5 26 4 -0.2 3.2
 -4 26 4 -0.3 2.6
 -3 -26 4 -1.2 3.6
 -3 26 4 -0.5 2.5
 3 26 -4 2.5 2.5
 2 -26 -4 4.5 3.1
 -2 -26 4 0.2 3.4
 -2 26 4 5.6 2.7
 2 26 -4 1.7 2.1
 -1 -26 4 13.9 4
 1 -26 -4 8.4 3.5
 -1 26 4 14.2 2.9
 1 26 -4 12.6 2.7
 0 -26 4 2.5 3.5
 0 -26 -4 2.3 3.3
 0 26 -4 5.5 2.3
 0 26 4 1 2.2
 -1 -26 -4 6.6 4
 1 -26 4 5.9 3.2
 -1 26 -4 5.1 2.2
 1 26 4 7.2 2.6
 -2 -26 -4 7.6 4.5
 2 -26 4 6.3 3.2
 2 26 4 1.8 2.3
 -3 -26 -4 7.2 4.7
 3 -26 4 8.1 3.5
 3 26 4 4.4 2.5
 4 -26 4 2.8 2.9
 -4 27 4 1.8 2.7
 -3 27 4 2.9 2.7
 3 27 -4 7.7 3.1
 -2 -27 4 -1.3 3.4
 2 -27 -4 -1.3 2.8
 2 27 -4 0.4 2.1
 -2 27 4 3.7 2.4
 -1 -27 4 0.8 3.4
 1 -27 -4 -3.5 3
 -1 27 4 -0.1 2.3
 1 27 -4 0.7 2.2
 0 -27 4 -0.4 3.2
 0 -27 -4 -3.3 3.3
 0 27 -4 2.9 2.2
 0 27 4 -1.2 2.1
 -1 -27 -4 6.7 4
 1 -27 4 1.9 3.1
 -1 27 -4 7 2.4
 1 27 4 3.6 2.4
 2 -27 4 -3.1 2.7
 -2 -27 -4 0.5 3.6
 2 27 4 1.2 2.5
 3 -27 4 0.2 2.9
 -3 28 4 -2.7 3.5
 2 28 -4 -0.3 2.2
 -2 28 4 2 2.4
 1 -28 -4 9.9 3.8
 -1 28 4 12.2 2.9
 1 28 -4 16 3
 0 -28 -4 17.4 4.4
 0 -28 4 19.2 5
 0 28 4 21.3 3.4
 0 28 -4 21.8 3.1
 -1 -28 -4 2.3 3.4
 -1 28 -4 1.1 1.8
 1 -29 -4 1 3.5
 1 29 -4 9.5 2.8
 0 -29 -4 7.8 3.8
 0 29 -4 12.9 2.7
 -10 0 5 3.7 3.6
 -10 0 5 5.5 4.2
 9 0 -5 3.5 2.3
 -9 0 5 -1.4 3.8
 8 0 -5 1.3 2
 -8 0 5 7.6 3.8
 7 0 -5 125.89 6.5
 -7 0 5 118.29 8
 -7 0 5 134.39 7.1
 6 0 -5 12.8 2.1
 -6 0 5 9.2 3.2
 -6 0 5 15.8 2.5
 -5 0 5 112.69 7
 -5 0 5 117.69 5.9
 5 0 -5 113.89 5.5
 -4 0 5 31 1.9
 -4 0 5 30.8 2.6
 -4 0 5 29 3.6
 4 0 -5 28.9 2.3
 -3 0 5 791.42 29.2
 -3 0 5 786.92 28.9
 -3 0 5 783.22 30.2
 3 0 -5 779.52 29.4
 -2 0 5 153.18 7.3
 2 0 -5 156.88 6.5
 -2 0 5 158.08 6.1
 2 0 -5 160.38 6.2
 -1 0 5 434.26 17
 -1 0 5 430.56 16.5
 1 0 -5 444.36 16.3
 1 0 -5 429.06 16.5
 -1 0 5 439.36 16.2
 1 0 -5 442.46 17
 0 0 5 1.2 0.8
 0 0 -5 0.9 1.3
 0 0 -5 1.5 0.8
 0 0 5 0.8 1.3
 0 0 -5 2.1 1.1
 -1 0 -5 294.67 11
 1 0 5 274.77 11
 -1 0 -5 285.87 10.9
 1 0 5 290.57 10.8
 1 0 5 283.97 11.5
 -1 0 -5 277.97 11.1
 -2 0 -5 99.69 4.7
 2 0 5 93.49 4.5
 2 0 5 95.89 3.8
 -2 0 -5 95.09 3.9
 3 0 5 437.66 16.2
 -3 0 -5 444.26 17.2
 -3 0 -5 441.76 16.3
 3 0 5 429.16 17
 -4 0 -5 30.5 3.1
 -4 0 -5 32.3 1.9
 4 0 5 31.3 1.8
 4 0 5 33 2.9
 -5 0 -5 225.78 10.5
 5 0 5 243.08 10.3
 5 0 5 225.08 9.1
 -5 0 -5 241.48 9.4
 -6 0 -5 -2.3 2.3
 6 0 5 -0.5 1.7
 -6 0 -5 0.8 1.7
 -7 0 -5 -0.4 2.7
 7 0 5 1 2
 -8 0 -5 7.4 3.2
 8 0 5 1.1 2.4
 -9 0 -5 24.5 4.4
 9 0 5 22.2 3.5
 -10 -1 5 9.2 4.2
 -10 -1 5 8.5 3.8
 -10 1 5 16.3 4.9
 -9 -1 5 11 4.5
 9 -1 -5 1.9 2
 -9 1 5 2.2 4
 9 1 -5 3.4 2.3
 8 -1 -5 16.4 2.7
 -8 -1 5 13.9 4.4
 -8 1 5 18.5 4.1
 8 1 -5 23.6 2.9
 -7 -1 5 64.49 4.9
 -7 -1 5 49 5.5
 7 -1 -5 56.49 4
 7 1 -5 53.99 3.9
 -7 1 5 55.19 5.5
 -7 1 5 57.59 4.7
 -6 -1 5 106.79 7.2
 -6 -1 5 87.09 5.5
 6 -1 -5 88.29 5
 6 1 -5 102.09 5.2
 -6 1 5 89.09 5.4
 -6 1 5 96.39 6.6
 -5 -1 5 85.29 4.9
 5 -1 -5 84.09 4.5
 -5 -1 5 75.79 6
 5 1 -5 86.79 4.4
 -5 1 5 81.69 4.7
 -5 1 5 84.29 6
 -4 -1 5 520.45 19.1
 -4 -1 5 492.95 20.5
 -4 -1 5 511.35 19.5
 4 -1 -5 509.45 19.5
 4 1 -5 507.35 19.5
 -4 1 5 503.55 20.4
 -4 1 5 506.55 19.3
 -4 1 5 509.45 19
 3 -1 -5 100.39 4.5
 -3 -1 5 96.49 3.9
 -3 -1 5 103.99 5.4
 -3 -1 5 95.59 4.4
 -3 1 5 87.49 5.4
 -3 1 5 94.59 3.8
 -3 1 5 96.19 4.1
 3 1 -5 91.09 4.4
 -2 -1 5 755.82 28.2
 -2 -1 5 741.63 27.2
 2 -1 -5 717.93 27.5
 -2 1 5 730.23 28.1
 -2 1 5 757.02 26.9
 -2 1 5 717.73 26.9
 2 1 -5 747.13 27.3
 2 1 -5 721.33 27.4
 -1 -1 5 71.19 4.1
 1 -1 -5 73.09 3.5
 -1 -1 5 76.09 3.2
 1 -1 -5 75.79 3.1
 -1 -1 5 77.49 3.4
 1 -1 -5 77.89 4.2
 -1 -1 5 78.99 3.5
 1 1 -5 74.99 3.5
 -1 1 5 75.29 3
 -1 1 5 70.29 4.1
 1 1 -5 76.59 3.4
 0 -1 5 1651.73 61.29
 0 -1 5 1663.03 61.39
 0 -1 -5 1684.13 61.49
 0 -1 5 1754.62 61.49
 0 -1 -5 1586.14 61.29
 0 -1 -5 1685.83 61.19
 0 1 -5 1691.53 61.29
 0 1 5 1678.73 61.19
 0 1 5 1668.83 61.49
 0 1 -5 1630.94 61.39
 0 1 -5 1680.73 61.49
 -1 -1 -5 25.9 2
 -1 -1 -5 26.2 1.8
 1 -1 5 25.7 1.6
 1 -1 5 26 2
 -1 -1 -5 20.5 2.1
 -1 1 -5 28.3 1.9
 1 1 5 23.9 1.8
 1 1 5 24.6 2.1
 1 1 5 25.4 1.8
 -1 1 -5 22.6 2.2
 -1 1 -5 25.8 1.8
 -2 -1 -5 456.25 16.7
 -2 -1 -5 454.35 17.1
 2 -1 5 451.85 16.4
 2 -1 5 442.06 17.1
 -2 1 -5 443.16 16.5
 -2 1 -5 435.36 17.2
 2 1 5 436.96 16.6
 2 1 5 440.86 17.1
 3 -1 5 195.38 7.5
 3 -1 5 202.88 8.5
 -3 -1 -5 197.98 8.5
 -3 -1 -5 205.18 7.8
 3 1 5 197.88 8.4
 -3 1 -5 197.08 8.7
 -3 1 -5 204.38 7.6
 3 1 5 198.28 7.7
 4 -1 5 182.08 8.1
 -4 -1 -5 186.88 7.4
 -4 -1 -5 188.08 8.4
 4 -1 5 177.58 7.1
 4 1 5 187.28 8.3
 -4 1 -5 179.98 8.5
 -4 1 -5 195.38 7.2
 4 1 5 181.98 7.2
 -5 -1 -5 20.1 2.8
 5 -1 5 14.4 2.4
 -5 1 -5 16.5 1.4
 -5 1 -5 15.2 2
 5 1 5 17.9 2.5
 -5 1 -5 15.9 3.1
 5 1 5 15 1.5
 6 -1 5 74.19 4.9
 -6 -1 -5 83.99 5.2
 6 1 5 71.19 4.7
 6 1 5 69.09 3.6
 -6 1 -5 72.69 4.2
 -6 1 -5 74.59 5.6
 -7 -1 -5 2.7 2.7
 7 -1 5 3.4 2.1
 -7 1 -5 4.4 3.1
 7 1 5 0.7 1.9
 -8 -1 -5 7.7 2.9
 8 -1 5 5.9 2.3
 -8 1 -5 8.1 3.1
 8 1 5 6.4 2.4
 9 -1 5 4 2.5
 -9 -1 -5 6.2 3.5
 9 1 5 4 2.5
 -9 1 -5 1.8 3.4
 -10 -1 -5 20 4.9
 -10 -2 5 2.3 3.5
 -10 -2 5 5.1 4.6
 9 -2 -5 15.7 2.9
 -9 -2 5 21.4 5.1
 -9 2 5 23.2 4.8
 9 2 -5 22 3.1
 -8 -2 5 2.9 3.5
 8 -2 -5 3.1 2
 8 2 -5 2.3 1.9
 -8 2 5 4.6 3.3
 -7 -2 5 26 4.7
 -7 -2 5 29.3 3.6
 7 -2 -5 29.1 3.1
 -7 2 5 25.2 4.2
 7 2 -5 27.2 2.9
 -7 2 5 29.9 3.8
 6 -2 -5 30.1 2.9
 -6 -2 5 32.5 3.4
 -6 -2 5 33.9 4.4
 6 2 -5 32.8 3
 -6 2 5 30.6 4.4
 -6 2 5 35 3.2
 -5 -2 5 116.19 7.3
 5 -2 -5 121.09 5.8
 -5 -2 5 120.69 6.2
 -5 2 5 121.39 5.8
 -5 2 5 116.99 5.1
 5 2 -5 120.09 5.6
 -5 2 5 127.39 7.6
 -4 -2 5 10 1.9
 -4 -2 5 6.5 2.6
 -4 -2 5 9.3 1.3
 4 -2 -5 10.1 1.6
 -4 2 5 8.7 2.6
 -4 2 5 9.9 1
 4 2 -5 7.4 1.5
 -4 2 5 8.2 1.5
 -3 -2 5 80.39 4
 -3 -2 5 81.79 3.5
 -3 -2 5 79.19 5
 3 -2 -5 81.49 3.9
 -3 2 5 79.29 3.1
 -3 2 5 77.09 4.9
 -3 2 5 78.59 3.3
 3 2 -5 79.69 3.8
 2 -2 -5 316.67 12.5
 -2 -2 5 326.97 13.2
 -2 -2 5 324.47 12.4
 2 2 -5 330.67 12.6
 2 2 -5 328.87 12.5
 -2 2 5 317.87 13.2
 1 -2 -5 489.25 18.3
 1 -2 -5 491.85 17.8
 -1 -2 5 493.95 18.2
 -1 -2 5 472.25 18.1
 -1 -2 5 487.35 18.3
 1 -2 -5 490.75 18.7
 -1 -2 5 486.35 18.7
 -1 2 5 478.75 17.8
 1 2 -5 479.25 18.2
 1 2 -5 498.15 18.3
 -1 2 5 465.05 18.6
 0 -2 -5 107.39 4.4
 0 -2 5 107.69 4.3
 0 -2 5 98.79 4.7
 0 -2 5 103.79 4.5
 0 -2 -5 107.99 4.9
 0 -2 5 106.99 4.7
 0 -2 -5 106.29 4.6
 0 2 5 106.19 4.3
 0 2 -5 103.59 4.7
 0 2 -5 103.89 4.5
 0 2 5 104.99 4.8
 0 2 5 108.19 4.6
 -1 -2 -5 47.3 2.9
 1 -2 5 51.39 2.5
 1 -2 5 48.6 2.8
 1 -2 5 50.09 2.2
 -1 -2 -5 52.19 2.8
 -1 -2 -5 51.69 2.9
 1 2 5 58.69 2.8
 1 2 5 57.49 2.8
 -1 2 -5 63.49 3.3
 -1 2 -5 57.49 3.2
 1 2 5 62.29 3.2
 -2 -2 -5 464.65 17.7
 -2 -2 -5 461.05 17.4
 2 -2 5 453.55 17.7
 -2 2 -5 465.05 17.9
 2 2 5 469.25 17.3
 2 2 5 458.05 17.7
 3 -2 5 282.87 11.4
 -3 -2 -5 295.37 10.9
 -3 -2 -5 284.47 11.5
 3 2 5 281.97 10.7
 -3 2 -5 281.37 11.7
 -3 2 -5 276.47 10.5
 -3 2 -5 273.07 10.4
 3 2 5 284.67 11.4
 -4 -2 -5 0.6 1
 -4 -2 -5 1.8 1.7
 4 -2 5 1.1 1.5
 -4 2 -5 0.1 1.9
 4 2 5 1.4 0.8
 -4 2 -5 0 0.6
 4 2 5 1.8 1.7
 -4 2 -5 1.4 1
 -5 -2 -5 9.1 2.4
 5 -2 5 10.4 2.4
 5 2 5 13.2 1.5
 5 2 5 14.4 2.3
 -5 2 -5 16.5 3.2
 -5 2 -5 15.8 1.8
 -5 2 -5 14.3 1.3
 -6 -2 -5 20 2.9
 6 -2 5 29.9 3.1
 -6 2 -5 19.7 3.2
 -6 2 -5 22.6 2.3
 6 2 5 19.4 1.9
 6 2 5 21.8 2.8
 7 -2 5 122.09 6.6
 -7 -2 -5 117.39 6.9
 -7 2 -5 112.19 7.3
 7 2 5 122.89 6.7
 -8 -2 -5 0.8 2.4
 8 -2 5 -1.2 2.2
 8 2 5 -2.8 2.2
 -8 2 -5 2.4 3.2
 -9 -2 -5 5.5 3.4
 9 -2 5 4.8 2.7
 -9 2 -5 5.9 3.3
 9 2 5 0.2 2.3
 -10 -3 5 6.3 4.5
 -9 -3 5 10.9 4.2
 9 -3 -5 2.1 2.2
 9 3 -5 3.6 2.2
 -9 3 5 11.3 3.9
 8 -3 -5 28.3 3.3
 -8 -3 5 32.9 5
 8 3 -5 24.4 3
 -8 3 5 31.2 4.7
 -7 -3 5 19.6 3.2
 7 -3 -5 22.8 2.8
 -7 -3 5 26.7 4.5
 -7 3 5 27.2 4.4
 7 3 -5 22.9 2.6
 6 -3 -5 18.1 2.5
 -6 -3 5 23.5 3.1
 -6 -3 5 15.5 4.1
 -6 3 5 25.4 2.7
 6 3 -5 25.5 2.5
 -6 3 5 26.9 4.1
 -5 -3 5 114.39 7.4
 -5 -3 5 105.39 6
 5 -3 -5 104.19 5.3
 5 3 -5 107.49 5.1
 -5 3 5 96.89 6.5
 -5 3 5 108.79 4.7
 -5 3 5 105.09 5.3
 -4 -3 5 299.07 12.1
 4 -3 -5 283.17 11.8
 -4 3 5 289.27 12.8
 -4 3 5 291.77 11.3
 -4 3 5 301.37 11.1
 4 3 -5 287.67 11.6
 -3 -3 5 63.69 3.7
 3 -3 -5 58.99 3.3
 3 3 -5 67.29 3.2
 -3 3 5 61.79 4.4
 3 3 -5 61.19 3.4
 -3 3 5 61.99 2.5
 3 3 -5 61.29 3.7
 -3 3 5 65.29 2.6
 -2 -3 5 8.1 1.4
 2 -3 -5 8.8 1.3
 2 3 -5 7.9 1.2
 -2 3 5 5 2.1
 2 3 -5 6.3 1.3
 2 3 -5 8.8 1.6
 -1 -3 5 210.88 8.2
 -1 -3 5 210.18 8.3
 1 -3 -5 207.88 8.2
 -1 -3 5 206.48 8.2
 1 -3 -5 210.38 7.8
 1 -3 -5 208.18 8
 1 3 -5 208.58 8.2
 1 3 -5 202.08 8.1
 -1 3 5 206.08 8.7
 1 3 -5 207.08 8.4
 0 -3 -5 390.76 15
 0 -3 5 392.16 14.8
 0 -3 -5 399.96 15.3
 0 -3 5 389.96 15
 0 -3 5 402.06 15.2
 0 -3 -5 393.06 14.8
 0 -3 5 390.36 15.2
 0 3 -5 390.76 15.1
 0 3 -5 409.06 15.2
 0 3 5 391.96 14.8
 0 3 5 412.46 15.1
 0 3 5 394.36 15.2
 1 -3 5 280.37 11.1
 -1 -3 -5 284.07 11.1
 -1 -3 -5 292.57 11.1
 -1 -3 -5 283.77 11
 1 -3 5 286.77 10.6
 1 -3 5 284.77 10.8
 1 3 5 276.57 11
 1 3 5 290.07 11.1
 -1 3 -5 280.37 11.3
 1 3 5 291.17 11.2
 -2 -3 -5 168.68 6.7
 2 -3 5 161.48 7
 -2 -3 -5 165.08 7
 2 3 5 171.68 6.7
 2 3 5 162.68 6.9
 -2 3 -5 165.48 7.3
 -3 -3 -5 11.9 1.3
 3 -3 5 12.8 1.8
 -3 -3 -5 12.1 1.7
 3 3 5 9.9 1.1
 -3 3 -5 10 2
 3 3 5 10.9 1.7
 4 -3 5 79.79 4.3
 -4 -3 -5 78.09 4.5
 -4 3 -5 71.49 2.9
 4 3 5 69.59 3.4
 -4 3 -5 74.19 3.2
 -4 3 -5 67.39 4.8
 4 3 5 76.19 4.4
 -5 -3 -5 45.7 3.8
 5 -3 5 45.2 3.6
 -5 3 -5 44 4.2
 5 3 5 41.2 2.7
 5 3 5 41.9 3.5
 -5 3 -5 41.7 2.1
 -5 3 -5 45.6 2.7
 6 -3 5 86.39 5.5
 -6 -3 -5 92.99 5.5
 6 3 5 88.29 5.4
 6 3 5 96.29 4.5
 -6 3 -5 98.49 6.2
 7 -3 5 20.4 2.9
 -7 -3 -5 24.3 3.3
 7 3 5 24.5 3.1
 -7 3 -5 21.3 4
 8 -3 5 3.3 2.5
 -8 -3 -5 7.8 3
 -8 3 -5 7.5 3.3
 8 3 5 9.2 2.6
 9 -3 5 4.9 2.7
 -9 -3 -5 2.5 2.7
 -9 3 -5 0.6 3.1
 9 3 5 0.3 2.3
 -10 -4 5 6.4 4.1
 -9 -4 5 8.1 4.6
 9 -4 -5 -0.5 2
 9 4 -5 1.8 1.9
 -9 4 5 1.7 3.9
 8 -4 -5 3.2 2.2
 -8 -4 5 4.7 3.9
 8 4 -5 -0.7 1.6
 -8 4 5 3.3 3.5
 7 -4 -5 78.99 4.9
 -7 -4 5 84.39 5.7
 -7 -4 5 71.69 6.7
 -7 4 5 65.39 6
 7 4 -5 80.59 4.7
 -6 -4 5 6.6 3.3
 6 -4 -5 1.6 1.6
 -6 -4 5 3 2.4
 6 4 -5 3 1.4
 -6 4 5 6.6 2.8
 -5 -4 5 20.8 3
 5 -4 -5 24 1.7
 5 -4 -5 25 2.5
 5 4 -5 18.5 2
 -5 4 5 18.2 1.7
 -5 4 5 13.6 3.2
 4 -4 -5 156.78 6.4
 4 -4 -5 172.68 7.3
 -4 -4 5 171.28 7.7
 -4 4 5 160.48 8.4
 4 4 -5 160.78 7
 -4 4 5 172.48 6.5
 4 4 -5 165.78 7.3
 3 -4 -5 131.29 5.9
 -3 -4 5 140.69 6.3
 3 4 -5 132.59 5.6
 -3 4 5 127.99 6.6
 3 4 -5 134.69 5.9
 3 4 -5 136.59 6.5
 -3 4 5 131.69 5
 2 -4 -5 43.8 2.6
 -2 -4 5 45.1 3
 2 4 -5 46.3 2.5
 2 4 -5 45.3 3.1
 2 4 -5 42 2.6
 -2 4 5 43.8 3.6
 -1 -4 5 154.68 6.3
 1 -4 -5 152.58 5.8
 -1 -4 5 151.68 6.4
 1 -4 -5 146.59 6.2
 -1 -4 5 152.58 6.2
 1 -4 -5 147.79 6
 1 4 -5 159.88 6.7
 -1 4 5 154.68 6.8
 1 4 -5 157.08 6.2
 1 4 -5 155.68 6.3
 0 -4 5 151.58 6.3
 0 -4 -5 153.08 6.5
 0 -4 5 148.99 6.3
 0 -4 5 155.28 5.9
 0 -4 -5 144.89 6.1
 0 -4 -5 149.79 5.9
 0 4 5 148.89 5.9
 0 4 -5 143.49 6.2
 0 4 5 143.59 6.4
 0 4 5 152.88 6.2
 0 4 -5 153.98 6.4
 0 4 -5 146.09 5.9
 1 -4 5 28.5 1.9
 1 -4 5 28.3 2.2
 -1 -4 -5 31.6 2.4
 -1 -4 -5 31.8 2.1
 1 -4 5 30 1.5
 -1 -4 -5 31.1 2.3
 1 4 5 38.9 2.4
 -1 4 -5 34.9 2.6
 1 4 5 36.6 2.1
 2 -4 5 23.8 2.2
 -2 -4 -5 17.4 1.8
 -2 -4 -5 21 1.9
 -2 4 -5 21.8 2.4
 2 4 5 21.2 2
 2 4 5 21.5 1.8
 3 -4 5 33.9 2.6
 -3 -4 -5 29.2 2.6
 -3 4 -5 26.7 2.8
 3 4 5 28.2 1.9
 3 4 5 33.7 2.6
 -4 -4 -5 90.49 4.9
 4 -4 5 93.29 4.9
 4 4 5 87.59 4.8
 4 4 5 86.39 4.1
 -4 4 -5 86.19 5.5
 -5 -4 -5 80.39 5
 5 -4 5 72.49 4.6
 5 4 5 80.39 5
 -5 4 -5 77.49 3.3
 5 4 5 77.39 3.9
 -5 4 -5 77.99 3.6
 -5 4 -5 70.09 5.8
 6 -4 5 20.8 2.8
 -6 -4 -5 20.2 2.8
 -6 4 -5 24.8 3.6
 6 4 5 20.3 2.9
 6 4 5 18.8 2
 7 -4 5 14.5 2.9
 -7 -4 -5 14.6 3
 -7 4 -5 14.6 3.4
 7 4 5 17.9 2.1
 7 4 5 14.8 2.7
 8 -4 5 3.1 2.2
 -8 -4 -5 0.5 2.3
 8 4 5 -0.4 2.3
 -8 4 -5 4.6 3.2
 -9 -4 -5 16.4 3.4
 9 -4 5 19.9 3.6
 -9 4 -5 23 4.4
 9 -5 -5 2.5 2.2
 -9 -5 5 5.4 4.5
 -9 5 5 2.3 3.7
 -8 -5 5 18.5 5.2
 -8 -5 5 20.4 4.6
 8 -5 -5 14.6 2.7
 -8 5 5 14.4 4
 8 5 -5 17.6 2.5
 7 -5 -5 29.4 3.1
 -7 -5 5 25.6 4.5
 -7 -5 5 22.1 3.5
 7 5 -5 22.4 2.6
 -7 5 5 23.4 4.3
 -6 -5 5 61.69 4.8
 6 -5 -5 60.09 3
 6 -5 -5 53.09 4
 -6 5 5 56.39 5.1
 6 5 -5 51.59 3.3
 5 -5 -5 5.3 1.7
 5 -5 -5 4.7 1
 -5 -5 5 4.3 2.4
 -5 5 5 5 2.9
 5 5 -5 4.6 1.7
 -5 5 5 4 1.2
 5 5 -5 4.7 1.4
 4 -5 -5 6 1.7
 4 -5 -5 4.7 0.7
 -4 -5 5 5 2.1
 -4 5 5 6.4 2.6
 4 5 -5 4 1.1
 -4 5 5 6.2 1
 4 5 -5 7.2 1.6
 3 -5 -5 105.79 4.1
 -3 -5 5 110.39 5.5
 3 -5 -5 105.89 4.9
 -3 5 5 108.09 5.8
 3 5 -5 107.09 5
 -3 5 5 108.19 4.2
 3 5 -5 110.09 4.7
 2 -5 -5 147.79 6.5
 -2 -5 5 169.38 6.7
 2 -5 -5 156.38 5.8
 -2 -5 5 151.78 6.9
 2 -5 -5 157.08 5.8
 -2 5 5 149.09 7.2
 2 5 -5 153.48 6.5
 2 5 -5 164.38 7.4
 2 5 -5 152.78 6.3
 -1 -5 5 86.99 4.2
 1 -5 -5 83.99 3.4
 -1 -5 5 83.39 3.8
 1 -5 -5 78.49 3.8
 1 -5 -5 83.89 3.8
 1 5 -5 87.79 4.6
 1 5 -5 79.89 3.7
 -1 5 5 83.79 4.4
 1 5 -5 83.99 3.9
 0 -5 -5 881.11 32.7
 0 -5 5 872.51 33
 0 -5 5 902.41 32.6
 0 -5 -5 895.81 33.1
 0 -5 5 916.01 33.2
 0 -5 -5 870.21 32.8
 0 5 5 865.21 33
 0 5 5 906.81 32.8
 0 5 -5 866.51 32.9
 0 5 -5 872.81 32.6
 -1 -5 -5 47.7 2.7
 1 -5 5 46.8 2.9
 1 -5 5 50.09 2.1
 -1 5 -5 49.2 2.1
 1 5 5 51.39 3
 1 5 5 51.89 2.8
 -1 5 -5 49.1 3.1
 1 5 5 47.7 2.7
 -2 -5 -5 157.98 6.5
 2 -5 5 153.38 6.8
 -2 5 -5 157.98 7.1
 2 5 5 150.68 6.5
 2 5 5 153.68 6.6
 -3 -5 -5 82.19 4.2
 3 -5 5 84.39 4.4
 3 5 5 84.29 3.9
 3 5 5 81.39 4.3
 -3 5 -5 81.09 4.9
 -4 -5 -5 58.69 3.9
 4 -5 5 56.59 3.8
 4 5 5 58.69 3.9
 -4 5 -5 63.49 4.7
 4 5 5 64.09 3.2
 -5 -5 -5 1.5 2
 5 -5 5 2.9 1.9
 5 5 5 3 1.3
 -5 5 -5 3.6 2.9
 5 5 5 2.6 1.8
 -5 5 -5 1.6 0.8
 6 -5 5 39.6 3.5
 -6 -5 -5 29.1 3.2
 -6 5 -5 32.3 4.1
 6 5 5 34.8 2.7
 6 5 5 32.2 3.3
 7 -5 5 1.9 2
 -7 -5 -5 3.8 2.3
 7 5 5 2.9 1.5
 7 5 5 1.2 2.1
 -7 5 -5 0.5 3.1
 -8 -5 -5 7.4 2.8
 8 -5 5 5.4 2.3
 8 5 5 8.9 2.6
 -8 5 -5 3.9 3.2
 9 -5 5 2.1 2.4
 -9 -5 -5 6.1 4.2
 -9 5 -5 10.3 3.8
 9 -6 -5 10.6 2.9
 -9 -6 5 12.4 5
 -9 6 5 13.9 4.2
 -8 -6 5 7.6 3.2
 -8 -6 5 7.8 3.9
 8 -6 -5 3.6 2.1
 -8 6 5 11.2 3.5
 8 6 -5 4.4 1.8
 7 -6 -5 24.7 3.2
 -7 -6 5 25.6 4.6
 -7 -6 5 25.7 3.8
 -7 6 5 28.9 4
 7 6 -5 27.2 2.7
 6 -6 -5 4.3 1.1
 6 -6 -5 4.6 1.8
 -6 -6 5 3.4 2.5
 6 6 -5 4.4 1.5
 6 6 -5 4.4 1.9
 -6 6 5 3.5 2.8
 5 -6 -5 82.09 4.6
 -5 -6 5 77.09 5.5
 5 -6 -5 77.29 3.6
 -5 6 5 83.49 4.3
 -5 6 5 81.89 5.8
 5 6 -5 81.09 4.6
 5 6 -5 78.39 4.1
 -4 -6 5 46.3 4.1
 4 -6 -5 47.3 3.2
 4 -6 -5 46.6 2.2
 4 6 -5 43.6 2.7
 -4 6 5 47.8 4.4
 -4 6 5 45.6 2.5
 4 6 -5 48.6 3.3
 -3 -6 5 25.9 2.7
 3 -6 -5 21.6 1.2
 3 -6 -5 23.5 2.1
 -3 6 5 20.1 2.8
 3 6 -5 21 1.7
 -3 6 5 21.6 1.6
 3 6 -5 17.4 1.9
 -2 -6 5 120.79 5.1
 2 -6 -5 117.19 5.2
 2 -6 -5 119.29 4.7
 -2 -6 5 114.59 5.8
 -2 6 5 120.79 4.9
 2 6 -5 116.99 5.2
 2 6 -5 120.89 5
 -2 6 5 117.69 5.9
 -1 -6 5 112.19 5.3
 1 -6 -5 110.69 4.9
 1 -6 -5 111.29 4.5
 1 -6 -5 109.79 4.9
 -1 -6 5 112.09 5
 -1 6 5 117.89 5.6
 1 6 -5 121.29 5
 1 6 -5 117.09 4.9
 0 -6 5 58.19 2.7
 0 -6 5 62.49 3.6
 0 -6 -5 57.89 3.6
 0 -6 -5 60.49 3
 0 -6 -5 59.49 2.9
 0 6 -5 57.29 2.8
 0 6 5 62.59 3.5
 0 6 -5 60.49 3.2
 0 6 5 62.89 3.1
 -1 -6 -5 81.89 3.3
 1 -6 5 81.69 3
 1 -6 5 81.09 3.8
 -1 6 -5 61.69 2.9
 -1 6 -5 57.59 3.8
 1 6 5 62.19 3.6
 1 6 5 63.99 3.5
 2 -6 5 138.99 6.4
 2 -6 5 144.59 5.4
 -2 -6 -5 144.89 6
 -2 6 -5 138.09 6.6
 2 6 5 144.49 6.1
 2 6 5 150.98 6.5
 2 6 5 139.89 6.2
 -2 6 -5 144.69 5.3
 3 -6 5 147.69 6.7
 -3 -6 -5 145.99 6.2
 3 6 5 146.39 6.5
 -3 6 -5 141.69 7.1
 3 6 5 137.19 6.1
 4 -6 5 57.39 3.9
 -4 -6 -5 60.09 3.8
 4 6 5 61.79 3.9
 4 6 5 59.79 3.3
 -4 6 -5 60.09 4.7
 -5 -6 -5 1.6 1.9
 5 -6 5 1 1.9
 5 6 5 -1.1 1.9
 -5 6 -5 -2.6 2.2
 5 6 5 1.3 1.2
 -5 6 -5 0.8 0.6
 -6 -6 -5 27.3 3.1
 6 -6 5 28.5 3.1
 -6 6 -5 31 4.2
 6 6 5 26.4 2.5
 6 6 5 28.4 3.1
 -7 -6 -5 73.39 5.2
 7 -6 5 78.09 5.4
 -7 6 -5 75.09 6.2
 7 6 5 74.69 4.3
 7 6 5 69.19 5.1
 -8 -6 -5 -0.1 2.4
 -8 -6 -5 16.9 5
 8 -6 5 5.3 2.3
 -8 6 -5 7 3.7
 9 -6 5 0.4 2.6
 -9 -6 -5 3 4.1
 -9 6 -5 8 3.7
 -9 -7 5 5.8 4.2
 9 -7 -5 2.5 2.3
 -9 7 5 1.3 3.3
 8 -7 -5 22.3 3.3
 -8 -7 5 21.6 4
 -8 -7 5 20.7 4.9
 -8 7 5 17.8 3.9
 7 -7 -5 10.8 2.3
 -7 -7 5 8.1 3.2
 7 7 -5 7.2 1.7
 -7 7 5 11.2 3.3
 -6 -7 5 11.9 3
 6 -7 -5 11.5 2.2
 6 7 -5 14.8 2.4
 -6 7 5 11.4 3.1
 6 7 -5 19.3 2
 5 -7 -5 86.79 4.8
 -5 -7 5 81.39 5.7
 5 -7 -5 80.39 3.8
 5 7 -5 85.39 4.8
 -5 7 5 85.99 5.9
 5 7 -5 85.99 4.2
 4 -7 -5 423.46 15.9
 -4 -7 5 427.06 17.4
 4 -7 -5 421.36 16.7
 4 7 -5 425.86 16.8
 -4 7 5 436.26 17.6
 4 7 -5 423.36 16.3
 -4 7 5 420.76 16.1
 3 -7 -5 29.7 2.4
 3 -7 -5 30.7 1.6
 -3 -7 5 33 3.2
 3 7 -5 27.4 1.9
 -3 7 5 30.8 2
 3 7 -5 30.6 2.5
 -3 7 5 30.5 3.1
 -2 -7 5 160.38 6.8
 2 -7 -5 160.58 7
 -2 -7 5 160.98 7.5
 2 -7 -5 165.88 6.6
 2 7 -5 171.38 7.1
 -2 7 5 176.88 7.7
 2 7 -5 170.98 6.8
 -2 7 5 182.18 6.8
 -1 -7 5 123.09 5.8
 1 -7 -5 122.89 5.4
 1 -7 -5 124.39 5.2
 -1 -7 5 122.59 5.3
 -1 7 5 117.19 5.8
 1 7 -5 120.79 5.2
 1 7 -5 120.39 5.2
 0 -7 -5 429.76 16.2
 0 -7 -5 428.36 16.7
 0 -7 5 435.56 16.1
 0 -7 -5 429.16 16.2
 0 -7 5 438.36 16.7
 0 7 -5 417.56 16.4
 0 7 -5 422.26 16.1
 0 7 5 420.76 16.6
 1 -7 5 76.99 4.1
 1 -7 5 78.79 3.3
 -1 -7 -5 69.99 4.6
 -1 -7 -5 73.49 3.5
 1 7 5 78.39 4
 -1 7 -5 76.79 3.2
 -1 7 -5 76.29 4.1
 1 7 5 80.59 3.7
 2 -7 5 59.39 3.7
 -2 -7 -5 66.19 3.2
 2 -7 5 57.59 2.8
 2 7 5 70.39 3.5
 -2 7 -5 65.79 4
 -2 7 -5 67.49 2.6
 2 7 5 70.99 3.6
 -3 -7 -5 0.8 1.2
 3 -7 5 2.8 1.5
 -3 7 -5 0.6 1.9
 3 7 5 1.8 1.2
 3 7 5 2.9 1.5
 -4 -7 -5 171.68 7.3
 4 -7 5 160.98 7.6
 4 7 5 172.18 7.7
 -4 7 -5 162.78 8.3
 4 7 5 166.28 7.2
 -5 -7 -5 8.9 2
 5 -7 5 9.9 2.1
 5 7 5 7.7 2.2
 -5 7 -5 8.2 1
 -5 7 -5 7.2 2.8
 5 7 5 9.9 1.7
 6 -7 5 16.8 2.7
 -6 -7 -5 23.1 2.8
 -6 7 -5 23.8 3.7
 6 7 5 21.3 2.3
 -7 -7 -5 1.7 2.2
 7 -7 5 5.2 2.2
 -7 -7 -5 7.9 4
 7 7 5 3.5 1.6
 -7 7 -5 6.7 3.5
 8 -7 5 5.7 2.7
 -8 -7 -5 6.3 4.2
 -8 7 -5 2.3 3.3
 -9 -7 -5 10 4.6
 9 -7 5 0.5 2.5
 -9 7 -5 1.7 3.5
 9 -8 -5 4.6 2.4
 -9 -8 5 12.2 4.6
 -9 8 5 -0.2 3.6
 -8 -8 5 12 3.7
 8 -8 -5 13.2 2.7
 -8 -8 5 13.1 4.9
 -8 8 5 11 3.9
 7 -8 -5 40.4 3.8
 -7 -8 5 39.9 4.6
 7 8 -5 39.9 3.8
 7 8 -5 42.3 3.1
 -7 8 5 44.8 5
 -6 -8 5 11.4 3.1
 6 -8 -5 7.3 2
 -6 8 5 8.7 3.3
 6 8 -5 7.2 1.5
 6 8 -5 6.5 2
 -5 -8 5 23.6 3.5
 5 -8 -5 22.8 1.8
 5 -8 -5 23.4 2.6
 -5 8 5 11.5 3.4
 5 8 -5 14.7 1.8
 5 8 -5 16.4 2.4
 -4 -8 5 3.8 2.6
 4 -8 -5 4.8 0.9
 4 -8 -5 6.8 1.7
 -4 8 5 8.1 2.6
 4 8 -5 7.1 1.9
 -4 8 5 5.7 1.3
 4 8 -5 3.3 1.1
 3 -8 -5 141.59 5.8
 -3 -8 5 133.19 7.3
 3 -8 -5 143.89 6.5
 -3 8 5 149.19 7.3
 3 8 -5 154.18 6.6
 3 8 -5 149.19 6.1
 -3 8 5 155.68 6.2
 -2 -8 5 71.99 3.5
 -2 -8 5 71.79 4.4
 2 -8 -5 74.39 3.6
 2 -8 -5 71.39 3.4
 2 8 -5 71.09 3.3
 -2 8 5 75.49 3.6
 -2 8 5 73.79 4.4
 2 8 -5 70.29 3.7
 -1 -8 5 36.4 2.2
 1 -8 -5 32.1 2.1
 -1 -8 5 36 3.2
 1 -8 -5 34.1 2.6
 1 8 -5 24.5 2
 -1 8 5 25.6 2.5
 -1 8 5 18.7 2.4
 1 8 -5 21.8 1.9
 0 -8 -5 7.5 1.9
 0 -8 5 7.4 1.7
 0 -8 -5 3.6 1
 0 8 -5 6.7 1.3
 0 8 5 5.5 1.7
 0 8 -5 5.6 1
 -1 -8 -5 37 3.7
 1 -8 5 46.7 3.2
 1 -8 5 43.1 2.4
 -1 -8 -5 43.3 2.5
 1 8 5 58.29 3.2
 -1 8 -5 55.29 3.3
 -1 8 -5 56.59 2.4
 1 8 5 57.79 2.8
 -2 -8 -5 108.59 4.5
 2 -8 5 103.49 5.2
 -2 -8 -5 106.39 6
 2 -8 5 102.79 4.4
 -2 8 -5 103.79 4.1
 -2 8 -5 101.89 5.4
 2 8 5 104.79 5
 2 8 5 105.09 4.8
 3 -8 5 256.47 10.7
 -3 -8 -5 256.77 10
 3 -8 5 250.07 9.5
 -3 -8 -5 252.17 11.7
 -3 8 -5 246.48 11
 -3 8 -5 249.28 9.3
 3 8 5 248.88 10.2
 -4 -8 -5 1.2 3.1
 4 -8 5 6.6 2
 -4 -8 -5 4.1 1.6
 -4 8 -5 5 0.5
 -4 8 -5 5.8 2.5
 4 8 5 5.1 1.5
 5 -8 5 66.29 4.5
 -5 -8 -5 76.59 4.1
 -5 -8 -5 71.59 6.5
 -5 8 -5 68.09 5.4
 5 8 5 63.49 3.9
 -6 -8 -5 17.8 2.5
 -6 -8 -5 17.4 4.2
 6 -8 5 14.1 2.6
 6 8 5 15.7 2.2
 -6 8 -5 18.9 3.5
 -7 -8 -5 10.3 2.4
 -7 -8 -5 12.1 4.4
 7 -8 5 7 2.4
 -7 8 -5 13.7 3.6
 7 8 5 8.6 1.9
 8 -8 5 1.1 2.1
 -8 -8 -5 6.3 4.3
 -8 8 -5 0.8 3.2
 -9 -8 -5 13.6 5.4
 9 -8 5 14.5 3.1
 -9 8 -5 12.7 5.1
 9 -9 -5 3 2.7
 -9 -9 5 3.9 4.2
 -8 -9 5 20.6 4.3
 8 -9 -5 16.8 3.2
 -8 9 5 8.5 3.8
 7 -9 -5 2.9 2
 -7 -9 5 3.3 3.1
 -7 9 5 4.5 2.9
 7 9 -5 3.4 2.1
 6 -9 -5 25.9 2.9
 -6 -9 5 19.3 3.4
 6 9 -5 19.4 2
 6 9 -5 20 2.7
 -6 9 5 20.5 3.7
 5 -9 -5 5.4 1.1
 -5 -9 5 7.8 2.9
 5 -9 -5 5.7 1.8
 5 9 -5 4.6 1.3
 5 9 -5 8.1 2
 -5 9 5 4.4 2.6
 4 -9 -5 81.59 4.4
 4 -9 -5 79.99 3.6
 -4 -9 5 78.69 5.5
 -4 9 5 79.59 4
 4 9 -5 71.79 4.4
 4 9 -5 77.09 3.7
 -4 9 5 74.69 5.7
 -3 -9 5 76.79 5.3
 3 -9 -5 72.79 3.9
 3 -9 -5 71.29 3.4
 -3 9 5 74.29 3.7
 -3 9 5 72.49 4.8
 3 9 -5 67.39 3.9
 3 9 -5 71.29 3.4
 2 -9 -5 374.16 14.1
 2 -9 -5 355.56 13.9
 -2 -9 5 363.56 14.8
 -2 -9 5 365.56 13.8
 -2 9 5 345.47 14.6
 2 9 -5 364.96 14.2
 -2 9 5 365.26 14.1
 2 9 -5 356.86 13.8
 1 -9 -5 67.09 3.4
 -1 -9 5 71.29 4.4
 1 -9 -5 69.09 3.7
 -1 -9 5 71.79 3.4
 1 9 -5 67.59 3.3
 -1 9 5 67.29 3.9
 1 9 -5 63.99 3.4
 -1 9 5 64.29 4
 0 -9 -5 306.67 12
 0 -9 5 305.47 12.6
 0 -9 -5 323.27 12.7
 0 9 5 325.27 12.6
 0 9 -5 304.37 12.2
 0 9 -5 305.97 12
 1 -9 5 60.79 3.8
 1 -9 5 60.39 3
 -1 -9 -5 54.99 4.2
 -1 -9 -5 60.19 2.9
 -1 9 -5 60.89 2.8
 1 9 5 67.49 3.7
 1 9 5 64.99 3.1
 -1 9 -5 60.59 3.6
 -2 -9 -5 346.47 14.6
 2 -9 5 346.27 13.1
 2 -9 5 342.27 13.8
 -2 -9 -5 335.57 13
 2 9 5 341.77 13.6
 -2 9 -5 337.47 12.8
 -2 9 -5 344.87 14
 2 9 5 345.37 13.3
 3 -9 5 87.29 4.9
 3 -9 5 91.99 3.9
 -3 -9 -5 86.59 4.1
 -3 -9 -5 81.89 6.2
 3 9 5 91.19 4.6
 -3 9 -5 90.49 3.6
 -3 9 -5 85.39 5.4
 4 -9 5 1.4 1.9
 -4 -9 -5 1.8 1.4
 -4 -9 -5 -4.1 2.9
 -4 9 -5 0.8 0.5
 4 9 5 0.3 1.4
 -4 9 -5 0.8 0.5
 -4 9 -5 -0.8 2.3
 5 -9 5 6.6 2
 -5 -9 -5 7.1 3.5
 -5 -9 -5 7.8 1.8
 -5 9 -5 12.2 3
 5 9 5 11.9 1.9
 6 -9 5 37.5 3.8
 -6 -9 -5 35.4 5.6
 -6 -9 -5 41.6 3.3
 -6 9 -5 38.2 4.5
 6 9 5 37.6 3.2
 7 -9 5 16.8 3
 -7 -9 -5 12.1 4.5
 7 9 5 18.1 2.5
 -7 9 -5 18.7 3.9
 8 -9 5 -0.3 2.4
 -8 -9 -5 10.3 4.6
 -8 9 -5 3 3.4
 9 -9 5 3.5 2.8
 -9 -9 -5 6.1 5.7
 -9 -10 5 7.7 4.5
 -8 -10 5 7.6 3.7
 8 -10 -5 4.4 2.3
 -8 10 5 -0.5 3.3
 8 10 -5 -0.9 2.1
 7 -10 -5 33 3.5
 -7 -10 5 33.1 4.5
 7 10 -5 26.1 3.2
 -7 10 5 26 4.2
 6 -10 -5 23.1 3
 -6 -10 5 18.2 3.7
 -6 10 5 12.5 3.5
 6 10 -5 15.1 2.5
 6 10 -5 21.3 2
 -5 -10 5 58.09 5.5
 5 -10 -5 64.19 3.2
 5 -10 -5 58.09 4
 -5 10 5 64.09 5.4
 5 10 -5 62.99 3.3
 5 10 -5 60.89 4.1
 4 -10 -5 21.7 1.9
 -4 -10 5 20.1 3.4
 4 -10 -5 13.9 2.2
 -4 10 5 16.6 3.1
 -4 10 5 19.3 2.1
 4 10 -5 16.7 1.5
 4 10 -5 18.1 2.3
 3 -10 -5 178.58 6.7
 -3 -10 5 175.48 8.2
 -3 -10 5 175.38 6.7
 3 -10 -5 170.28 7.1
 -3 10 5 150.18 6.9
 -3 10 5 148.69 7.8
 3 10 -5 138.89 7.1
 3 10 -5 147.39 6.4
 -2 -10 5 107.69 4.8
 2 -10 -5 107.19 5.1
 -2 -10 5 112.69 6.1
 2 -10 -5 110.89 5
 2 10 -5 109.09 5.2
 -2 10 5 112.69 5.4
 2 10 -5 117.29 4.8
 -2 10 5 112.09 5.8
 -1 -10 5 46.9 2.9
 -1 -10 5 46.4 3.7
 1 -10 -5 47.4 2.8
 1 -10 -5 47.6 3.3
 1 10 -5 53.99 2.9
 -1 10 5 51.29 3.6
 1 10 -5 59.69 2.9
 0 -10 -5 71.99 4.5
 0 -10 5 72.59 4.5
 0 -10 -5 75.39 3.4
 0 10 -5 72.29 3.8
 0 10 5 71.39 4.1
 0 10 -5 74.29 3.5
 1 -10 5 1.5 1.5
 1 -10 5 0.7 1
 -1 -10 -5 1.7 2.3
 -1 -10 -5 1.3 0.8
 1 10 5 0.3 1.3
 -1 10 -5 2.3 1.6
 -1 10 -5 1.5 0.8
 1 10 5 1.3 1
 -2 -10 -5 56.59 4.9
 2 -10 5 58.39 3.9
 -2 -10 -5 62.69 3
 2 -10 5 59.89 3.2
 2 10 5 65.19 3.7
 -2 10 -5 64.89 2.9
 -2 10 -5 65.89 4.2
 2 10 5 65.39 3.4
 -3 -10 -5 22.9 2
 3 -10 5 32.5 2.3
 -3 -10 -5 25.4 3.9
 3 -10 5 26.8 2.9
 -3 10 -5 28.5 3.3
 -3 10 -5 34.3 1.7
 3 10 5 39.7 3
 3 10 5 31.2 2.7
 4 -10 5 40.1 3.6
 -4 -10 -5 40.2 2.9
 -4 -10 -5 36.7 4.8
 -4 10 -5 42.1 4.2
 -4 10 -5 43.3 2
 4 10 5 39.6 3.3
 5 -10 5 11.1 2.5
 -5 -10 -5 11.6 1.8
 -5 -10 -5 7.6 3.7
 -5 10 -5 13.1 3.1
 5 10 5 13.5 2.1
 -6 -10 -5 3.2 1.7
 6 -10 5 0.7 2.1
 -6 -10 -5 1.5 3.5
 6 10 5 1.5 1.6
 -6 10 -5 0.3 2.7
 -7 -10 -5 46.8 6.3
 7 -10 5 51.09 4.7
 -7 10 -5 41.6 5.2
 7 10 5 44.6 3.7
 8 -10 5 4 2.5
 -8 -10 -5 1 4.2
 -8 10 -5 8.3 3.7
 9 -10 5 1.7 2.8
 -9 -11 5 14.6 4.9
 8 -11 -5 22.7 3.3
 -8 -11 5 20.5 4.3
 8 11 -5 13.6 3
 -8 11 5 14.2 3.7
 7 -11 -5 1.5 1.9
 -7 -11 5 -0.5 3.2
 7 11 -5 6 2.5
 -7 11 5 3.9 2.9
 6 -11 -5 46.5 4
 -6 -11 5 40 4.5
 6 11 -5 43.7 3.9
 -6 11 5 28.6 4
 5 -11 -5 4.3 1.7
 -5 -11 5 4.9 2.8
 5 -11 -5 7.4 1.3
 5 11 -5 6.8 1.2
 5 11 -5 6.6 2
 -5 11 5 6.7 3
 -4 -11 5 140.69 7.9
 4 -11 -5 143.29 6.7
 4 -11 -5 145.19 6
 -4 11 5 144.39 7.8
 4 11 -5 136.59 6.8
 4 11 -5 136.99 5.8
 3 -11 -5 5.9 1.4
 3 -11 -5 4.9 1.5
 -3 -11 5 2.9 2.8
 -3 -11 5 5.5 1.3
 3 11 -5 4.6 1.7
 -3 11 5 5.1 2.4
 3 11 -5 4.9 1
 -2 -11 5 21.8 1.9
 2 -11 -5 19.9 1.9
 -2 -11 5 17.3 2.9
 2 -11 -5 19.9 2.1
 -2 11 5 14.5 2.7
 2 11 -5 16.1 1.5
 2 11 -5 12.6 1.8
 1 -11 -5 20.9 2.4
 -1 -11 5 21.9 2.1
 1 -11 -5 17.5 1.7
 -1 -11 5 16.1 2.6
 1 11 -5 21 1.9
 1 11 -5 19.9 1.8
 -1 11 5 16.4 2.4
 0 -11 -5 611.04 24.1
 0 -11 5 620.74 24.1
 0 -11 -5 615.64 23.2
 0 11 5 631.24 23.9
 0 11 -5 629.64 23.5
 0 11 -5 612.14 23.4
 1 -11 5 37.7 3.4
 -1 -11 -5 39.3 3.9
 -1 -11 -5 40.9 2.2
 1 11 5 37.4 3
 -1 11 -5 34.9 2.3
 -1 11 -5 41.8 3
 1 11 5 39.1 2.4
 -2 -11 -5 39 4.2
 2 -11 5 37.8 2.8
 -2 -11 -5 41.6 2.2
 2 -11 5 34.7 3.4
 -2 11 -5 43.2 2.3
 -2 11 -5 49.9 3.7
 2 11 5 49 2.8
 2 11 5 49.1 3.5
 -3 -11 -5 45.4 4.9
 3 -11 5 63.99 3.3
 3 -11 5 55.19 4
 -3 -11 -5 50.99 2.8
 -3 11 -5 51.79 4.4
 3 11 5 55.29 3.6
 3 11 5 60.49 3.3
 -3 11 -5 53.89 2.6
 -4 -11 -5 87.89 4.1
 4 -11 5 79.29 5.1
 -4 -11 -5 85.09 6.8
 4 11 5 87.29 4.7
 -4 11 -5 86.99 3.6
 -4 11 -5 89.79 5.9
 5 -11 5 24.7 3.2
 -5 -11 -5 24.4 2.2
 -5 -11 -5 28.2 4.5
 5 11 5 24.4 2.7
 -5 11 -5 24.5 3.7
 6 -11 5 0.2 1.9
 -6 -11 -5 1.9 3.7
 6 11 5 0.3 1.7
 -6 11 -5 2.6 2.8
 7 -11 5 1.2 2.1
 -7 -11 -5 -0.2 3.8
 7 11 5 0.5 1.8
 -7 11 -5 0.4 3
 8 -11 5 10.3 3.1
 -8 -11 -5 7.3 5.3
 -8 11 -5 7.2 3.6
 9 -11 5 0.8 2.4
 8 -12 -5 -0.9 2.5
 -8 -12 5 7.8 3.8
 -8 12 5 -1.7 3.2
 8 12 -5 3.6 2.4
 7 -12 -5 58.79 4.6
 -7 -12 5 55.09 5.8
 7 12 -5 51.39 4.5
 -7 12 5 52.39 5.3
 -6 -12 5 13.4 3.8
 6 -12 -5 12.4 2.4
 6 12 -5 17.6 2.9
 -6 12 5 11.5 3.1
 5 -12 -5 84.79 4.2
 5 -12 -5 77.69 4.7
 -5 -12 5 75.79 6.4
 -5 12 5 73.09 5.8
 5 12 -5 74.89 4.8
 4 -12 -5 9.6 1.9
 -4 -12 5 10.6 3
 4 -12 -5 8.4 1.5
 4 12 -5 7.8 1.1
 4 12 -5 7.8 2
 -4 12 5 5.9 2.6
 3 -12 -5 236.88 10
 3 -12 -5 221.68 9.8
 -3 -12 5 230.88 9.4
 -3 -12 5 246.78 11.4
 3 12 -5 254.47 10.3
 3 12 -5 250.27 9.3
 -3 12 5 243.68 10.7
 2 -12 -5 249.58 10.1
 -2 -12 5 252.77 9.7
 -2 -12 5 242.58 11.2
 2 -12 -5 244.78 10.2
 2 12 -5 245.68 9.6
 -2 12 5 239.48 10.6
 2 12 -5 243.48 10.2
 -1 -12 5 126.79 6.5
 1 -12 -5 126.09 5.3
 1 -12 -5 124.49 6.2
 -1 12 5 111.59 6
 1 12 -5 116.19 5.5
 1 12 -5 119.79 5.3
 0 -12 -5 4.1 1
 0 -12 5 4.2 2.1
 0 -12 -5 5 2.2
 0 12 5 5 1.8
 0 12 -5 3.7 1.4
 0 12 -5 6.4 1.3
 -1 -12 -5 56.59 4.7
 -1 -12 -5 55.79 3
 1 -12 5 56.19 4.3
 -1 12 -5 69.59 3.3
 -1 12 -5 69.99 3.9
 1 12 5 78.59 4.2
 1 12 5 68.89 3.4
 -2 -12 -5 68.89 3.2
 -2 -12 -5 69.39 5.5
 2 -12 5 72.19 4.8
 -2 12 -5 72.29 3.4
 -2 12 -5 67.39 4.8
 2 12 5 68.59 4.2
 2 12 5 75.19 3.6
 -3 -12 -5 59.89 2.8
 -3 -12 -5 58.49 5.6
 3 -12 5 61.89 3.8
 3 -12 5 58.39 4.5
 -3 12 -5 49.7 4.5
 -3 12 -5 58.89 2.8
 3 12 5 53.99 3.7
 3 12 5 53.99 3.5
 4 -12 5 2.8 1.9
 -4 -12 -5 4.2 1.1
 -4 -12 -5 0.2 3
 -4 12 -5 5.1 2.5
 -4 12 -5 3 0.8
 4 12 5 2.3 1.5
 -5 -12 -5 6.6 3.5
 5 -12 5 3.6 2
 5 12 5 4.3 1.8
 -5 12 -5 3.3 2.7
 -6 -12 -5 4.6 3.8
 6 -12 5 1.1 2.2
 6 12 5 2.5 1.7
 -6 12 -5 1.1 2.8
 7 -12 5 18.5 3.2
 -7 -12 -5 21.6 5.2
 -7 12 -5 19 4.1
 7 12 5 22.7 3
 -8 -12 -5 8.8 4.8
 8 -12 5 5.7 2.6
 -8 12 -5 4.4 3.6
 9 -12 5 5.4 3.1
 8 -13 -5 24.2 3.5
 -8 -13 5 18.7 4.6
 -8 13 5 12.3 3.9
 8 13 -5 22.6 3.6
 -7 -13 5 3.1 3.2
 7 -13 -5 5.9 2.4
 -7 13 5 4.8 3.2
 7 13 -5 8.6 2.5
 -6 -13 5 26.9 4.6
 6 -13 -5 25.5 3.1
 -6 13 5 31 4.1
 6 13 -5 25.3 3.2
 -5 -13 5 27.6 4.4
 5 -13 -5 31.4 3.2
 5 13 -5 27.7 3.1
 -5 13 5 27.5 3.6
 4 -13 -5 78.49 4.5
 4 -13 -5 82.29 4.2
 -4 -13 5 79.89 6
 4 13 -5 73.59 4.7
 -4 13 5 83.29 5.4
 4 13 -5 76.69 3.4
 -3 -13 5 114.39 7
 -3 -13 5 119.29 5.4
 3 -13 -5 119.69 5.6
 3 13 -5 109.49 5.8
 -3 13 5 110.59 6.3
 3 13 -5 115.79 4.8
 -2 -13 5 360.06 13.7
 2 -13 -5 355.96 14
 2 -13 -5 363.86 14.3
 -2 -13 5 334.87 15
 2 13 -5 368.26 13.5
 2 13 -5 342.87 14.2
 -2 13 5 348.77 14.6
 1 -13 -5 168.28 6.9
 -1 -13 5 168.08 8.2
 1 -13 -5 162.98 7.8
 1 13 -5 164.08 7.2
 1 13 -5 159.58 6.9
 -1 13 5 167.38 7.7
 0 -13 5 30.4 3.4
 0 -13 -5 29.8 3.4
 0 -13 -5 31.5 2.2
 0 13 5 29.5 2.9
 0 13 -5 31 2.6
 0 13 -5 31.1 2.3
 -1 -13 -5 229.78 8.7
 1 -13 5 222.88 10
 -1 -13 -5 226.38 10.5
 1 13 5 218.78 9.7
 -1 13 -5 227.28 9
 -1 13 -5 213.28 9.5
 1 13 5 220.98 9
 -2 -13 -5 556.04 20.6
 -2 -13 -5 554.34 22.8
 2 -13 5 545.55 21.9
 -2 13 -5 555.24 21.9
 -2 13 -5 550.44 20.9
 2 13 5 563.34 21.7
 2 13 5 553.04 20.9
 -3 -13 -5 68.29 3
 3 -13 5 67.89 4.9
 -3 -13 -5 61.79 5.9
 -3 13 -5 61.89 4.9
 3 13 5 65.49 4.2
 -3 13 -5 65.09 3.2
 -4 -13 -5 0.1 0.9
 4 -13 5 1.3 1.9
 -4 -13 -5 2.6 3.4
 4 13 5 1.8 1.7
 -4 13 -5 2.9 0.9
 -4 13 -5 3.7 2.7
 5 -13 5 20.2 3
 -5 -13 -5 19.3 4.3
 -5 13 -5 18 3.5
 5 13 5 19.8 2.6
 6 -13 5 42.9 4.2
 -6 -13 -5 43.5 5.9
 -6 13 -5 42.5 5
 6 13 5 41.6 3.6
 7 -13 5 4 2.5
 -7 -13 -5 4.9 4.2
 -7 13 -5 -0.2 3.1
 7 13 5 0.9 2
 -8 -13 -5 2.9 4.5
 8 -13 5 0.6 2.4
 -8 13 -5 1.9 3.4
 8 13 5 1.4 2.4
 -8 -14 5 10.6 4.4
 8 -14 -5 7.5 2.7
 -8 14 5 4 3.4
 8 14 -5 11.2 2.8
 -7 -14 5 33.2 4.9
 7 -14 -5 27.1 3.4
 -7 14 5 19.3 3.7
 7 14 -5 21.7 3.3
 -6 -14 5 5.3 3.7
 6 -14 -5 1.5 1.9
 -6 14 5 0.5 2.9
 6 14 -5 2.2 2
 5 -14 -5 93.59 5.3
 -5 -14 5 91.29 7.2
 5 14 -5 86.89 5.3
 -5 14 5 97.49 6.4
 4 -14 -5 152.38 7.3
 4 -14 -5 159.78 7
 -4 -14 5 164.38 9.1
 4 14 -5 159.08 7.6
 -4 14 5 148.19 8.1
 3 -14 -5 84.29 4.4
 -3 -14 5 90.19 6.1
 3 14 -5 73.09 4.7
 -3 14 5 73.69 5.1
 3 14 -5 74.49 3.3
 2 -14 -5 9.4 1.5
 -2 -14 5 10.9 3.2
 2 -14 -5 9.8 2.2
 -2 -14 5 10.6 1.5
 2 14 -5 5.7 1.7
 2 14 -5 7.3 1.1
 -2 14 5 12.3 2.5
 -1 -14 5 227.28 10.9
 1 -14 -5 231.18 10.5
 1 -14 -5 235.88 9.6
 -1 14 5 239.18 10.4
 1 14 -5 252.67 10
 1 14 -5 241.78 9.5
 0 -14 -5 135.39 5.6
 0 -14 5 120.39 6.9
 0 -14 -5 128.89 7.2
 0 14 -5 134.69 5.9
 0 14 -5 135.59 6.1
 0 14 5 124.39 6.5
 1 -14 5 104.79 6
 -1 -14 -5 106.29 4.5
 -1 -14 -5 106.39 6.5
 -1 14 -5 105.39 4.9
 -1 14 -5 98.89 5.4
 1 14 5 104.49 5.6
 1 14 5 104.09 4.8
 2 -14 5 148.29 7.5
 -2 -14 -5 147.29 5.8
 -2 -14 -5 145.79 8.3
 -2 14 -5 142.99 6.2
 2 14 5 144.09 7
 -2 14 -5 142.09 7.4
 -3 -14 -5 79.29 6.4
 -3 -14 -5 79.49 3.3
 3 -14 5 73.29 5
 3 14 5 72.29 4.5
 -3 14 -5 68.19 5.1
 -3 14 -5 74.79 3.6
 -4 -14 -5 24.8 4.4
 4 -14 5 36 3.6
 4 14 5 29.3 3
 -4 14 -5 31.8 2.4
 -4 14 -5 33.8 4.1
 5 -14 5 35.5 3.7
 -5 -14 -5 30.7 5
 5 14 5 29.5 3.1
 -5 14 -5 24.7 3.9
 6 -14 5 45.6 4.7
 -6 -14 -5 51.29 6.4
 -6 14 -5 50.69 5.4
 6 14 5 54.99 4.3
 7 -14 5 25.6 3.6
 -7 -14 -5 25.5 6
 7 14 5 27.6 3.4
 -7 14 -5 22.9 4.4
 -8 -14 -5 1.3 4.4
 8 -14 5 -1 2.7
 8 14 5 4.5 2.4
 -8 14 -5 1.7 4
 -8 -15 5 7 4.3
 8 -15 -5 -0.1 2.7
 8 15 -5 0.4 2.4
 -7 -15 5 1.2 3.5
 7 -15 -5 5.2 2.3
 7 15 -5 -1.3 2.1
 -7 15 5 0.9 2.7
 -6 -15 5 17.1 4.3
 6 -15 -5 15 2.6
 6 15 -5 9.4 2.5
 -6 15 5 11.2 3.3
 5 -15 -5 63.39 4.3
 -5 -15 5 69.99 6.6
 5 15 -5 61.29 4.5
 -5 15 5 62.99 5.4
 4 -15 -5 128.39 6.3
 -4 -15 5 127.09 7.9
 4 -15 -5 115.29 6
 4 15 -5 136.59 6.7
 -4 15 5 137.89 7.3
 3 -15 -5 53.29 3.5
 -3 -15 5 57.89 5.7
 -3 15 5 48.9 4.3
 3 15 -5 53.39 3.8
 -2 -15 5 0.2 2.6
 2 -15 -5 4.4 1.5
 2 -15 -5 4.4 2
 2 15 -5 7.1 1
 2 15 -5 7.7 1.8
 -2 15 5 4.1 2.2
 1 -15 -5 298.17 11.5
 1 -15 -5 286.67 12.4
 -1 -15 5 282.77 12.8
 -1 15 5 291.37 12.3
 1 15 -5 289.37 11.9
 1 15 -5 277.57 11.3
 0 -15 -5 660.53 26.1
 0 -15 5 638.24 26
 0 -15 -5 667.63 24.7
 0 15 -5 649.64 25.1
 0 15 5 662.33 25.7
 0 15 -5 677.23 25.1
 -1 -15 -5 116.29 7.2
 -1 -15 -5 107.09 4.6
 1 -15 5 106.09 6.3
 -1 15 -5 113.79 5.2
 1 15 5 108.39 5.9
 -1 15 -5 108.49 5.7
 -2 -15 -5 4.1 0.8
 -2 -15 -5 2.4 3
 2 -15 5 2 2.2
 -2 15 -5 8.1 1.4
 2 15 5 8.7 2
 -2 15 -5 10 2.5
 -3 -15 -5 105.89 7.3
 3 -15 5 107.49 6.1
 -3 15 -5 97.59 6
 -3 15 -5 106.19 4.7
 3 15 5 96.79 5.5
 -4 -15 -5 177.18 10.1
 4 -15 5 157.28 8
 -4 15 -5 149.88 8.2
 4 15 5 141.89 7.4
 -5 -15 -5 18.7 4.5
 5 -15 5 23 3.3
 -5 15 -5 20.1 3.6
 5 15 5 24.4 3
 6 -15 5 0 2.1
 -6 -15 -5 -0.7 3.7
 -6 15 -5 3.2 2.9
 6 15 5 2.4 1.9
 7 -15 5 3.5 2.8
 -7 -15 -5 3.4 4.5
 -7 15 -5 6.6 3.4
 7 15 5 6 2.5
 8 -15 5 1.7 2.6
 8 15 5 -0.4 2.2
 -8 -16 5 -1.8 4
 -7 -16 5 5.7 3.8
 7 -16 -5 8 2.5
 -7 16 5 4.4 2.9
 7 16 -5 7 2.6
 -6 -16 5 19.4 4.5
 6 -16 -5 20.7 2.9
 -6 16 5 18 3.6
 6 16 -5 23.6 3.3
 -5 -16 5 24.3 4.2
 5 -16 -5 26.9 3
 -5 16 5 20.9 3.6
 5 16 -5 23.7 3.2
 -4 -16 5 4.4 3.1
 4 -16 -5 7.9 1.9
 4 -16 -5 0.7 1.6
 -4 16 5 7.3 2.5
 4 16 -5 8.5 2.1
 3 -16 -5 121.79 6.1
 -3 -16 5 124.59 7.6
 -3 16 5 134.29 6.9
 3 16 -5 124.69 6.4
 -2 -16 5 27.7 3.8
 2 -16 -5 28.4 2.6
 2 -16 -5 29.2 3.1
 -2 16 5 25.2 3.1
 2 16 -5 30.6 2.9
 2 16 -5 29.4 1.8
 1 -16 -5 57.69 4.6
 -1 -16 5 50.49 4.9
 1 -16 -5 60.79 3.3
 1 16 -5 48.4 3
 -1 16 5 51.59 4.1
 1 16 -5 53.49 3.7
 0 -16 5 2.1 2.4
 0 -16 -5 -0.3 1
 0 -16 -5 1.7 2.7
 0 16 -5 1 1.4
 0 16 5 1.8 1.8
 0 16 -5 0.7 1.4
 -1 -16 -5 27.8 4.2
 1 -16 5 31.3 3.6
 -1 -16 -5 37.5 2.1
 -1 16 -5 32.3 3.1
 1 16 5 35 3.4
 -1 16 -5 33.9 2.7
 -2 -16 -5 0.7 0.7
 2 -16 5 2.4 2.2
 -2 -16 -5 2.2 2.8
 2 16 5 0.8 1.7
 -2 16 -5 1.7 2.1
 -2 16 -5 -0.6 1.1
 -3 -16 -5 122.29 8
 3 -16 5 120.39 6.8
 -3 16 -5 130.19 5.5
 -3 16 -5 120.29 6.8
 3 16 5 114.69 6.3
 -4 -16 -5 17.4 4.1
 4 -16 5 12.5 2.8
 -4 16 -5 23.4 3.4
 4 16 5 19.8 2.8
 -5 -16 -5 11.2 4.2
 5 -16 5 10.3 2.7
 5 16 5 11.3 2.4
 -5 16 -5 13.2 3.6
 6 -16 5 5.9 2.9
 -6 -16 -5 6.4 4.2
 6 16 5 6.4 2.3
 -6 16 -5 7 3.2
 -7 -16 -5 7.5 4.7
 7 -16 5 5.6 3
 7 16 5 8.2 2.5
 -7 16 -5 14.1 4
 8 -16 5 3.5 3
 8 16 5 8.9 2.8
 -8 -17 5 5.3 4.2
 -7 -17 5 11.1 4.1
 7 -17 -5 10.9 2.9
 -7 17 5 4.1 3.3
 7 17 -5 16.2 3.4
 -6 -17 5 10.1 4.2
 6 -17 -5 9.1 2.4
 6 17 -5 6.6 2.4
 -6 17 5 7.9 3.2
 -5 -17 5 14.6 3.9
 5 -17 -5 12.6 2.4
 -5 17 5 9.8 3.1
 5 17 -5 16.3 2.8
 4 -17 -5 1.3 1.6
 4 -17 -5 9.6 2
 -4 -17 5 12.6 3.8
 -4 17 5 9.2 2.7
 4 17 -5 6.5 2.1
 3 -17 -5 1 1.5
 3 -17 -5 -0.2 1.4
 -3 -17 5 1.3 2.7
 -3 17 5 1.3 2.4
 3 17 -5 1.6 1.7
 -2 -17 5 265.37 12.4
 2 -17 -5 267.57 10.9
 2 -17 -5 283.37 11.7
 2 17 -5 262.27 11.4
 -2 17 5 259.87 11.7
 -1 -17 5 98.79 6.3
 1 -17 -5 101.69 4.6
 1 -17 -5 105.19 6.1
 1 17 -5 84.69 4.4
 1 17 -5 98.49 5.1
 -1 17 5 97.99 5.6
 0 -17 -5 6.5 2.8
 0 -17 -5 2.3 1
 0 -17 5 0.7 2.6
 0 17 -5 4.8 1.6
 0 17 5 6.3 2.1
 0 17 -5 2 1.3
 1 -17 5 112.09 6.6
 -1 -17 -5 115.49 7.1
 -1 -17 -5 114.29 4.8
 -1 17 -5 112.99 5.8
 1 17 5 115.69 6.2
 -1 17 -5 117.39 5.5
 -2 -17 -5 233.58 12
 2 -17 5 250.47 11.3
 -2 17 -5 250.67 10
 2 17 5 248.88 10.8
 -2 17 -5 236.28 10.7
 3 -17 5 19.4 3.3
 -3 -17 -5 22.3 4.2
 -3 17 -5 24 3.4
 -3 17 -5 21.8 2.1
 3 17 5 19.7 2.8
 -4 -17 -5 0 3.2
 4 -17 5 1.1 2.2
 4 17 5 3.4 1.9
 -4 17 -5 8 2.7
 -5 -17 -5 7.9 4
 5 -17 5 5.6 2.5
 5 17 5 6.8 2.4
 -5 17 -5 12 3.2
 -6 -17 -5 7.1 4.4
 6 -17 5 7.6 3
 6 17 5 11.1 2.8
 -6 17 -5 9.3 3.4
 7 -17 5 0.4 2.8
 -7 -17 -5 -1.5 4.9
 -7 17 -5 4.2 3.3
 7 17 5 0.2 2
 8 -17 5 4.6 3.2
 8 17 5 5 2.8
 -8 -18 5 5.7 4.7
 -7 -18 5 7 4.1
 7 -18 -5 7.4 2.6
 -7 18 5 2.1 3.1
 7 18 -5 6.7 2.6
 6 -18 -5 4.5 2.4
 -6 -18 5 4.7 4.1
 -6 18 5 0.7 2.8
 6 18 -5 1.7 2.3
 -5 -18 5 8.6 3.6
 5 -18 -5 8.3 2.4
 5 18 -5 10.9 2.6
 -5 18 5 12.9 3.1
 4 -18 -5 5.4 2
 -4 -18 5 3.1 3.3
 -4 18 5 3.2 2.6
 4 18 -5 3.9 2
 3 -18 -5 35.9 3.2
 -3 -18 5 37 4.5
 3 -18 -5 37.9 3.2
 -3 18 5 27.1 3.4
 3 18 -5 30.1 3.2
 2 -18 -5 6.1 1.6
 -2 -18 5 8.8 3.3
 2 -18 -5 7.8 2.3
 -2 18 5 9 2.4
 2 18 -5 8.8 2
 1 -18 -5 87.69 5.7
 1 -18 -5 84.59 4.2
 -1 -18 5 79.39 6.3
 -1 18 5 87.79 5.6
 1 18 -5 92.69 4.9
 0 -18 5 34.9 4
 0 -18 -5 32.7 4.1
 0 -18 -5 37.9 2.3
 0 18 5 36.8 3.5
 0 18 -5 39.6 3
 0 18 -5 36.2 2.9
 -1 -18 -5 40.5 4.6
 1 -18 5 34.9 3.9
 -1 18 -5 42.7 3.4
 1 18 5 40.8 3.6
 -1 18 -5 39.7 3
 2 -18 5 24.2 3.6
 -2 -18 -5 26.8 4.4
 -2 18 -5 25.8 2.9
 2 18 5 23.7 2.9
 -2 18 -5 27 2.4
 -3 -18 -5 0.2 3.1
 3 -18 5 -3.1 2.3
 -3 18 -5 1.5 1.2
 -3 18 -5 -1 2.2
 3 18 5 0.1 1.8
 -4 -18 -5 34.9 5.5
 4 -18 5 36.6 4.2
 -4 18 -5 31.2 4.2
 4 18 5 32.3 3.5
 5 -18 5 3.5 2.4
 -5 -18 -5 2 4.3
 -5 18 -5 5.7 3.2
 5 18 5 3.7 2.3
 6 -18 5 -0.3 2.8
 -6 -18 -5 7.3 4.9
 6 18 5 2.3 2.2
 -6 18 -5 2 3
 -7 -18 -5 8.7 5.4
 7 -18 5 8.2 3.3
 7 18 5 4.8 2.5
 -7 18 -5 6.6 4
 -7 -19 5 0.8 3.8
 7 -19 -5 2 2.5
 7 19 -5 -2 2.5
 -7 19 5 -3 2.9
 -6 -19 5 9.2 4.3
 6 -19 -5 1.1 2.2
 -6 19 5 3.4 3.1
 6 19 -5 2 2.3
 -5 -19 5 7.8 3.7
 5 -19 -5 8.9 2.4
 -5 19 5 2.4 2.8
 5 19 -5 6.6 2.5
 -4 -19 5 42.4 5.3
 4 -19 -5 49.4 3.9
 -4 19 5 49.5 4.6
 4 19 -5 45.6 4.1
 3 -19 -5 26.2 2.9
 -3 -19 5 26 4.3
 3 -19 -5 20.4 2.5
 3 19 -5 21.8 2.9
 -3 19 5 17.1 3.2
 2 -19 -5 9 1.7
 2 -19 -5 10.7 2.6
 -2 -19 5 11.9 3.3
 -2 19 5 14.2 2.7
 2 19 -5 12.4 2.4
 1 -19 -5 42.9 4.1
 -1 -19 5 38 4.4
 1 -19 -5 40.7 2.8
 1 19 -5 36.7 3.2
 -1 19 5 42.2 3.8
 0 -19 5 337.67 15.5
 0 -19 -5 362.56 13.7
 0 -19 -5 361.06 15.6
 0 19 -5 359.46 14.1
 0 19 -5 356.66 14.4
 0 19 5 343.37 14.9
 1 -19 5 28.6 3.7
 -1 -19 -5 27.5 4
 1 19 5 28.9 3.2
 -1 19 -5 28.4 2.7
 -1 19 -5 29.8 3
 -2 -19 -5 5.9 3.3
 2 -19 5 5.6 2.6
 -2 19 -5 5.7 1.5
 2 19 5 6.1 2.3
 -2 19 -5 7.5 2.3
 -3 -19 -5 32.8 5.4
 3 -19 5 39.5 4.4
 -3 19 -5 40.5 4.1
 3 19 5 39.1 3.8
 -3 19 -5 38.6 2.9
 4 -19 5 26.6 3.8
 -4 -19 -5 26.2 5
 4 19 5 21.6 3
 -4 19 -5 22.3 3.7
 5 -19 5 1 2.7
 -5 -19 -5 4.5 4.2
 5 19 5 0.8 2
 -5 19 -5 3.8 3.1
 -6 -19 -5 4.8 4.4
 6 -19 5 1 2.8
 -6 19 -5 4.3 3.5
 6 19 5 4.5 2.6
 7 -19 5 4.1 3.1
 7 19 5 4.4 2.7
 7 -20 -5 6.1 3
 -7 -20 5 3.5 4.1
 -6 -20 5 5.4 4.2
 6 -20 -5 7.5 2.6
 -6 20 5 2.4 2.7
 6 20 -5 3.1 2.5
 -5 -20 5 9.4 4.3
 5 -20 -5 10.1 2.4
 -5 20 5 6.3 3.1
 5 20 -5 6.2 2.6
 -4 -20 5 1.5 3.3
 4 -20 -5 1.5 1.8
 4 20 -5 3 2.1
 -4 20 5 -5.6 2.3
 -3 -20 5 87.69 6.9
 3 -20 -5 81.89 5
 3 -20 -5 87.79 5.5
 -3 20 5 104.99 6.1
 3 20 -5 95.19 5.6
 2 -20 -5 9.6 2.6
 -2 -20 5 4.4 3.1
 2 -20 -5 6.4 1.6
 2 20 -5 8.9 2.1
 -2 20 5 6.6 2.5
 1 -20 -5 26.8 2.3
 -1 -20 5 24.7 3.9
 1 -20 -5 23.1 3.3
 -1 20 5 18.6 2.9
 1 20 -5 22.5 2.7
 0 -20 -5 10 3
 0 -20 5 9.3 2.9
 0 20 5 7.9 2.4
 0 20 -5 8.9 2
 1 -20 5 3.5 2.6
 -1 -20 -5 4.6 3.4
 -1 20 -5 7.2 2
 -1 20 -5 9.9 1.9
 1 20 5 12.3 2.5
 -2 -20 -5 3.9 3.3
 2 -20 5 2.8 2.5
 -2 20 -5 2.7 1.5
 2 20 5 3 2.2
 -2 20 -5 4.2 2.2
 -3 -20 -5 19.3 4.3
 3 -20 5 16.6 3.3
 3 20 5 20.6 3.1
 -3 20 -5 18.3 3.3
 4 -20 5 14.5 3.2
 -4 -20 -5 9.7 4.1
 -4 20 -5 14.2 3.3
 4 20 5 8.3 2.5
 5 -20 5 9.7 3.3
 -5 -20 -5 13.8 5.2
 -5 20 -5 6.7 3.3
 5 20 5 3.9 2.3
 -6 -20 -5 -0.6 4.2
 6 -20 5 -1.4 2.8
 -6 20 -5 0.5 2.8
 6 20 5 2 2.6
 7 -20 5 -3.7 2.7
 6 -21 -5 14.2 3
 -6 -21 5 13.3 4.5
 -6 21 5 13.5 3.4
 6 21 -5 6.3 2.7
 -5 -21 5 6.2 3.8
 5 -21 -5 -1.8 2
 5 21 -5 0.8 2.5
 -5 21 5 -1.6 2.7
 -4 -21 5 6.1 3.6
 4 -21 -5 5.8 2
 -4 21 5 10.9 3.1
 4 21 -5 11.1 2.7
 3 -21 -5 11.9 2.5
 3 -21 -5 12 2.1
 -3 -21 5 12.2 3.7
 -3 21 5 8.1 2.6
 3 21 -5 12.4 2.7
 2 -21 -5 143.99 7.9
 2 -21 -5 156.38 6.8
 -2 -21 5 140.89 8.7
 -2 21 5 142.79 7.7
 2 21 -5 138.19 7.3
 -1 -21 5 13.4 3.3
 1 -21 -5 12 3.1
 1 21 -5 16.1 2.6
 -1 21 5 12.7 2.6
 0 -21 5 4.7 2.7
 0 -21 -5 4.7 3
 0 21 5 -0.5 1.9
 0 21 -5 -1.3 1.4
 1 -21 5 30.3 4
 -1 -21 -5 27.1 4.5
 1 21 5 28.5 3.5
 -1 21 -5 30 2.9
 -2 -21 -5 160.68 9.8
 2 -21 5 163.98 9
 -2 21 -5 162.18 7.5
 2 21 5 173.88 8.6
 -2 21 -5 169.38 8.2
 -3 -21 -5 14 4.6
 3 -21 5 20.2 3.7
 3 21 5 19.4 3
 -3 21 -5 18.6 3.2
 4 -21 5 14.3 3.5
 -4 -21 -5 11 4.3
 4 21 5 11.9 2.7
 -4 21 -5 7.9 2.8
 5 -21 5 2 3.1
 -5 -21 -5 -2.5 3.9
 -5 21 -5 5.2 3.3
 5 21 5 -1.9 2.3
 6 -21 5 15.7 3.5
 -6 -21 -5 12.4 5.7
 6 21 5 17.7 3.5
 -6 21 -5 20.4 4.1
 -6 -22 5 10.5 4.5
 -6 22 5 -0.4 2.9
 -5 -22 5 16 4.5
 5 -22 -5 11.3 2.5
 5 22 -5 13.7 3.1
 -5 22 5 16.9 3.6
 -4 -22 5 -0.3 3.8
 4 -22 -5 5.7 2.1
 4 22 -5 5.5 2.6
 -4 22 5 4.6 2.5
 -3 -22 5 35.7 5.1
 3 -22 -5 36.1 3.3
 3 -22 -5 38.6 4.5
 3 22 -5 35.8 3.9
 -3 22 5 26.8 3.6
 2 -22 -5 5.4 1.6
 -2 -22 5 3.6 3.2
 2 -22 -5 2.8 2.5
 -2 22 5 6.3 2.4
 2 22 -5 5 2.3
 -1 -22 5 43.9 5
 1 -22 -5 47.6 4.8
 -1 22 5 54.39 4.7
 1 22 -5 52.19 4
 0 -22 5 -2.2 2.5
 0 -22 -5 -0.6 2.6
 0 22 -5 -1.9 1.4
 0 22 5 1.2 2
 1 -22 5 36.2 4.6
 -1 -22 -5 41.2 4.9
 1 22 5 35.5 3.8
 -1 22 -5 38.2 3.3
 2 -22 5 7.1 2.9
 -2 -22 -5 5.8 3.5
 2 22 5 5.3 2.5
 -2 22 -5 5.2 1.7
 -2 22 -5 7 2.3
 3 -22 5 13.4 3.2
 -3 -22 -5 14.8 4.5
 -3 22 -5 17.5 3.1
 3 22 5 16.2 3.1
 4 -22 5 4.8 2.9
 -4 -22 -5 9.2 4.8
 -4 22 -5 6.7 3.1
 4 22 5 5.3 2.4
 -5 -22 -5 21 5.3
 5 -22 5 12 3.7
 5 22 5 14.2 3.1
 -5 22 -5 18.5 3.9
 6 -22 5 3 2.8
 -6 22 -5 7.7 3.3
 -6 23 5 6.3 3.3
 -6 23 5 13 3.8
 -5 -23 5 1.3 4.2
 5 -23 -5 1.9 2.2
 -5 23 5 -3.8 2.5
 5 23 -5 1.8 2.4
 4 -23 -5 52.69 4.2
 -4 -23 5 52.79 6.1
 4 23 -5 53.29 5
 -4 23 5 48.7 4.9
 3 -23 -5 -1.2 1.6
 -3 -23 5 0 3.2
 -3 23 5 -0.3 2.5
 3 23 -5 -0.4 2.2
 2 -23 -5 1.4 2.5
 -2 -23 5 1.9 3.2
 2 23 -5 0.9 1.9
 -2 23 5 1.3 2.2
 1 -23 -5 37 4.2
 -1 -23 5 26.3 4.3
 -1 23 5 30.1 3.7
 1 23 -5 38.4 3.7
 0 -23 5 116.99 7.5
 0 -23 -5 98.29 7.4
 0 23 -5 113.89 6.1
 0 23 5 108.19 6.7
 -1 -23 -5 12.9 3.7
 1 -23 5 15.2 3.5
 -1 23 -5 22.3 2.7
 1 23 5 16.3 2.9
 -2 -23 -5 0.1 3.4
 2 -23 5 4.3 3.1
 2 23 5 2.2 2.1
 -2 23 -5 4.9 1.8
 3 -23 5 5.9 3
 -3 -23 -5 2.7 3.9
 3 23 5 6.3 2.4
 -3 23 -5 7.1 2.7
 -4 -23 -5 37.8 6.6
 4 -23 5 49.99 5.4
 -4 23 -5 48.9 5
 4 23 5 48.2 4.6
 -5 -23 -5 7.8 4.7
 5 -23 5 0.6 2.7
 5 23 5 1 2.3
 -5 23 -5 4 2.8
 -5 -24 5 13.5 7.6
 -5 24 5 20.3 3.6
 -4 -24 5 1 4.1
 4 24 -5 1.1 2.6
 -4 24 5 4.9 2.6
 -3 -24 5 15.5 4.3
 -3 24 5 25.4 3.5
 3 24 -5 25 3.4
 2 -24 -5 7.8 3
 -2 -24 5 8.9 3.7
 -2 24 5 15.4 3.1
 2 24 -5 10.6 2.7
 -1 -24 5 14.3 3.7
 1 -24 -5 12.6 3.4
 1 24 -5 5.6 2.3
 -1 24 5 3.8 2.6
 0 -24 -5 -3.7 3
 0 -24 5 1 3.3
 0 24 -5 -0.2 1.6
 0 24 5 -1 2.2
 -1 -24 -5 7.9 3.9
 1 -24 5 10 3.3
 1 24 5 14.6 2.9
 -1 24 -5 16.3 2.4
 -2 -24 -5 5.1 3.8
 2 -24 5 -1.4 2.6
 2 24 5 1.2 2.1
 3 -24 5 24.8 4.3
 -3 -24 -5 19.9 4.9
 3 24 5 27.9 3.7
 -4 -24 -5 2.2 4.3
 4 -24 5 -0.1 2.7
 4 24 5 1.5 2.3
 -4 24 -5 1.2 2.7
 5 -24 5 5.2 3.3
 -5 24 -5 5.6 3.2
 -5 25 5 1.8 3
 -4 -25 5 -4.5 3.4
 -4 25 5 -2.3 2.6
 4 25 -5 2.9 2.5
 -3 -25 5 -4.4 3.6
 3 25 -5 -1.8 2.1
 -3 25 5 -3.7 2.1
 2 -25 -5 45.4 4.8
 -2 -25 5 43.6 5.4
 2 25 -5 36.8 3.9
 -2 25 5 38.7 4.4
 -1 -25 5 8.2 3.9
 1 -25 -5 15.9 3.8
 -1 25 5 16.5 3.1
 1 25 -5 16.6 2.9
 0 -25 -5 -3.2 3
 0 -25 5 3.9 3.1
 0 25 -5 3.3 1.9
 0 25 5 1.4 2.5
 -1 -25 -5 14.1 4.1
 1 -25 5 17.1 3.8
 -1 25 -5 19 2.7
 1 25 5 17.8 3.1
 -2 -25 -5 27.6 5
 2 -25 5 29.9 4.7
 2 25 5 32.3 3.9
 3 -25 5 1.6 3.2
 -3 -25 -5 -5.2 3.6
 3 25 5 -0.4 2.4
 4 -25 5 4.3 3.3
 -4 -25 -5 3.9 4.8
 -4 26 5 27.3 3.9
 -3 -26 5 7.6 3.9
 3 26 -5 6.6 2.5
 -3 26 5 3.4 2.6
 -2 -26 5 -0.3 3.8
 2 26 -5 1.1 2.1
 -2 26 5 2.7 2.5
 1 -26 -5 20.7 4
 -1 -26 5 21.1 4.5
 1 26 -5 29.4 3.6
 -1 26 5 22.2 3.4
 0 -26 -5 9.5 3.9
 0 -26 5 16.6 3.9
 0 26 -5 13.8 2.8
 0 26 5 19.6 3.5
 -1 -26 -5 15.8 4.4
 1 -26 5 15.9 4.1
 1 26 5 7 3
 -1 26 -5 15.4 2.7
 -2 -26 -5 6.9 3.9
 2 -26 5 12.2 3.9
 2 26 5 9.6 2.8
 3 -26 5 1.6 3
 -3 -26 -5 3.6 4.1
 3 26 5 4 2.8
 -3 27 5 16.5 3.4
 -2 -27 5 2.7 6.1
 -2 27 5 4.1 2.5
 2 27 -5 5.9 2.4
 1 -27 -5 5.6 3.4
 -1 -27 5 7 3.6
 -1 27 5 7.9 2.9
 1 27 -5 8.3 2.7
 0 -27 -5 31.5 4.8
 0 -27 5 41.7 5.3
 0 27 5 48.5 4.8
 0 27 -5 44.5 4
 -1 -27 -5 -5.3 3.5
 1 -27 5 0 3.4
 1 27 5 3.1 2.5
 2 -27 5 -3.3 2.7
 -2 -27 -5 1.2 4.2
 2 28 -5 13.5 3
 1 -28 -5 3.9 3.6
 1 28 -5 13.8 2.8
 0 -28 -5 4.5 3.4
 0 28 -5 1.2 2.2
 -1 -28 -5 16.9 4.7
 1 29 -5 7.9 3.1
 0 -29 -5 8.6 4.1
 0 29 -5 20.2 3.2
 -10 0 6 1.1 3.7
 10 0 -6 -2.6 2.5
 9 0 -6 -0.5 1.8
 -9 0 6 -3.4 3.4
 -8 0 6 44.3 5.5
 8 0 -6 48.2 4.2
 7 0 -6 -1.5 1.5
 -7 0 6 4.7 3.8
 -6 0 6 63.89 4.3
 -6 0 6 68.69 5.8
 6 0 -6 62.39 4
 -5 0 6 50.29 4.9
 5 0 -6 48.4 3.6
 -5 0 6 55.09 3.7
 -5 0 6 60.09 3.1
 4 0 -6 322.47 12.8
 -4 0 6 324.17 12.6
 -4 0 6 318.37 12.2
 -4 0 6 321.97 14
 -3 0 6 0.8 0.5
 -3 0 6 0.5 2
 -3 0 6 0.4 0.8
 3 0 -6 1 1
 2 0 -6 1874.91 67.69
 2 0 -6 1809.12 67.99
 -2 0 6 1829.42 68.59
 -2 0 6 1876.11 67.49
 1 0 -6 1.7 1
 -1 0 6 0 0.7
 1 0 -6 0.4 0.8
 -1 0 6 -0.8 1.6
 0 0 6 1811.12 67.09
 0 0 6 1839.52 66.79
 0 0 -6 1839.72 66.79
 0 0 -6 1766.32 66.99
 0 0 -6 1851.91 67.09
 1 0 6 116.59 5.1
 1 0 6 120.39 5
 -1 0 -6 115.69 5.3
 -1 0 -6 123.99 5.1
 -2 0 -6 1728.33 64.79
 2 0 6 1740.63 64.09
 -2 0 -6 1783.02 64.19
 2 0 6 1758.22 64.69
 3 0 6 170.78 6.5
 3 0 6 165.68 7.4
 -3 0 -6 168.08 6.6
 -3 0 -6 174.28 7.6
 4 0 6 237.08 9.1
 -4 0 -6 243.08 9.3
 4 0 6 244.08 10.3
 -4 0 -6 236.38 10.6
 5 0 6 4.4 2.1
 5 0 6 3.5 0.9
 -5 0 -6 4.8 2.4
 -6 0 -6 193.78 8.3
 6 0 6 190.28 9.1
 -6 0 -6 185.18 9.4
 -7 0 -6 7.3 3.1
 7 0 6 5.3 2.3
 8 0 6 0.4 2.5
 -8 0 -6 4.8 3
 9 0 6 1.9 2.3
 -9 0 -6 1.2 3
 -10 -1 6 0.1 4.3
 10 1 -6 -2.1 1.9
 -10 1 6 12.8 4.8
 -9 -1 6 5.4 4
 9 -1 -6 1.5 2.2
 -9 1 6 6.9 3.9
 9 1 -6 1.8 2.2
 8 -1 -6 3.4 1.9
 -8 -1 6 3.3 3.9
 -8 1 6 6.3 3.6
 8 1 -6 3.6 2.1
 -7 -1 6 90.79 7
 7 -1 -6 86.39 5.1
 7 1 -6 80.09 4.9
 -7 1 6 74.79 6.7
 -6 -1 6 51.69 4
 -6 -1 6 39.1 4.7
 6 -1 -6 47.5 3.5
 -6 1 6 43.2 5
 -6 1 6 41.9 3.5
 6 1 -6 42 3.3
 -5 -1 6 128.39 6.3
 5 -1 -6 129.49 6.3
 -5 -1 6 122.39 7.8
 -5 1 6 133.29 6.1
 -5 1 6 131.39 7.8
 5 1 -6 141.19 6.2
 -5 1 6 136.69 5.5
 -4 -1 6 22.9 1.6
 4 -1 -6 24 2.2
 -4 -1 6 17.8 3.4
 -4 -1 6 24 2.2
 -4 1 6 17.5 3.2
 -4 1 6 23.2 1.5
 -4 1 6 23.5 2
 4 1 -6 21.2 2.2
 -3 -1 6 521.35 20.4
 -3 -1 6 529.35 19
 -3 -1 6 528.35 19.2
 3 -1 -6 509.35 19.5
 -3 1 6 493.05 20.3
 -3 1 6 497.85 18.8
 3 1 -6 509.55 19.5
 -3 1 6 501.15 18.8
 -2 -1 6 51.69 4.1
 2 -1 -6 53.79 2.3
 -2 -1 6 54.99 2.5
 2 -1 -6 55.39 2.9
 -2 1 6 49.1 4
 2 1 -6 50.89 2.9
 2 1 -6 52.09 2.9
 -2 1 6 52.49 2.1
 1 -1 -6 1132.49 41.8
 1 -1 -6 1145.09 41.4
 -1 -1 6 1105.19 41.5
 -1 -1 6 1106.49 42.2
 -1 1 6 1133.29 41.4
 -1 1 6 1126.49 42.2
 1 1 -6 1166.28 41.7
 1 1 -6 1120.59 41.8
 0 -1 -6 70.09 3.5
 0 -1 -6 72.09 3.8
 0 -1 6 71.29 3.3
 0 -1 6 69.39 3.6
 0 -1 -6 73.49 3.3
 0 1 -6 78.49 3.4
 0 1 6 68.89 3.2
 0 1 -6 65.09 3.5
 0 1 6 69.79 3.8
 0 1 -6 72.99 3.8
 -1 -1 -6 256.67 10.1
 1 -1 6 257.87 10.1
 -1 -1 -6 251.47 10.2
 1 -1 6 267.47 9.8
 -1 1 -6 249.18 10.2
 1 1 6 253.07 9.9
 1 1 6 250.97 10
 -1 1 -6 255.67 9.9
 2 -1 6 254.97 9.3
 -2 -1 -6 248.38 10.1
 2 -1 6 242.98 10
 -2 -1 -6 247.68 9.6
 2 1 6 246.08 10
 -2 1 -6 244.08 10.2
 2 1 6 249.48 9.5
 -2 1 -6 250.37 9.4
 -3 -1 -6 350.76 13.5
 3 -1 6 347.67 14.2
 -3 -1 -6 352.46 14.2
 3 -1 6 345.77 13.2
 -3 1 -6 357.56 13.3
 3 1 6 360.96 13.4
 3 1 6 370.36 14.2
 -3 1 -6 370.26 14.4
 4 -1 6 21.2 2.5
 4 -1 6 20.6 1.2
 -4 -1 -6 17.5 2.6
 -4 -1 -6 20.4 1.7
 4 1 6 21.5 2.5
 -4 1 -6 22.7 3.1
 -4 1 -6 20.7 1.4
 4 1 6 20.7 1.6
 5 -1 6 88.19 5.1
 -5 -1 -6 90.79 5.4
 -5 1 -6 83.39 4.2
 5 1 6 85.59 5.1
 5 1 6 82.69 3.8
 -5 1 -6 89.59 5.6
 6 -1 6 17.8 2.7
 -6 -1 -6 19.4 3
 6 1 6 16.8 2.7
 6 1 6 19.6 1.8
 -6 1 -6 17.6 3
 -7 -1 -6 46 4.5
 7 -1 6 51.39 4.3
 -7 1 -6 44.5 4.9
 7 1 6 47.2 4.2
 -8 -1 -6 0 2.5
 8 -1 6 -0.1 2.1
 -8 1 -6 -1.7 2.6
 8 1 6 -1.6 2.1
 -9 -1 -6 6.2 3.1
 9 -1 6 5.1 2.8
 9 1 6 7.6 2.7
 -9 1 -6 5.4 3.3
 -10 -2 6 16.8 5.4
 -10 2 6 14 5
 9 -2 -6 0.8 2.3
 -9 -2 6 4.1 4.4
 -9 2 6 6.5 3.7
 9 2 -6 -1.1 2
 -8 -2 6 2.1 3.5
 8 -2 -6 3.6 2
 8 2 -6 4.5 2.1
 -8 2 6 3.4 3.9
 7 -2 -6 5.8 2.2
 -7 -2 6 5.3 3.8
 -7 -2 6 5.6 2.4
 7 2 -6 3.5 1.7
 -7 2 6 6 3.4
 -6 -2 6 17.3 3.8
 6 -2 -6 18.7 2.6
 -6 -2 6 24.2 2.8
 -6 2 6 22.1 3.8
 -6 2 6 19.8 2.4
 6 2 -6 21.9 2.4
 5 -2 -6 82.69 4.6
 -5 -2 6 86.19 6.4
 -5 -2 6 85.19 4.9
 5 2 -6 82.69 4.4
 -5 2 6 81.49 4.3
 -5 2 6 77.19 6.1
 -5 2 6 87.49 3.8
 -4 -2 6 223.88 10.5
 -4 -2 6 222.48 8.7
 4 -2 -6 216.98 9.2
 -4 -2 6 218.38 9.2
 4 2 -6 219.08 9.1
 -4 2 6 221.98 8.3
 -4 2 6 226.28 8.6
 -4 2 6 208.68 10.3
 -3 -2 6 4.9 2.3
 3 -2 -6 7.1 1.4
 -3 -2 6 7 1.4
 3 2 -6 8 1.4
 3 2 -6 7.4 1.4
 -3 2 6 7 2.2
 -2 -2 6 68.79 4.5
 -2 -2 6 74.49 3.2
 2 -2 -6 69.39 3.4
 2 2 -6 60.39 3.5
 -2 2 6 54.29 4.3
 2 2 -6 59.09 3.2
 -1 -2 6 37.4 3.2
 1 -2 -6 41 1.9
 1 -2 -6 38.3 2.4
 -1 -2 6 40.7 2.2
 1 2 -6 36 2.5
 1 2 -6 41.6 2.6
 -1 2 6 38.9 3.2
 -1 2 6 37.8 1.8
 0 -2 6 1205.38 43.8
 0 -2 6 1178.48 43.6
 0 -2 -6 1122.29 43.6
 0 -2 6 1193.48 43.4
 0 -2 -6 1212.38 43.5
 0 -2 -6 1215.18 43.9
 0 2 6 1143.29 43.4
 0 2 -6 1211.78 43.7
 0 2 -6 1164.28 43.7
 0 2 6 1163.08 43.8
 1 -2 6 125.19 5
 1 -2 6 112.19 5.2
 -1 -2 -6 120.19 5.3
 1 -2 6 122.29 4.7
 -1 -2 -6 120.29 5.3
 -1 2 -6 124.59 5.5
 1 2 6 121.19 5.2
 1 2 6 114.19 5.1
 2 -2 6 57.09 2.2
 -2 -2 -6 56.49 3
 2 -2 6 58.59 3.5
 2 -2 6 57.09 2.2
 -2 -2 -6 53.79 3.4
 2 2 6 59.69 3.4
 -2 2 -6 57.79 3.6
 2 2 6 60.89 2.8
 -3 -2 -6 16.3 1.5
 3 -2 6 14.8 1.9
 -3 -2 -6 15 2
 -3 2 -6 13.5 2.2
 3 2 6 13.9 1.3
 3 2 6 14.8 2
 -4 -2 -6 180.88 8.2
 4 -2 6 175.58 8.1
 -4 -2 -6 189.68 7.4
 4 2 6 174.68 8
 -4 2 -6 181.48 6.9
 -4 2 -6 171.98 6.7
 4 2 6 182.98 7.1
 -4 2 -6 175.08 8.4
 5 -2 6 48.6 4.2
 -5 -2 -6 49.1 4.1
 -5 2 -6 46.4 4.3
 5 2 6 48.8 2.7
 5 2 6 50.59 3.9
 -5 2 -6 52.89 2.8
 6 -2 6 12.1 2.4
 -6 -2 -6 11.4 2.6
 6 2 6 7.3 2.2
 -6 2 -6 11.3 3.1
 6 2 6 8.7 1.4
 7 -2 6 15.2 3
 -7 -2 -6 18.8 3.4
 7 2 6 11.4 2.6
 -7 2 -6 8.5 3
 8 -2 6 25.5 3.5
 -8 -2 -6 22.7 3.9
 -8 2 -6 35.9 4.8
 8 2 6 25.8 3.5
 -9 -2 -6 3.9 3.3
 9 -2 6 3.4 2.8
 -9 2 -6 2.1 3.5
 9 2 6 2.8 2.6
 -10 3 6 0.8 4
 -9 -3 6 3.5 3.8
 9 -3 -6 0.9 2.3
 9 3 -6 3.7 2.2
 -9 3 6 0 3.5
 8 -3 -6 7.8 2.5
 -8 -3 6 9.8 4
 8 3 -6 4.8 1.9
 -8 3 6 11.3 3.8
 7 -3 -6 27.4 3
 -7 -3 6 21.9 4.7
 -7 -3 6 25.4 3.4
 7 3 -6 28.4 2.9
 -7 3 6 22.5 4.1
 -6 -3 6 6.5 2.2
 -6 -3 6 1 3
 6 -3 -6 7.1 2
 -6 3 6 4.3 3.3
 6 3 -6 3.3 1.5
 -6 3 6 7.5 1.8
 5 -3 -6 108.59 5.4
 -5 -3 6 108.59 6.9
 -5 -3 6 100.09 5.6
 -5 3 6 95.29 4.2
 5 3 -6 92.29 4.9
 -5 3 6 99.09 4.7
 -5 3 6 88.29 6.5
 4 -3 -6 13.5 1.8
 -4 -3 6 9.9 2
 -4 -3 6 9.2 3
 -4 3 6 13.9 1.2
 -4 3 6 10.7 2.9
 4 3 -6 14.3 1.7
 -4 3 6 13.7 1.1
 -3 -3 6 130.79 6.1
 -3 -3 6 125.69 7
 3 -3 -6 129.69 6
 3 3 -6 149.29 6.3
 3 3 -6 147.09 5.9
 -3 3 6 145.79 7.1
 -2 -3 6 63.79 4.5
 2 -3 -6 66.19 3.5
 -2 -3 6 68.79 3.5
 2 3 -6 71.39 3.9
 -2 3 6 68.59 4.5
 2 3 -6 72.19 3.4
 1 -3 -6 503.25 18.6
 -1 -3 6 518.85 19.1
 1 -3 -6 526.75 18.2
 -1 -3 6 504.45 18.5
 -1 3 6 465.55 18.1
 1 3 -6 467.55 18.6
 -1 3 6 463.75 19
 1 3 -6 480.05 18.7
 0 -3 -6 56.79 3
 0 -3 -6 57.59 2.7
 0 -3 -6 54.59 3.6
 0 -3 6 56.69 2.6
 0 -3 6 56.09 3
 0 -3 6 52.39 3.3
 0 3 -6 58.99 3.1
 0 3 6 59.09 3.3
 0 3 -6 53.89 3.1
 0 3 6 50.89 2.6
 1 -3 6 880.11 34
 -1 -3 -6 894.51 34
 1 -3 6 892.51 33.6
 -1 -3 -6 895.81 33.9
 1 -3 6 892.01 33.4
 1 3 6 977.5 34
 1 3 6 920.31 33.9
 -1 3 -6 949.9 34.2
 2 -3 6 103.09 4.9
 -2 -3 -6 100.99 4.5
 -2 -3 -6 98.19 4.9
 -2 3 -6 99.59 5.1
 2 3 6 104.19 4.8
 2 3 6 103.49 4.4
 3 -3 6 31.3 2.7
 -3 -3 -6 30.9 2.1
 -3 -3 -6 26.7 2.6
 -3 3 -6 29.2 2.9
 3 3 6 28.3 1.9
 3 3 6 27.1 2.5
 -4 -3 -6 28.3 2.9
 4 -3 6 25.7 2.7
 4 3 6 29.8 2.9
 4 3 6 26.4 1.9
 -4 3 -6 24.2 3.1
 5 -3 6 50.39 4.3
 5 3 6 58.89 3.1
 -5 3 -6 56.99 4.7
 -5 3 -6 59.49 2.7
 5 3 6 62.19 4.2
 6 -3 6 16.1 2.8
 -6 -3 -6 19 3
 6 3 6 17.1 1.7
 -6 3 -6 16.8 3.2
 6 3 6 11.7 2.4
 -7 -3 -6 26.4 3.7
 7 -3 6 30.1 3.4
 -7 3 -6 27.8 4
 7 3 6 25.7 3.3
 -8 -3 -6 5.9 3
 8 -3 6 3.5 2.3
 8 3 6 5.3 2.7
 -8 3 -6 4.3 3
 -9 -3 -6 3.9 2.8
 9 -3 6 3.5 2.8
 -9 3 -6 3 3.6
 9 3 6 -0.5 2.5
 -9 -4 6 1.5 3.8
 9 -4 -6 -1.2 2.2
 9 4 -6 3.2 2
 -9 4 6 2.2 4
 -8 -4 6 14 4.8
 8 -4 -6 11.9 2.6
 -8 4 6 12.1 4.1
 8 4 -6 13.6 2.5
 -7 -4 6 7.5 2.7
 7 -4 -6 9.1 2.2
 -7 -4 6 8.1 3.8
 7 4 -6 10 2.1
 -7 4 6 13.4 3.5
 -6 -4 6 1.6 3
 6 -4 -6 4.5 1.9
 -6 -4 6 2.8 2.3
 -6 4 6 6.7 3
 6 4 -6 5.9 1.7
 -6 4 6 11.9 2.1
 -5 -4 6 23.3 3
 -5 -4 6 23.6 4.4
 5 -4 -6 21.1 2.5
 -5 4 6 20.5 3.7
 5 4 -6 25.2 2.4
 -5 4 6 24.2 2
 -5 4 6 24.5 2.1
 -4 -4 6 91.89 5
 4 -4 -6 95.89 4.5
 -4 4 6 76.19 5.5
 -4 4 6 81.19 3.4
 4 4 -6 80.69 4.1
 -4 4 6 77.49 3.3
 -3 -4 6 2.3 1.4
 3 -4 -6 2.4 1.1
 3 4 -6 3.6 1.3
 -3 4 6 0.4 2.1
 3 4 -6 1.5 1
 -2 -4 6 27.4 2.4
 2 -4 -6 26.2 2.2
 2 4 -6 36.7 2.9
 2 4 -6 41.4 2.5
 2 4 -6 39.4 2.4
 -2 4 6 37.6 3.3
 -1 -4 6 210.88 8.5
 1 -4 -6 206.48 8.3
 1 -4 -6 210.28 8
 1 -4 -6 219.58 8.5
 1 4 -6 223.08 8.9
 -1 4 6 203.48 9
 1 4 -6 213.28 8.4
 1 4 -6 213.38 8.5
 0 -4 6 0.2 1.3
 0 -4 6 0.6 0.7
 0 -4 -6 0.4 1
 0 -4 -6 1.1 0.8
 0 -4 6 2.7 1.1
 0 4 -6 3.3 1.3
 0 4 6 3.6 0.8
 0 4 6 2.8 1.4
 -1 -4 -6 197.18 7.9
 1 -4 6 194.88 8.1
 1 -4 6 192.48 7.7
 1 -4 6 195.68 7.4
 1 4 6 191.18 7.9
 1 4 6 195.48 8
 -1 4 -6 201.78 8.3
 -2 -4 -6 129.19 5.7
 2 -4 6 128.79 5.9
 2 4 6 129.49 5.6
 2 4 6 132.39 5.8
 -2 4 -6 132.69 6.2
 3 -4 6 92.49 4.8
 -3 -4 -6 93.59 4.8
 -3 4 -6 94.69 5.3
 3 4 6 93.29 4.2
 3 4 6 94.59 4.7
 4 -4 6 16.1 2.3
 -4 -4 -6 20.7 2.6
 4 4 6 25.3 2.7
 4 4 6 24.3 2
 -4 4 -6 20.8 3
 -5 -4 -6 47.6 4.2
 5 -4 6 52.59 3.9
 5 4 6 51.89 3
 -5 4 -6 53.29 4.7
 5 4 6 55.19 4
 -6 -4 -6 71.79 4.9
 6 -4 6 74.89 5
 6 4 6 80.09 4
 6 4 6 78.89 5
 -6 4 -6 68.59 6
 -7 -4 -6 3.3 2.5
 7 -4 6 3.8 2.2
 -7 4 -6 6.1 3.1
 7 4 6 -0.9 2
 -8 -4 -6 2.9 2.7
 8 -4 6 1.4 2.2
 8 4 6 1.7 2.3
 -8 4 -6 8.7 3.4
 9 -4 6 5.6 2.6
 -9 -4 -6 6.7 3.4
 9 4 6 2.1 2.5
 -9 4 -6 1.4 3.2
 -9 -5 6 1.6 4.1
 9 -5 -6 -2.5 1.9
 -9 5 6 5.3 4.1
 -8 -5 6 -0.8 3.7
 8 -5 -6 4.5 2.4
 8 5 -6 5.7 1.9
 -8 5 6 7 3.9
 7 -5 -6 46.4 4
 -7 -5 6 34.7 4.1
 -7 -5 6 39.8 5.4
 7 5 -6 35.3 3.2
 -7 5 6 34.8 4.9
 -6 -5 6 11.1 3.5
 -6 -5 6 9.2 2.6
 6 -5 -6 8.8 2
 6 5 -6 8.1 1.7
 -6 5 6 8.5 3.1
 5 -5 -6 67.19 4.3
 -5 -5 6 65.39 4.8
 5 5 -6 75.39 4
 -5 5 6 77.39 6.2
 -5 5 6 74.99 3.7
 -4 -5 6 49.4 3.9
 4 -5 -6 47.1 3.2
 4 5 -6 46.1 2.9
 -4 5 6 47.1 2.2
 -4 5 6 48.2 4.4
 4 5 -6 49.6 3.4
 -4 5 6 46 2.1
 3 -5 -6 307.17 11.8
 -3 -5 6 310.97 12
 -3 5 6 277.67 12.5
 3 5 -6 282.07 11.7
 3 5 -6 287.67 11.5
 -2 -5 6 61.49 3.6
 2 -5 -6 65.59 3.3
 2 5 -6 60.59 3.2
 2 5 -6 59.09 3.2
 -2 5 6 57.19 4.1
 1 -5 -6 668.53 25.7
 -1 -5 6 664.33 26.2
 1 -5 -6 670.63 26.1
 1 -5 -6 678.73 26
 1 5 -6 744.53 26.1
 -1 5 6 719.33 26.6
 1 5 -6 749.82 26.2
 0 -5 -6 348.37 13.1
 0 -5 6 337.47 12.8
 0 -5 -6 335.87 12.9
 0 -5 6 340.97 13.3
 0 5 -6 337.47 12.8
 0 5 -6 333.07 13.2
 0 5 6 340.87 12.9
 0 5 6 335.47 13.4
 1 -5 6 344.37 12.6
 1 -5 6 351.96 12.3
 -1 -5 -6 349.17 12.8
 1 -5 6 335.57 13
 1 5 6 314.37 12.9
 -1 5 -6 306.37 13
 1 5 6 301.97 12.7
 2 -5 6 83.69 4.3
 -2 -5 -6 88.39 4.1
 2 5 6 84.29 4
 2 5 6 84.89 4.2
 -2 5 -6 88.89 4.7
 -3 -5 -6 189.58 8.6
 3 -5 6 187.08 8.9
 3 5 6 223.88 8.4
 -3 5 -6 215.58 9.4
 3 5 6 220.78 8.9
 4 -5 6 91.69 5
 -4 -5 -6 89.09 5
 -4 5 -6 86.69 5.6
 4 5 6 89.29 5
 4 5 6 94.19 4.3
 5 -5 6 8.2 2.2
 -5 -5 -6 7.1 2.2
 -5 5 -6 7.4 2.8
 5 5 6 9.1 2.2
 5 5 6 11.8 1.6
 6 -5 6 22.2 3.1
 -6 -5 -6 24 3.1
 6 5 6 23.4 2.1
 -6 5 -6 24.2 3.9
 6 5 6 20.4 2.9
 -7 -5 -6 23.5 3.4
 7 -5 6 22.4 3.2
 7 5 6 25.3 3.3
 -7 5 -6 28.2 4.2
 8 -5 6 2 2.2
 -8 -5 -6 -2.4 2.4
 -8 5 -6 6.3 3.3
 8 5 6 -0.8 2.5
 9 -5 6 15.8 3.5
 -9 -5 -6 21.6 5.2
 -9 5 -6 14 4.3
 9 -6 -6 4.6 2.6
 -9 -6 6 4.8 4.1
 -9 6 6 3.7 3.9
 8 -6 -6 3.4 2.1
 -8 -6 6 6.7 4
 -8 6 6 2.4 3.7
 8 6 -6 4.1 1.8
 -7 -6 6 4.5 3.6
 -7 -6 6 6.1 2.9
 7 -6 -6 0.8 1.7
 7 6 -6 1 1.5
 -7 6 6 -0.1 2.9
 6 -6 -6 55.99 3.9
 -6 -6 6 58.79 4.9
 -6 6 6 41.5 4.7
 6 6 -6 50.89 3.4
 -5 -6 6 61.59 4.7
 5 -6 -6 55.19 3.8
 -5 6 6 48.2 4.8
 5 6 -6 57.39 3.9
 5 6 -6 57.69 3.4
 4 -6 -6 68.89 4.1
 -4 -6 6 72.69 4.9
 4 6 -6 72.89 3.8
 -4 6 6 72.09 3
 4 6 -6 74.99 4.2
 -4 6 6 69.59 5.3
 3 -6 -6 186.18 7.9
 -3 -6 6 190.68 8.3
 3 6 -6 184.08 7.6
 -3 6 6 188.08 8.8
 3 6 -6 178.88 7.9
 2 -6 -6 114.79 5
 -2 -6 6 117.89 5.3
 2 -6 -6 116.29 4.2
 2 -6 -6 113.89 4.2
 -2 6 6 100.69 5.4
 2 6 -6 98.49 4.8
 2 6 -6 96.89 4.9
 1 -6 -6 163.58 6.7
 -1 -6 6 163.28 7.1
 1 -6 -6 161.68 6.8
 1 -6 -6 163.38 6.4
 1 6 -6 164.38 6.8
 1 6 -6 166.98 6.8
 -1 6 6 166.38 7.4
 0 -6 6 423.46 15.9
 0 -6 6 418.86 16.4
 0 -6 -6 409.96 16
 0 -6 -6 429.06 16.5
 0 -6 -6 422.56 16
 0 6 6 420.06 16.5
 0 6 -6 425.16 15.9
 0 6 -6 431.16 16.3
 -1 -6 -6 132.59 5.6
 1 -6 6 137.09 5.3
 1 -6 6 130.39 6
 -1 6 -6 135.99 5.3
 -1 6 -6 133.89 6.2
 1 6 6 132.39 5.8
 1 6 6 144.89 6.1
 -2 -6 -6 140.59 6.2
 2 -6 6 143.39 6.7
 2 6 6 152.58 6.4
 2 6 6 154.58 6.5
 -2 6 -6 160.38 7
 3 -6 6 158.78 7.3
 -3 -6 -6 161.78 7
 3 6 6 159.28 7.2
 3 6 6 162.98 6.9
 -3 6 -6 166.18 7.8
 4 -6 6 223.18 10
 -4 -6 -6 229.18 9.7
 4 6 6 227.38 9.9
 4 6 6 227.08 9.3
 -4 6 -6 246.28 10.7
 -5 -6 -6 114.99 6
 5 -6 6 111.69 6.1
 5 6 6 113.29 6.1
 5 6 6 118.89 5.3
 -5 6 -6 117.49 6.9
 -6 -6 -6 46.2 4
 6 -6 6 38.9 3.8
 6 6 6 47.4 4
 -6 6 -6 42.5 4.6
 6 6 6 49.5 3.2
 -7 -6 -6 6.6 2.4
 7 -6 6 5.5 2.6
 -7 6 -6 4 3
 7 6 6 4.2 2.3
 8 -6 6 24.4 3.5
 -8 -6 -6 22 3.4
 -8 6 -6 30.8 4.9
 9 -6 6 6 2.9
 -9 -6 -6 8.2 4.6
 -9 6 -6 1.1 3.7
 9 -7 -6 19.9 3.3
 -9 -7 6 22.4 5.8
 -9 7 6 19.6 4.7
 -8 -7 6 4.9 4.5
 8 -7 -6 5.1 2.3
 -8 7 6 8.8 3.9
 7 -7 -6 40 3.8
 -7 -7 6 43.5 4.6
 -7 -7 6 46.5 5.7
 7 7 -6 36.4 3.1
 -7 7 6 35.4 4.6
 -6 -7 6 9 2.8
 6 -7 -6 11.6 2.2
 6 7 -6 9.7 1.7
 6 7 -6 9.2 2.2
 -6 7 6 10.3 3.2
 5 -7 -6 236.98 9.9
 -5 -7 6 244.08 10.6
 5 -7 -6 229.28 8.6
 -5 7 6 216.28 10.8
 5 7 -6 219.48 9.3
 5 7 -6 211.18 9.8
 4 -7 -6 13.3 1
 -4 -7 6 15.3 2.8
 4 -7 -6 11.9 2
 4 7 -6 13.9 1.6
 -4 7 6 14.8 3.1
 -4 7 6 16.8 1.3
 4 7 -6 14.2 2.2
 3 -7 -6 291.67 12.1
 3 -7 -6 288.27 11.2
 -3 -7 6 298.77 12.6
 3 7 -6 312.77 12.3
 -3 7 6 298.87 12.9
 3 7 -6 317.97 11.9
 -3 7 6 312.87 11.4
 2 -7 -6 125.09 5.6
 -2 -7 6 122.29 5.9
 2 -7 -6 123.99 5
 2 -7 -6 127.59 4.9
 2 7 -6 126.19 5.4
 -2 7 6 130.89 6.3
 2 7 -6 124.39 5.6
 1 -7 -6 902.81 32.6
 1 -7 -6 882.61 32.3
 1 -7 -6 915.71 32.6
 -1 -7 6 882.51 33
 -1 7 6 848.92 33
 1 7 -6 842.92 32.5
 1 7 -6 846.72 32.6
 0 -7 -6 304.67 12.3
 0 -7 -6 305.57 11.7
 0 -7 -6 301.87 11.8
 0 -7 6 309.47 11.6
 0 -7 6 302.67 12.2
 0 7 6 302.27 12.2
 0 7 -6 300.57 11.6
 0 7 -6 302.67 12
 1 -7 6 550.14 20.6
 1 -7 6 530.45 21.3
 -1 -7 -6 541.15 20.9
 -1 -7 -6 543.85 21.8
 -1 7 -6 568.64 21.4
 1 7 6 578.64 21.3
 -1 7 -6 576.24 20.6
 2 -7 6 140.29 5.7
 -2 -7 -6 147.49 6.2
 2 -7 6 151.88 6.8
 -2 7 -6 149.29 7
 2 7 6 148.59 6.5
 2 7 6 152.48 6.5
 -2 7 -6 150.38 5.6
 3 -7 6 412.06 16.5
 -3 -7 -6 417.46 16
 3 7 6 407.86 16.3
 -3 7 -6 417.56 16.9
 3 7 6 411.86 16
 4 -7 6 14.1 2.3
 -4 -7 -6 15.6 2.1
 4 7 6 18 1.9
 4 7 6 15.4 2.5
 -4 7 -6 15.2 2.9
 5 -7 6 91.59 5.7
 -5 -7 -6 100.29 5.5
 -5 7 -6 115.99 6.8
 5 7 6 116.49 5.2
 5 7 6 114.09 6
 -6 -7 -6 1.5 2
 6 -7 6 2.6 2
 6 7 6 4.4 1.5
 6 7 6 4.4 2.1
 -6 7 -6 6.5 2.9
 -7 -7 -6 56.79 4.6
 7 -7 6 53.69 5
 7 7 6 62.09 3.8
 -7 7 -6 65.49 6
 8 -7 6 11.9 3.1
 -8 -7 -6 10.4 5
 -8 7 -6 2.4 3.5
 -9 -7 -6 4.5 4.4
 9 -7 6 2.7 2.4
 -9 7 -6 4.1 4.1
 -9 -8 6 1.6 4
 9 -8 -6 -0.2 2.2
 -9 8 6 -4.5 3.5
 -8 -8 6 44 6.1
 8 -8 -6 38.6 4
 -8 8 6 35.1 4.8
 -7 -8 6 0.9 2.9
 7 -8 -6 5 2.1
 -7 8 6 1.9 3.4
 7 8 -6 3.9 1.6
 6 -8 -6 35.5 3.4
 -6 -8 6 39.8 4.4
 6 8 -6 38.5 2.8
 -6 8 6 41.9 4.7
 6 8 -6 38.6 3.5
 -5 -8 6 49.8 4.8
 5 -8 -6 47.6 2.5
 5 -8 -6 47.4 3.6
 5 8 -6 49.6 3.7
 -5 8 6 48.5 4.9
 5 8 -6 48.8 3
 4 -8 -6 413.96 16
 -4 -8 6 402.66 16.6
 4 -8 -6 410.96 14.9
 -4 8 6 397.26 15.1
 -4 8 6 375.56 16.6
 4 8 -6 395.46 16
 4 8 -6 400.46 15.4
 -3 -8 6 20.4 2.8
 3 -8 -6 25.3 2.3
 3 -8 -6 23.7 1.4
 3 8 -6 26.5 2.1
 -3 8 6 22.2 3.1
 -3 8 6 24.8 1.9
 3 8 -6 28.6 2.6
 2 -8 -6 347.57 13.5
 -2 -8 6 348.97 14
 2 -8 -6 326.87 13.1
 2 8 -6 355.36 13.3
 2 8 -6 345.87 13.5
 -2 8 6 342.97 14.1
 1 -8 -6 83.29 4.2
 1 -8 -6 89.49 4
 -1 -8 6 86.89 4.6
 1 -8 -6 84.89 3.7
 1 8 -6 84.79 4.1
 1 8 -6 88.59 4.1
 -1 8 6 88.39 4.8
 0 -8 -6 1227.38 45.2
 0 -8 -6 1261.87 45.8
 0 -8 6 1197.68 45.7
 0 8 -6 1213.48 45.5
 0 8 6 1224.28 45.7
 0 8 -6 1221.48 45.2
 1 -8 6 168.78 7.3
 -1 -8 -6 159.48 7.8
 -1 -8 -6 164.78 6.8
 1 -8 6 165.38 6.6
 -1 8 -6 170.48 7.4
 -1 8 -6 167.78 6.5
 1 8 6 163.68 7.3
 -2 -8 -6 447.86 18.3
 2 -8 6 428.26 17.5
 2 -8 6 443.66 16.6
 -2 -8 -6 436.26 16.9
 -2 8 -6 441.86 17.7
 2 8 6 462.55 17.4
 -2 8 -6 454.65 16.5
 3 -8 6 149.59 7.2
 -3 -8 -6 146.99 6.5
 3 8 6 154.18 6.6
 -3 8 -6 150.48 7.5
 4 -8 6 84.89 5.2
 -4 -8 -6 81.29 4.7
 4 8 6 101.59 5.3
 -4 8 -6 96.79 6.1
 4 8 6 103.69 4.8
 5 -8 6 34.5 3.5
 -5 -8 -6 42.8 3.4
 5 8 6 34.1 2.8
 -5 8 -6 32.1 4
 -6 -8 -6 95.59 5.4
 6 -8 6 99.49 5.9
 6 8 6 100.49 5.1
 -6 8 -6 97.39 6.8
 7 -8 6 13 2.8
 -7 -8 -6 16.9 2.8
 -7 -8 -6 15.8 5.1
 7 8 6 15.3 2.2
 -7 8 -6 13.3 4
 8 -8 6 8.6 2.7
 -8 -8 -6 14.9 4.9
 -8 8 -6 5.9 3.5
 9 -8 6 1.9 2.6
 -9 -9 6 3 4.3
 -9 9 6 -4.2 3.1
 8 -9 -6 3.1 2.3
 -8 -9 6 12.9 5
 -8 9 6 5.9 3.4
 -7 -9 6 69.19 6.1
 7 -9 -6 75.39 5
 -7 9 6 78.19 6.5
 7 9 -6 72.29 5
 6 -9 -6 1.3 1.9
 -6 -9 6 1.1 2.6
 6 9 -6 1.6 1.3
 -6 9 6 3.4 2.8
 6 9 -6 1.4 1.9
 -5 -9 6 78.89 6.1
 5 -9 -6 87.59 5
 -5 9 6 88.79 6.3
 5 9 -6 85.79 5
 5 9 -6 93.79 4.3
 -4 -9 6 90.89 5.8
 4 -9 -6 89.19 4.9
 4 -9 -6 92.79 3.9
 -4 9 6 97.59 4.3
 -4 9 6 98.69 6.1
 4 9 -6 90.29 5
 4 9 -6 94.89 4.4
 3 -9 -6 517.55 18.5
 3 -9 -6 496.15 19.2
 -3 -9 6 515.45 20
 3 9 -6 486.25 18.8
 -3 9 6 493.65 18.8
 -3 9 6 471.45 19.8
 3 9 -6 484.55 19.3
 2 -9 -6 8.4 1.5
 2 -9 -6 11.9 1.4
 -2 -9 6 11.5 2.2
 2 9 -6 11.1 1.4
 -2 9 6 13 1.6
 -2 9 6 9.7 2.3
 2 9 -6 8.8 1.5
 1 -9 -6 896.41 32.7
 1 -9 -6 874.31 33.1
 1 -9 -6 860.31 32.9
 -1 -9 6 841.22 33.4
 -1 9 6 887.71 33.5
 1 9 -6 918.11 33
 1 9 -6 895.81 32.9
 0 -9 -6 570.64 21.5
 0 -9 -6 575.44 22.1
 0 -9 6 566.94 22.1
 0 9 -6 560.64 21.4
 0 9 6 580.74 22.1
 0 9 -6 571.84 21.8
 1 -9 6 350.26 13.8
 -1 -9 -6 350.16 13.1
 1 -9 6 361.76 13.1
 -1 -9 -6 360.06 14.4
 1 9 6 328.97 13.7
 -1 9 -6 327.07 12.9
 -1 9 -6 316.87 13.6
 -2 -9 -6 -0.2 2.3
 -2 -9 -6 0.5 1
 2 -9 6 2 1.6
 2 -9 6 -0.7 0.8
 -2 9 -6 0.7 0.6
 -2 9 -6 1.2 1.8
 2 9 6 -0.9 1.2
 -3 -9 -6 239.48 12.1
 3 -9 6 251.67 9.7
 -3 -9 -6 247.68 10.3
 3 -9 6 240.48 11
 -3 9 -6 280.27 9.6
 3 9 6 275.87 10.8
 -3 9 -6 276.47 11.6
 4 -9 6 34 3.4
 -4 -9 -6 35.1 2.8
 -4 -9 -6 36.7 4.7
 4 9 6 36 2.8
 -4 9 -6 30.3 3.8
 -5 -9 -6 52.49 5.8
 -5 -9 -6 62.89 3.8
 5 -9 6 65.89 4.5
 -5 9 -6 65.29 5.3
 5 9 6 60.29 3.7
 6 -9 6 1.5 2
 -6 -9 -6 4.6 3.8
 -6 -9 -6 3.9 1.9
 -6 9 -6 1.7 2.7
 6 9 6 3 1.6
 7 -9 6 2.4 2.2
 -7 -9 -6 4.9 4.6
 -7 9 -6 1.6 3
 7 9 6 2.1 1.7
 8 -9 6 7.7 3.1
 -8 -9 -6 16.3 5.1
 -8 9 -6 14.4 4.4
 9 -9 6 16.3 3.6
 -9 -10 6 10 4.8
 -9 10 6 0.6 3.8
 -8 -10 6 3.8 4.3
 8 -10 -6 7.3 2.5
 -8 10 6 0.5 3.2
 7 -10 -6 4.7 2.1
 -7 -10 6 1.4 3.1
 7 10 -6 1.6 2.1
 -7 10 6 0.4 2.9
 -6 -10 6 44.4 4.8
 6 -10 -6 51.29 3.9
 6 10 -6 38 3.7
 -6 10 6 38.1 4.6
 6 10 -6 35.4 2.7
 -5 -10 6 40 4.4
 5 -10 -6 36.7 3.3
 -5 10 6 42.9 4.5
 5 10 -6 37.8 2.5
 5 10 -6 38.4 3.4
 -4 -10 6 193.88 9.7
 4 -10 -6 181.68 8.4
 4 -10 -6 187.88 7.5
 4 10 -6 194.28 7.9
 4 10 -6 200.18 8.6
 -4 10 6 195.68 9.4
 3 -10 -6 34.8 2.2
 3 -10 -6 32.3 2.7
 -3 -10 6 35.3 3.8
 3 10 -6 31.4 2.8
 3 10 -6 30.5 2.2
 -3 10 6 31.2 3.5
 -3 10 6 31.9 2.6
 -2 -10 6 129.29 6.7
 2 -10 -6 121.79 5.5
 2 -10 -6 127.99 5.7
 2 10 -6 121.49 5.4
 2 10 -6 122.19 5.7
 -2 10 6 126.29 5.8
 -2 10 6 121.39 6.4
 -1 -10 6 97.69 5.4
 1 -10 -6 102.29 4.7
 1 -10 -6 105.89 5.2
 1 10 -6 98.29 4.7
 1 10 -6 100.79 4.7
 -1 10 6 102.79 5.4
 0 -10 -6 213.68 8.6
 0 -10 -6 217.28 9.4
 0 -10 6 207.58 9.3
 0 10 6 218.18 9.2
 0 10 -6 213.88 8.6
 0 10 -6 211.78 8.9
 1 -10 6 76.59 3.7
 -1 -10 -6 74.89 3.5
 1 -10 6 74.19 4.4
 -1 -10 -6 69.39 4.9
 -1 10 -6 76.99 3.4
 1 10 6 77.49 4.3
 -1 10 -6 70.99 4.2
 -2 -10 -6 59.69 5.1
 -2 -10 -6 56.79 3.1
 2 -10 6 56.09 4
 2 -10 6 55.69 3
 -2 10 -6 60.89 4.2
 2 10 6 63.29 3.9
 -2 10 -6 64.69 2.7
 3 -10 6 179.68 6.9
 -3 -10 -6 173.58 7.2
 3 -10 6 176.68 8.1
 -3 -10 -6 168.28 9.3
 3 10 6 174.38 7.8
 -3 10 -6 168.78 6.6
 -3 10 -6 176.28 8.5
 4 -10 6 157.68 7.9
 -4 -10 -6 166.48 9.5
 -4 -10 -6 174.08 7.1
 -4 10 -6 166.38 8.6
 4 10 6 159.98 7.5
 -5 -10 -6 11 3.8
 -5 -10 -6 8.9 1.9
 5 -10 6 10.5 2.6
 5 10 6 10.4 1.9
 -5 10 -6 8.7 2.9
 6 -10 6 9.3 2.5
 -6 -10 -6 9.9 4.1
 -6 -10 -6 12.9 2.3
 6 10 6 14.9 2.2
 -6 10 -6 12.9 3.4
 7 -10 6 10.5 3
 -7 -10 -6 11 4.5
 7 10 6 8.9 2.1
 -7 10 -6 15.4 4.2
 8 -10 6 10.8 3.3
 -8 -10 -6 8.3 4.5
 -8 10 -6 12.3 4.3
 9 -10 6 4 3
 8 -11 -6 9.2 2.7
 -8 -11 6 8.4 3.8
 -8 11 6 0.2 3.1
 -7 -11 6 15.1 3.8
 7 -11 -6 8.8 2.4
 -7 11 6 14.3 3.5
 7 11 -6 12.1 2.7
 6 -11 -6 12.2 2.5
 -6 -11 6 8.2 3.5
 6 11 -6 13.5 2.7
 -6 11 6 4.8 2.9
 5 -11 -6 58.49 4
 -5 -11 6 58.99 5.5
 5 11 -6 52.09 4
 5 11 -6 54.69 3.1
 -5 11 6 50.19 4.8
 -4 -11 6 15.1 3.4
 4 -11 -6 12.4 2.1
 4 -11 -6 16 1.5
 4 11 -6 18.7 1.7
 4 11 -6 14.3 2.3
 -4 11 6 17.3 3.2
 3 -11 -6 176.68 8.2
 3 -11 -6 187.88 7.8
 -3 -11 6 180.88 9.2
 -3 11 6 203.38 8.3
 3 11 -6 199.78 8.5
 -3 11 6 196.48 9.2
 3 11 -6 201.98 7.8
 -2 -11 6 256.07 11.5
 2 -11 -6 258.67 10.6
 2 -11 -6 259.67 10.7
 2 11 -6 263.07 10.4
 -2 11 6 281.37 11.3
 -2 11 6 265.27 11.4
 2 11 -6 264.77 10.8
 1 -11 -6 121.09 5.8
 1 -11 -6 125.79 5.2
 -1 -11 6 122.79 6.1
 1 11 -6 99.89 5.1
 1 11 -6 104.49 5.1
 -1 11 6 99.39 5.7
 0 -11 6 10.2 2.2
 0 -11 -6 8 2.3
 0 -11 -6 8.3 1.3
 0 11 -6 9.9 1.4
 0 11 6 6.8 1.9
 0 11 -6 7 1.6
 -1 -11 -6 126.99 5.7
 -1 -11 -6 117.19 7.1
 1 -11 6 128.79 6.8
 -1 11 -6 149.19 5.8
 -1 11 -6 154.58 6.7
 1 11 6 150.38 6.7
 -2 -11 -6 267.67 10.1
 2 -11 6 261.87 10.3
 2 -11 6 270.77 11.2
 -2 -11 -6 246.58 12
 2 11 6 256.27 10.9
 -2 11 -6 251.17 11.1
 -2 11 -6 257.47 10
 3 -11 6 104.49 6.2
 -3 -11 -6 112.79 7.4
 -3 -11 -6 108.89 4.9
 3 -11 6 127.19 5.1
 -3 11 -6 106.09 4.4
 3 11 6 104.99 5.6
 -3 11 -6 104.59 6.3
 4 -11 6 2.8 1.9
 -4 -11 -6 1.6 1.2
 -4 -11 -6 0.2 3.1
 -4 11 -6 -1.3 2.3
 4 11 6 0.8 1.6
 -5 -11 -6 5.1 3.4
 -5 -11 -6 3.6 1.6
 5 -11 6 1.9 2
 -5 11 -6 2.3 2.6
 5 11 6 5.3 1.8
 -6 -11 -6 13.9 4.3
 6 -11 6 8.8 2.7
 6 11 6 8.4 1.9
 -6 11 -6 11.5 3.4
 7 -11 6 41.2 4.3
 -7 -11 -6 34 5.9
 7 11 6 37.7 3.6
 -7 11 -6 35.5 4.9
 -8 -11 -6 8.2 4.7
 8 -11 6 2.6 2.8
 -8 11 -6 3.7 3.4
 8 -12 -6 -0.3 2.4
 -8 -12 6 0 3.7
 -8 12 6 2.9 3.5
 8 12 -6 2.1 2.4
 -7 -12 6 17.4 4.3
 7 -12 -6 20 3
 7 12 -6 15.7 3
 -7 12 6 13 3.5
 6 -12 -6 14.3 2.5
 -6 -12 6 15.1 3.9
 6 12 -6 11.9 2.5
 -6 12 6 12.6 3.6
 5 -12 -6 13.5 2.2
 -5 -12 6 10 3
 -5 12 6 3.5 2.7
 5 12 -6 6.1 2.1
 5 12 -6 8.4 1.5
 4 -12 -6 55.69 3.7
 -4 -12 6 49.4 4.9
 4 -12 -6 55.59 3
 4 12 -6 53.79 2.8
 4 12 -6 51.69 3.8
 -4 12 6 55.19 5.1
 3 -12 -6 13.4 1.8
 -3 -12 6 17.9 3.2
 3 -12 -6 13.9 2.2
 3 12 -6 19.4 2.4
 -3 12 6 18.8 3.1
 3 12 -6 16.8 1.6
 -2 -12 6 76.69 5.5
 2 -12 -6 69.99 4
 2 -12 -6 70.89 3.9
 -2 12 6 66.49 4.7
 2 12 -6 72.49 4
 2 12 -6 69.29 3.5
 1 -12 -6 8.8 1.5
 -1 -12 6 7.7 2.4
 1 -12 -6 10.1 2.2
 1 12 -6 8.5 1.5
 1 12 -6 9 1.5
 -1 12 6 9.8 2.3
 0 -12 6 70.59 4.9
 0 -12 -6 68.09 3.5
 0 -12 -6 68.09 4.9
 0 12 -6 73.29 4
 0 12 6 77.49 4.5
 0 12 -6 71.89 3.7
 1 -12 6 19.8 2.7
 -1 -12 -6 20.8 1.8
 -1 -12 -6 18.9 3.3
 -1 12 -6 20 1.8
 1 12 6 21.5 2.5
 -1 12 -6 25.2 2.7
 -2 -12 -6 248.38 9.7
 2 -12 6 255.67 10.9
 -2 -12 -6 247.88 11.9
 2 12 6 247.98 10.6
 -2 12 -6 234.28 10.7
 -2 12 -6 249.68 9.6
 3 -12 6 19.4 2.8
 -3 -12 -6 19 1.6
 -3 -12 -6 16.2 4
 -3 12 -6 17.8 1.4
 3 12 6 18.1 2.4
 -3 12 -6 21.2 3.1
 -4 -12 -6 47.8 5.4
 4 -12 6 49.99 4.2
 -4 -12 -6 53.69 3.1
 -4 12 -6 58.79 5.2
 4 12 6 68.29 3.9
 -5 -12 -6 36.3 5.1
 5 -12 6 34.3 3.8
 -5 12 -6 31.6 4.1
 5 12 6 34.6 3.3
 6 -12 6 51.49 4.6
 -6 -12 -6 57.39 6.6
 -6 12 -6 58.49 5.7
 6 12 6 59.99 4.2
 -7 -12 -6 0.5 4.2
 7 -12 6 0.5 2.3
 -7 12 -6 3.8 3.4
 7 12 6 -1.5 1.8
 8 -12 6 1.6 2.8
 -8 -12 -6 6.3 4.8
 -8 12 -6 2.9 3.6
 -8 -13 6 7.4 4.1
 8 -13 -6 6.9 2.6
 8 13 -6 2.5 2.4
 -8 13 6 -5.9 3.3
 7 -13 -6 27.6 3.5
 -7 -13 6 34.9 5
 7 13 -6 26.1 3.6
 -7 13 6 13.9 3.9
 -6 -13 6 2.2 3.3
 6 -13 -6 4.9 2.1
 -6 13 6 1.4 3.1
 6 13 -6 2.2 2
 5 -13 -6 49.9 3.8
 -5 -13 6 44.8 5.1
 -5 13 6 51.99 4.9
 5 13 -6 51.19 4.2
 4 -13 -6 39.2 3.2
 4 -13 -6 40.2 2.6
 -4 -13 6 37.4 4.2
 4 13 -6 40.8 2.3
 4 13 -6 39.7 3.4
 -4 13 6 37.9 4
 -3 -13 6 123.69 7.3
 3 -13 -6 120.59 5.6
 -3 13 6 112.69 6.5
 3 13 -6 108.69 4.8
 3 13 -6 104.19 5.7
 2 -13 -6 33.2 2.8
 2 -13 -6 37.4 3.1
 -2 -13 6 27.7 3.8
 2 13 -6 30.9 2.8
 -2 13 6 28.7 3.2
 2 13 -6 27.4 2.2
 -1 -13 6 132.89 7.4
 1 -13 -6 134.69 7
 1 -13 -6 142.19 6.2
 -1 13 6 147.49 7.1
 1 13 -6 145.29 6.3
 1 13 -6 155.08 6.5
 0 -13 -6 30.7 2.3
 0 -13 6 31.6 3.5
 0 -13 -6 29.3 3.2
 0 13 6 25.3 2.9
 0 13 -6 28.9 2.2
 0 13 -6 32.3 2.8
 -1 -13 -6 38.5 4
 1 -13 6 46.3 3.9
 -1 -13 -6 45.3 2.5
 -1 13 -6 37.8 2.5
 -1 13 -6 39.7 3.5
 1 13 6 40.3 3.4
 -2 -13 -6 4.7 1.1
 2 -13 6 4.9 2.2
 -2 -13 -6 8.4 3.2
 2 13 6 3.7 1.8
 -2 13 -6 6.2 2.4
 -2 13 -6 5 1.1
 -3 -13 -6 45.6 2.6
 3 -13 6 39.6 3.9
 -3 -13 -6 46.1 5
 -3 13 -6 49.8 2.5
 -3 13 -6 49.4 4.3
 3 13 6 51.79 3.7
 -4 -13 -6 5.7 1.2
 -4 -13 -6 2.6 3.2
 4 -13 6 6 2.1
 -4 13 -6 2.8 2.4
 4 13 6 6.1 2
 -5 -13 -6 52.49 6
 5 -13 6 48.7 4.4
 5 13 6 53.69 4
 -5 13 -6 56.09 5.3
 -6 -13 -6 12 4.4
 6 -13 6 12.7 2.9
 -6 13 -6 12.7 3.6
 6 13 6 14 2.3
 -7 -13 -6 4 4.4
 7 -13 6 1.3 2.4
 7 13 6 4.1 2.1
 -7 13 -6 4.1 3.3
 -8 -13 -6 4.4 5.2
 8 -13 6 -2.3 2.5
 -8 13 -6 1.1 4.3
 8 -14 -6 10.9 2.9
 -8 -14 6 9.4 4.2
 8 14 -6 10.5 2.9
 -8 14 6 6 3.8
 -7 -14 6 -0.9 3.4
 7 -14 -6 -0.5 2
 -7 14 6 0.6 2.9
 7 14 -6 0.2 2.2
 -6 -14 6 13 3.6
 6 -14 -6 11.4 2.6
 -6 14 6 4.7 3.2
 6 14 -6 9.6 2.5
 5 -14 -6 13.9 2.4
 -5 -14 6 14.6 3.5
 -5 14 6 11.8 3.1
 5 14 -6 17.6 2.6
 4 -14 -6 96.19 5.2
 4 -14 -6 99.59 4.7
 -4 -14 6 100.39 7
 4 14 -6 89.99 5.3
 -4 14 6 93.89 6
 -3 -14 6 -0.8 2.4
 3 -14 -6 -0.7 1.3
 3 14 -6 1.4 1.7
 -3 14 6 -0.2 2.2
 3 14 -6 0.8 0.8
 2 -14 -6 8.4 2
 2 -14 -6 8.7 1.6
 -2 -14 6 4.8 3
 2 14 -6 9.5 1.4
 2 14 -6 9.2 1.9
 -2 14 6 9 2.6
 1 -14 -6 54.99 4.3
 -1 -14 6 55.39 4.7
 1 -14 -6 55.29 3.2
 -1 14 6 51.79 4.1
 1 14 -6 55.99 3.6
 1 14 -6 57.49 3.3
 0 -14 6 175.18 8.8
 0 -14 -6 183.68 9.1
 0 -14 -6 189.48 7.6
 0 14 -6 190.28 7.9
 0 14 6 181.38 8.5
 0 14 -6 186.18 8
 -1 -14 -6 17.2 1.6
 -1 -14 -6 13.5 3.1
 1 -14 6 17.7 2.9
 -1 14 -6 17.3 2.5
 1 14 6 18.4 2.5
 -1 14 -6 16.3 1.8
 2 -14 6 15.6 2.8
 -2 -14 -6 15.7 1.4
 -2 -14 -6 9.9 3.2
 2 14 6 17.4 2.5
 -2 14 -6 15.2 1.6
 -2 14 -6 19.4 3
 -3 -14 -6 42.9 5.1
 3 -14 6 55.49 4.3
 -3 -14 -6 55.29 2.7
 -3 14 -6 53.39 2.8
 3 14 6 59.99 4.2
 -3 14 -6 51.59 4.5
 -4 -14 -6 112.29 7.9
 4 -14 6 106.39 6.3
 -4 14 -6 110.69 6.7
 4 14 6 108.49 5.8
 5 -14 6 9.6 2.8
 -5 -14 -6 11.4 4.2
 5 14 6 11 2.3
 -5 14 -6 8.4 3
 -6 -14 -6 25.9 5.2
 6 -14 6 30.4 4
 -6 14 -6 27.6 4.4
 6 14 6 29.5 3.3
 7 -14 6 0.6 2.7
 -7 -14 -6 3 4.5
 7 14 6 6.4 2.3
 -7 14 -6 4 3.3
 8 -14 6 10.8 3.4
 -8 -15 6 -0.4 3.7
 -8 15 6 2.1 3.1
 8 15 -6 2.4 2.9
 7 -15 -6 25.8 3.4
 -7 -15 6 28 4.7
 -7 15 6 20.8 3.9
 7 15 -6 26.2 3.6
 -6 -15 6 -5.1 2.8
 6 -15 -6 2.8 2
 6 15 -6 -1.2 2.1
 -6 15 6 0.1 3
 -5 -15 6 19.7 4.2
 5 -15 -6 28.8 3.1
 5 15 -6 22.7 3
 -5 15 6 17.8 3.4
 -4 -15 6 0.5 2.8
 4 -15 -6 5.4 1.7
 -4 15 6 1.5 2.4
 4 15 -6 5.9 2.1
 3 -15 -6 15.3 2.2
 -3 -15 6 14.9 3.2
 3 15 -6 13.8 2.3
 -3 15 6 18.1 2.9
 -2 -15 6 33.8 4
 2 -15 -6 40.3 3.5
 2 -15 -6 37.6 2.9
 -2 15 6 34.5 3.6
 2 15 -6 36 3.1
 2 15 -6 36.6 2.4
 1 -15 -6 39 2.7
 -1 -15 6 33.2 3.9
 1 -15 -6 31.4 3.4
 1 15 -6 30.6 3
 -1 15 6 33.4 3.4
 1 15 -6 35.5 2.6
 0 -15 -6 4.6 1.2
 0 -15 -6 6.9 2.9
 0 -15 6 5.9 2.5
 0 15 -6 4.9 1.5
 0 15 6 5 2.1
 0 15 -6 6.6 1.7
 -1 -15 -6 13.3 3.2
 -1 -15 -6 12 1.4
 1 -15 6 13.3 3
 -1 15 -6 12.8 2.3
 1 15 6 14.9 2.4
 -1 15 -6 13.8 1.7
 2 -15 6 28.2 3.4
 -2 -15 -6 31 4.1
 -2 -15 -6 30.3 1.9
 2 15 6 26.8 3
 -2 15 -6 30.4 3.4
 -2 15 -6 26.8 2.2
 -3 -15 -6 26.2 4.5
 3 -15 6 26.2 3.4
 -3 15 -6 24 3.2
 3 15 6 26.5 3.1
 -3 15 -6 25 1.9
 4 -15 6 2.8 2.4
 -4 -15 -6 4.9 3.5
 4 15 6 0.8 1.9
 -4 15 -6 3.9 2.5
 -5 -15 -6 0.3 3.6
 5 -15 6 5.1 2.4
 -5 15 -6 4.2 2.8
 5 15 6 5.4 2
 -6 -15 -6 2.8 3.9
 6 -15 6 -2.7 2.1
 -6 15 -6 2.3 2.9
 6 15 6 1.8 1.9
 -7 -15 -6 40.7 6.5
 7 -15 6 25.6 3.9
 7 15 6 36.5 3.8
 -7 15 -6 31.6 4.9
 8 -15 6 4.8 2.8
 -8 -16 6 9.7 4.5
 -8 16 6 11 5
 7 -16 -6 5.4 2.4
 -7 -16 6 0.8 3.8
 7 16 -6 3.6 2.8
 -7 16 6 6.8 3.5
 -6 -16 6 41.2 5.4
 6 -16 -6 40.5 3.9
 -6 16 6 41 4.8
 6 16 -6 44.3 4.2
 -5 -16 6 13 3.9
 5 -16 -6 9.7 2.2
 -5 16 6 8.6 2.9
 5 16 -6 8.3 2.3
 -4 -16 6 13 3.5
 4 -16 -6 15.2 2.4
 4 16 -6 18.3 2.6
 -4 16 6 11.6 3.2
 -3 -16 6 10.4 3.2
 3 -16 -6 13.4 2.1
 -3 16 6 9.5 2.7
 3 16 -6 12.3 2.2
 2 -16 -6 101.99 5.5
 -2 -16 6 112.19 6.7
 2 -16 -6 107.39 5.1
 2 16 -6 92.29 4.4
 2 16 -6 99.79 5.3
 -2 16 6 93.09 5.8
 1 -16 -6 43.1 4
 -1 -16 6 34.9 4
 1 -16 -6 37.6 2.7
 1 16 -6 32.8 2.9
 1 16 -6 43.4 2.7
 -1 16 6 44.8 3.9
 0 -16 6 17.2 3.1
 0 -16 -6 17.8 3.2
 0 -16 -6 20.1 1.8
 0 16 6 18.2 2.7
 0 16 -6 23.8 2.3
 0 16 -6 19.9 2.2
 -1 -16 -6 44.2 2.4
 1 -16 6 40.2 4
 -1 -16 -6 33.1 4.1
 1 16 6 42.6 3.6
 -1 16 -6 40.6 3.5
 -1 16 -6 41.3 2.8
 -2 -16 -6 90.79 3.9
 2 -16 6 77.19 5.6
 -2 -16 -6 89.09 6.6
 -2 16 -6 95.89 4.4
 2 16 6 97.09 5.4
 -2 16 -6 95.39 5.7
 -3 -16 -6 -0.4 3.1
 3 -16 6 -1.3 2
 3 16 6 -0.4 1.6
 -3 16 -6 -1 2.3
 -3 16 -6 1.1 1
 4 -16 6 18.4 3.4
 -4 -16 -6 16.9 4.2
 -4 16 -6 19.7 3.6
 4 16 6 24.9 2.9
 -5 -16 -6 3.9 4
 5 -16 6 2.2 2.3
 5 16 6 8.7 2.4
 -5 16 -6 2.8 2.7
 -6 -16 -6 39.5 6.4
 6 -16 6 43.4 4.8
 6 16 6 43 4.2
 -6 16 -6 43.9 5.2
 -7 -16 -6 5 4.5
 7 -16 6 1 2.5
 -7 16 -6 4.3 3.4
 7 16 6 4.8 2.6
 8 -16 6 7.6 3.8
 -8 -17 6 5.8 4.4
 7 -17 -6 27.3 3.8
 -7 -17 6 25.3 5.2
 -7 17 6 35 4.7
 7 17 -6 26.8 3.8
 -6 -17 6 -0.8 3.5
 6 -17 -6 -0.6 2.1
 -6 17 6 1.2 2.8
 6 17 -6 -0.5 2.1
 5 -17 -6 34 3.4
 -5 -17 6 26.4 4.5
 -5 17 6 30.2 4.2
 5 17 -6 33.7 3.7
 4 -17 -6 24.4 2.7
 -4 -17 6 22.3 4.3
 4 17 -6 27.1 3.1
 -4 17 6 20.4 3.4
 3 -17 -6 80.59 4.3
 3 -17 -6 57.79 4.1
 -3 -17 6 74.19 5.9
 3 17 -6 75.99 4.7
 -3 17 6 80.99 5.6
 2 -17 -6 29.3 3.2
 -2 -17 6 35.2 4.1
 2 -17 -6 28.4 2.7
 2 17 -6 33.1 3.1
 -2 17 6 27.8 3.3
 1 -17 -6 93.49 5.6
 1 -17 -6 87.99 4.3
 -1 -17 6 82.59 5.8
 1 17 -6 75.99 4
 -1 17 6 78.19 5.2
 1 17 -6 84.59 4.6
 0 -17 -6 127.39 7.3
 0 -17 6 127.59 7.2
 0 -17 -6 121.39 5.4
 0 17 -6 125.49 6
 0 17 -6 121.09 5.9
 0 17 6 123.89 6.6
 1 -17 6 71.89 5.4
 -1 -17 -6 78.19 5.9
 -1 -17 -6 76.69 3.7
 -1 17 -6 88.49 4.8
 1 17 6 87.19 5.1
 -1 17 -6 86.29 4.3
 -2 -17 -6 26.3 4.2
 2 -17 6 31.7 3.8
 -2 17 -6 32.2 2.4
 -2 17 -6 31.8 3.2
 2 17 6 29 3.2
 3 -17 6 44.6 4.5
 -3 -17 -6 43.6 5.3
 -3 17 -6 56.29 4.6
 3 17 6 57.29 4.2
 -3 17 -6 61.19 3.4
 -4 -17 -6 7.7 4.3
 4 -17 6 6.1 2.8
 4 17 6 5.5 2
 -4 17 -6 6 2.6
 5 -17 6 36.2 4.2
 -5 -17 -6 28.8 5.3
 5 17 6 34.2 3.8
 -5 17 -6 40.6 4.8
 6 -17 6 -0.5 2.7
 -6 -17 -6 1.4 4
 -6 17 -6 5.9 3.3
 6 17 6 0.9 2.2
 7 -17 6 4.6 2.9
 -7 -17 -6 5.5 4.8
 7 17 6 4.9 2.6
 -7 17 -6 5.1 3.5
 -8 -18 6 5 4.6
 7 -18 -6 0.5 2.2
 -7 -18 6 -1.7 3.9
 7 18 -6 5.9 2.6
 -7 18 6 -2.1 3.2
 -6 -18 6 7.2 3.8
 6 -18 -6 17.4 2.9
 -6 18 6 7.7 3.5
 6 18 -6 10.7 2.8
 -5 -18 6 -1 3.5
 5 -18 -6 2.3 2
 5 18 -6 2.7 2.1
 -5 18 6 3.5 2.7
 -4 -18 6 125.59 8.2
 4 -18 -6 104.39 5.9
 4 18 -6 108.99 6.3
 -4 18 6 113.99 7.1
 3 -18 -6 5.9 1.8
 -3 -18 6 3.3 2.9
 3 -18 -6 7.3 1.9
 3 18 -6 3.6 1.9
 -3 18 6 3.3 2.6
 2 -18 -6 53.99 4.2
 2 -18 -6 51.59 3.4
 -2 -18 6 45.6 4.8
 2 18 -6 47 3.7
 -2 18 6 46.9 4.2
 -1 -18 6 106.59 7
 1 -18 -6 102.69 6.2
 1 -18 -6 116.49 5.1
 1 18 -6 85.19 4.9
 1 18 -6 103.39 5.4
 -1 18 6 101.39 6
 0 -18 6 143.79 8.1
 0 -18 -6 152.18 6.4
 0 -18 -6 140.39 8
 0 18 -6 155.68 7
 0 18 6 148.29 7.6
 0 18 -6 157.38 6.9
 1 -18 6 33.5 3.9
 -1 -18 -6 34.6 4.3
 -1 18 -6 36.1 3.3
 -1 18 -6 41.3 2.9
 1 18 6 37.4 3.6
 2 -18 6 40.8 4.3
 -2 -18 -6 32.6 4.7
 2 18 6 49.6 4
 -2 18 -6 55.99 3.1
 -2 18 -6 51.49 4.2
 3 -18 6 18.7 3.2
 -3 -18 -6 15.4 4
 -3 18 -6 24 3.4
 3 18 6 21.6 2.9
 -4 -18 -6 58.39 6.4
 4 -18 6 58.99 5.1
 4 18 6 64.29 4.7
 -4 18 -6 68.59 5.8
 -5 -18 -6 0.8 4.3
 5 -18 6 0.1 2.3
 5 18 6 3.6 2.3
 -5 18 -6 -0.5 2.6
 6 -18 6 14.1 3.6
 -6 -18 -6 19.7 5.2
 6 18 6 10.6 2.7
 -6 18 -6 15.2 4.1
 7 -18 6 0.4 2.7
 7 18 6 -0.5 2.3
 7 -19 -6 8.5 2.8
 -7 -19 6 2.5 3.7
 -7 19 6 -1.7 3.2
 6 -19 -6 6.6 2.3
 -6 -19 6 7.6 4.2
 -6 19 6 0.6 2.8
 6 19 -6 5.1 2.8
 -5 -19 6 54.49 6
 5 -19 -6 51.69 4.1
 -5 19 6 54.89 5.2
 5 19 -6 47.6 4.5
 4 -19 -6 3.9 1.8
 -4 -19 6 1.5 3.1
 -4 19 6 2.4 2.8
 4 19 -6 5.7 2.3
 3 -19 -6 65.49 4.4
 3 -19 -6 73.39 4.4
 -3 -19 6 73.19 6.1
 3 19 -6 63.49 4.6
 -3 19 6 66.59 5.1
 2 -19 -6 31.3 3.5
 -2 -19 6 33.3 4.3
 2 -19 -6 30.7 2.8
 -2 19 6 27.1 3.5
 2 19 -6 36.3 3.3
 1 -19 -6 75.89 5.4
 1 -19 -6 75.39 4
 -1 -19 6 71.29 5.7
 -1 19 6 64.09 5
 1 19 -6 78.19 4.7
 0 -19 6 6.2 2.8
 0 -19 -6 4.9 2.6
 0 -19 -6 8.5 1.4
 0 19 -6 8 1.7
 0 19 -6 7.9 1.9
 0 19 6 5.2 2.2
 1 -19 6 48.2 4.7
 -1 -19 -6 51.99 5.4
 -1 19 -6 56.79 3.6
 -1 19 -6 53.59 3.9
 1 19 6 52.99 4.2
 -2 -19 -6 38.1 4.7
 2 -19 6 33.8 4
 2 19 6 34.1 3.5
 -2 19 -6 32.6 2.7
 -2 19 -6 30 3.3
 3 -19 6 59.09 5.1
 -3 -19 -6 57.49 6.1
 -3 19 -6 76.09 5.4
 3 19 6 62.39 4.6
 4 -19 6 0.8 2.4
 -4 -19 -6 -1.3 3.5
 -4 19 -6 1.4 2.4
 4 19 6 0.7 1.9
 -5 -19 -6 19.5 4.9
 5 -19 6 21.5 4
 -5 19 -6 28.3 4.4
 5 19 6 25 3.4
 -6 -19 -6 2.6 4.3
 6 -19 6 1.6 2.7
 6 19 6 2.9 2.3
 -6 19 -6 1 3
 7 -19 6 17.4 4.1
 7 19 6 23 3.5
 -7 -20 6 4.3 4.5
 -7 20 6 1.1 3.3
 -6 -20 6 22.9 4.8
 6 -20 -6 23.8 3.2
 6 20 -6 15.9 3.5
 -6 20 6 22.1 4.1
 -5 -20 6 1.4 3.9
 5 -20 -6 5 2.3
 -5 20 6 -0.1 2.9
 5 20 -6 4 2.4
 -4 -20 6 35.7 4.9
 4 -20 -6 42.9 3.6
 4 20 -6 38.8 3.9
 -4 20 6 39 4.4
 -3 -20 6 1.6 3
 3 -20 -6 2 1.5
 -3 20 6 1.7 2.3
 3 20 -6 1 1.8
 -2 -20 6 40.4 4.8
 2 -20 -6 47.3 4.5
 2 -20 -6 44.6 3.2
 -2 20 6 33.5 3.9
 2 20 -6 41.5 3.8
 1 -20 -6 2.5 2.4
 1 -20 -6 2.6 1.3
 -1 -20 6 1.1 2.7
 1 20 -6 2.8 1.8
 -1 20 6 0.6 2
 0 -20 6 36.1 4.3
 0 -20 -6 36.6 4.4
 0 20 6 40.5 3.8
 0 20 -6 37 3.3
 1 -20 6 -1 2.4
 -1 -20 -6 5.1 3
 1 20 6 2.2 2
 -1 20 -6 6.2 1.7
 -1 20 -6 5.9 2.1
 -2 -20 -6 65.39 6.4
 2 -20 6 54.89 5.1
 -2 20 -6 58.99 3.7
 -2 20 -6 65.99 4.7
 2 20 6 62.89 4.7
 -3 -20 -6 8.9 3.8
 3 -20 6 9.5 2.9
 3 20 6 8 2.4
 -3 20 -6 5.4 2.7
 4 -20 6 40.8 4.6
 -4 -20 -6 30.7 5.5
 -4 20 -6 50.09 4.8
 4 20 6 45.2 4.4
 -5 -20 -6 -0.5 4
 5 -20 6 1.3 2.8
 5 20 6 0.3 2.1
 -5 20 -6 -0.6 2.6
 6 -20 6 29.2 4.6
 -6 -20 -6 34 6.6
 -6 20 -6 46 5.5
 6 20 6 36.6 4.2
 -6 -21 6 -1.4 3.6
 6 -21 -6 3.2 2.4
 6 21 -6 5.5 2.7
 -6 21 6 4.6 3.2
 -5 -21 6 25.5 4.8
 5 -21 -6 23.7 3
 -5 21 6 23.4 4
 5 21 -6 18.3 3.5
 4 -21 -6 1.9 1.7
 -4 -21 6 5.2 3.9
 -4 21 6 0.7 2.8
 4 21 -6 3.4 2.5
 -3 -21 6 53.49 5.8
 3 -21 -6 70.59 4.4
 -3 21 6 72.29 5.7
 3 21 -6 60.49 4.7
 2 -21 -6 -0.5 1.3
 -2 -21 6 1.4 2.9
 2 -21 -6 1.9 2.3
 -2 21 6 -2.2 2.4
 2 21 -6 1.2 2
 1 -21 -6 65.59 5.1
 -1 -21 6 62.79 5.8
 1 21 -6 64.99 4.5
 -1 21 6 65.59 5.2
 0 -21 6 1 2.9
 0 -21 -6 0.8 2.9
 0 21 -6 3.1 1.7
 0 21 6 3.8 2.2
 -1 -21 -6 36.3 4.7
 1 -21 6 33.5 4.2
 -1 21 -6 46.8 3.4
 1 21 6 49.1 4.1
 -2 -21 -6 -1.2 3.2
 2 -21 6 3.3 2.7
 -2 21 -6 1.1 2.1
 -2 21 -6 4.4 1.6
 2 21 6 5.9 2.3
 3 -21 6 25.3 3.8
 -3 -21 -6 23.2 4.9
 -3 21 -6 27.2 3.6
 3 21 6 22 3.2
 -4 -21 -6 0.2 3.9
 4 -21 6 3.7 2.8
 4 21 6 5.8 2.3
 -4 21 -6 5.5 2.7
 -5 -21 -6 10.9 4.9
 5 -21 6 17.8 3.9
 -5 21 -6 18.4 3.8
 5 21 6 25.7 3.6
 6 -21 6 -1.6 3
 6 21 6 2.5 2.4
 -6 21 -6 2.4 3.5
 6 -22 -6 8.7 2.9
 -6 -22 6 8.2 4.6
 -6 22 6 5.4 3.4
 -5 -22 6 6.2 4.4
 5 -22 -6 6.7 2.4
 -5 22 6 1.8 3.1
 5 22 -6 10.4 2.9
 -4 -22 6 7 3.7
 4 -22 -6 16.2 2.6
 -4 22 6 11.2 3.1
 4 22 -6 7.7 2.7
 -3 -22 6 6.6 3.4
 3 -22 -6 8.3 2.1
 -3 22 6 5.4 2.7
 3 22 -6 8.2 2.6
 2 -22 -6 26.7 2.8
 2 -22 -6 27.7 3.7
 -2 -22 6 27.3 4.6
 2 22 -6 26.3 3.2
 -2 22 6 28 3.7
 -1 -22 6 25.6 4.2
 1 -22 -6 21.7 3.6
 -1 22 6 23.3 3.3
 1 22 -6 26.9 3.1
 0 -22 -6 43.4 4.7
 0 -22 6 45.9 5.2
 0 22 -6 44.8 3.7
 0 22 6 46.4 4.3
 -1 -22 -6 10 3.7
 1 -22 6 6.9 3
 1 22 6 10.2 2.5
 -1 22 -6 7.2 1.9
 2 -22 6 26 4
 -2 -22 -6 16.4 4.5
 2 22 6 31.1 3.6
 -2 22 -6 28.4 3.4
 -3 -22 -6 19.9 4.7
 3 -22 6 16.7 3.8
 -3 22 -6 21.7 3.4
 3 22 6 15.6 3
 -4 -22 -6 7.8 4.2
 4 -22 6 6.4 3.3
 4 22 6 3.9 2.4
 -4 22 -6 3.6 2.9
 5 -22 6 -2.9 3
 -5 -22 -6 8.2 5.1
 5 22 6 -1.9 2.5
 -5 22 -6 1.8 3
 -6 22 -6 1.6 4.8
 6 -23 -6 4 2.3
 -6 23 6 7.9 3.5
 -5 -23 6 6.5 4
 5 -23 -6 8.9 2.6
 5 23 -6 12.4 3
 -5 23 6 7.9 3.1
 4 -23 -6 1.4 2
 -4 -23 6 1 3.5
 -4 23 6 -3.1 2.8
 4 23 -6 6.7 2.5
 -3 -23 6 11 3.9
 3 -23 -6 3 1.8
 3 23 -6 4.7 2.5
 -3 23 6 2.7 2.8
 -2 -23 6 7.7 3.5
 2 -23 -6 6.2 2.8
 -2 23 6 8.1 2.9
 2 23 -6 7.7 2.5
 -1 -23 6 15 3.8
 1 -23 -6 16.5 3.5
 -1 23 6 18.5 3.1
 1 23 -6 18.9 2.7
 0 -23 6 10.8 3.6
 0 -23 -6 8.2 3.5
 0 23 6 13.8 2.8
 0 23 -6 9.9 2.1
 1 -23 6 14.1 3.7
 -1 -23 -6 18.2 4.2
 -1 23 -6 11.3 2.2
 1 23 6 7.7 2.7
 -2 -23 -6 30.8 5.2
 2 -23 6 22.6 4
 2 23 6 30.2 3.8
 -3 -23 -6 11.9 4.4
 3 -23 6 10.4 3.5
 3 23 6 14 3
 -3 23 -6 15.4 3
 -4 -23 -6 11.7 4.6
 4 -23 6 3.5 3
 4 23 6 4.9 2.5
 -4 23 -6 8.7 3.1
 5 -23 6 -3.3 2.5
 5 23 6 -2.4 2.1
 -5 23 -6 2.6 3.1
 5 -24 -6 6.6 2.5
 -5 24 6 5.4 3
 4 -24 -6 -0.4 2.3
 -4 -24 6 -5 3.8
 4 24 -6 5.5 2.6
 -4 24 6 -2.1 2.4
 -3 -24 6 -1.1 3.4
 -3 24 6 2.1 2.8
 3 24 -6 2.3 2.1
 -2 -24 6 2.8 3.4
 2 24 -6 0.6 1.9
 -2 24 6 1.1 2.3
 1 -24 -6 20 3.8
 -1 -24 6 20.5 4.1
 1 24 -6 23.7 3.2
 -1 24 6 13.9 2.9
 0 -24 -6 8.7 3.2
 0 -24 6 6.8 3.2
 0 24 6 9.4 2.6
 0 24 -6 11.4 2.4
 1 -24 6 17.9 3.8
 -1 -24 -6 16.1 4
 -1 24 -6 17.9 2.6
 1 24 6 18.1 3.1
 -2 -24 -6 -5.2 3.7
 2 -24 6 0 3.1
 2 24 6 -0.5 2.1
 3 -24 6 0.6 3.1
 -3 -24 -6 1.2 4.3
 3 24 6 -1.1 2.1
 4 -24 6 10.6 3.5
 -4 -24 -6 18.9 5.1
 4 24 6 13.1 3.3
 -4 24 -6 12.8 5.5
 -5 24 -6 2.8 2.7
 -5 25 6 2.5 3.4
 -4 -25 6 0.1 4.1
 -4 25 6 -0.7 2.8
 4 25 -6 3.8 2.5
 -3 -25 6 4.9 3.8
 3 25 -6 7.2 2.6
 -3 25 6 2.7 2.6
 -2 -25 6 2.9 3.5
 -2 25 6 0.3 2.3
 2 25 -6 10.6 2.7
 -1 -25 6 11.9 3.7
 1 -25 -6 8.9 3.4
 -1 25 6 11.8 2.9
 1 25 -6 5.7 2.4
 0 -25 6 -0.3 3
 0 -25 -6 -0.3 3.3
 0 25 -6 5 2.2
 0 25 6 4.5 2.4
 1 -25 6 14.2 3.7
 -1 -25 -6 9.9 3.8
 1 25 6 19.9 3.2
 -1 25 -6 22.5 2.9
 2 -25 6 2.3 3
 -2 -25 -6 0.4 4.1
 2 25 6 1.9 2.3
 3 -25 6 8.5 3.6
 -3 -25 -6 8.5 4.8
 3 25 6 4.2 2.5
 4 -25 6 5.2 3.6
 -4 26 6 25.6 4.6
 -3 26 6 0.6 2.4
 3 26 -6 -2.1 2.3
 -2 -26 6 14 4.2
 -2 26 6 9.3 3
 2 26 -6 14.9 2.9
 1 -26 -6 8.6 3.6
 -1 -26 6 1.6 3.7
 -1 26 6 9.5 2.8
 1 26 -6 7.9 2.3
 0 -26 6 4.3 3.3
 0 -26 -6 5.2 3.5
 0 26 6 2.8 2.4
 0 26 -6 11.2 2.4
 1 -26 6 2 3.2
 -1 -26 -6 -0.4 3.7
 1 26 6 3.6 2.6
 2 -26 6 30.4 4.6
 -2 -26 -6 29.6 5.5
 2 26 6 29.4 3.9
 -3 -26 -6 -4.1 4.2
 3 -26 6 0.5 3.2
 2 27 -6 7.9 2.6
 -2 27 6 5.2 3
 -1 -27 6 6.9 4.2
 -1 27 6 15.4 3.4
 1 27 -6 15.8 2.8
 0 -27 6 3.4 3.3
 0 -27 -6 -1.9 3
 0 27 -6 2.6 2.1
 0 27 6 3 2.7
 1 -27 6 8.4 4.1
 -1 -27 -6 10.4 3.9
 1 27 6 8.4 3.1
 -2 -27 -6 -4.1 4
 2 28 -6 32 4.5
 1 28 -6 -0.1 2.2
 0 -28 -6 18.7 4.5
 0 28 -6 25.5 3.4
 -1 -28 -6 -0.2 3.9
 1 29 -6 25.8 4.2
 0 -29 -6 7.9 4
 -9 0 7 5.8 4.1
 9 0 -7 2.1 2.3
 -8 0 7 9.8 4.1
 8 0 -7 11.3 2.6
 -7 0 7 61.19 6
 7 0 -7 57.79 4.4
 6 0 -7 22.7 2.6
 -6 0 7 24.4 2.5
 -6 0 7 28 4.5
 -5 0 7 0.8 1.4
 5 0 -7 1 1.4
 -5 0 7 -3.3 2.8
 4 0 -7 1.8 1.3
 -4 0 7 1.8 1.1
 -4 0 7 0.6 0.7
 -4 0 7 2.1 2.7
 -3 0 7 77.69 5.2
 3 0 -7 76.99 3.8
 -3 0 7 73.39 3.1
 -3 0 7 75.39 3
 -2 0 7 57.89 2.5
 2 0 -7 60.09 2.9
 2 0 -7 58.69 3.2
 -2 0 7 55.59 4.2
 -1 0 7 389.76 14.6
 1 0 -7 392.16 14.7
 1 0 -7 384.66 15
 -1 0 7 387.06 15.5
 0 0 -7 18.5 1.7
 0 0 7 15.4 2
 0 0 7 15.2 1.4
 0 0 -7 14.9 1.7
 0 0 -7 18.1 2.1
 -1 0 -7 214.78 8.7
 -1 0 -7 210.08 8.8
 1 0 7 220.58 8.5
 1 0 7 210.48 8.7
 -2 0 -7 154.48 6.3
 2 0 7 149.09 6
 2 0 7 157.58 6.7
 -2 0 -7 150.48 6.8
 3 0 7 54.49 2.3
 -3 0 -7 57.19 3.8
 3 0 7 51.39 3.7
 -3 0 -7 52.49 2.7
 4 0 7 2.1 1.7
 4 0 7 2.2 0.7
 -4 0 -7 1.3 0.9
 -4 0 -7 0.9 2.3
 5 0 7 23 1.5
 5 0 7 18.5 2.7
 -5 0 -7 18.2 3
 -6 0 -7 3.4 2.4
 6 0 7 -1.5 1.8
 -7 0 -7 5.6 3
 7 0 7 2.2 2.1
 8 0 7 16.6 3.1
 -8 0 -7 22.6 4
 -9 0 -7 4.8 3.5
 9 0 7 5.6 2.9
 -9 -1 7 6.1 4.1
 9 -1 -7 0.3 2.3
 -9 1 7 5.4 4.5
 9 1 -7 1.7 2
 8 -1 -7 22.6 3.2
 -8 -1 7 27.5 4.9
 8 1 -7 28.2 3.3
 -8 1 7 25 4.7
 -7 -1 7 -1.3 3.2
 7 -1 -7 -2 1.6
 -7 1 7 3.2 3.4
 7 1 -7 2.5 1.9
 6 -1 -7 18.6 2.4
 -6 -1 7 18.7 2.5
 -6 -1 7 16.1 3.8
 6 1 -7 13.8 2.2
 -6 1 7 21.7 4.2
 -5 -1 7 15.5 2.2
 5 -1 -7 17.1 2.3
 -5 -1 7 19.5 4
 -5 1 7 14.8 1.8
 5 1 -7 14.5 2
 -5 1 7 20.1 3.8
 -4 -1 7 132.49 7.5
 -4 -1 7 128.49 5.3
 4 -1 -7 130.09 6
 -4 -1 7 127.19 5.7
 4 1 -7 129.19 6
 -4 1 7 132.89 5.2
 -4 1 7 125.99 7.4
 -4 1 7 131.69 5
 -3 -1 7 65.09 3.1
 -3 -1 7 68.09 4.9
 3 -1 -7 68.29 3.6
 3 1 -7 64.09 3.5
 -3 1 7 65.49 4.8
 2 -1 -7 45.4 2.9
 -2 -1 7 48.6 4
 -2 -1 7 48 2.5
 2 -1 -7 45.7 2.4
 2 1 -7 61.79 2.9
 -2 1 7 60.49 4.2
 -2 1 7 59.29 2.2
 2 1 -7 58.69 3
 -1 -1 7 83.19 3.7
 -1 -1 7 89.69 4.8
 1 -1 -7 89.69 3.7
 1 -1 -7 85.59 4.1
 -1 1 7 83.39 4.8
 -1 1 7 86.99 3.6
 1 1 -7 89.29 4
 1 1 -7 84.49 4.2
 0 -1 -7 16.8 1.7
 0 -1 7 15.5 1.5
 0 -1 7 15.3 2
 0 -1 -7 13.6 2.2
 0 -1 -7 15.7 1.4
 0 1 -7 15.7 1.6
 0 1 7 14.3 1.4
 0 1 -7 14.7 2
 0 1 -7 16.3 1.8
 0 1 7 15.6 1.9
 1 -1 7 60.59 3.3
 1 -1 7 62.19 3.2
 -1 -1 -7 65.49 3.6
 -1 -1 -7 63.29 3.6
 -1 1 -7 64.29 3.4
 1 1 7 65.79 3.4
 1 1 7 65.99 3.4
 -1 1 -7 63.29 3.6
 2 -1 7 6.7 1.5
 2 -1 7 8.4 0.8
 -2 -1 -7 7.1 1.6
 -2 -1 -7 8.6 1.3
 2 1 7 6.8 1
 -2 1 -7 5.9 1.7
 2 1 7 5.5 1.5
 -2 1 -7 6.4 1
 -3 -1 -7 108.99 4.7
 -3 -1 -7 114.59 5.6
 3 -1 7 112.19 5.5
 3 -1 7 109.29 4.2
 -3 1 -7 106.59 5.6
 3 1 7 113.09 5.4
 3 1 7 106.89 4.4
 -3 1 -7 106.69 4.4
 -4 -1 -7 2 2
 4 -1 7 1 1.6
 -4 -1 -7 0 1
 4 -1 7 0.8 0.5
 4 1 7 3.5 0.8
 -4 1 -7 1.1 2.1
 -4 1 -7 3 0.8
 4 1 7 3.9 1.8
 5 -1 7 25.6 3
 -5 -1 -7 26.9 3.3
 5 1 7 26.9 3
 5 1 7 28.4 1.8
 -5 1 -7 26.2 2.1
 -5 1 -7 30 3.4
 6 -1 7 50.39 4.3
 -6 -1 -7 55.29 4.6
 6 1 7 55.19 4.3
 -6 1 -7 64.29 5
 7 -1 7 0.7 2.1
 -7 -1 -7 1.5 2.7
 -7 1 -7 3.2 2.7
 7 1 7 2.4 2.4
 -8 -1 -7 -1.6 2.9
 8 -1 7 2 2.4
 8 1 7 4.1 2.4
 -8 1 -7 1.5 3.2
 -9 -1 -7 -1.1 2.9
 9 -1 7 -1.3 2.3
 9 1 7 2 2.7
 -9 1 -7 1.9 3
 -9 -2 7 14.7 4.7
 9 -2 -7 5.9 2.7
 -9 2 7 11.9 4.6
 9 2 -7 11.2 2.6
 -8 -2 7 3.2 4.3
 8 -2 -7 0.2 1.8
 -8 2 7 0.1 3.4
 8 2 -7 0.8 1.6
 7 -2 -7 5.5 2.1
 -7 -2 7 2.2 3.6
 -7 2 7 3.6 3.4
 7 2 -7 8.4 2.1
 6 -2 -7 72.29 4.5
 -6 -2 7 72.59 6.4
 -6 -2 7 83.39 4.9
 6 2 -7 75.69 4.6
 -6 2 7 79.99 6.7
 -5 -2 7 133.69 8.2
 -5 -2 7 145.49 6.7
 5 -2 -7 135.19 6.6
 5 2 -7 140.79 6.6
 -5 2 7 137.69 5.9
 -5 2 7 142.09 8.1
 -4 -2 7 97.39 4.2
 -4 -2 7 92.49 6.4
 -4 -2 7 99.59 4.8
 4 -2 -7 97.39 4.9
 4 2 -7 97.09 4.8
 -4 2 7 90.89 6.2
 -3 -2 7 305.17 11.9
 3 -2 -7 298.57 12.2
 -3 -2 7 318.07 13.3
 -3 2 7 312.37 13.2
 3 2 -7 296.87 12.1
 3 2 -7 316.47 12.1
 -2 -2 7 393.16 15
 2 -2 -7 388.36 15.3
 -2 -2 7 411.96 16.1
 2 2 -7 403.06 15.3
 2 2 -7 387.36 15.3
 -2 2 7 393.36 16
 -1 -2 7 1484.15 54.49
 1 -2 -7 1493.45 53.69
 -1 -2 7 1429.46 53.79
 1 -2 -7 1444.16 54.09
 1 2 -7 1468.05 54.09
 -1 2 7 1439.66 53.59
 -1 2 7 1443.66 54.49
 1 2 -7 1508.55 54.09
 0 -2 7 166.08 6.4
 0 -2 7 167.48 6.7
 0 -2 -7 158.78 6.8
 0 -2 7 158.88 7
 0 -2 -7 162.78 6.5
 0 2 7 159.78 7.1
 0 2 7 154.38 6.5
 0 2 -7 159.38 6.9
 1 -2 7 911.61 34
 1 -2 7 941.81 33.7
 -1 -2 -7 895.61 34.3
 -1 -2 -7 899.61 34.2
 1 -2 7 906.31 34.2
 -1 2 -7 924.31 34.4
 1 2 7 928.11 34.2
 1 2 7 928.71 34.2
 -2 -2 -7 305.47 12.1
 2 -2 7 310.07 12.4
 2 -2 7 315.37 11.5
 2 -2 7 312.17 11.5
 -2 -2 -7 308.87 12.4
 2 2 7 309.37 12
 -2 2 -7 309.77 12.6
 2 2 7 308.97 12.3
 -3 -2 -7 685.53 26.1
 -3 -2 -7 668.63 25.4
 3 -2 7 673.53 26.1
 -3 2 -7 685.33 26.3
 3 2 7 688.13 25.3
 3 2 7 682.43 26
 -4 -2 -7 21 2
 4 -2 7 23.5 2.7
 -4 -2 -7 20.3 2.7
 4 2 7 19.7 2.5
 -4 2 -7 19.7 3
 4 2 7 23.6 1.7
 5 -2 7 11.7 2.4
 -5 -2 -7 9.7 2.7
 5 2 7 19.2 2.6
 5 2 7 21.1 1.7
 -5 2 -7 17.6 3
 6 -2 7 11 2.4
 -6 -2 -7 12.4 3
 6 2 7 6.3 2.3
 -6 2 -7 11.3 2.9
 -7 -2 -7 57.89 5.4
 7 -2 7 62.69 5.1
 7 2 7 65.79 5
 -7 2 -7 71.19 6.1
 8 -2 7 4.9 2.5
 -8 -2 -7 -1 2.5
 -8 2 -7 2.4 2.9
 8 2 7 5.5 2.8
 9 -2 7 0.6 2.4
 -9 -2 -7 0.2 3.1
 -9 2 -7 1.8 3.1
 9 2 7 1.4 2.5
 -9 -3 7 6.3 4.7
 9 -3 -7 1.3 2.4
 9 3 -7 -1.6 1.9
 -9 3 7 3 4.2
 -8 -3 7 20.6 4.8
 8 -3 -7 22.1 3.1
 -8 3 7 23.7 4.9
 8 3 -7 24.9 2.9
 7 -3 -7 3.8 2
 -7 -3 7 2.5 3.6
 -7 3 7 6.7 3.5
 7 3 -7 4.2 1.7
 6 -3 -7 28.4 2.9
 -6 -3 7 25.4 3
 -6 -3 7 28.4 4.5
 6 3 -7 26.1 2.7
 -6 3 7 33.7 4.3
 -5 -3 7 14.7 2.5
 -5 -3 7 17 3.7
 5 -3 -7 16.7 2.2
 -5 3 7 15.6 1.4
 -5 3 7 10.4 3.4
 5 3 -7 14.2 1.9
 4 -3 -7 146.29 6.7
 -4 -3 7 144.49 6.7
 -4 -3 7 148.69 8.2
 -4 3 7 143.09 8
 4 3 -7 151.78 6.6
 -3 -3 7 21.7 3.2
 3 -3 -7 30.1 2.4
 -3 -3 7 25.5 2.3
 -3 3 7 21.5 3.2
 3 3 -7 27.5 2.2
 3 3 -7 29.9 2.5
 -2 -3 7 43.5 3.9
 -2 -3 7 48.7 2.7
 2 -3 -7 45.9 2.8
 2 3 -7 49 2.8
 2 3 -7 51.09 3.1
 -2 3 7 51.79 4
 -1 -3 7 106.89 5.6
 1 -3 -7 110.89 5
 1 -3 -7 118.99 4.5
 -1 -3 7 109.69 4.8
 1 3 -7 110.19 5.1
 -1 3 7 104.19 5.6
 -1 3 7 110.19 4.4
 1 3 -7 113.29 5.1
 0 -3 7 288.87 11.3
 0 -3 -7 290.77 11.3
 0 -3 7 289.47 11.5
 0 -3 -7 292.77 11.1
 0 -3 7 294.57 11
 0 3 7 281.07 11
 0 3 -7 282.57 11.4
 0 3 7 280.77 11.5
 -1 -3 -7 290.77 11.5
 1 -3 7 294.67 10.9
 1 -3 7 284.17 11.5
 1 -3 7 303.07 11.2
 1 3 7 295.77 11.5
 1 3 7 286.57 11.4
 -1 3 -7 275.97 11.7
 2 -3 7 173.28 6.2
 2 -3 7 170.98 6.2
 2 -3 7 173.68 7.4
 -2 -3 -7 169.38 7.3
 -2 -3 -7 163.68 7
 2 3 7 164.58 7.2
 -2 3 -7 163.58 7.5
 2 3 7 165.08 6.9
 -3 -3 -7 49.5 3
 3 -3 7 44.6 3.3
 -3 -3 -7 46.3 3.3
 3 3 7 46.1 2.5
 -3 3 -7 43.6 3.7
 3 3 7 43.9 3.2
 4 -3 7 206.08 9.2
 -4 -3 -7 203.58 9.1
 -4 3 -7 211.68 9.6
 4 3 7 201.88 9.1
 4 3 7 208.58 8.2
 5 -3 7 42 3.7
 -5 -3 -7 45 4.1
 5 3 7 44.7 2.6
 5 3 7 41.7 3.7
 -5 3 -7 48.5 4.5
 -6 -3 -7 83.39 5.4
 6 -3 7 83.69 5.3
 -6 3 -7 84.39 5.9
 6 3 7 80.59 5.3
 7 -3 7 10.4 2.6
 -7 -3 -7 10.1 3.1
 -7 3 -7 14.1 3.4
 7 3 7 10.1 2.7
 8 -3 7 1.4 2.3
 -8 -3 -7 1.6 2.6
 8 3 7 1 2.4
 -8 3 -7 2.7 3
 9 -3 7 2 2.9
 -9 -3 -7 0.1 2.7
 -9 3 -7 5.9 3.4
 9 3 7 0.4 2.5
 -9 -4 7 6.3 4.7
 9 -4 -7 -3.2 1.9
 9 4 -7 -0.3 1.6
 -9 4 7 6.8 4.5
 -8 -4 7 3.5 3.9
 8 -4 -7 1.3 2.2
 -8 4 7 4.5 3.5
 8 4 -7 1.8 1.8
 -7 -4 7 86.99 7.4
 7 -4 -7 87.99 5.3
 -7 4 7 86.59 6.8
 7 4 -7 83.39 5.1
 -6 -4 7 10.8 2.5
 -6 -4 7 13.7 3.7
 6 -4 -7 9.1 2
 -6 4 7 10.2 3.4
 6 4 -7 9.5 1.9
 -5 -4 7 8.8 3.4
 5 -4 -7 5.5 1.8
 -5 -4 7 9.7 2.4
 -5 4 7 11.1 3.4
 5 4 -7 9.5 1.8
 4 -4 -7 56.29 3.6
 -4 -4 7 58.39 4
 -4 -4 7 55.19 5.2
 4 4 -7 58.89 3.5
 -4 4 7 57.59 5.1
 3 -4 -7 149.88 6.8
 -3 -4 7 162.38 6.8
 -3 -4 7 148.49 7.9
 -3 4 7 160.18 7.9
 3 4 -7 156.08 6.7
 -2 -4 7 0 1.8
 2 -4 -7 -0.3 1
 -2 -4 7 0.9 1.1
 2 4 -7 1.5 1.4
 2 4 -7 1.6 1
 -2 4 7 0.3 1.9
 1 -4 -7 373.06 14.8
 -1 -4 7 377.96 14.8
 -1 -4 7 377.66 15.4
 1 -4 -7 393.76 14.4
 -1 4 7 391.56 15.4
 1 4 -7 398.16 14.9
 0 -4 7 77.49 3.8
 0 -4 7 77.69 4.3
 0 -4 7 79.39 3.4
 0 -4 -7 81.29 3.6
 0 -4 -7 75.59 3.8
 0 4 7 77.89 4.2
 0 4 -7 74.59 4
 0 4 7 75.59 3.5
 1 -4 7 216.38 8.7
 -1 -4 -7 219.48 8.5
 1 -4 7 211.28 8.2
 1 -4 7 213.98 7.9
 -1 4 -7 187.78 8.6
 1 4 7 194.78 8.4
 1 4 7 202.98 8.5
 2 -4 7 31.8 2.6
 -2 -4 -7 28.8 2.4
 2 4 7 28.6 2.3
 -2 4 -7 33 3
 2 4 7 30.4 2.2
 3 -4 7 187.48 8.8
 -3 -4 -7 198.68 8.8
 3 4 7 213.58 8.8
 -3 4 -7 210.08 9.3
 3 4 7 209.78 8.2
 -4 -4 -7 7.3 2
 4 -4 7 7.1 1.9
 4 4 7 6 1.2
 4 4 7 9.7 2.1
 -4 4 -7 5.9 2.4
 -5 -4 -7 151.88 7.5
 5 -4 7 150.08 7.4
 5 4 7 148.39 7.4
 -5 4 -7 159.88 8.1
 5 4 7 146.39 6.4
 6 -4 7 7.6 2.3
 -6 -4 -7 9.3 2.6
 6 4 7 7 2.3
 6 4 7 10.2 1.5
 -6 4 -7 5.8 2.8
 7 -4 7 7.6 2.7
 -7 -4 -7 6 2.7
 -7 4 -7 2.1 2.8
 7 4 7 3.3 2.3
 -8 -4 -7 8.5 2.8
 8 -4 7 3.9 2.4
 -8 4 -7 7.8 3.4
 8 4 7 -0.3 2.3
 9 -4 7 34.1 4.3
 -9 4 -7 33.1 5.3
 9 4 7 33.5 4.3
 9 -5 -7 1.2 2.3
 -9 -5 7 3.7 4.2
 -9 5 7 1.6 4.2
 8 -5 -7 20 3
 -8 -5 7 28.8 5.7
 8 5 -7 22.2 2.7
 -8 5 7 26.7 4.9
 -7 -5 7 10.6 3.2
 -7 -5 7 11.7 4.1
 7 -5 -7 6.6 2.1
 -7 5 7 11.2 3.6
 7 5 -7 7.6 2
 -6 -5 7 7.9 3.5
 -6 -5 7 7.8 2.5
 6 -5 -7 7 2
 -6 5 7 10.9 3.7
 6 5 -7 10.9 1.9
 -5 -5 7 78.69 6.3
 5 -5 -7 76.79 4.5
 -5 -5 7 74.39 4.9
 -5 5 7 83.49 6.1
 5 5 -7 71.29 4.2
 -4 -5 7 88.39 5.1
 4 -5 -7 85.99 4.6
 4 5 -7 86.99 4.4
 -4 5 7 88.19 6.1
 -3 -5 7 56.19 3.6
 3 -5 -7 52.29 3.2
 3 5 -7 56.49 3.3
 3 5 -7 47.2 2.9
 -3 5 7 55.49 4.6
 2 -5 -7 26.7 2.1
 -2 -5 7 26.6 2.3
 2 5 -7 20.6 2
 2 5 -7 23.2 1.9
 -2 5 7 20.9 2.7
 1 -5 -7 242.48 9.5
 1 -5 -7 245.88 9.2
 1 -5 -7 231.28 9.6
 -1 -5 7 234.88 9.7
 1 5 -7 249.88 9.8
 -1 5 7 240.98 10.2
 1 5 -7 243.08 9.6
 0 -5 -7 42.2 2.6
 0 -5 7 43 2.7
 0 -5 7 42.8 2.2
 0 -5 7 43.3 3.2
 0 -5 -7 41.7 2.4
 0 5 -7 44.1 2.9
 0 5 7 45.6 3.1
 0 5 7 42.4 2.4
 1 -5 7 301.87 11.5
 1 -5 7 293.47 11.2
 1 -5 7 286.57 11.9
 -1 -5 -7 293.27 11.7
 -1 5 -7 313.17 12.1
 1 5 7 302.67 11.7
 1 5 7 299.67 11.9
 2 -5 7 65.59 4
 -2 -5 -7 70.69 3.8
 2 5 7 79.39 3.9
 -2 5 -7 78.09 4.4
 2 5 7 84.09 4.1
 -3 -5 -7 11.9 1.9
 3 -5 7 12.2 2
 -3 5 -7 14.2 2.6
 3 5 7 13 2.1
 3 5 7 13.8 1.5
 4 -5 7 66.39 4.4
 -4 -5 -7 73.39 4.5
 -4 5 -7 65.49 5.1
 4 5 7 71.19 4.4
 4 5 7 68.89 3.5
 -5 -5 -7 138.59 6.9
 5 -5 7 144.59 7.3
 -5 5 -7 139.09 7.6
 5 5 7 135.79 7
 5 5 7 133.69 6
 6 -5 7 66.59 4.9
 -6 -5 -7 65.89 4.6
 6 5 7 71.09 3.8
 -6 5 -7 65.19 5.5
 6 5 7 72.99 4.9
 -7 -5 -7 0.1 2.4
 7 -5 7 -0.7 2.3
 -7 5 -7 0.3 3.1
 7 5 7 -0.5 2.1
 -8 -5 -7 11 3.1
 8 -5 7 7.3 2.6
 -8 5 -7 10.6 3.6
 8 5 7 5.9 2.7
 9 -5 7 -0.5 2.7
 -9 5 -7 -0.2 3.2
 9 -6 -7 8.4 2.7
 -9 -6 7 10.8 4.7
 -9 6 7 8.7 4.4
 -8 -6 7 10.9 4.8
 8 -6 -7 4.8 2.3
 -8 6 7 5.7 3.6
 8 6 -7 5.7 2
 7 -6 -7 8.6 2.3
 -7 -6 7 11.4 3
 -7 -6 7 10.2 4.1
 7 6 -7 20.3 2.4
 -7 6 7 16 3.8
 -6 -6 7 9.1 3.7
 -6 -6 7 8.6 2.6
 6 -6 -7 11.2 2.2
 6 6 -7 13.4 1.9
 -6 6 7 11.3 3.3
 -5 -6 7 145.89 7.7
 5 -6 -7 149.88 7.2
 5 6 -7 162.68 7
 -5 6 7 162.18 8.6
 -4 -6 7 64.79 4.6
 4 -6 -7 66.29 4
 -4 6 7 75.19 5.6
 4 6 -7 69.99 4.2
 4 6 -7 69.29 3.8
 -3 -6 7 120.09 6
 3 -6 -7 119.39 5.6
 -3 6 7 116.49 6.6
 3 6 -7 112.29 5.5
 3 6 -7 118.29 5.3
 2 -6 -7 368.06 14.8
 2 -6 -7 375.56 14
 -2 -6 7 382.86 15
 2 6 -7 387.96 14.8
 -2 6 7 397.06 15.6
 2 6 -7 378.96 14.8
 1 -6 -7 270.57 10.2
 1 -6 -7 263.77 9.7
 1 -6 -7 262.17 10.1
 -1 -6 7 266.17 10.4
 1 6 -7 239.38 10
 1 6 -7 243.18 10.2
 -1 6 7 232.68 10.6
 0 -6 -7 613.34 23.5
 0 -6 -7 623.64 23.3
 0 -6 7 657.13 23.4
 0 -6 -7 625.94 23.9
 0 -6 7 603.14 23.7
 0 6 7 624.74 23.8
 0 6 -7 621.04 23.3
 0 6 -7 619.74 23.7
 1 -6 7 43.6 3
 1 -6 7 45.5 2.2
 1 -6 7 41.2 2.7
 -1 -6 -7 47 2.7
 -1 6 -7 55.99 3.4
 1 6 7 56.39 3.1
 2 -6 7 250.77 10.8
 -2 -6 -7 255.27 10.4
 2 6 7 262.27 10.6
 -2 6 -7 269.97 11
 2 6 7 265.77 10.6
 -3 -6 -7 316.37 12.5
 3 -6 7 313.07 13
 3 6 7 305.77 12.7
 -3 6 -7 307.87 13.2
 3 6 7 322.87 12.4
 4 -6 7 28.8 3
 -4 -6 -7 29.6 2.9
 4 6 7 34.9 2.5
 4 6 7 29.9 3
 -4 6 -7 30.2 3.6
 5 -6 7 -1.3 1.9
 -5 -6 -7 0.8 1.9
 -5 6 -7 5.6 2.6
 5 6 7 5.1 2
 5 6 7 4.6 1.3
 6 -6 7 6.3 2.3
 -6 -6 -7 8.9 2.4
 -6 6 -7 11 3.1
 6 6 7 8.2 1.7
 6 6 7 7.6 2.4
 7 -6 7 79.99 5.6
 -7 -6 -7 74.09 5.4
 7 6 7 82.99 5.6
 -7 6 -7 75.19 6.3
 -8 -6 -7 2.6 2.7
 8 -6 7 3.5 2.7
 -8 6 -7 0 3.2
 8 6 7 2.2 2.5
 9 -6 7 -2.3 2.6
 -9 -7 7 11.1 5.3
 9 -7 -7 -2.6 2.3
 -9 7 7 4 3.7
 -8 -7 7 11.3 4.6
 8 -7 -7 4.8 2.3
 -8 7 7 10.8 4.2
 -7 -7 7 -1.2 3.3
 7 -7 -7 2.4 1.9
 -7 -7 7 0.7 2.7
 7 7 -7 -0.9 1.4
 -7 7 7 2.8 3.1
 -6 -7 7 65.09 5.5
 6 -7 -7 60.19 4.4
 -6 7 7 67.09 6.3
 6 7 -7 69.59 3.9
 -5 -7 7 11.7 2.7
 5 -7 -7 9.1 2
 5 7 -7 10.5 2.4
 -5 7 7 12 3.2
 5 7 -7 9.6 1.6
 4 -7 -7 65.29 4
 -4 -7 7 65.29 4.8
 4 7 -7 68.89 4.2
 4 7 -7 72.09 3.8
 -4 7 7 68.79 5.5
 3 -7 -7 160.98 7.4
 -3 -7 7 174.38 7.9
 3 7 -7 178.18 7.5
 -3 7 7 167.88 8.4
 3 7 -7 172.08 7.2
 2 -7 -7 106.99 4.7
 2 -7 -7 118.29 4.6
 2 -7 -7 115.79 5.4
 -2 -7 7 123.59 5.7
 2 7 -7 125.29 5.4
 -2 7 7 126.09 6.3
 2 7 -7 117.69 5.3
 1 -7 -7 30 2.2
 -1 -7 7 31.1 2.6
 1 -7 -7 33.4 2.5
 1 -7 -7 30.4 1.8
 1 7 -7 33.1 2.5
 1 7 -7 32.2 2.3
 -1 7 7 33.3 3.1
 0 -7 7 92.19 4.7
 0 -7 -7 89.29 4.2
 0 -7 -7 100.69 5.1
 0 7 -7 91.99 4.1
 0 7 -7 93.19 4.6
 0 7 7 95.79 4.8
 1 -7 7 19.1 1.3
 -1 -7 -7 15.8 1.7
 1 -7 7 17.1 2
 1 7 7 19.9 2.1
 -1 7 -7 19.1 1.3
 -1 7 -7 19 2.2
 2 -7 7 103.79 5.1
 2 -7 7 96.99 3.9
 2 -7 7 101.29 3.9
 -2 -7 -7 96.49 4.6
 2 7 7 96.49 4.9
 -2 7 -7 98.39 5.3
 2 7 7 93.09 4.8
 -3 -7 -7 133.39 6.1
 3 -7 7 120.89 6.3
 3 7 7 135.49 6
 -3 7 -7 139.69 7
 3 7 7 128.09 6.3
 -4 -7 -7 105.09 5.2
 4 -7 7 95.59 5.4
 -4 7 -7 90.89 6
 4 7 7 89.79 5.3
 4 7 7 93.49 4.7
 5 -7 7 19.6 2.7
 -5 -7 -7 19 2.5
 -5 7 -7 16.5 3.1
 5 7 7 17.1 1.9
 5 7 7 16.5 2.8
 6 -7 7 46.5 4.6
 -6 -7 -7 50.09 4.3
 -6 7 -7 44.5 4.8
 6 7 7 47.9 3.2
 6 7 7 52.79 4.7
 7 -7 7 19.4 3.4
 -7 -7 -7 20.8 3.1
 7 7 7 21.9 3.5
 -7 7 -7 26.6 4.2
 -8 -7 -7 15.2 5.6
 8 -7 7 13.1 3.1
 -8 7 -7 14.1 3.9
 9 -7 7 -4.5 2.1
 -9 -8 7 9.1 4.6
 9 -8 -7 5.1 2.9
 -9 8 7 5 4.2
 -8 -8 7 6 4.6
 8 -8 -7 6.7 2.4
 -8 8 7 -1.8 3.7
 7 -8 -7 63.79 4.7
 -7 -8 7 66.09 6
 -7 -8 7 66.99 6.9
 -7 8 7 64.79 6
 7 8 -7 67.69 4.1
 -6 -8 7 0.2 2.5
 6 -8 -7 0.1 1.6
 6 8 -7 1.9 1.9
 6 8 -7 1.3 1.3
 -6 8 7 1.6 2.9
 -5 -8 7 43.3 4.2
 5 -8 -7 43.2 3.4
 5 8 -7 42.1 2.9
 -5 8 7 42.2 4.5
 5 8 -7 43.1 3.5
 4 -8 -7 9.2 1.9
 -4 -8 7 7.9 2.5
 4 8 -7 12.1 2.2
 -4 8 7 6.9 3
 4 8 -7 8.8 1.5
 3 -8 -7 202.98 9.2
 -3 -8 7 209.58 9.8
 3 8 -7 226.08 9.4
 -3 8 7 232.48 10.3
 3 8 -7 235.18 9.1
 2 -8 -7 7.4 0.8
 2 -8 -7 5.6 1.4
 2 -8 -7 6 1.1
 -2 -8 7 4.6 2
 2 8 -7 8.3 1.7
 -2 8 7 7.7 2.4
 2 8 -7 6.7 1.3
 -1 -8 7 306.17 12.8
 1 -8 -7 310.17 12.1
 1 -8 -7 318.07 12.5
 1 -8 -7 317.07 12.5
 1 8 -7 322.97 12.5
 1 8 -7 319.37 12.4
 -1 8 7 330.27 13.1
 0 -8 7 51.59 3.4
 0 -8 -7 49.1 3.6
 0 -8 -7 50.39 2.8
 0 8 7 49.2 3.5
 0 8 -7 52.99 3.2
 0 8 -7 52.39 2.7
 -1 -8 -7 160.98 6.6
 1 -8 7 161.88 6.3
 -1 -8 -7 165.68 7.8
 1 -8 7 156.78 7.1
 -1 8 -7 149.09 7.1
 1 8 7 157.48 7.1
 -1 8 -7 152.08 6.2
 -2 -8 -7 17 1.8
 2 -8 7 17.9 2.3
 2 -8 7 15.3 1.3
 2 8 7 17.1 2.2
 -2 8 -7 17.4 2.5
 3 -8 7 101.69 5.2
 -3 -8 -7 100.59 4.6
 -3 8 -7 87.29 5.5
 3 8 7 80.49 4.8
 3 8 7 82.39 4.6
 -4 -8 -7 12.2 2.1
 4 -8 7 9.7 2.3
 -4 8 -7 7.4 2.8
 4 8 7 12.5 1.7
 4 8 7 11.4 2.4
 -5 -8 -7 72.69 4.4
 5 -8 7 67.39 4.8
 -5 8 -7 71.19 5.5
 5 8 7 69.79 5
 5 8 7 77.99 4.2
 -6 -8 -7 10 2.4
 6 -8 7 6.2 2.4
 -6 8 -7 7.7 3
 6 8 7 12.2 2
 -7 -8 -7 13.1 5
 7 -8 7 4.6 2.6
 -7 -8 -7 8.3 2.6
 -7 8 -7 5.8 3.1
 8 -8 7 5.3 3
 -8 -8 -7 3.7 4.4
 -8 8 -7 4.4 3.5
 9 -8 7 23.1 4.4
 -9 -9 7 9 5.2
 -9 9 7 3.1 4
 8 -9 -7 43.5 4.5
 -8 -9 7 44.2 6.3
 -8 9 7 40.4 5.1
 -7 -9 7 20.5 3.9
 7 -9 -7 22.1 3.1
 -7 9 7 18.2 4.2
 6 -9 -7 16.2 2.6
 -6 -9 7 16.6 3.5
 6 9 -7 24.1 2.3
 -6 9 7 22.9 3.8
 6 9 -7 22.2 2.9
 5 -9 -7 3.3 1.7
 -5 -9 7 4.9 2.7
 5 9 -7 3.8 1.8
 5 9 -7 2.4 1.2
 -5 9 7 3.2 3.1
 4 -9 -7 382.96 15.4
 -4 -9 7 380.06 16
 4 9 -7 380.16 14.9
 -4 9 7 381.66 16.3
 4 9 -7 390.26 15.6
 3 -9 -7 70.69 2.8
 3 -9 -7 65.89 2.9
 -3 -9 7 66.99 4.9
 3 -9 -7 69.69 4
 -3 9 7 65.39 5.1
 3 9 -7 69.09 4
 3 9 -7 67.69 3.5
 2 -9 -7 46.8 3.1
 -2 -9 7 49.8 4.1
 2 -9 -7 45.4 2.8
 2 -9 -7 50.09 2.4
 2 9 -7 60.29 3.3
 2 9 -7 60.99 3.2
 -2 9 7 56.19 4.3
 1 -9 -7 37.9 2.7
 -1 -9 7 36.8 3.2
 1 -9 -7 38.9 2.2
 1 -9 -7 42.1 3
 -1 9 7 41.2 3.5
 1 9 -7 42.4 2.7
 1 9 -7 41.3 2.7
 0 -9 7 431.16 17.2
 0 -9 -7 443.06 17.3
 0 -9 -7 437.26 16.6
 0 9 -7 416.96 16.9
 0 9 7 455.35 17.3
 0 9 -7 423.66 16.5
 1 -9 7 57.49 2.8
 -1 -9 -7 54.79 4.3
 1 -9 7 56.79 3.8
 -1 -9 -7 56.69 3.1
 1 9 7 59.49 3.7
 -1 9 -7 56.39 2.7
 -1 9 -7 53.59 3.9
 2 -9 7 141.59 5.4
 -2 -9 -7 140.79 7.7
 -2 -9 -7 132.29 5.8
 2 -9 7 137.89 6.5
 2 9 7 117.99 6.2
 -2 9 -7 124.09 6.5
 -2 9 -7 125.99 5.1
 -3 -9 -7 48.3 5
 3 -9 7 54.29 4.1
 -3 -9 -7 60.09 3.4
 -3 9 -7 64.79 4.7
 3 9 7 58.19 3.7
 -4 -9 -7 51.39 3.5
 4 -9 7 49.9 4.1
 -4 -9 -7 52.79 5.4
 4 9 7 55.59 3.6
 -4 9 -7 62.29 4.9
 5 -9 7 3.2 2
 -5 -9 -7 1.2 3.7
 -5 -9 -7 2.9 1.7
 -5 9 -7 -0.6 2.4
 5 9 7 0.9 1.2
 6 -9 7 69.59 5.4
 -6 -9 -7 77.29 7.4
 -6 -9 -7 68.19 4.5
 -6 9 -7 74.29 6
 6 9 7 70.49 4.2
 7 -9 7 14.5 3
 -7 -9 -7 15.8 4.7
 -7 9 -7 11.2 3.9
 8 -9 7 11.5 3.1
 -8 -9 -7 21 5.5
 -8 9 -7 12.6 4
 -9 10 7 10.5 4.3
 8 -10 -7 -1.4 2
 -8 -10 7 5.1 4.3
 -8 10 7 9 4.1
 7 -10 -7 16.7 2.9
 -7 -10 7 24.7 4.2
 -7 10 7 20.2 4.2
 7 10 -7 15.6 2.9
 6 -10 -7 5.6 2.1
 -6 -10 7 5.4 3
 6 10 -7 5.3 1.5
 6 10 -7 6.1 2.2
 -6 10 7 3.4 3.4
 -5 -10 7 81.79 5.9
 5 -10 -7 76.89 4.7
 5 10 -7 73.09 4.8
 -5 10 7 76.59 5.8
 5 10 -7 84.79 4.1
 4 -10 -7 62.19 3.9
 -4 -10 7 62.69 4.8
 4 -10 -7 54.19 3
 4 10 -7 53.79 4.1
 4 10 -7 53.69 3.2
 -4 10 7 58.09 5
 3 -10 -7 355.46 13.1
 3 -10 -7 346.47 13.9
 -3 -10 7 346.57 14.7
 3 10 -7 345.97 13.6
 3 10 -7 343.67 14
 -3 10 7 346.47 14.8
 -2 -10 7 17.7 2.7
 2 -10 -7 15.2 1.4
 2 -10 -7 13.5 1.8
 2 -10 -7 16 1.7
 -2 10 7 18.1 2.9
 2 10 -7 13.7 1.8
 2 10 -7 14.9 1.7
 1 -10 -7 414.66 16.8
 -1 -10 7 421.36 17.3
 1 -10 -7 417.66 16.6
 1 10 -7 432.46 16.6
 -1 10 7 447.46 17.3
 1 10 -7 446.76 16.7
 0 -10 7 5.2 1.9
 0 -10 -7 7.2 1.3
 0 -10 -7 6 2.2
 0 10 7 8.8 2.1
 0 10 -7 7.9 1.7
 0 10 -7 4.6 1.1
 -1 -10 -7 172.88 8.1
 -1 -10 -7 171.78 6.7
 1 -10 7 164.48 7.5
 -1 10 -7 148.09 7.4
 1 10 7 155.48 7.4
 -1 10 -7 152.78 6.5
 2 -10 7 4 1.9
 -2 -10 -7 3.2 2.9
 2 -10 7 4.8 1.1
 -2 -10 -7 5.4 1.3
 -2 10 -7 4.5 0.8
 -2 10 -7 6.1 2.2
 2 10 7 5.3 1.9
 -3 -10 -7 477.05 21
 3 -10 7 494.85 19.9
 -3 -10 -7 491.85 19
 3 10 7 512.75 19.6
 -3 10 -7 512.05 20.2
 -4 -10 -7 39.3 4.9
 -4 -10 -7 39 3
 4 -10 7 37.9 3.7
 4 10 7 39.4 3
 -4 10 -7 42.4 4.2
 5 -10 7 1.5 2
 -5 -10 -7 -0.3 1.5
 -5 -10 -7 3.4 3.4
 -5 10 -7 3.5 2.6
 5 10 7 2.9 1.6
 -6 -10 -7 7.1 2.1
 6 -10 7 7.3 2.5
 -6 -10 -7 14.3 4.8
 6 10 7 8.6 1.9
 -6 10 -7 6.5 3.2
 7 -10 7 55.49 4.9
 -7 -10 -7 47.6 6.6
 -7 10 -7 57.09 5.8
 -8 -10 -7 7.9 5.3
 8 -10 7 4.2 2.7
 -8 10 -7 7.7 3.7
 -9 11 7 -1.6 3.6
 -8 -11 7 5.3 4.3
 8 -11 -7 4.2 2.4
 -8 11 7 -3.4 3.5
 7 -11 -7 16 2.9
 -7 -11 7 16.2 3.8
 -7 11 7 11.4 3.9
 7 11 -7 19.4 3
 6 -11 -7 53.39 4.2
 -6 -11 7 51.99 5.2
 6 11 -7 53.39 4.6
 -6 11 7 54.69 5.4
 5 -11 -7 17.3 2.5
 -5 -11 7 15.3 3.3
 5 11 -7 16.4 2.6
 -5 11 7 13.5 3.6
 5 11 -7 15.5 1.7
 4 -11 -7 15.1 2.2
 -4 -11 7 15.3 3.3
 4 11 -7 13.3 2.3
 4 11 -7 15.2 1.7
 -4 11 7 12.9 3.1
 3 -11 -7 64.79 4
 3 -11 -7 72.09 3.4
 -3 -11 7 67.99 5
 3 11 -7 65.69 4.2
 -3 11 7 73.89 3.8
 -3 11 7 66.79 5.2
 3 11 -7 71.19 3.6
 2 -11 -7 405.56 15.9
 2 -11 -7 420.86 15.4
 2 -11 -7 403.76 15.7
 -2 -11 7 399.66 16.7
 -2 11 7 408.96 16.7
 2 11 -7 392.46 15.7
 2 11 -7 404.46 16
 -1 -11 7 38 3.7
 1 -11 -7 38.7 2.8
 1 -11 -7 40.5 3.5
 1 11 -7 37.9 2.8
 -1 11 7 39.9 3.7
 1 11 -7 37.9 2.6
 0 -11 -7 107.69 6
 0 -11 -7 106.99 4.9
 0 -11 7 102.89 5.7
 0 11 -7 106.99 4.8
 0 11 -7 110.29 5.4
 0 11 7 111.49 5.7
 -1 -11 -7 74.69 3.7
 -1 -11 -7 82.69 5.4
 1 -11 7 76.89 4.7
 -1 11 -7 77.29 3.6
 1 11 7 74.29 4.5
 -1 11 -7 76.79 4.5
 2 -11 7 270.47 11.6
 2 -11 7 272.87 10.6
 -2 -11 -7 268.17 10.7
 -2 -11 -7 279.07 12.5
 -2 11 -7 262.07 11.7
 2 11 7 265.57 11.4
 -2 11 -7 271.77 10.3
 3 -11 7 42.1 3.8
 -3 -11 -7 46.4 5.2
 -3 -11 -7 40.3 2.7
 -3 11 -7 40.4 1.8
 -3 11 -7 40.2 4.1
 3 11 7 41 3.3
 -4 -11 -7 113.39 7.8
 -4 -11 -7 112.79 5.2
 4 -11 7 113.29 6.2
 -4 11 -7 107.69 6.7
 4 11 7 112.29 5.8
 -5 -11 -7 52.49 3.5
 5 -11 7 54.09 4.7
 -5 -11 -7 45.9 5.7
 -5 11 -7 54.99 5.2
 5 11 7 51.09 3.7
 6 -11 7 17.5 3.3
 -6 -11 -7 18.4 4.8
 6 11 7 25.4 2.8
 -6 11 -7 16.6 3.6
 7 -11 7 10 3
 -7 -11 -7 3.4 4.1
 -7 11 -7 8.4 3.9
 7 11 7 5.4 2
 -8 -11 -7 7.1 4.9
 8 -11 7 7 2.9
 -8 11 -7 6 3.7
 -9 12 7 5.9 4.5
 8 -12 -7 -2 2.1
 -8 12 7 -1.7 3.2
 7 -12 -7 14.4 2.7
 -7 -12 7 8 3.6
 -7 12 7 9.5 3.8
 7 12 -7 10.8 2.9
 6 -12 -7 3.3 1.9
 -6 -12 7 8 3.4
 -6 12 7 1.8 3.2
 6 12 -7 4.2 2.2
 -5 -12 7 41.2 4.4
 5 -12 -7 40.6 3.5
 -5 12 7 37.9 4.3
 5 12 -7 36.9 2.8
 5 12 -7 34.1 3.4
 -4 -12 7 2.6 2.7
 4 -12 -7 2.8 1.6
 -4 12 7 1.3 2.6
 4 12 -7 2.3 1.7
 4 12 -7 3.6 1.1
 3 -12 -7 37.8 3.1
 -3 -12 7 37.8 4
 3 12 -7 50.19 2.8
 -3 12 7 40.1 4.1
 3 12 -7 47.4 3.5
 2 -12 -7 58.59 3.6
 2 -12 -7 60.29 3.7
 -2 -12 7 57.19 5
 2 12 -7 56.49 3.6
 -2 12 7 59.19 4.6
 2 12 -7 54.99 3.3
 1 -12 -7 250.97 10.4
 -1 -12 7 242.78 10.8
 1 -12 -7 256.07 9.9
 1 12 -7 231.98 9.9
 -1 12 7 232.78 10.6
 1 12 -7 236.58 10
 0 -12 -7 11 2.6
 0 -12 -7 10.1 1.5
 0 -12 7 9.8 2.4
 0 12 7 10.2 2.2
 0 12 -7 10.2 1.5
 0 12 -7 6.3 1.8
 1 -12 7 202.78 10
 -1 -12 -7 217.88 9.1
 -1 -12 -7 222.88 10.7
 1 12 7 243.18 10.1
 -1 12 -7 234.28 9.8
 -1 12 -7 240.58 9.1
 2 -12 7 204.38 9.6
 -2 -12 -7 217.98 8.6
 -2 -12 -7 224.28 10.9
 2 -12 7 219.88 9
 2 12 7 214.28 9.5
 -2 12 -7 214.48 9.9
 -2 12 -7 211.38 8.4
 -3 -12 -7 54.19 2.9
 -3 -12 -7 45.7 5
 3 -12 7 51.39 4.1
 -3 12 -7 41.8 2.1
 3 12 7 38.6 3.4
 -3 12 -7 41.6 4.1
 -4 -12 -7 16.9 4
 4 -12 7 15.9 2.9
 -4 -12 -7 18.5 1.9
 -4 12 -7 10.8 3
 4 12 7 15.6 2.2
 5 -12 7 53.59 4.6
 -5 -12 -7 53.19 6.4
 -5 12 -7 57.69 5.4
 5 12 7 63.59 4.2
 -6 -12 -7 11.3 4.3
 6 -12 7 11.8 2.8
 -6 12 -7 16.7 3.6
 6 12 7 9.6 2.1
 7 -12 7 1.5 2.8
 -7 -12 -7 0.7 4.8
 7 12 7 3.6 2
 -7 12 -7 5.7 3.4
 8 -12 7 5.9 3.2
 -8 -12 -7 3.6 5
 -8 12 -7 5.8 4.2
 8 -13 -7 22.3 3.4
 8 13 -7 16.7 3.3
 -8 13 7 18.8 4.5
 7 -13 -7 18.8 3.1
 -7 -13 7 15.2 4.1
 -7 13 7 18.6 4
 7 13 -7 17.7 3.1
 6 -13 -7 -0.8 1.7
 -6 -13 7 -2.3 3
 6 13 -7 0.2 1.9
 -6 13 7 3.1 3.3
 -5 -13 7 0.9 2.6
 5 -13 -7 5 1.9
 -5 13 7 0.3 2.7
 5 13 -7 6.3 2.2
 -4 -13 7 78.39 5.8
 4 -13 -7 79.79 4.6
 4 13 -7 80.09 3.8
 4 13 -7 80.29 4.9
 -4 13 7 74.89 5.6
 -3 -13 7 105.09 6.8
 3 -13 -7 107.89 5.6
 3 13 -7 111.29 5.8
 -3 13 7 108.39 6.4
 3 13 -7 109.29 4.9
 2 -13 -7 82.59 4.3
 -2 -13 7 74.79 5.3
 2 -13 -7 77.09 4.2
 -2 13 7 69.69 5
 2 13 -7 60.49 3.7
 2 13 -7 72.99 4.4
 1 -13 -7 30.6 3.1
 1 -13 -7 27.1 2.5
 -1 -13 7 30.5 3.6
 -1 13 7 24 3
 1 13 -7 23.6 2.3
 1 13 -7 24.2 2.3
 0 -13 7 103.89 6.3
 0 -13 -7 108.99 6.3
 0 -13 -7 103.99 5
 0 13 -7 108.49 5
 0 13 7 112.49 5.9
 0 13 -7 107.09 5.4
 1 -13 7 6.3 2.3
 -1 -13 -7 7.7 1.4
 -1 -13 -7 6.3 3
 1 13 7 7.4 2.3
 -1 13 -7 6.3 1.9
 -1 13 -7 7.2 1.3
 -2 -13 -7 8.2 3.2
 -2 -13 -7 10.9 1.5
 2 -13 7 10.4 2.4
 -2 13 -7 15 1.4
 -2 13 -7 15.2 2.6
 2 13 7 15.4 2.4
 -3 -13 -7 1.6 3.3
 -3 -13 -7 2.2 1.1
 3 -13 7 2.8 2
 -3 13 -7 3.9 2.3
 -3 13 -7 3 0.8
 3 13 7 2 1.6
 -4 -13 -7 46.6 5.6
 4 -13 7 54.29 4.4
 -4 -13 -7 56.19 3.1
 -4 13 -7 61.99 5.4
 4 13 7 62.69 4.2
 -5 -13 -7 17 4.5
 5 -13 7 19.5 3.2
 5 13 7 17.3 2.4
 -5 13 -7 16.4 3.4
 6 -13 7 32.5 3.9
 -6 -13 -7 26.6 5.3
 -6 13 -7 24.8 4.2
 6 13 7 32.5 3.2
 -7 -13 -7 0.7 4.2
 7 -13 7 -1.5 2.3
 -7 13 -7 -1.3 3.1
 7 13 7 0.5 2
 8 -13 7 1.8 2.6
 8 -14 -7 1 3
 8 14 -7 -1 2.6
 -8 14 7 -1.1 3.2
 -7 -14 7 13.3 4.2
 7 -14 -7 19.9 3.2
 -7 14 7 21.7 4.1
 7 14 -7 20.4 3.3
 6 -14 -7 5.6 2.2
 -6 -14 7 6.3 3.2
 -6 14 7 2.5 3.4
 6 14 -7 3.7 2.2
 5 -14 -7 9.6 2.2
 -5 -14 7 2.9 3.2
 5 14 -7 11.9 2.4
 -5 14 7 6.5 3
 4 -14 -7 10.5 2.1
 -4 -14 7 14.6 3.2
 -4 14 7 11.4 3
 4 14 -7 13.2 2.3
 3 -14 -7 137.19 6.3
 -3 -14 7 140.19 7.8
 3 14 -7 131.79 6.5
 -3 14 7 124.29 7.2
 3 14 -7 129.89 5.7
 -2 -14 7 41.8 4.4
 2 -14 -7 47.7 3.6
 2 -14 -7 42.9 3
 -2 14 7 43.1 4.1
 2 14 -7 39.5 2.7
 2 14 -7 45.6 3.3
 1 -14 -7 96.09 4.8
 -1 -14 7 89.99 6
 1 -14 -7 96.79 5.9
 1 14 -7 102.59 5
 -1 14 7 112.99 6
 1 14 -7 108.09 5.1
 0 -14 7 7.3 2.7
 0 -14 -7 3.5 1.3
 0 -14 -7 6.1 2.6
 0 14 7 3.1 2
 0 14 -7 4 1.4
 0 14 -7 5.8 1.9
 -1 -14 -7 72.69 5.7
 1 -14 7 75.69 5
 -1 -14 -7 68.69 3.3
 1 14 7 53.39 4.2
 -1 14 -7 52.69 3.2
 -1 14 -7 56.89 4.3
 2 -14 7 79.39 5.5
 -2 -14 -7 84.19 3.9
 -2 -14 -7 87.99 6.7
 -2 14 -7 84.19 3.9
 -2 14 -7 82.59 5.4
 2 14 7 80.99 4.9
 -3 -14 -7 259.67 10.7
 -3 -14 -7 274.27 13.5
 3 -14 7 265.87 12.2
 -3 14 -7 285.07 10.8
 3 14 7 290.87 11.9
 -3 14 -7 272.67 12.3
 -4 -14 -7 5.7 3.5
 4 -14 7 0.5 2.1
 -4 14 -7 6.3 2.7
 4 14 7 2.9 1.9
 -5 -14 -7 6.1 3.8
 5 -14 7 7.6 2.8
 5 14 7 8.4 2.2
 -5 14 -7 9.5 3.5
 6 -14 7 17 3.5
 -6 -14 -7 18 4.8
 -6 14 -7 15.1 3.7
 6 14 7 18.2 2.8
 -7 -14 -7 55.19 7.5
 7 -14 7 44.2 4.9
 7 14 7 51.59 4.5
 -7 14 -7 49.8 5.8
 8 -14 7 6.2 3.2
 -8 15 7 0.3 3.8
 -7 -15 7 14.2 4.3
 7 -15 -7 14.5 3
 7 15 -7 15.6 3.1
 -7 15 7 13.8 4.1
 6 -15 -7 47.4 4.2
 -6 -15 7 43.5 5.4
 -6 15 7 50.69 5.1
 6 15 -7 56.29 4.8
 5 -15 -7 6.5 2
 -5 -15 7 1.8 3.4
 5 15 -7 3.7 2.1
 -5 15 7 4.2 3.2
 4 -15 -7 10 2.3
 -4 -15 7 10.5 3.5
 4 15 -7 14.3 2.4
 -4 15 7 14.2 3.1
 3 -15 -7 59.59 3.8
 -3 -15 7 64.49 5.3
 -3 15 7 68.19 5.3
 3 15 -7 62.49 3.4
 3 15 -7 64.89 4.2
 2 -15 -7 249.48 10.1
 -2 -15 7 242.78 11.3
 2 -15 -7 250.47 10.4
 -2 15 7 251.27 11
 2 15 -7 245.48 10.4
 2 15 -7 211.18 9.6
 1 -15 -7 3.7 1.4
 1 -15 -7 2 2.2
 -1 -15 7 4.2 2.5
 1 15 -7 2.2 1.4
 -1 15 7 3.5 2.2
 1 15 -7 5 1.4
 0 -15 -7 76.39 3.8
 0 -15 7 70.19 5.2
 0 -15 -7 76.39 5.5
 0 15 7 74.49 4.8
 0 15 -7 73.99 4.3
 0 15 -7 71.89 4
 1 -15 7 -1.1 2.1
 -1 -15 -7 3 2.9
 -1 -15 -7 3.3 1.1
 1 15 7 1.9 1.8
 -1 15 -7 1.3 1.1
 -1 15 -7 2.4 1.9
 -2 -15 -7 169.58 6.9
 -2 -15 -7 150.08 9.3
 2 -15 7 161.98 8.3
 -2 15 -7 179.68 7
 -2 15 -7 167.98 8.1
 2 15 7 173.08 8.1
 3 -15 7 3.3 2.2
 -3 -15 -7 2.4 3.2
 -3 15 -7 3.6 2.3
 3 15 7 1.4 1.7
 -4 -15 -7 52.49 5.9
 4 -15 7 54.39 4.7
 4 15 7 54.99 4.1
 -4 15 -7 62.09 5.1
 5 -15 7 3.2 2.5
 -5 -15 -7 12.6 4.3
 5 15 7 9.8 2.3
 -5 15 -7 12.8 3.2
 -6 -15 -7 35.3 6.2
 6 -15 7 43 4.5
 -6 15 -7 36.7 4.8
 6 15 7 40.2 3.9
 7 -15 7 -1.7 2.4
 -7 -15 -7 1.6 4.3
 7 15 7 4.1 2.1
 -7 15 -7 5.9 3.9
 -8 16 7 4.3 3.4
 7 -16 -7 15 3.2
 -7 -16 7 10.8 4.3
 7 16 -7 15.6 3.2
 -7 16 7 10.7 3.6
 6 -16 -7 6.9 2.6
 -6 -16 7 1.6 3.6
 6 16 -7 5.5 2.4
 -6 16 7 2.9 3.4
 -5 -16 7 49 5.5
 5 -16 -7 47.1 4.2
 5 16 -7 47 4.1
 -5 16 7 45.7 4.7
 4 -16 -7 24 2.8
 -4 -16 7 24 4.2
 4 16 -7 22.4 2.9
 -4 16 7 22.3 3.7
 -3 -16 7 65.39 6.1
 3 -16 -7 69.39 4.5
 3 16 -7 87.29 4.9
 -3 16 7 88.29 5.6
 2 -16 -7 8.4 1.8
 2 -16 -7 8.9 2
 -2 -16 7 7.9 2.8
 -2 16 7 11.8 2.6
 2 16 -7 8.3 2.1
 2 16 -7 5.8 1.3
 1 -16 -7 204.38 9.2
 -1 -16 7 183.48 9.5
 1 -16 -7 202.98 8.3
 1 16 -7 201.18 8.6
 -1 16 7 195.38 9.2
 1 16 -7 184.28 8.2
 0 -16 -7 71.79 5.6
 0 -16 7 67.59 5.2
 0 -16 -7 78.29 3.8
 0 16 -7 73.59 4.1
 0 16 7 74.59 4.9
 0 16 -7 74.89 4.3
 1 -16 7 254.67 11.7
 -1 -16 -7 260.77 10.3
 -1 -16 -7 266.07 12.4
 -1 16 -7 260.57 10.5
 -1 16 -7 249.38 11.1
 1 16 7 266.27 11.5
 -2 -16 -7 49.6 5.1
 -2 -16 -7 55.99 2.8
 2 -16 7 55.79 4.5
 2 16 7 48.7 4
 -2 16 -7 52.49 4.4
 -2 16 -7 53.69 3
 3 -16 7 102.99 6.2
 -3 -16 -7 102.59 7.4
 -3 16 -7 89.19 6
 3 16 7 94.69 5.6
 4 -16 7 18.4 3.2
 -4 -16 -7 17.2 4.7
 4 16 7 16.9 2.8
 -4 16 -7 16.3 3.2
 -5 -16 -7 42.1 6.3
 5 -16 7 56.59 4.9
 5 16 7 44.1 4.2
 -5 16 -7 50.19 5.1
 6 -16 7 0 2.4
 -6 -16 -7 4.8 4.2
 -6 16 -7 4.4 3.6
 6 16 7 0.8 2.1
 7 -16 7 35.9 4.9
 -7 -16 -7 39.7 6.9
 -7 16 -7 38.3 5.6
 7 16 7 38.4 4.2
 -8 17 7 17.4 4.6
 -7 -17 7 6.5 4.1
 7 -17 -7 11.6 2.9
 -7 17 7 3.3 3.6
 7 17 -7 9.9 3
 6 -17 -7 13.6 2.7
 -6 -17 7 10.4 3.8
 6 17 -7 15.5 3
 -6 17 7 14.9 3.6
 5 -17 -7 -0.7 1.7
 -5 -17 7 0.8 3
 -5 17 7 -4.2 2.8
 5 17 -7 3.7 2.1
 -4 -17 7 104.99 7.7
 4 -17 -7 104.09 5.9
 4 17 -7 128.09 6.6
 -4 17 7 110.79 6.9
 3 -17 -7 30.4 2.8
 3 -17 -7 15.7 2.5
 -3 -17 7 23 3.8
 3 17 -7 28.7 3
 -3 17 7 29.1 3.7
 -2 -17 7 33.8 4.1
 2 -17 -7 35.8 3
 2 -17 -7 33.6 3.3
 -2 17 7 40.8 3.9
 2 17 -7 43.9 3.4
 1 -17 -7 10 1.7
 -1 -17 7 6.2 2.7
 1 -17 -7 11.4 2.6
 -1 17 7 10.9 2.5
 1 17 -7 9.5 2
 1 17 -7 10.4 1.6
 0 -17 -7 79.29 5.5
 0 -17 7 78.19 5.6
 0 -17 -7 84.49 4.1
 0 17 -7 83.29 4.5
 0 17 7 80.29 5.2
 0 17 -7 82.09 4.5
 1 -17 7 9.2 2.6
 -1 -17 -7 6.2 1.2
 -1 -17 -7 9.4 3.2
 -1 17 -7 8.7 1.5
 -1 17 -7 7.9 2.1
 1 17 7 10.6 2.3
 2 -17 7 38.2 4
 -2 -17 -7 39.3 4.9
 -2 17 -7 33.8 3.6
 -2 17 -7 34 2.5
 2 17 7 35.7 3.5
 -3 -17 -7 3 3.3
 3 -17 7 2.3 2.3
 3 17 7 2 2.1
 -3 17 -7 0.8 2.2
 -4 -17 -7 53.69 6.2
 4 -17 7 45.7 4.8
 4 17 7 38.3 3.9
 -4 17 -7 48.9 4.9
 5 -17 7 2.6 2.5
 -5 -17 -7 3.6 3.8
 5 17 7 1.5 2.2
 -5 17 -7 5.1 3.3
 6 -17 7 43.9 4.9
 -6 -17 -7 44.5 6.6
 -6 17 -7 48.8 5.4
 6 17 7 46.5 4.2
 7 -17 7 0 3.1
 -7 17 -7 12.3 4.8
 7 17 7 8.2 2.9
 7 -18 -7 32.9 4.1
 -7 -18 7 22 5.2
 -7 18 7 38.4 5.1
 6 -18 -7 -0.8 1.9
 -6 -18 7 2.1 4
 6 18 -7 -1.3 2.1
 -6 18 7 -4.5 3.1
 5 -18 -7 31.6 3.4
 -5 -18 7 32.7 4.7
 -5 18 7 34.1 4.2
 5 18 -7 30.5 3.6
 4 -18 -7 0.2 1.6
 -4 -18 7 5.6 3.4
 4 18 -7 4.4 2.1
 -4 18 7 0.3 2.5
 -3 -18 7 41.1 5
 3 -18 -7 41.6 3.6
 -3 18 7 49.8 4.6
 3 18 -7 47.2 3.9
 2 -18 -7 47.4 4.2
 -2 -18 7 44.1 4.8
 2 -18 -7 44.7 3.3
 -2 18 7 45.5 4.3
 2 18 -7 50.49 3.7
 -1 -18 7 59.99 5.2
 1 -18 -7 56.69 3.5
 1 -18 -7 52.99 4.7
 -1 18 7 64.49 4.7
 1 18 -7 55.89 3.4
 1 18 -7 65.89 4
 0 -18 -7 0.9 1.1
 0 -18 -7 1.2 2.7
 0 -18 7 -1.3 2.2
 0 18 7 -1.6 1.7
 0 18 -7 -0.5 1.3
 0 18 -7 0.6 1.5
 -1 -18 -7 79.59 6.3
 1 -18 7 77.99 5.4
 -1 18 -7 66.29 3.8
 -1 18 -7 60.79 4.4
 1 18 7 65.39 4.7
 -2 -18 -7 42.7 5.1
 2 -18 7 49.9 4.6
 -2 18 -7 51.09 4.4
 -2 18 -7 49.1 3.1
 2 18 7 51.09 4.4
 3 -18 7 102.19 6.7
 -3 -18 -7 99.79 8.2
 3 18 7 105.09 6.1
 -3 18 -7 97.29 6.5
 -4 -18 -7 2.5 4
 4 -18 7 5 2.6
 4 18 7 4.1 2.1
 -4 18 -7 4.5 2.6
 -5 -18 -7 17.7 4.8
 5 -18 7 17.7 3.6
 -5 18 -7 19.6 3.7
 5 18 7 18.2 3
 -6 -18 -7 18.5 5.5
 6 -18 7 12.5 3.4
 6 18 7 10.3 2.7
 -6 18 -7 14.8 3.9
 7 -18 7 8.5 3.2
 7 18 7 9.1 2.9
 -7 -19 7 3.1 3.8
 -7 19 7 2.7 3.1
 -6 -19 7 50.89 6
 6 -19 -7 54.19 4.6
 -6 19 7 60.69 5.8
 6 19 -7 52.09 4.8
 -5 -19 7 -5.3 3.4
 5 -19 -7 3.4 2.2
 -5 19 7 -1.9 2.7
 5 19 -7 4.5 2.6
 -4 -19 7 22.3 4.4
 4 -19 -7 25.2 2.9
 -4 19 7 25.8 3.7
 4 19 -7 29.3 3.4
 3 -19 -7 35.8 3.3
 -3 -19 7 40.8 4.7
 3 19 -7 37.8 3.7
 -3 19 7 37.4 4.1
 2 -19 -7 101.39 5.2
 2 -19 -7 94.09 5.9
 -2 -19 7 95.79 7.1
 2 19 -7 94.59 5.5
 -2 19 7 98.99 6.2
 1 -19 -7 45.2 3
 -1 -19 7 42.6 4.9
 1 -19 -7 45.5 4.5
 -1 19 7 38.6 4
 1 19 -7 40.6 3.6
 0 -19 -7 5.9 1.3
 0 -19 7 5 3
 0 -19 -7 3.4 3
 0 19 -7 2.4 1.6
 0 19 -7 6.5 1.8
 0 19 7 4.5 2.2
 1 -19 7 30.4 3.9
 -1 -19 -7 31.2 4.6
 -1 19 -7 30.4 3.2
 -1 19 -7 33.4 2.8
 1 19 7 35 3.8
 2 -19 7 48.5 4.8
 -2 -19 -7 41.3 5.1
 -2 19 -7 48.9 4.3
 -2 19 -7 42.4 3
 2 19 7 47.1 4.1
 -3 -19 -7 12 4.4
 3 -19 7 4.1 2.8
 -3 19 -7 9.5 2.8
 3 19 7 6.7 2.5
 4 -19 7 30.1 4.1
 -4 -19 -7 42 6.1
 4 19 7 30.1 3.6
 -4 19 -7 35 4.4
 5 -19 7 1.2 2.6
 -5 -19 -7 1.6 4
 5 19 7 -2.5 1.9
 -5 19 -7 1.6 3.1
 6 -19 7 4.3 3.3
 -6 -19 -7 8.3 4.8
 -6 19 -7 10.4 3.8
 6 19 7 2.7 2.5
 7 19 7 -3.9 2.3
 -7 -20 7 18.4 5.6
 -7 20 7 16 4.2
 -6 -20 7 0.2 3.9
 6 -20 -7 3.7 2.5
 6 20 -7 9 2.9
 -6 20 7 4.4 3.2
 -5 -20 7 35.1 5.4
 5 -20 -7 37.7 3.8
 -5 20 7 36.3 4.5
 5 20 -7 40.9 4.4
 -4 -20 7 20.1 4.4
 4 -20 -7 23.2 2.8
 4 20 -7 19.6 3.2
 -4 20 7 20.6 3.6
 3 -20 -7 64.29 4.4
 -3 -20 7 66.89 6.2
 3 20 -7 69.69 4.9
 -3 20 7 77.79 5.9
 -2 -20 7 4.3 3
 2 -20 -7 3.4 1.6
 2 -20 -7 4.3 2.4
 -2 20 7 3 2.3
 2 20 -7 3.3 1.9
 1 -20 -7 71.39 3.9
 -1 -20 7 68.79 6.2
 1 -20 -7 77.19 5.5
 1 20 -7 68.89 4.6
 -1 20 7 61.89 5
 0 -20 -7 53.19 5.1
 0 -20 7 52.19 5.1
 0 20 -7 55.69 3.7
 0 20 7 55.19 4.8
 1 -20 7 61.49 5.4
 -1 -20 -7 61.69 5.9
 -1 20 -7 70.19 4.1
 1 20 7 71.19 5
 -1 20 -7 70.39 4.5
 -2 -20 -7 19.8 4.5
 2 -20 7 21.7 3.6
 2 20 7 22.3 3.1
 -2 20 -7 21.2 3
 3 -20 7 37.9 4.3
 -3 -20 -7 31.4 5.1
 -3 20 -7 32.3 3.9
 3 20 7 32.3 3.7
 -4 -20 -7 13.3 4.5
 4 -20 7 14.4 3.6
 -4 20 -7 16 3.5
 4 20 7 14.6 2.9
 -5 -20 -7 18.1 5.5
 5 -20 7 20.7 4.1
 -5 20 -7 20 3.8
 5 20 7 17 3.3
 6 -20 7 7.3 3.5
 6 20 7 9.1 3
 -6 20 -7 9.8 3.5
 6 -21 -7 12.8 3
 -6 -21 7 6.8 4.4
 -6 21 7 5.4 3.2
 5 -21 -7 4.3 2.3
 -5 -21 7 5.6 3.7
 5 21 -7 2.7 2.5
 -5 21 7 1.6 2.8
 4 -21 -7 57.49 4.2
 -4 -21 7 52.19 6.1
 4 21 -7 64.49 5.2
 -4 21 7 54.49 5.2
 3 -21 -7 10.6 2
 -3 -21 7 10.5 3.9
 3 21 -7 8.3 2.3
 -3 21 7 8.8 2.9
 2 -21 -7 7 2.6
 2 -21 -7 8.9 1.9
 -2 -21 7 8 3.2
 -2 21 7 6.5 2.6
 2 21 -7 16.7 2.8
 1 -21 -7 5.5 2.7
 -1 -21 7 3.6 3.2
 -1 21 7 6.5 2.4
 1 21 -7 7.5 2.1
 0 -21 7 49.6 5
 0 -21 -7 49.99 5
 0 21 7 47.9 4.4
 0 21 -7 48.2 3.5
 -1 -21 -7 0.4 3.3
 1 -21 7 -1.5 2.4
 -1 21 -7 2.3 1.5
 1 21 7 -0.6 2
 2 -21 7 5.7 2.9
 -2 -21 -7 6.9 3.7
 -2 21 -7 9.2 2.5
 2 21 7 8.8 2.5
 -3 -21 -7 5.6 3.7
 3 -21 7 3 2.7
 3 21 7 4.5 2.2
 -3 21 -7 7.7 2.9
 -4 -21 -7 14.6 4.6
 4 -21 7 15.5 3.5
 4 21 7 14 3
 -4 21 -7 11.9 3.4
 -5 -21 -7 11.1 4.8
 5 -21 7 -0.7 3.1
 -5 21 -7 5.5 3
 5 21 7 4.3 2.4
 6 -21 7 25.7 5.1
 6 21 7 29 4
 -6 21 -7 34 5.6
 -6 -22 7 -3.2 3.8
 6 -22 -7 0.6 2.1
 -6 22 7 0.1 2.8
 -5 -22 7 23.5 4.9
 5 -22 -7 35.9 3.7
 5 22 -7 29.4 3.8
 -5 22 7 32.5 4.4
 -4 -22 7 -4.8 3.5
 4 -22 -7 -0.6 1.9
 -4 22 7 1.3 3
 4 22 -7 0 2.2
 -3 -22 7 22.8 4.6
 3 -22 -7 21.4 2.6
 3 22 -7 19.8 3.1
 -3 22 7 17.8 3.4
 -2 -22 7 14.3 3.9
 2 22 -7 26.6 3.2
 -2 22 7 21.2 3.4
 -1 -22 7 35.9 4.9
 1 -22 -7 35.6 4.3
 1 22 -7 42.3 3.9
 -1 22 7 43 4.3
 0 -22 -7 7.6 3.3
 0 -22 7 3.5 2.9
 0 22 7 5.9 2.4
 0 22 -7 10.9 2.2
 1 -22 7 25 4
 -1 -22 -7 35.4 5
 1 22 7 22.2 3.3
 -1 22 -7 22.6 2.6
 -2 -22 -7 9.9 4.3
 2 -22 7 11.5 3.2
 2 22 7 11.2 2.7
 -2 22 -7 11.9 3
 3 -22 7 18.7 3.8
 -3 -22 -7 27.6 5.3
 -3 22 -7 25.5 3.7
 3 22 7 31.3 3.9
 -4 -22 -7 19.1 5.3
 4 -22 7 12 3.5
 -4 22 -7 13.6 3.5
 4 22 7 15.4 3.1
 5 -22 7 11.8 3.8
 -5 -22 -7 10.8 4.8
 -5 22 -7 9.3 3.3
 5 22 7 12.8 3.1
 -5 -23 7 -0.3 4
 5 -23 -7 5.4 2.2
 5 23 -7 0.6 2.6
 -5 23 7 -0.2 3.2
 -4 -23 7 5.9 4.2
 4 -23 -7 6.6 2.3
 -4 23 7 6.1 3
 4 23 -7 9.7 3
 3 -23 -7 6.6 2.5
 -3 -23 7 4.9 3.4
 3 23 -7 6.4 2.4
 -3 23 7 4.6 2.7
 -2 -23 7 39.9 5.3
 -2 23 7 39.5 4.3
 2 23 -7 36.8 3.9
 1 -23 -7 2.4 2.8
 -1 -23 7 0.7 2.8
 -1 23 7 1.9 2.3
 1 23 -7 1.3 2.1
 0 -23 -7 2.3 3
 0 -23 7 -4.1 2.4
 0 23 7 0.2 2.1
 0 23 -7 1.1 1.9
 -1 -23 -7 -0.8 3.3
 1 -23 7 -2.2 2.5
 1 23 7 -0.7 2.3
 -1 23 -7 1.1 1.6
 2 -23 7 10.3 3.4
 -2 -23 -7 11.6 4
 2 23 7 15.1 2.9
 -3 -23 -7 4.7 4.1
 3 -23 7 1.4 3.1
 3 23 7 4.6 2.4
 -3 23 -7 2 2.7
 -4 -23 -7 19.8 5.2
 4 -23 7 20.6 4
 4 23 7 23.6 3.8
 -4 23 -7 19.7 3.8
 -5 23 -7 10.2 3.4
 5 -24 -7 10.1 2.5
 -5 24 7 0 2.9
 -4 -24 7 4.2 3.7
 4 24 -7 8.7 3.1
 -4 24 7 4.8 3.3
 -3 -24 7 16.8 4.4
 3 24 -7 27.6 3.6
 -3 24 7 25.6 3.9
 -2 -24 7 3.2 3.4
 -2 24 7 6.9 3
 2 24 -7 14 2.9
 1 -24 -7 21.3 3.8
 -1 -24 7 18.1 4
 1 24 -7 13 2.6
 -1 24 7 15.4 3.3
 0 -24 -7 13.1 3.7
 0 -24 7 9.5 3.4
 0 24 7 11.1 3.1
 0 24 -7 12.7 2.4
 -1 -24 -7 24.5 4.7
 1 -24 7 22.4 4
 1 24 7 27.8 3.6
 -2 -24 -7 26.7 5.2
 2 -24 7 28.1 4.3
 2 24 7 31.1 3.9
 3 -24 7 21.4 4.3
 -3 -24 -7 22.1 5.1
 3 24 7 14.1 3.1
 4 -24 7 -3.4 3.1
 -4 -24 -7 -0.3 4.1
 4 24 7 1.1 2.4
 -5 24 -7 16.6 3.9
 -4 25 7 10.7 3.6
 -3 -25 7 -0.2 3.5
 -3 25 7 5.4 2.9
 3 25 -7 5.2 2.5
 -2 -25 7 8.3 3.6
 -2 25 7 14.5 3.5
 2 25 -7 16.1 2.8
 1 -25 -7 3.4 5.3
 -1 -25 7 5.5 3.8
 -1 25 7 0.1 2.4
 1 25 -7 1.1 2.2
 0 -25 7 6.3 3.4
 0 -25 -7 8 3.6
 0 25 7 6.5 2.9
 0 25 -7 11.2 2.4
 -1 -25 -7 5.8 3.9
 1 -25 7 3.5 3.1
 1 25 7 4.2 2.5
 -2 -25 -7 11.6 4.5
 2 -25 7 12.4 3.9
 2 25 7 8.1 2.7
 -3 -25 -7 8.7 4.8
 3 -25 7 1.4 3
 3 25 7 7.8 2.7
 -3 26 7 10 3.2
 3 26 -7 8.2 3
 -2 -26 7 -0.2 3.9
 -2 26 7 0.7 2.5
 2 26 -7 2.2 2.4
 -1 -26 7 10.1 3.8
 1 26 -7 17 2.9
 -1 26 7 16.6 3.5
 0 -26 7 -1 3.4
 0 -26 -7 -0.8 3.2
 0 26 -7 2.8 2.1
 0 26 7 3.8 2.5
 -1 -26 -7 16.4 4.5
 1 -26 7 15.3 4
 1 26 7 7.9 2.9
 2 -26 7 2.9 3.1
 -2 -26 -7 -7.4 3.8
 -3 -26 -7 24.3 8.6
 2 27 -7 33.3 3.9
 1 27 -7 1 2
 0 -27 -7 1.4 3.5
 -1 -27 -7 0.7 3.7
 -2 -27 -7 22.4 5.2
 1 28 -7 33 3.9
 -1 -28 -7 41.6 5.7
 -9 0 8 9 4.4
 9 0 -8 6.3 2.5
 -8 0 8 27.8 5.5
 8 0 -8 25 3.2
 -7 0 8 -0.5 3.4
 7 0 -8 -0.4 1.6
 -6 0 8 -3.2 2.9
 6 0 -8 1.5 1.5
 5 0 -8 6.2 1.7
 -5 0 8 5.9 1.4
 -5 0 8 5.8 3.3
 4 0 -8 503.25 19.6
 -4 0 8 500.45 18.6
 -4 0 8 510.25 20.9
 -4 0 8 502.85 18.7
 -3 0 8 24.3 1.4
 -3 0 8 24.3 3.5
 -3 0 8 22.7 1.3
 3 0 -8 24.1 2.3
 2 0 -8 151.08 6.2
 2 0 -8 148.29 6.5
 -2 0 8 153.08 5.8
 -2 0 8 140.89 7.3
 1 0 -8 11.1 1.3
 -1 0 8 9.6 1.1
 1 0 -8 11.7 1.6
 -1 0 8 9.3 2.1
 0 0 8 812.92 31.1
 0 0 -8 834.12 31
 0 0 8 830.52 30.8
 -1 0 -8 52.79 3.4
 1 0 8 56.59 3.2
 -1 0 -8 56.39 3.4
 1 0 8 60.29 3.1
 2 0 8 172.58 7
 -2 0 -8 178.18 7.8
 -2 0 -8 176.68 7.2
 2 0 8 177.48 7.6
 -3 0 -8 9.8 1.3
 3 0 8 10.8 1
 3 0 8 9.2 2
 -3 0 -8 9 2.2
 -4 0 -8 170.58 8.3
 4 0 8 167.08 7.9
 4 0 8 167.98 6.4
 -4 0 -8 162.78 6.6
 -5 0 -8 29 3.4
 5 0 8 32.3 3.4
 6 0 8 3.7 2.1
 -6 0 -8 -0.3 2.3
 7 0 8 -2.8 2
 -7 0 -8 -0.8 2.4
 8 0 8 -2.4 2.3
 -8 0 -8 0.5 3.1
 9 0 8 2.1 4.4
 -9 0 -8 2.8 3.4
 -9 -1 8 16.1 5.3
 9 -1 -8 13.6 3.1
 -9 1 8 10.8 4.9
 9 1 -8 11 2.6
 -8 -1 8 4.3 4
 8 -1 -8 2.3 2.1
 8 1 -8 3.5 2.1
 -8 1 8 4 4.2
 7 -1 -8 36.8 3.6
 -7 -1 8 36 5.1
 -7 1 8 31.9 4.9
 7 1 -8 36.6 3.6
 6 -1 -8 10.4 2.1
 -6 -1 8 6.1 3.4
 -6 1 8 9.7 4
 6 1 -8 6.5 2
 -5 -1 8 66.39 6.1
 5 -1 -8 75.99 4.4
 -5 -1 8 77.19 4
 -5 1 8 79.49 6.3
 5 1 -8 75.39 4.3
 -5 1 8 76.59 3.4
 -4 -1 8 5.4 3
 4 -1 -8 9.6 1.8
 -4 -1 8 9.6 1.3
 -4 -1 8 10.5 1
 -4 1 8 7.4 3
 4 1 -8 12.1 2
 3 -1 -8 196.38 8.2
 -3 -1 8 199.78 9.4
 -3 -1 8 189.98 7.5
 3 1 -8 191.08 7.8
 -3 1 8 195.98 9.4
 3 1 -8 194.18 8.2
 2 -1 -8 5.1 0.9
 -2 -1 8 3.1 2.2
 2 -1 -8 4.1 1.3
 -2 -1 8 5 0.9
 2 1 -8 3.6 1.3
 -2 1 8 2.3 2.2
 2 1 -8 3.7 1.2
 -2 1 8 4.1 0.6
 1 -1 -8 741.73 28.6
 -1 -1 8 739.23 29
 1 -1 -8 765.42 28.2
 -1 -1 8 753.22 28.2
 1 1 -8 746.93 28.6
 -1 1 8 762.52 28.1
 1 1 -8 804.92 28.4
 -1 1 8 757.42 29
 0 -1 8 28.3 2.1
 0 -1 8 33.6 2.9
 0 -1 -8 28.4 2.3
 0 -1 -8 29.1 2.4
 0 1 8 31.4 2
 0 1 8 32.8 2.6
 0 1 -8 27.9 2.4
 -1 -1 -8 459.85 17.6
 1 -1 8 459.35 17.5
 1 -1 8 468.85 17.3
 -1 -1 -8 473.65 17.6
 1 1 8 444.16 17.5
 1 1 8 453.85 17.4
 -1 1 -8 447.96 17.7
 -1 1 -8 438.26 17.4
 2 -1 8 93.09 4.8
 -2 -1 -8 96.69 4.9
 2 -1 8 93.49 3.9
 -2 -1 -8 93.49 4.4
 -2 1 -8 94.59 4.2
 2 1 8 93.59 4.8
 -2 1 -8 88.79 4.9
 2 1 8 88.69 4.1
 3 -1 8 370.56 14.8
 -3 -1 -8 383.36 15
 -3 -1 -8 363.36 14.1
 3 -1 8 365.86 13.6
 -3 1 -8 360.66 13.8
 3 1 8 365.96 14.8
 3 1 8 371.56 13.9
 -3 1 -8 368.56 15
 -4 -1 -8 119.59 6.2
 4 -1 8 105.99 4.2
 4 -1 8 112.49 6.1
 -4 -1 -8 107.79 4.9
 -4 1 -8 116.89 4.4
 4 1 8 114.89 6
 4 1 8 113.49 4.6
 -4 1 -8 121.59 6.3
 5 -1 8 39.2 3.5
 -5 -1 -8 37.2 3.6
 -5 1 -8 25.4 3.3
 5 1 8 25.5 3
 5 1 8 29.8 1.9
 -6 -1 -8 63.39 4.9
 6 -1 8 64.69 5
 -6 1 -8 59.89 5.1
 6 1 8 60.39 4.6
 7 -1 8 10 2.6
 -7 -1 -8 9.5 3.2
 7 1 8 4.3 2.7
 -7 1 -8 6.2 2.9
 8 -1 8 7.3 2.8
 -8 -1 -8 1.8 3
 -8 1 -8 2.3 3.3
 8 1 8 4.9 2.6
 -9 -1 -8 15.3 4
 9 -1 8 6.2 3.3
 -9 1 -8 5 3.8
 -9 -2 8 2.3 4.1
 9 -2 -8 2.1 2.4
 -9 2 8 9.9 4.3
 9 2 -8 -0.6 2.1
 8 -2 -8 8.3 2.5
 -8 -2 8 8.5 4.1
 -8 2 8 13.7 4.2
 8 2 -8 6.3 2.3
 7 -2 -8 8.5 2.2
 -7 -2 8 7 3.8
 7 2 -8 5.5 2.1
 -7 2 8 7.8 3.6
 6 -2 -8 94.59 5.4
 -6 -2 8 99.19 7.4
 -6 2 8 99.99 7.1
 6 2 -8 101.09 5.3
 -5 -2 8 4.7 3.2
 5 -2 -8 4.6 1.7
 -5 -2 8 3.7 1.6
 -5 2 8 5.2 3.5
 5 2 -8 3.3 1.5
 -4 -2 8 43 4.6
 4 -2 -8 48.9 3.3
 -4 -2 8 45.5 2.4
 -4 -2 8 46.9 2.9
 4 2 -8 55.59 3.3
 -4 2 8 45.2 4.6
 3 -2 -8 13.3 1.8
 -3 -2 8 16.6 1.5
 -3 -2 8 14.5 3
 3 2 -8 20 2.1
 3 2 -8 20.9 2
 -3 2 8 18.5 3.2
 -2 -2 8 231.18 10.4
 2 -2 -8 225.48 9.6
 2 -2 -8 235.58 8.9
 -2 -2 8 232.78 9.2
 2 2 -8 245.18 9.7
 -2 2 8 244.08 10.5
 2 2 -8 236.18 9.6
 -2 2 8 245.88 8.8
 1 -2 -8 61.69 3.4
 1 -2 -8 62.39 2.8
 -1 -2 8 61.89 3.1
 -1 -2 8 60.49 4
 -1 2 8 60.29 4
 -1 2 8 59.69 2.8
 1 2 -8 61.69 3.3
 1 2 -8 65.69 3.5
 0 -2 8 377.76 14.3
 0 -2 -8 362.26 14.4
 0 -2 -8 388.26 14.2
 0 -2 8 371.36 14.5
 0 2 8 355.26 14.5
 0 2 8 359.66 14.1
 0 2 -8 364.76 14.4
 1 -2 8 26.4 2.4
 -1 -2 -8 27.2 2.4
 1 -2 8 27.4 2.1
 1 -2 8 29.4 1.6
 1 2 8 26.8 2.3
 -1 2 -8 28.4 2.6
 1 2 8 27.8 2.1
 -2 -2 -8 333.67 13.2
 2 -2 8 324.77 13.2
 2 -2 8 326.67 12.4
 2 -2 8 345.07 12.3
 -2 -2 -8 339.07 13
 2 2 8 325.57 13.2
 -2 2 -8 320.37 13.4
 2 2 8 327.27 12.8
 -3 -2 -8 107.69 4.9
 3 -2 8 109.79 5.6
 -3 -2 -8 110.59 5.6
 3 2 8 108.99 5.5
 -3 2 -8 110.59 5.9
 3 2 8 108.89 4.6
 4 -2 8 21 2.6
 -4 -2 -8 22.6 2.1
 -4 -2 -8 20.2 2.7
 4 2 8 8.4 2.1
 4 2 8 14.8 1.3
 -4 2 -8 10.7 2.7
 -5 -2 -8 31.4 3.4
 5 -2 8 31 3.3
 5 2 8 33.2 2.1
 -5 2 -8 29.7 3.6
 5 2 8 32.1 3.3
 6 -2 8 44.5 4.1
 -6 -2 -8 37.2 3.8
 6 2 8 33 3.6
 -6 2 -8 35.9 4.1
 -7 -2 -8 -0.2 2.3
 7 -2 8 -1.3 2
 -7 2 -8 0.4 2.6
 7 2 8 -1.2 2.1
 -8 -2 -8 13.6 3.2
 8 -2 8 8.4 2.8
 -8 2 -8 8 3.6
 8 2 8 10.3 3.2
 9 -2 8 6 3.2
 -9 -2 -8 1 2.8
 -9 2 -8 4 3.7
 -9 -3 8 4.2 4.4
 9 -3 -8 11.5 2.8
 9 3 -8 5.6 2.4
 -9 3 8 14.6 5
 -8 -3 8 4.1 4
 8 -3 -8 4.9 2.1
 8 3 -8 4.4 1.9
 -8 3 8 9.8 4.4
 -7 -3 8 60.99 6.6
 7 -3 -8 49.9 4.1
 -7 3 8 56.69 5.8
 7 3 -8 52.79 4.1
 -6 -3 8 9.2 3.6
 6 -3 -8 6.4 1.9
 -6 -3 8 10.1 2.2
 -6 3 8 13.5 3.6
 6 3 -8 8.8 1.9
 -5 -3 8 39.8 3.4
 -5 -3 8 38.1 4.8
 5 -3 -8 43.5 3.4
 5 3 -8 50.09 3.3
 -5 3 8 47.1 4.9
 -4 -3 8 31.4 2.8
 -4 -3 8 32.2 4.2
 4 -3 -8 33.3 2.9
 -4 3 8 31.3 4.1
 4 3 -8 33.8 2.7
 3 -3 -8 107.49 5.5
 -3 -3 8 115.59 5.3
 -3 -3 8 102.69 6.7
 -3 3 8 127.69 6.9
 3 3 -8 136.69 5.8
 3 3 -8 127.59 5.6
 -2 -3 8 81.89 3.9
 -2 -3 8 80.09 5.5
 2 -3 -8 83.49 4.2
 2 3 -8 85.19 4.5
 -2 3 8 90.49 5.3
 2 3 -8 88.39 4.2
 -1 -3 8 527.25 20
 -1 -3 8 543.05 20.7
 1 -3 -8 527.85 20.2
 1 -3 -8 538.35 19.7
 -1 3 8 520.85 19.6
 -1 3 8 516.95 20.6
 1 3 -8 527.75 20.2
 0 -3 8 161.68 7.4
 0 -3 8 168.48 7.1
 0 -3 -8 172.38 7
 0 -3 -8 171.08 7.2
 0 3 -8 175.08 7.4
 0 3 8 178.08 7.6
 0 3 8 169.88 6.9
 1 -3 8 224.78 9.4
 1 -3 8 226.58 8.8
 1 -3 8 226.08 9.1
 -1 -3 -8 224.68 9.4
 1 3 8 232.18 9.4
 1 3 8 239.28 9.3
 -1 3 -8 236.48 9.6
 2 -3 8 59.79 3.7
 2 -3 8 56.79 2.5
 -2 -3 -8 59.99 3.6
 2 -3 8 57.39 2.4
 2 3 8 61.99 3.2
 2 3 8 60.89 3.6
 -2 3 -8 59.79 3.9
 -3 -3 -8 285.67 11.5
 3 -3 8 287.87 11.6
 3 3 8 266.47 10.7
 -3 3 -8 262.77 11.7
 3 3 8 274.97 11.4
 -4 -3 -8 115.59 6.1
 4 -3 8 123.79 6.2
 4 3 8 114.19 5
 -4 3 -8 112.29 6.5
 4 3 8 115.39 6
 -5 -3 -8 32.2 3.3
 5 -3 8 33.8 3.5
 5 3 8 32.7 3.4
 5 3 8 37.6 2.3
 -5 3 -8 31.3 3.7
 -6 -3 -8 1.6 2.1
 6 -3 8 2.2 2.1
 -6 3 -8 7.6 2.8
 6 3 8 2 2.1
 7 -3 8 27.2 3.7
 -7 -3 -8 16.9 3.2
 -7 3 -8 27.3 4
 7 3 8 27.6 3.5
 8 -3 8 6 2.7
 -8 -3 -8 8.2 2.9
 8 3 8 10.1 3.2
 -8 3 -8 4.8 3.2
 -9 -3 -8 6.2 3.4
 -9 3 -8 2.9 3.3
 -9 -4 8 0 4.1
 9 -4 -8 6.6 2.6
 -9 4 8 3 4.4
 9 4 -8 4 2.2
 -8 -4 8 29.4 5.4
 8 -4 -8 24.2 3.4
 8 4 -8 28.3 3.3
 -8 4 8 33.4 5.4
 -7 -4 8 2.3 3.7
 7 -4 -8 3.7 1.9
 7 4 -8 1.3 1.7
 -7 4 8 1.9 3.2
 -6 -4 8 12.9 2.5
 6 -4 -8 9.5 2
 -6 -4 8 2.8 3.4
 6 4 -8 6.5 1.7
 -6 4 8 8.4 3.3
 -5 -4 8 36.2 3.4
 5 -4 -8 41.9 3.2
 -5 -4 8 38.4 4.8
 -5 4 8 40.2 4.8
 5 4 -8 34.4 3.1
 4 -4 -8 319.57 13
 -4 -4 8 313.87 14.3
 -4 -4 8 314.57 12.8
 -4 4 8 320.37 14.1
 4 4 -8 320.67 12.8
 3 -4 -8 52.99 3.4
 -3 -4 8 56.19 4.9
 -3 -4 8 64.89 3.5
 -3 4 8 61.39 4.9
 3 4 -8 58.39 3.4
 -2 -4 8 34.3 3.6
 -2 -4 8 36.3 2.5
 2 -4 -8 41.6 2.7
 -2 4 8 43.3 3.9
 2 4 -8 43.5 2.7
 1 -4 -8 160.08 6.3
 -1 -4 8 152.78 6.7
 -1 -4 8 159.48 7.5
 1 -4 -8 154.98 6.8
 -1 4 8 164.08 7.4
 -1 4 8 163.48 6.2
 1 4 -8 158.28 6.9
 0 -4 8 1088.49 40.1
 0 -4 -8 1100.29 39.7
 0 -4 8 1074.69 39.9
 0 -4 -8 1072.09 39.9
 0 4 8 1050.29 39.6
 0 4 8 1047.7 40.1
 0 4 -8 1068.69 40
 1 -4 8 177.28 7.6
 1 -4 8 177.18 7.3
 1 -4 8 176.88 6.9
 -1 -4 -8 175.58 7.6
 1 4 8 178.58 7.4
 1 4 8 183.48 7.6
 -1 4 -8 176.18 7.8
 2 -4 8 218.88 9.4
 -2 -4 -8 233.88 9.4
 2 -4 8 230.48 8.3
 2 -4 8 216.98 8.3
 2 4 8 222.38 9.3
 -2 4 -8 220.38 9.7
 2 4 8 224.28 9.1
 3 -4 8 35.3 3.4
 -3 -4 -8 38.2 3.4
 3 4 8 33.3 3
 -3 4 -8 39.2 3.6
 3 4 8 37.7 2.4
 4 -4 8 179.88 8.4
 -4 -4 -8 184.38 8.4
 -4 4 -8 175.78 8.8
 4 4 8 177.18 8.4
 4 4 8 187.38 7.4
 -5 -4 -8 -0.6 1.8
 5 -4 8 -1.5 1.8
 5 4 8 -0.7 1.9
 5 4 8 -0.2 0.9
 -5 4 -8 -3.1 2.2
 -6 -4 -8 51.69 4.4
 6 -4 8 59.09 4.6
 6 4 8 60.99 4.6
 -6 4 -8 57.09 5.1
 7 -4 8 2.6 2.3
 -7 -4 -8 3.2 2.7
 -7 4 -8 -0.2 2.8
 7 4 8 -0.6 2.4
 -8 -4 -8 0.9 2.7
 8 -4 8 1.8 2.4
 -8 4 -8 1.3 3
 8 4 8 3.2 2.6
 -9 -5 8 -0.3 4.6
 9 -5 -8 3.9 2.6
 -9 5 8 10.8 4.6
 8 -5 -8 0.4 2.2
 -8 -5 8 3.8 4.1
 8 5 -8 3.8 2
 -8 5 8 3.1 3.6
 7 -5 -8 17.8 2.8
 -7 -5 8 17.4 4.5
 -7 5 8 17.5 4.1
 7 5 -8 18.5 2.5
 -6 -5 8 3.9 3.5
 -6 -5 8 -0.5 2.1
 6 -5 -8 1.8 1.7
 -6 5 8 8.2 3.4
 6 5 -8 2.6 1.6
 -5 -5 8 46.8 5.2
 -5 -5 8 46 3.8
 5 -5 -8 45.9 3.5
 -5 5 8 40.7 4.6
 5 5 -8 41.7 3.1
 -4 -5 8 53.09 3.9
 4 -5 -8 62.79 3.8
 -4 -5 8 49.7 5.1
 4 5 -8 52.79 3.3
 -4 5 8 63.09 5.4
 -3 -5 8 143.59 7.7
 3 -5 -8 130.69 6.3
 -3 -5 8 142.89 6.4
 3 5 -8 147.09 6.3
 -3 5 8 132.89 7.4
 -2 -5 8 168.08 7.2
 2 -5 -8 164.38 7.2
 -2 -5 8 163.98 8.3
 -2 5 8 166.48 8
 2 5 -8 168.98 7.2
 -1 -5 8 358.56 14.2
 1 -5 -8 356.06 14
 -1 -5 8 360.76 14.8
 1 -5 -8 359.66 14.2
 1 -5 -8 377.96 13.7
 1 5 -8 373.86 14.3
 -1 5 8 365.06 14.7
 0 -5 8 163.48 7.2
 0 -5 8 158.18 7
 0 -5 -8 158.98 6.9
 0 5 -8 165.88 7.2
 0 5 8 168.48 7.4
 0 5 8 160.98 6.6
 1 -5 8 271.47 10.1
 1 -5 8 267.27 9.7
 1 -5 8 258.17 10.4
 -1 -5 -8 259.07 10.3
 -1 5 -8 236.78 10.5
 1 5 8 249.88 10.4
 1 5 8 236.28 10.1
 2 -5 8 121.39 6
 -2 -5 -8 120.59 5.8
 2 5 8 127.39 5.8
 2 5 8 126.59 5.8
 -2 5 -8 132.59 6.3
 3 -5 8 204.48 9.2
 -3 -5 -8 213.58 9
 3 5 8 209.38 8.6
 3 5 8 211.88 9.2
 -3 5 -8 202.68 9.5
 -4 -5 -8 3.8 1.9
 4 -5 8 4 2
 4 5 8 3.9 1.3
 -4 5 -8 1.1 2.4
 4 5 8 3.6 1.9
 5 -5 8 68.29 4.6
 -5 -5 -8 77.89 4.8
 5 5 8 58.09 3.4
 5 5 8 62.99 4.7
 -5 5 -8 57.39 5
 -6 -5 -8 54.99 4.3
 6 -5 8 61.79 5
 -6 5 -8 53.99 5.2
 6 5 8 58.29 4.6
 7 -5 8 39.5 4.2
 -7 -5 -8 39.8 4.1
 -7 5 -8 40.8 4.8
 7 5 8 40.8 4.2
 -8 -5 -8 -0.7 2.7
 8 -5 8 1.6 2.7
 -8 5 -8 1.6 3.1
 8 5 8 -1.5 2.4
 9 -6 -8 1.1 2.2
 -9 -6 8 4.3 4.4
 -9 6 8 -3 4.1
 8 -6 -8 2.7 2.4
 -8 -6 8 2.3 4
 -8 6 8 5 3.7
 8 6 -8 4.3 2
 7 -6 -8 16.2 2.8
 -7 -6 8 12.1 4.3
 7 6 -8 16.5 2.4
 -7 6 8 11 3.8
 6 -6 -8 55.79 4.1
 -6 -6 8 53.59 4.7
 -6 -6 8 61.59 6.2
 6 6 -8 56.49 3.7
 -6 6 8 47.8 5.2
 -5 -6 8 25.4 3
 5 -6 -8 27.5 2.8
 -5 -6 8 25.4 4.3
 5 6 -8 25.6 2.4
 -5 6 8 24.5 3.9
 4 -6 -8 4.3 1.7
 -4 -6 8 5.5 2.1
 4 6 -8 2.9 1.5
 -4 6 8 6 3
 3 -6 -8 47.9 3.2
 -3 -6 8 43.3 3.6
 -3 6 8 52.19 4.7
 3 6 -8 48.3 3.1
 3 6 -8 45.2 3.2
 -2 -6 8 161.48 7.1
 2 -6 -8 164.28 7.1
 2 6 -8 163.78 7
 2 6 -8 158.28 7
 -2 6 8 159.88 7.9
 1 -6 -8 138.79 6
 1 -6 -8 132.69 5.9
 1 -6 -8 135.49 5.5
 -1 -6 8 138.99 6.2
 -1 6 8 128.89 6.6
 1 6 -8 132.69 6
 1 6 -8 140.29 5.9
 0 -6 8 6.4 1.7
 0 -6 -8 5.8 1.4
 0 -6 8 8.4 1.7
 0 6 8 7 1.2
 0 6 -8 7.8 1.7
 0 6 8 6.7 1.7
 1 -6 8 99.59 4.1
 -1 -6 -8 101.39 4.7
 1 -6 8 102.29 4.7
 1 -6 8 100.69 5.1
 -1 6 -8 97.09 5.2
 1 6 8 99.59 4.7
 1 6 8 107.49 5.1
 2 -6 8 200.48 9.1
 -2 -6 -8 218.08 8.9
 -2 6 -8 213.98 9.4
 2 6 8 216.58 9
 2 6 8 211.58 8.9
 -3 -6 -8 10.1 2.1
 3 -6 8 10.7 2.1
 3 6 8 8.3 2
 -3 6 -8 8.2 2.5
 3 6 8 9.9 1.6
 4 -6 8 61.89 4.2
 -4 -6 -8 66.79 4.2
 4 6 8 55.79 3.3
 4 6 8 53.49 4
 -4 6 -8 47.3 4.5
 5 -6 8 2.7 2
 -5 -6 -8 3.9 2.1
 5 6 8 2.7 2
 5 6 8 2.6 1.3
 -5 6 -8 2.1 2.5
 6 -6 8 22.9 3.2
 -6 -6 -8 24.6 3.2
 6 6 8 27.8 2.7
 6 6 8 28.8 3.6
 -6 6 -8 24.9 3.9
 7 -6 8 8.8 2.7
 -7 -6 -8 9.9 2.8
 7 6 8 4.9 2.5
 -7 6 -8 6.9 3.3
 8 -6 8 20 3.5
 -8 -6 -8 21.2 4.1
 -8 6 -8 19.7 4.3
 8 6 8 18.3 3.7
 -9 -7 8 17.4 5.8
 -9 7 8 1.3 4.3
 -8 -7 8 -4.1 4.2
 8 -7 -8 1.2 2.4
 -8 7 8 6.1 4.3
 -7 -7 8 17.9 4.6
 7 -7 -8 8.6 2.3
 -7 7 8 8.7 4
 7 7 -8 8.6 1.9
 -6 -7 8 10 3.8
 6 -7 -8 4.8 1.9
 -6 -7 8 3.9 2.4
 6 7 -8 3.6 1.6
 -6 7 8 2.5 3.5
 -5 -7 8 27.9 3.2
 5 -7 -8 22.5 2.7
 -5 7 8 22.6 3.9
 5 7 -8 27.8 2.6
 -4 -7 8 41.3 3.8
 4 -7 -8 41.4 3.2
 4 7 -8 42.6 3.4
 4 7 -8 42.2 3
 -4 7 8 36.9 4.3
 -3 -7 8 14.2 2.3
 3 -7 -8 13.5 2
 -3 7 8 20.5 3.3
 3 7 -8 18.8 2
 3 7 -8 17.8 2.2
 2 -7 -8 23.3 1.5
 -2 -7 8 24.2 2.5
 2 -7 -8 26.6 1.3
 2 -7 -8 21.9 2.2
 2 7 -8 25.2 2.3
 -2 7 8 23.4 3.1
 2 7 -8 28.7 2.3
 -1 -7 8 67.79 3.8
 1 -7 -8 64.39 3.6
 1 -7 -8 63.79 3.6
 1 -7 -8 70.49 3.1
 1 7 -8 66.99 3.5
 -1 7 8 72.89 4.5
 1 7 -8 67.99 3.7
 0 -7 -8 32.5 2.3
 0 -7 -8 27.8 2.7
 0 -7 8 28.2 2.6
 0 7 -8 31 2.7
 0 7 -8 30.4 2
 0 7 8 32.5 3
 1 -7 8 25.8 2.6
 1 -7 8 25.5 1.6
 -1 -7 -8 23.7 2.2
 1 -7 8 25.5 2.4
 1 7 8 35.8 2.7
 -1 7 -8 32.6 3
 1 7 8 37.8 2.5
 -2 -7 -8 24.9 2.3
 2 -7 8 21 2.6
 2 -7 8 24.2 1.5
 2 -7 8 23.1 1.2
 2 7 8 24 2.4
 -2 7 -8 21.6 2.8
 2 7 8 19.8 2.1
 -3 -7 -8 106.89 5.2
 3 -7 8 109.59 5.6
 3 7 8 89.79 5.2
 -3 7 -8 96.49 5.9
 3 7 8 98.89 5
 4 -7 8 140.99 7.2
 -4 -7 -8 149.09 6.8
 -4 7 -8 137.49 7.7
 4 7 8 138.69 7
 4 7 8 146.79 6.4
 -5 -7 -8 47.7 3.8
 5 -7 8 41.2 3.9
 -5 7 -8 41.8 4.4
 5 7 8 46.3 3
 5 7 8 52.29 4.3
 -6 -7 -8 17.1 2.8
 6 -7 8 18.3 3
 -6 7 -8 13.5 3.4
 6 7 8 18.3 2.1
 6 7 8 15.9 2.9
 -7 -7 -8 10.9 2.7
 7 -7 8 10 3
 -7 7 -8 7.5 3.4
 7 7 8 10.3 2.8
 8 -7 8 -1.3 2.6
 -8 7 -8 3.9 3.5
 -9 8 8 8.4 4.4
 -8 -8 8 19.5 5.1
 8 -8 -8 16.4 3.1
 -8 8 8 17.3 4.3
 7 -8 -8 1.5 2
 -7 -8 8 5.9 4
 -7 8 8 3.7 3.7
 7 8 -8 3.5 1.7
 -6 -8 8 9.4 3
 6 -8 -8 7.9 2.3
 -6 -8 8 18 4.2
 -6 8 8 10.5 3.8
 6 8 -8 9 1.8
 -5 -8 8 7.3 2.5
 5 -8 -8 8.5 1.9
 5 8 -8 7.9 2.1
 5 8 -8 8 1.6
 -5 8 8 6 3.4
 4 -8 -8 286.67 12.4
 -4 -8 8 306.17 12.8
 4 8 -8 305.47 12.1
 -4 8 8 293.57 13.4
 4 8 -8 304.17 12.5
 -3 -8 8 42.8 4
 3 -8 -8 51.89 3.5
 3 8 -8 49.99 3.5
 -3 8 8 62.89 4.9
 3 8 -8 54.79 3.2
 -2 -8 8 17.7 2.5
 2 -8 -8 17.5 1.2
 2 -8 -8 18.3 2
 2 -8 -8 20.4 1.6
 2 8 -8 16.9 2
 -2 8 8 20.8 3
 2 8 -8 19.3 1.9
 -1 -8 8 235.78 9.7
 1 -8 -8 230.08 9.4
 1 -8 -8 229.48 9.4
 1 -8 -8 223.18 8.9
 -1 8 8 230.08 10.1
 1 8 -8 234.28 9.6
 1 8 -8 227.98 9.3
 0 -8 -8 130.19 5.7
 0 -8 8 127.59 6.1
 0 -8 -8 127.79 6.4
 0 8 -8 129.29 6
 0 8 -8 126.99 5.4
 0 8 8 131.49 6.3
 1 -8 8 171.18 7.7
 -1 -8 -8 170.88 8.2
 1 -8 8 172.38 6.8
 -1 -8 -8 173.28 7.3
 -1 8 -8 171.38 6.8
 -1 8 -8 166.18 7.7
 1 8 8 169.78 7.7
 2 -8 8 12.8 2.2
 2 -8 8 13.1 1.1
 2 -8 8 14 1.2
 -2 -8 -8 13.4 1.8
 2 8 8 8.7 1.9
 -2 8 -8 11 2.3
 2 8 8 10.4 1.9
 -3 -8 -8 3 1.6
 3 -8 8 2.3 1.9
 -3 8 -8 0.6 2.2
 3 8 8 2.4 1.6
 3 8 8 2.6 1.7
 4 -8 8 77.29 5
 -4 -8 -8 70.19 4.5
 4 8 8 83.79 4.4
 4 8 8 90.09 5
 -4 8 -8 88.49 5.8
 -5 -8 -8 16.7 2.5
 5 -8 8 18.1 3
 -5 8 -8 17.4 3.3
 5 8 8 15.3 2
 5 8 8 13.9 2.7
 -6 -8 -8 50.39 4.1
 6 -8 8 42.2 4.3
 6 8 8 45.7 4.3
 -6 8 -8 41.4 4.9
 6 8 8 46.2 3.4
 -7 -8 -8 0.9 2.3
 7 -8 8 0.6 2.2
 -7 8 -8 3.4 3
 8 -8 8 -0.2 2.8
 -8 -8 -8 5.8 4.5
 -8 8 -8 1.5 3.3
 -9 9 8 -1.2 3.5
 8 -9 -8 9.6 2.7
 -8 -9 8 13.3 4.8
 -8 9 8 -0.9 3.4
 7 -9 -8 14.7 2.9
 -7 -9 8 16.9 4.7
 -7 9 8 16.9 3.9
 -6 -9 8 4.6 2.9
 6 -9 -8 3.5 2.1
 -6 9 8 -0.8 3.4
 6 9 -8 3.2 1.4
 6 9 -8 4.1 2.1
 5 -9 -8 3.5 1.7
 -5 -9 8 1.2 2.4
 -5 9 8 0.5 2.8
 5 9 -8 4.3 1.9
 5 9 -8 4 1.4
 -4 -9 8 22.8 3.1
 4 -9 -8 20.4 2.5
 -4 9 8 18.2 3.7
 4 9 -8 15.6 2.4
 4 9 -8 19.5 2
 3 -9 -8 114.59 5.7
 -3 -9 8 128.79 6.5
 -3 9 8 115.49 6.8
 3 9 -8 116.79 5.8
 3 9 -8 110.29 5.4
 2 -9 -8 4.9 0.8
 -2 -9 8 5.9 2.2
 2 -9 -8 7.3 1.6
 2 -9 -8 7.5 1.2
 -2 9 8 8.1 2.6
 2 9 -8 8.9 1.7
 2 9 -8 6.5 1.7
 1 -9 -8 178.48 7
 1 -9 -8 180.08 7.4
 1 -9 -8 175.38 7.6
 -1 -9 8 166.48 7.8
 1 9 -8 170.48 7.5
 1 9 -8 165.68 7.3
 -1 9 8 166.78 8.1
 0 -9 -8 -0.9 1.9
 0 -9 -8 -0.3 1.2
 0 -9 8 0.8 1.6
 0 9 8 0.2 1.7
 0 9 -8 -2 1.6
 0 9 -8 0.9 1
 -1 -9 -8 91.39 4.3
 1 -9 8 89.39 4.8
 1 -9 8 85.99 3.7
 -1 -9 -8 81.99 5.6
 -1 9 -8 78.99 4.7
 1 9 8 81.19 4.7
 -1 9 -8 78.19 3.7
 2 -9 8 34.8 1.9
 -2 -9 -8 34.9 2.7
 -2 -9 -8 27.8 3.8
 2 -9 8 36.6 2.3
 2 -9 8 37 3.4
 -2 9 -8 36.6 3.5
 2 9 8 32.4 2.9
 -3 -9 -8 193.48 8.1
 3 -9 8 186.18 8.8
 3 9 8 196.68 8.4
 -3 9 -8 182.68 9.1
 4 -9 8 21.4 2.8
 -4 -9 -8 20.6 2.3
 4 9 8 21.7 2.3
 -4 9 -8 21.6 3.3
 5 -9 8 22.5 3.2
 -5 -9 -8 22.1 2.5
 5 9 8 16.1 2.1
 -5 9 -8 13.5 3.2
 -6 -9 -8 24.2 4.9
 6 -9 8 22 3.3
 -6 -9 -8 21.4 2.9
 -6 9 -8 20.4 3.8
 6 9 8 24.2 2.5
 -7 -9 -8 20 5.5
 7 -9 8 13.2 3.3
 -7 9 -8 12.9 3.8
 8 -9 8 2.8 2.6
 -8 -9 -8 5.6 5.1
 -8 9 -8 2.1 3.9
 -9 10 8 7.5 3.9
 -8 -10 8 8.7 4.6
 8 -10 -8 3 2.6
 -8 10 8 3 4.1
 -7 -10 8 15.8 3.7
 -7 -10 8 12.7 4.5
 7 -10 -8 13.8 2.7
 -7 10 8 7.4 3.5
 6 -10 -8 49.7 4.2
 -6 -10 8 57.19 5.3
 -6 10 8 50.69 5.5
 6 10 -8 58.49 4.4
 6 10 -8 56.19 3.5
 -5 -10 8 6.5 2.8
 5 -10 -8 2.2 1.7
 5 10 -8 5.3 2
 5 10 -8 5.5 1.4
 -5 10 8 4.6 2.9
 4 -10 -8 3.3 1.7
 -4 -10 8 3.2 2.4
 4 10 -8 2.6 1.8
 4 10 -8 3.2 1.2
 -4 10 8 4.4 2.8
 3 -10 -8 44.8 2.1
 3 -10 -8 42.8 3.3
 -3 -10 8 47.5 4.4
 -3 10 8 46.3 4.3
 3 10 -8 51.49 3.1
 3 10 -8 48.2 3.5
 -2 -10 8 211.98 9.3
 2 -10 -8 212.58 8.4
 2 -10 -8 201.58 8.7
 2 -10 -8 208.88 8
 2 10 -8 193.48 8.6
 2 10 -8 208.28 8.8
 -2 10 8 194.28 9.5
 -1 -10 8 129.79 6.6
 1 -10 -8 125.99 5.8
 1 -10 -8 124.79 6.1
 1 10 -8 127.29 5.8
 -1 10 8 128.09 6.6
 1 10 -8 126.59 6
 0 -10 -8 90.79 5.4
 0 -10 8 96.19 5.2
 0 -10 -8 90.59 4.5
 0 10 -8 94.29 4.3
 0 10 -8 95.99 4.9
 0 10 8 89.39 5.2
 -1 -10 -8 174.88 7.2
 1 -10 8 167.48 7.9
 -1 -10 -8 176.98 8.7
 1 10 8 175.18 7.9
 -1 10 -8 167.28 7.9
 -1 10 -8 167.58 6.9
 -2 -10 -8 178.58 9.2
 -2 -10 -8 175.98 7.5
 2 -10 8 184.28 7.1
 2 -10 8 174.28 8.3
 -2 10 -8 173.68 8.4
 2 10 8 176.88 8.1
 -2 10 -8 177.18 6.9
 -3 -10 -8 1.8 2.9
 -3 -10 -8 2.4 1.5
 3 -10 8 3.5 2
 3 10 8 2.8 1.7
 -3 10 -8 -0.1 2.5
 -4 -10 -8 85.09 4.3
 -4 -10 -8 80.99 6.7
 4 -10 8 77.99 5.1
 -4 10 -8 81.09 5.7
 4 10 8 75.39 4.5
 -5 -10 -8 10.3 3.9
 -5 -10 -8 8.1 2.1
 5 -10 8 9.3 2.5
 -5 10 -8 13.2 3.2
 5 10 8 8.2 1.9
 -6 -10 -8 14.7 4.8
 -6 -10 -8 10.4 2.6
 6 -10 8 11 2.8
 6 10 8 11.5 2
 -6 10 -8 9 3.6
 -7 -10 -8 3.4 4.2
 7 -10 8 -1.6 2.2
 -7 10 -8 0.2 3.1
 -8 -10 -8 28.2 6
 8 -10 8 17.8 3.6
 -8 10 -8 19.3 4.3
 -9 11 8 10.9 4.6
 -8 -11 8 5 4.4
 8 -11 -8 2.9 2.4
 -8 11 8 1.8 3.5
 -7 -11 8 33 4.6
 7 -11 -8 27.4 3.5
 -7 11 8 30.8 4.9
 -6 -11 8 23 3.9
 6 -11 -8 21.4 2.9
 -6 11 8 18.1 3.7
 6 11 -8 20.4 2.9
 -5 -11 8 76.09 5.9
 5 -11 -8 77.69 4.8
 -5 11 8 80.29 6.1
 5 11 -8 80.29 5
 5 11 -8 79.99 4.1
 -4 -11 8 44.8 4.2
 4 -11 -8 38.3 3.5
 -4 11 8 36.1 4.2
 4 11 -8 42.8 3.5
 4 11 -8 42.4 2.7
 3 -11 -8 64.69 4
 -3 -11 8 72.99 5.2
 3 -11 -8 63.09 3
 3 11 -8 67.39 3.6
 3 11 -8 63.29 4.1
 -3 11 8 69.59 5.3
 2 -11 -8 10.7 1.8
 2 -11 -8 15.1 1.7
 2 -11 -8 10.7 1.2
 -2 -11 8 9.5 2.5
 2 11 -8 11.9 1.8
 -2 11 8 11.4 2.8
 2 11 -8 11 1.9
 1 -11 -8 505.85 19.7
 -1 -11 8 481.15 20
 1 -11 -8 512.95 19.4
 1 11 -8 514.25 19.5
 -1 11 8 491.75 20
 1 11 -8 512.05 19.4
 0 -11 -8 34 3.4
 0 -11 8 27.6 3.1
 0 -11 -8 29.5 2.3
 0 11 -8 29.8 2.3
 0 11 8 30.7 3.1
 0 11 -8 31.4 2.9
 -1 -11 -8 274.27 12.6
 -1 -11 -8 279.27 11.2
 1 -11 8 281.17 12
 1 11 8 286.47 11.9
 -1 11 -8 282.67 11.9
 -1 11 -8 281.77 10.9
 -2 -11 -8 15.6 1.8
 -2 -11 -8 16.1 3.4
 2 -11 8 17.9 2.7
 -2 11 -8 16.9 2.7
 2 11 8 16.8 2.4
 -2 11 -8 17.4 1.4
 -3 -11 -8 87.79 7
 3 -11 8 86.19 5.3
 -3 -11 -8 89.19 4.3
 3 11 8 81.49 4.8
 -3 11 -8 77.09 5.5
 -4 -11 -8 84.99 4.5
 4 -11 8 91.09 5.7
 -4 -11 -8 93.49 7.6
 4 11 8 85.89 5
 -4 11 -8 89.19 6
 5 -11 8 33.9 3.8
 -5 -11 -8 32.3 3.1
 -5 -11 -8 31 5.1
 5 11 8 35.3 3.2
 -5 11 -8 35 4.2
 6 -11 8 2.6 2.6
 -6 -11 -8 0.9 3.7
 6 11 8 5.1 1.9
 -6 11 -8 8.2 3.1
 -7 -11 -8 22.4 5.5
 7 -11 8 17.6 3.4
 -7 11 -8 15.6 4
 -8 -11 -8 2.2 5.1
 8 -11 8 1.8 3
 -8 -12 8 40.6 6.3
 8 -12 -8 29.7 3.8
 -8 12 8 28.1 5.1
 7 -12 -8 3.7 2.2
 -7 -12 8 5 3.4
 7 12 -8 1.6 2.4
 -7 12 8 7.3 3.5
 -6 -12 8 11.6 3.5
 6 -12 -8 9.3 2.4
 -6 12 8 15.9 3.7
 6 12 -8 14.1 2.7
 -5 -12 8 37.8 4.4
 5 -12 -8 43.9 3.6
 5 12 -8 34.3 3.6
 -5 12 8 34.3 4.4
 5 12 -8 43.7 3
 4 -12 -8 197.48 8.9
 -4 -12 8 202.98 9.8
 4 12 -8 199.18 9.1
 -4 12 8 193.28 9.8
 4 12 -8 194.08 8.2
 3 -12 -8 93.59 4.4
 -3 -12 8 100.09 6.4
 3 -12 -8 103.99 5.2
 3 12 -8 103.19 4.8
 -3 12 8 100.99 6.3
 3 12 -8 104.99 5.6
 2 -12 -8 106.99 5.2
 -2 -12 8 99.39 6.3
 2 -12 -8 100.89 5.1
 2 12 -8 101.69 5
 -2 12 8 97.69 6.1
 2 12 -8 105.39 5.2
 1 -12 -8 106.39 5.9
 -1 -12 8 106.99 6.3
 1 -12 -8 107.99 5.2
 -1 12 8 109.79 6.1
 1 12 -8 109.39 5.2
 1 12 -8 110.09 5.4
 0 -12 -8 604.84 24
 0 -12 -8 629.54 23.2
 0 -12 8 602.14 23.9
 0 12 -8 603.14 23.1
 0 12 -8 605.94 23.5
 0 12 8 606.04 23.8
 -1 -12 -8 93.99 4.6
 1 -12 8 96.39 5.6
 -1 -12 -8 101.89 6.6
 -1 12 -8 93.79 4.4
 1 12 8 105.29 5.6
 -1 12 -8 94.59 5.3
 2 -12 8 178.08 8.5
 -2 -12 -8 182.68 7.5
 -2 -12 -8 186.28 9.4
 -2 12 -8 175.48 7
 2 12 8 174.28 8.2
 -2 12 -8 167.38 8.4
 3 -12 8 148.09 7.6
 -3 -12 -8 134.69 8.5
 -3 -12 -8 141.49 6.2
 -3 12 -8 145.39 7.6
 3 12 8 140.19 6.9
 4 -12 8 63.19 4.7
 -4 -12 -8 59.29 3.5
 -4 -12 -8 70.99 7
 4 12 8 65.69 4.3
 -4 12 -8 60.39 5.2
 5 -12 8 9.6 2.7
 -5 -12 -8 11.5 4.1
 -5 12 -8 12.9 3.2
 5 12 8 11.6 2.1
 -6 -12 -8 56.09 6.7
 6 -12 8 59.29 5.3
 6 12 8 52.99 4.1
 -6 12 -8 52.79 5.5
 -7 -12 -8 13.6 5.4
 7 -12 8 13.9 3.5
 -7 12 -8 15.7 4.3
 8 -12 8 7.6 3.4
 8 -13 -8 9 3.5
 -8 13 8 6.5 3.7
 7 -13 -8 41.9 4.2
 -7 -13 8 41.8 5.2
 7 13 -8 43.5 4.5
 -7 13 8 37.4 5.3
 6 -13 -8 27.6 3.3
 -6 -13 8 20.8 4
 6 13 -8 21.9 3.1
 -6 13 8 25.5 4.2
 5 -13 -8 38.9 3.5
 -5 -13 8 22.4 3.7
 5 13 -8 39.2 3.7
 -5 13 8 38.9 4.5
 -4 -13 8 28.8 3.7
 4 -13 -8 33.5 3.2
 4 13 -8 32.3 2.4
 4 13 -8 32.2 3.4
 -4 13 8 32.2 4
 3 -13 -8 183.68 8.4
 -3 -13 8 187.78 9.3
 -3 13 8 195.28 9.4
 3 13 -8 196.08 8
 3 13 -8 188.08 8.6
 -2 -13 8 54.69 4.9
 2 -13 -8 56.49 3.6
 2 -13 -8 53.59 3.4
 2 13 -8 42.7 3.1
 2 13 -8 55.59 3.5
 -2 13 8 55.59 4.5
 1 -13 -8 322.87 13.3
 1 -13 -8 319.77 12.9
 -1 -13 8 324.77 13.9
 -1 13 8 321.97 13.7
 1 13 -8 322.27 13
 1 13 -8 315.87 12.9
 0 -13 8 204.38 9.7
 0 -13 -8 202.68 9.6
 0 -13 -8 197.48 8.5
 0 13 8 208.68 9.4
 0 13 -8 212.88 9
 0 13 -8 205.78 8.5
 -1 -13 -8 264.97 10.5
 1 -13 8 266.87 11.6
 -1 -13 -8 264.37 12.1
 1 13 8 254.17 11.3
 -1 13 -8 249.78 11.1
 -1 13 -8 263.87 10.4
 -2 -13 -8 65.49 3.5
 2 -13 8 66.79 5
 -2 -13 -8 68.09 6.1
 -2 13 -8 65.79 3.1
 -2 13 -8 57.09 4.8
 2 13 8 64.89 4.4
 -3 -13 -8 205.78 8.1
 3 -13 8 190.78 9.3
 -3 -13 -8 193.78 10.7
 -3 13 -8 195.08 9.6
 3 13 8 191.18 8.9
 4 -13 8 10.3 2.6
 -4 -13 -8 10.2 4.1
 -4 -13 -8 10.1 1.6
 -4 13 -8 8 3.1
 4 13 8 11.5 2.3
 5 -13 8 41 4.1
 -5 -13 -8 34.2 5.4
 -5 13 -8 31.6 4.3
 5 13 8 28.7 3.1
 -6 -13 -8 6.5 4.3
 6 -13 8 0.4 2.3
 -6 13 -8 4.3 3.1
 6 13 8 0.5 1.9
 -7 -13 -8 7.3 4.7
 7 -13 8 9.1 3.4
 -7 13 -8 10.2 3.8
 -8 14 8 -3.8 3.2
 7 -14 -8 7 2.8
 -7 -14 8 6 3.7
 7 14 -8 10.7 2.8
 -7 14 8 6.6 3.6
 6 -14 -8 4.8 2.2
 -6 -14 8 3.2 3.4
 -6 14 8 11.4 3.8
 6 14 -8 10.6 2.6
 -5 -14 8 3 3
 5 -14 -8 0.6 1.8
 5 14 -8 2.1 2
 -5 14 8 1.6 2.8
 4 -14 -8 31.6 3.1
 -4 -14 8 32.3 4.2
 -4 14 8 38.5 4.2
 4 14 -8 42.6 3.6
 -3 -14 8 29.9 3.8
 3 -14 -8 41.9 3.3
 3 14 -8 42.8 3.6
 3 14 -8 40.5 2.7
 -3 14 8 35.6 4
 2 -14 -8 78.09 4.3
 -2 -14 8 71.49 5.5
 2 -14 -8 68.39 3.9
 2 14 -8 71.99 4.1
 -2 14 8 72.79 5.1
 2 14 -8 56.29 3.7
 1 -14 -8 26.6 2.4
 -1 -14 8 26.6 3.4
 1 -14 -8 30.3 3.2
 -1 14 8 24.7 3.2
 1 14 -8 30.2 2.7
 1 14 -8 26.8 2.6
 0 -14 -8 48.1 4.7
 0 -14 8 50.29 4.4
 0 -14 -8 58.09 3.3
 0 14 -8 53.69 3.8
 0 14 -8 54.59 3.3
 0 14 8 55.69 4.3
 -1 -14 -8 55.49 3.2
 -1 -14 -8 52.39 4.8
 1 -14 8 50.09 4.4
 -1 14 -8 51.79 3.1
 -1 14 -8 53.59 4.1
 1 14 8 58.09 4.4
 -2 -14 -8 120.39 7.5
 2 -14 8 121.89 6.6
 -2 -14 -8 126.09 5.4
 2 14 8 117.29 6.5
 -2 14 -8 113.79 6.4
 -2 14 -8 119.39 5.1
 3 -14 8 37.5 3.8
 -3 -14 -8 34.9 2.4
 -3 -14 -8 33.1 4.9
 -3 14 -8 37.4 3.8
 3 14 8 34.5 3.4
 4 -14 8 138.99 7.4
 -4 -14 -8 131.39 8.8
 -4 14 -8 119.79 7.5
 4 14 8 127.09 6.8
 -5 -14 -8 40.3 5.7
 5 -14 8 35.5 4.3
 -5 14 -8 38.3 4.5
 5 14 8 39.4 3.7
 -6 -14 -8 14.5 5.2
 6 -14 8 10.7 3
 6 14 8 7.2 2.3
 -6 14 -8 6.3 3.3
 -7 -14 -8 12.9 5
 7 -14 8 15.8 3.5
 -7 14 -8 14.5 4
 -8 15 8 3.3 3.9
 7 -15 -8 5.3 2.5
 -7 -15 8 4.5 3.8
 7 15 -8 5.8 2.8
 -7 15 8 7.9 4
 6 -15 -8 0.1 1.9
 -6 -15 8 4.1 3.4
 6 15 -8 2.1 2.2
 -6 15 8 2.7 3.1
 -5 -15 8 21.9 4.1
 5 -15 -8 18.5 2.8
 5 15 -8 29.5 3.5
 -5 15 8 28.9 4
 4 -15 -8 52.19 3.8
 -4 -15 8 54.39 5.2
 4 15 -8 42.2 3.9
 -4 15 8 54.79 5.1
 3 -15 -8 32 3
 -3 -15 8 33.5 4
 3 15 -8 41.1 3.4
 3 15 -8 44.4 2.7
 -3 15 8 40.1 4.1
 2 -15 -8 44.2 3.3
 2 -15 -8 46.9 3.5
 -2 -15 8 40.2 4.1
 -2 15 8 47 4.4
 2 15 -8 43.1 3.3
 1 -15 -8 25.8 3.2
 -1 -15 8 26.2 3.6
 1 -15 -8 24.6 2.4
 1 15 -8 30.2 2.6
 1 15 -8 32.6 2.8
 -1 15 8 22.9 3.1
 0 -15 -8 27.4 3.6
 0 -15 8 29.7 3.5
 0 -15 -8 33.9 2.5
 0 15 8 31.1 3.3
 0 15 -8 30.6 2.9
 0 15 -8 33.1 2.6
 1 -15 8 44.6 4.1
 -1 -15 -8 43.9 2.6
 -1 -15 -8 40.6 4.3
 1 15 8 36.4 3.6
 -1 15 -8 35.6 3.4
 -1 15 -8 41.7 2.7
 2 -15 8 8 2.4
 -2 -15 -8 8.8 1.3
 -2 -15 -8 5.4 3.3
 -2 15 -8 10.6 2.6
 -2 15 -8 12.7 1.4
 2 15 8 7.5 2.2
 3 -15 8 75.09 5.2
 -3 -15 -8 71.89 6.8
 3 15 8 70.19 4.7
 -3 15 -8 63.79 5
 4 -15 8 40.1 4.2
 -4 -15 -8 36.9 5.3
 -4 15 -8 33.1 4.1
 4 15 8 35.5 3.5
 -5 -15 -8 20.6 4.9
 5 -15 8 23.7 3.5
 5 15 8 17.5 2.7
 -5 15 -8 14 3.7
 6 -15 8 32.2 4.2
 -6 -15 -8 25.1 5.9
 6 15 8 27.6 3.4
 -6 15 -8 28 4.7
 -7 -15 -8 13.3 5.2
 7 -15 8 15.8 3.6
 -7 15 -8 9.4 3.9
 -8 16 8 4.2 3.9
 -7 -16 8 2.5 3.6
 7 -16 -8 9.1 2.6
 -7 16 8 1.5 3.6
 7 16 -8 5.8 2.7
 6 -16 -8 4.8 2.2
 -6 -16 8 2.8 3.4
 -6 16 8 2.3 3.5
 6 16 -8 8.2 2.6
 5 -16 -8 20.1 2.8
 -5 -16 8 11.4 3.8
 -5 16 8 18.3 3.7
 5 16 -8 22.1 3.3
 4 -16 -8 27.9 3.1
 -4 -16 8 27.8 4
 4 16 -8 32.1 3.4
 -4 16 8 28.4 3.9
 3 -16 -8 41.7 3.4
 -3 -16 8 34.2 4.2
 -3 16 8 34.2 4
 3 16 -8 35.4 3.3
 2 -16 -8 7.4 2
 -2 -16 8 4.9 2.9
 2 -16 -8 6.7 1.7
 2 16 -8 2.4 1.3
 -2 16 8 10.4 2.8
 2 16 -8 8.8 1.9
 1 -16 -8 47.1 3.2
 1 -16 -8 42.2 4
 -1 -16 8 47.5 4.6
 1 16 -8 46.9 3.5
 1 16 -8 48.8 3.3
 -1 16 8 49.99 4.2
 0 -16 8 12.5 3
 0 -16 -8 13.6 1.7
 0 -16 -8 13.3 3
 0 16 8 11.4 2.5
 0 16 -8 9.5 1.8
 0 16 -8 13.9 2.1
 -1 -16 -8 49.1 4.9
 1 -16 8 49 4.6
 -1 -16 -8 49.4 3
 -1 16 -8 47 3.9
 1 16 8 54.99 4.2
 -1 16 -8 53.29 3.1
 -2 -16 -8 30.5 2.1
 2 -16 8 27.8 3.5
 -2 -16 -8 29 4.1
 -2 16 -8 19.2 3
 2 16 8 19.3 2.9
 -2 16 -8 21.7 2
 -3 -16 -8 33.8 4.8
 3 -16 8 41.5 4.3
 3 16 8 42.2 3.8
 -3 16 -8 46.2 4.3
 -4 -16 -8 18.9 4.4
 4 -16 8 20.9 3.4
 4 16 8 21.1 3.1
 -4 16 -8 22.9 3.6
 5 -16 8 13.4 3.1
 -5 -16 -8 9.1 4.3
 5 16 8 17.3 2.7
 -5 16 -8 11.5 3.6
 -6 -16 -8 17.1 5.1
 6 -16 8 13.2 3.7
 6 16 8 8.4 2.6
 -6 16 -8 14.6 3.8
 7 -16 8 10.6 3.4
 -7 16 -8 11.1 4.2
 7 16 8 17.2 3.8
 7 -17 -8 7.1 2.9
 -7 -17 8 9.2 4
 -7 17 8 2.7 3.4
 7 17 -8 8.3 3.2
 -6 -17 8 8.8 3.9
 6 -17 -8 14.3 3
 -6 17 8 12.3 3.9
 6 17 -8 12.3 2.9
 5 -17 -8 7.9 2.4
 -5 -17 8 10.7 3.5
 -5 17 8 4.7 3.1
 5 17 -8 8.9 2.6
 -4 -17 8 0.6 3.1
 4 -17 -8 2.8 2
 4 17 -8 2.7 2.1
 -4 17 8 5.2 2.8
 3 -17 -8 27.6 2.8
 -3 -17 8 31.1 4.1
 -3 17 8 26.3 3.7
 3 17 -8 30 3.1
 -2 -17 8 9.1 2.9
 2 -17 -8 11.3 1.9
 2 -17 -8 13 2.4
 -2 17 8 10.1 2.7
 2 17 -8 11.8 2.2
 -1 -17 8 77.29 5.9
 1 -17 -8 76.79 4.1
 1 -17 -8 72.99 5.1
 -1 17 8 71.29 5.1
 1 17 -8 78.89 4.2
 1 17 -8 70.39 4.3
 0 -17 -8 85.59 4.3
 0 -17 8 83.19 5.8
 0 -17 -8 84.69 6.1
 0 17 -8 90.09 4.9
 0 17 -8 92.69 4.7
 0 17 8 91.49 5.6
 -1 -17 -8 82.69 3.9
 -1 -17 -8 76.19 6.3
 1 -17 8 77.49 5.6
 -1 17 -8 72.79 4.9
 1 17 8 80.69 5.1
 -1 17 -8 74.19 4.1
 2 -17 8 21.6 3.5
 -2 -17 -8 22.9 4.3
 -2 17 -8 23.6 3.2
 2 17 8 26 3.1
 -2 17 -8 22.4 2.2
 -3 -17 -8 64.29 6.5
 3 -17 8 61.49 5.3
 3 17 8 63.29 4.8
 -3 17 -8 56.49 4.8
 -4 -17 -8 8.1 3.9
 4 -17 8 4.5 2.9
 4 17 8 3.6 2
 -4 17 -8 2.9 2.6
 -5 -17 -8 16.3 4.7
 5 -17 8 15 3.3
 -5 17 -8 24.4 4.2
 5 17 8 25.8 3.2
 6 -17 8 1 3
 -6 -17 -8 2.8 4.5
 6 17 8 -1.4 1.8
 -6 17 -8 6.2 3.2
 7 -17 8 5.6 3.4
 7 17 8 -1.2 2.2
 -7 -18 8 -0.4 3.9
 -7 18 8 -0.4 3.1
 -6 -18 8 5.2 3.9
 6 -18 -8 7.1 2.7
 6 18 -8 9.4 2.8
 -6 18 8 4.2 3.3
 5 -18 -8 5.9 2.2
 -5 -18 8 2.3 3.2
 -5 18 8 0.5 2.7
 5 18 -8 3.2 2.3
 -4 -18 8 13.3 3.6
 4 -18 -8 17.2 2.6
 4 18 -8 20 3.1
 -4 18 8 18 3.5
 3 -18 -8 5.8 2
 -3 -18 8 5.1 2.9
 3 18 -8 3.3 1.9
 -3 18 8 7.1 2.8
 -2 -18 8 65.99 5.6
 2 -18 -8 63.79 4.1
 2 -18 -8 69.59 4.7
 -2 18 8 64.09 5
 2 18 -8 62.99 4.3
 -1 -18 8 9.2 2.9
 1 -18 -8 7.4 2.7
 1 -18 -8 7.2 1.7
 1 18 -8 11.6 2.1
 1 18 -8 10.9 1.7
 -1 18 8 15.2 2.9
 0 -18 -8 114.59 5.3
 0 -18 8 104.59 6.8
 0 -18 -8 114.59 7.1
 0 18 8 114.29 6.5
 0 18 -8 114.59 5.9
 0 18 -8 109.59 5.6
 1 -18 8 23.7 3.5
 -1 -18 -8 22 3.9
 -1 18 -8 19.6 2.8
 1 18 8 21 3
 -1 18 -8 23.6 2.3
 2 -18 8 45.1 4.6
 -2 -18 -8 37.5 4.8
 2 18 8 38.9 3.8
 -2 18 -8 38.2 3.9
 -3 -18 -8 1.7 3.4
 3 -18 8 -0.6 2.3
 -3 18 -8 5.6 2.7
 3 18 8 0.7 1.9
 4 -18 8 31.2 4.1
 -4 -18 -8 26.5 4.9
 4 18 8 23.9 3.2
 -4 18 -8 22 3.6
 -5 -18 -8 8.5 4.4
 5 -18 8 5 3.1
 5 18 8 7.2 2.5
 -5 18 -8 9 3.3
 -6 -18 -8 26.3 6.2
 6 -18 8 17.8 3.8
 -6 18 -8 22.5 4.4
 6 18 8 26.7 3.7
 7 18 8 -0.6 2
 -7 -19 8 -2.4 3.8
 -7 19 8 0.7 3.6
 6 -19 -8 17.1 3.1
 -6 -19 8 16.1 4.6
 6 19 -8 9.8 2.8
 -6 19 8 7.6 3.5
 5 -19 -8 22 3.2
 -5 -19 8 16.8 4
 5 19 -8 21.2 3.4
 -5 19 8 26.5 4.1
 4 -19 -8 9.6 2.3
 -4 -19 8 9.2 3.4
 4 19 -8 6.4 2.3
 -4 19 8 6.9 3
 -3 -19 8 42.6 5.1
 3 -19 -8 43.1 3.6
 3 19 -8 42.6 4
 -3 19 8 39.2 4.3
 -2 -19 8 4.2 2.9
 2 -19 -8 3.4 1.7
 2 -19 -8 6.2 2.6
 -2 19 8 5.3 2.5
 2 19 -8 3.1 2.1
 1 -19 -8 79.39 4.3
 -1 -19 8 80.39 6.4
 1 -19 -8 70.29 5.5
 1 19 -8 82.09 4.8
 -1 19 8 73.59 5.4
 0 -19 8 1.4 2.5
 0 -19 -8 3.7 1.4
 0 -19 -8 -1.3 2.7
 0 19 8 5.4 2.5
 0 19 -8 2.9 1.6
 0 19 -8 3.4 1.9
 1 -19 8 78.29 5.8
 -1 -19 -8 77.19 6.7
 -1 19 -8 74.99 4.3
 -1 19 -8 78.49 5
 1 19 8 81.49 5.3
 -2 -19 -8 4.8 3.2
 2 -19 8 0.6 2.3
 -2 19 -8 1.7 2.3
 2 19 8 3.2 2.1
 3 -19 8 39.9 4.4
 -3 -19 -8 37.7 5.3
 -3 19 -8 42.9 4.4
 3 19 8 43.6 4.1
 -4 -19 -8 6.9 3.9
 4 -19 8 1.5 2.5
 4 19 8 -1.5 1.8
 -4 19 -8 0.2 2.8
 5 -19 8 9 3.2
 -5 -19 -8 11.2 4.5
 -5 19 -8 14.6 3.5
 5 19 8 8 2.6
 -6 -19 -8 10 5.5
 6 -19 8 4.9 3.4
 -6 19 -8 2.1 3.2
 6 19 8 5.2 2.7
 7 19 8 22.9 4.3
 -6 -20 8 1.9 4
 6 -20 -8 8.3 2.5
 -6 20 8 3.2 3.2
 6 20 -8 4.4 2.6
 -5 -20 8 0.8 3.2
 5 -20 -8 4.5 2.2
 5 20 -8 0.3 2.3
 -5 20 8 -0.1 2.7
 -4 -20 8 28.6 4.9
 4 -20 -8 35.7 3.5
 -4 20 8 34.1 4.3
 4 20 -8 24.9 3.4
 3 -20 -8 3.9 1.7
 -3 -20 8 4.4 3.2
 -3 20 8 4.3 2.8
 3 20 -8 6.9 2.2
 -2 -20 8 53.29 5.5
 2 -20 -8 62.19 4
 2 20 -8 64.49 4.7
 -2 20 8 59.49 5.1
 -1 -20 8 5.5 2.9
 1 -20 -8 1.7 1.5
 1 -20 -8 0.8 2.4
 1 20 -8 2.8 1.9
 -1 20 8 1.3 2.2
 0 -20 -8 47.9 4.9
 0 -20 8 49.2 4.9
 0 20 -8 55.29 3.8
 0 20 8 43.4 4.3
 1 -20 8 -1 2.7
 -1 -20 -8 8.5 3.6
 1 20 8 1.7 2
 -1 20 -8 -1.1 1.3
 -1 20 -8 1.2 2
 2 -20 8 44.2 4.7
 -2 -20 -8 49.8 5.5
 -2 20 -8 58.69 4.6
 2 20 8 52.39 4.5
 3 -20 8 2.7 2.6
 -3 -20 -8 3.5 3.7
 3 20 8 2.8 2.5
 -3 20 -8 6.4 2.8
 -4 -20 -8 24.2 5.2
 4 -20 8 30.8 4.5
 4 20 8 28.3 3.6
 -4 20 -8 31.4 4.3
 5 -20 8 14.8 3.6
 -5 -20 -8 19.2 5.2
 -5 20 -8 14.2 3.8
 5 20 8 16.4 3.4
 6 -20 8 22 4.9
 -6 20 -8 17.9 4.6
 6 20 8 25.1 3.8
 -6 -21 8 15 4.7
 6 -21 -8 21 3.3
 -6 21 8 17 4
 -5 -21 8 4 3.6
 5 -21 -8 6.9 2.5
 5 21 -8 6.7 2.7
 -5 21 8 5 3.1
 4 -21 -8 2.6 2.1
 -4 -21 8 -0.2 3.5
 4 21 -8 3.3 2.5
 -4 21 8 0.2 2.9
 3 -21 -8 37.7 3.6
 -3 -21 8 41.4 5.3
 3 21 -8 44.5 4.1
 -3 21 8 33.7 4.2
 2 -21 -8 2.2 1.6
 -2 -21 8 3.6 3
 2 21 -8 2.8 1.9
 -2 21 8 3.7 2.5
 1 -21 -8 49.3 4.8
 -1 -21 8 58.29 5.6
 -1 21 8 51.79 4.8
 1 21 -8 55.59 4
 0 -21 8 0.6 2.5
 0 -21 -8 -1.2 2.8
 0 21 8 0.4 2.1
 0 21 -8 3.6 1.8
 1 -21 8 32.9 4.5
 -1 -21 -8 37.5 4.6
 1 21 8 30.2 3.8
 -1 21 -8 30 2.9
 2 -21 8 2.4 2.6
 -2 -21 -8 7.3 3.5
 2 21 8 1.2 2.4
 -2 21 -8 1.8 2.2
 3 -21 8 35.4 4.5
 -3 -21 -8 35.5 5.7
 -3 21 -8 35.7 4.1
 3 21 8 33.1 3.9
 4 -21 8 -0.3 2.6
 -4 -21 -8 7.1 4.6
 4 21 8 -1.9 2.3
 -4 21 -8 0.9 2.5
 5 -21 8 26.3 4.2
 -5 -21 -8 22 5.4
 -5 21 -8 18 4.1
 5 21 8 19.5 3.4
 5 -22 -8 2.9 2.3
 -5 -22 8 5 3.8
 5 22 -8 0.7 2.7
 -5 22 8 0.7 2.9
 4 -22 -8 24.4 3.1
 -4 -22 8 17.6 4.6
 -4 22 8 13.6 3.5
 4 22 -8 19.2 3.2
 -3 -22 8 -2 3
 3 -22 -8 -0.6 1.8
 -3 22 8 1.8 2.7
 3 22 -8 2.9 2.5
 -2 -22 8 25.8 4.5
 -2 22 8 19.6 3.4
 2 22 -8 21.1 3.2
 -1 -22 8 0.3 2.8
 1 -22 -8 2.1 2.6
 1 22 -8 0.2 1.9
 -1 22 8 -1.1 2.2
 0 -22 -8 66.59 6.1
 0 -22 8 66.29 5.8
 0 22 8 63.89 5.5
 0 22 -8 67.39 4.5
 1 -22 8 4 2.8
 -1 -22 -8 2.2 3.4
 1 22 8 4.9 2.4
 -2 -22 -8 9.3 4.3
 2 -22 8 12.9 3.4
 2 22 8 7.4 2.6
 -2 22 -8 15.6 4.6
 -3 -22 -8 8.1 3.9
 3 -22 8 2.8 2.9
 3 22 8 7.9 2.6
 -3 22 -8 4 2.8
 -4 -22 -8 27.2 5.4
 4 -22 8 23.2 4.2
 -4 22 -8 31.4 4.1
 4 22 8 26.2 3.8
 5 -22 8 9.4 3.9
 -5 22 -8 16.6 4
 5 22 8 9.5 2.9
 -5 -23 8 9.6 4.1
 5 -23 -8 10.6 2.8
 -5 23 8 11.4 3.8
 4 -23 -8 18.8 2.9
 -4 -23 8 15.6 4.3
 4 23 -8 20.4 3.6
 -4 23 8 16.3 3.6
 -3 -23 8 17.2 4.1
 -3 23 8 14.6 3.7
 3 23 -8 16.9 3.1
 -2 -23 8 -4.2 2.9
 2 23 -8 -1.6 2.1
 -2 23 8 -1.7 2.4
 1 -23 -8 20.9 5.7
 -1 -23 8 18.9 4
 -1 23 8 22.9 3.7
 1 23 -8 18.6 2.9
 0 -23 8 2.7 3.1
 0 -23 -8 4.1 3.2
 0 23 8 4.9 2.5
 0 23 -8 5.1 2
 -1 -23 -8 31.1 5
 1 -23 8 28.2 4.3
 1 23 8 28.6 3.6
 2 -23 8 1.2 2.7
 -2 -23 -8 1.3 3.4
 2 23 8 1.5 2.2
 3 -23 8 23 4.1
 -3 -23 -8 23.9 5.4
 3 23 8 24.1 3.6
 4 -23 8 11.4 3.8
 -4 -23 -8 11.2 4.6
 4 23 8 9.8 2.9
 -4 23 -8 14.8 3.5
 -5 23 -8 3.7 3.3
 5 -24 -8 -0.7 2.1
 -4 -24 8 8.6 4
 -4 24 8 13.9 3.5
 4 24 -8 13.7 3
 -3 -24 8 -2.2 3.7
 -3 24 8 5.3 3.3
 3 24 -8 5.9 2.5
 -2 -24 8 37.8 5.3
 2 24 -8 51.89 4.7
 -2 24 8 42.9 4.7
 -1 -24 8 0.4 3
 1 24 -8 0.2 2.1
 -1 24 8 0 2.4
 0 -24 8 0.5 2.9
 0 -24 -8 -2.2 2.6
 0 24 -8 3.8 2.1
 0 24 8 -0.1 2.3
 -1 -24 -8 -2.9 3.3
 1 -24 8 2 3.4
 1 24 8 -0.4 2.2
 2 -24 8 43.3 5.2
 -2 -24 -8 42 5.9
 2 24 8 51.79 4.9
 3 -24 8 5.7 3.2
 -3 -24 -8 6.2 4.3
 3 24 8 9.5 2.9
 -3 -25 8 14.2 4.3
 -3 25 8 22.8 4.1
 3 25 -8 23.2 3.5
 -2 -25 8 1.4 3.4
 -2 25 8 5.7 3
 2 25 -8 4.6 2.6
 -1 -25 8 50.09 5.7
 -1 25 8 49.7 5.2
 1 25 -8 55.69 4.4
 0 -25 -8 3.2 3.4
 0 -25 8 -0.6 2.9
 0 25 8 5.9 2.7
 0 25 -8 1.5 2.4
 -1 -25 -8 35.7 5.4
 1 -25 8 40.3 5.2
 1 25 8 44.3 4.6
 -2 -25 -8 13.4 4.8
 2 -25 8 9.2 3.4
 2 25 8 14.1 3.1
 -3 -25 -8 22.2 5.5
 3 26 -8 9.3 3.1
 -2 26 8 -3.3 3.9
 2 26 -8 1.8 2.2
 -1 -26 8 0.9 4.1
 -1 26 8 -0.1 2.5
 1 26 -8 -0.1 2.1
 0 -26 -8 76.19 9.9
 0 -26 8 86.69 7.2
 0 26 8 91.69 6.3
 -1 -26 -8 15.9 4.5
 1 -26 8 15.5 4.6
 1 26 8 18.1 5.5
 -2 -26 -8 -2.3 4
 2 27 -8 1.2 2.5
 1 27 -8 25.5 3.4
 -1 -27 -8 12.9 4.6
 -1 -28 -8 -1.3 4.1
 -9 0 9 10.4 4.6
 9 0 -9 10 2.7
 -8 0 9 -0.5 3.7
 8 0 -9 0 2
 -7 0 9 120.19 8.6
 7 0 -9 108.89 6.1
 -6 0 9 28.5 4.5
 6 0 -9 22.8 2.7
 -5 0 9 32.4 4.5
 5 0 -9 39.2 3.4
 -4 0 9 25.1 1.3
 -4 0 9 24 1.4
 -4 0 9 29.2 4.1
 4 0 -9 22.3 2.5
 -3 0 9 65.59 5.4
 -3 0 9 65.29 2.7
 3 0 -9 60.09 3.7
 2 0 -9 34 2.6
 2 0 -9 33.3 2.3
 -2 0 9 36.3 1.9
 -2 0 9 28.8 3.4
 -1 0 9 39.7 3.4
 1 0 -9 34.6 2.7
 -1 0 9 37.4 2.2
 1 0 -9 34 2.3
 0 0 9 3.4 1.1
 0 0 -9 3.9 1.4
 0 0 9 5.1 1.7
 -1 0 -9 0.8 1.4
 1 0 9 2.6 1.3
 -1 0 -9 0.4 1.6
 1 0 9 1.2 1.3
 -2 0 -9 0.8 1.7
 2 0 9 0.1 1.4
 -2 0 -9 1.3 1.3
 2 0 9 0.7 1
 -3 0 -9 462.95 17.4
 3 0 9 458.95 17.1
 -3 0 -9 461.95 18.4
 3 0 9 456.75 18.3
 4 0 9 35.3 3.5
 -4 0 -9 37.6 3.7
 4 0 9 40 1.9
 5 0 9 35.8 3.6
 -5 0 -9 37.2 3.8
 6 0 9 3.5 2.2
 -6 0 -9 2.6 2.5
 -7 0 -9 61.09 5.3
 7 0 9 56.69 4.9
 -8 0 -9 11.8 3.4
 8 0 9 9.1 3.1
 -9 0 -9 20.1 4.4
 -9 -1 9 7.2 4.4
 9 -1 -9 3.1 2.2
 9 1 -9 0.2 2.2
 -9 1 9 12 5
 -8 -1 9 55.49 6.7
 8 -1 -9 54.59 4.8
 8 1 -9 59.39 4.7
 -8 1 9 53.69 6.4
 -7 -1 9 28 4.9
 7 -1 -9 25.2 3
 7 1 -9 25.4 3.1
 -7 1 9 26.5 4.8
 6 -1 -9 77.19 4.7
 -6 -1 9 68.39 6.6
 -6 1 9 74.09 6.7
 6 1 -9 84.29 4.8
 -5 -1 9 48 5.1
 5 -1 -9 53.09 3.7
 -5 -1 9 48 2.8
 5 1 -9 52.29 3.6
 -5 1 9 54.09 5.3
 -4 -1 9 182.48 7.1
 -4 -1 9 182.68 9.6
 4 -1 -9 175.88 8
 -4 -1 9 183.58 7
 -4 1 9 177.98 9.5
 4 1 -9 171.18 7.9
 -3 -1 9 237.98 9.1
 3 -1 -9 222.88 9.9
 -3 -1 9 236.48 11.1
 3 1 -9 244.78 9.5
 3 1 -9 238.98 9.9
 -3 1 9 243.88 11.1
 2 -1 -9 58.89 3
 -2 -1 9 56.49 4.5
 -2 -1 9 55.59 2.8
 2 -1 -9 57.09 3.4
 -2 1 9 57.19 4.5
 2 1 -9 56.49 3.4
 2 1 -9 60.89 3.4
 -2 1 9 61.39 2.5
 -1 -1 9 44.8 3.9
 -1 -1 9 46 2.5
 1 -1 -9 42.9 3
 1 -1 -9 45.3 2.5
 -1 1 9 41.2 3.6
 1 1 -9 45.4 3
 1 1 -9 45.1 2.8
 -1 1 9 44.8 2.3
 0 -1 9 140.89 6
 0 -1 -9 134.79 6.2
 0 -1 9 148.09 6.5
 0 1 9 137.49 5.9
 0 1 -9 135.49 6.3
 0 1 9 135.69 6.4
 -1 -1 -9 27.9 2.7
 1 -1 9 31.1 2.4
 1 -1 9 27.5 2.3
 1 1 9 28.2 2.4
 -1 1 -9 33.4 2.7
 1 1 9 29.4 2.4
 -1 1 -9 28.5 2.6
 2 -1 9 111.29 5.4
 2 -1 9 97.39 4.4
 -2 -1 -9 109.69 5
 -2 -1 -9 105.09 5.4
 -2 1 -9 107.59 4.8
 2 1 9 103.99 5.2
 -2 1 -9 99.69 5.4
 2 1 9 100.49 4.6
 3 -1 9 59.19 2.5
 -3 -1 -9 54.49 3.3
 3 -1 9 56.59 4
 -3 -1 -9 61.59 4.2
 -3 1 -9 58.19 4.3
 -3 1 -9 61.59 2.9
 3 1 9 61.49 2.8
 3 1 9 57.79 4
 4 -1 9 87.29 5.2
 -4 -1 -9 90.19 5.4
 -4 1 -9 91.59 5.6
 4 1 9 91.29 5.3
 4 1 9 87.79 3.8
 -5 -1 -9 5.8 2.3
 5 -1 9 5 2.1
 -5 1 -9 3 2.6
 5 1 9 3.6 2.1
 6 -1 9 101.89 6.3
 -6 -1 -9 92.89 6.4
 6 1 9 100.29 6
 -6 1 -9 95.39 6.3
 -7 -1 -9 24.5 4
 7 -1 9 27.8 3.6
 -7 1 -9 28.5 4
 7 1 9 22.9 3.4
 8 -1 9 30.7 4.3
 -8 -1 -9 36.8 4.8
 -8 1 -9 32.9 4.5
 8 1 9 29.8 4.3
 -9 -1 -9 1.2 3
 -9 1 -9 6.2 3.4
 9 -2 -9 7.8 2.6
 -9 -2 9 14 4.9
 -9 2 9 10.2 4.6
 9 2 -9 10.5 2.6
 -8 -2 9 2.9 3.9
 8 -2 -9 2.9 2
 8 2 -9 0.1 2
 -8 2 9 2.8 4.3
 -7 -2 9 25.3 4.9
 7 -2 -9 34.2 3.5
 -7 2 9 41.3 5.3
 7 2 -9 32.7 3.3
 6 -2 -9 0.4 1.6
 -6 -2 9 3.7 3.5
 -6 2 9 1.6 3.3
 6 2 -9 3.4 1.8
 -5 -2 9 135.09 8.2
 -5 -2 9 131.29 5.7
 5 -2 -9 132.29 6.5
 -5 2 9 119.99 7.9
 5 2 -9 127.99 6.3
 -4 -2 9 18 1.7
 4 -2 -9 19.4 2.3
 -4 -2 9 19.3 1.5
 -4 -2 9 19.2 3.7
 4 2 -9 18.9 2.3
 -4 2 9 14.2 3.5
 -3 -2 9 46.2 2.4
 -3 -2 9 43.9 4.2
 3 -2 -9 46.4 3.1
 -3 2 9 35.1 4.1
 3 2 -9 31.1 2.7
 3 2 -9 32.2 2.8
 -2 -2 9 3.2 1
 2 -2 -9 4.5 0.9
 -2 -2 9 5.2 2.4
 2 -2 -9 3.5 1.4
 -2 2 9 3 0.5
 2 2 -9 -0.2 1.2
 2 2 -9 2.9 1.4
 -2 2 9 2.9 2.4
 1 -2 -9 28.6 1.8
 -1 -2 9 27 2.9
 1 -2 -9 30.5 2.4
 -1 -2 9 26.9 1.9
 1 2 -9 16.6 2
 -1 2 9 17.1 2.6
 -1 2 9 23.4 1.6
 0 -2 9 -0.5 1.5
 0 -2 9 -0.9 1.1
 0 -2 -9 0.3 1.2
 0 2 9 0.4 1.6
 0 2 -9 -0.2 1.3
 0 2 9 -1 0.8
 1 -2 9 18.2 2
 -1 -2 -9 15.2 2
 1 -2 9 18.7 1.8
 1 -2 9 18.1 1.5
 1 2 9 20.5 1.9
 1 2 9 26.1 2.3
 -1 2 -9 24.2 2.4
 2 -2 9 33 2.1
 2 -2 9 41.2 1.9
 -2 -2 -9 45.8 3.6
 2 -2 9 45.3 3.1
 2 2 9 42.9 3.2
 2 2 9 38.7 2.6
 -2 2 -9 41 3.4
 3 -2 9 45.5 3.7
 -3 -2 -9 49.99 3.2
 -3 -2 -9 49.3 3.9
 3 2 9 53.19 3.7
 -3 2 -9 49.9 4.1
 3 2 9 55.19 2.7
 4 -2 9 8.8 2.2
 -4 -2 -9 8.3 2.4
 4 2 9 6.9 2.3
 4 2 9 10.8 1.2
 -4 2 -9 10 2.6
 5 -2 9 162.98 8
 -5 -2 -9 155.18 7.9
 5 2 9 155.18 7.8
 -5 2 -9 161.78 8.3
 -6 -2 -9 38.7 4.1
 6 -2 9 31.7 3.8
 -6 2 -9 35.3 4.4
 6 2 9 36.2 3.9
 -7 -2 -9 46.5 4.7
 7 -2 9 42.4 4.5
 7 2 9 45.5 4.5
 -7 2 -9 38.7 4.6
 8 -2 9 5.7 3
 -8 -2 -9 3.3 2.7
 8 2 9 0.1 2.8
 -8 2 -9 3.1 3.4
 -9 -2 -9 6.8 3.6
 9 -3 -9 15.3 3.2
 -9 -3 9 17.3 5.1
 -9 3 9 17.1 5.4
 9 3 -9 11.6 2.8
 -8 -3 9 33.1 5.6
 8 -3 -9 28.5 3.6
 8 3 -9 28.5 3.3
 -8 3 9 32.1 5.2
 -7 -3 9 6.5 3.8
 7 -3 -9 3.6 2
 -7 3 9 7.4 4.1
 7 3 -9 4.1 1.8
 -6 -3 9 48.6 5.5
 6 -3 -9 46 3.6
 -6 3 9 28.2 4.6
 6 3 -9 33.7 3.1
 -5 -3 9 52.79 5.6
 -5 -3 9 63.79 3.7
 5 -3 -9 64.89 4.1
 5 3 -9 67.09 4
 -5 3 9 63.29 5.8
 -4 -3 9 99.69 4.7
 -4 -3 9 90.89 6.7
 4 -3 -9 97.59 5.2
 -4 -3 9 99.59 4.8
 4 3 -9 103.59 5.1
 -4 3 9 91.79 6.7
 -3 -3 9 108.89 6.7
 -3 -3 9 111.29 4.9
 3 -3 -9 101.59 5.3
 3 3 -9 111.99 5.3
 3 3 -9 104.69 5.2
 -3 3 9 114.09 6.8
 -2 -3 9 29.9 3.4
 -2 -3 9 32.2 2.2
 2 -3 -9 29.8 2.5
 2 3 -9 22.7 3.7
 2 3 -9 22.8 2.3
 -2 3 9 21.3 3.1
 -1 -3 9 54.89 3
 1 -3 -9 56.49 3.3
 1 -3 -9 51.69 2.6
 -1 -3 9 52.89 4.1
 -1 3 9 56.19 4
 1 3 -9 54.39 3.3
 -1 3 9 54.59 2.6
 0 -3 9 67.89 4.1
 0 -3 -9 73.79 3.9
 0 -3 9 73.79 3.8
 0 3 9 70.99 3.5
 0 3 9 69.49 4.1
 0 3 -9 74.19 4.1
 1 -3 9 23.4 2.2
 -1 -3 -9 21.8 2.2
 1 -3 9 23.3 1.6
 1 -3 9 25.1 2.3
 1 3 9 22 2.2
 1 3 9 24.2 2.2
 -1 3 -9 21 2.4
 2 -3 9 48.1 2.1
 -2 -3 -9 51.79 3.7
 2 -3 9 48.8 3.6
 2 3 9 47.9 3.1
 -2 3 -9 46.8 3.7
 2 3 9 46.2 3.2
 3 -3 9 11.3 2.2
 -3 -3 -9 17.5 2.6
 3 3 9 9.9 2.2
 -3 3 -9 11.2 2.5
 3 3 9 11.3 1.4
 -4 -3 -9 25.5 3
 4 -3 9 26.1 3
 4 3 9 24.9 2.9
 4 3 9 28.7 2
 -4 3 -9 21.2 3.2
 5 -3 9 39 3.8
 -5 -3 -9 43.3 3.9
 -5 3 -9 36.7 4
 5 3 9 41.4 3.8
 5 3 9 41.2 2.7
 -6 -3 -9 69.39 5
 6 -3 9 74.69 5.2
 -6 3 -9 67.39 5.5
 6 3 9 66.29 5.3
 -7 -3 -9 6.3 2.9
 7 -3 9 4.4 2.7
 -7 3 -9 5.6 3.3
 7 3 9 2.7 2.5
 -8 -3 -9 15.6 3.3
 8 -3 9 14 3.2
 -8 3 -9 11.9 3.7
 8 3 9 17.8 3.4
 -9 -3 -9 13.9 3.7
 -9 -4 9 2.3 4.3
 9 -4 -9 3.4 2.4
 -9 4 9 6.1 4.2
 9 4 -9 0.3 2
 8 -4 -9 3.4 2.1
 -8 -4 9 2.8 4.1
 8 4 -9 4.6 2.2
 -8 4 9 1.5 3.7
 -7 -4 9 22.5 4.7
 7 -4 -9 17.7 2.9
 -7 4 9 18.7 4.2
 7 4 -9 20.3 2.7
 6 -4 -9 2.6 1.7
 -6 -4 9 3.7 3.6
 6 4 -9 -0.8 1.4
 -6 4 9 -0.3 3.6
 -5 -4 9 5.8 3.5
 -5 -4 9 8.8 1.9
 5 -4 -9 5 1.7
 -5 4 9 11.4 3.5
 5 4 -9 5 1.7
 -4 -4 9 59.89 5.5
 -4 -4 9 53.49 3.4
 4 -4 -9 54.29 3.7
 -4 4 9 56.89 5.5
 4 4 -9 55.99 3.7
 -3 -4 9 39.4 2.8
 3 -4 -9 42 3
 -3 -4 9 35.2 4.2
 3 4 -9 41.4 2.9
 -3 4 9 33 4
 -2 -4 9 81.39 5.3
 -2 -4 9 78.69 4
 2 -4 -9 80.29 4.2
 2 4 -9 77.79 4.2
 -2 4 9 77.39 5.3
 -1 -4 9 7.2 1.4
 1 -4 -9 7.5 1.5
 -1 -4 9 6.1 2.4
 1 -4 -9 8.5 1
 1 4 -9 12.3 1.7
 -1 4 9 11.1 2.4
 -1 4 9 11.2 1
 0 -4 -9 17.8 1.9
 0 -4 9 18.5 2.3
 0 -4 9 17.6 1.9
 0 4 9 18.1 1.7
 0 4 9 21.6 2.4
 0 4 -9 16.2 2.1
 1 -4 9 14.4 1.9
 1 -4 9 13.5 1.1
 -1 -4 -9 14.9 1.9
 1 -4 9 14.9 1.8
 1 4 9 8.7 1.5
 -1 4 -9 11 2
 1 4 9 10.1 1.7
 2 -4 9 40.7 1.7
 2 -4 9 37.4 3.1
 -2 -4 -9 40.5 3.1
 2 4 9 33.2 2.8
 -2 4 -9 37.6 3.5
 2 4 9 34.3 2.9
 3 -4 9 325.37 13.3
 -3 -4 -9 328.67 13.2
 3 4 9 314.47 13.2
 3 4 9 321.57 12.5
 -3 4 -9 309.77 13.5
 4 -4 9 65.99 4.5
 -4 -4 -9 67.19 4.7
 -4 4 -9 65.59 5
 4 4 9 68.99 4.5
 4 4 9 61.39 3.3
 -5 -4 -9 9.1 2.4
 5 -4 9 10.9 2.4
 5 4 9 12.6 2.6
 5 4 9 8.2 1.3
 -5 4 -9 10.2 2.8
 -6 -4 -9 2.7 2.6
 6 -4 9 2 2.3
 6 4 9 2 2.1
 -6 4 -9 3.7 2.8
 7 -4 9 45.7 4.6
 -7 -4 -9 54.29 5
 -7 4 -9 43.9 5.1
 7 4 9 49.8 4.9
 -8 -4 -9 1.8 2.8
 8 -4 9 -0.2 2.4
 8 4 9 -1.9 2.4
 -8 4 -9 -1 3.5
 9 -5 -9 8.9 3.4
 -9 -5 9 3.3 5.5
 -9 5 9 10.3 4.3
 -8 -5 9 12 4.7
 8 -5 -9 7.1 2.4
 8 5 -9 3.4 2
 -8 5 9 1.1 3.6
 7 -5 -9 31.3 3.5
 -7 -5 9 34.1 5.4
 -7 5 9 32.4 4.9
 7 5 -9 37.8 3.3
 6 -5 -9 3.6 1.8
 -6 -5 9 4.3 3.7
 6 5 -9 5.4 1.7
 -6 5 9 2 3.3
 -5 -5 9 75.59 6.5
 5 -5 -9 76.89 4.6
 -5 -5 9 78.59 4.6
 -5 5 9 74.99 6.2
 5 5 -9 78.69 4.4
 4 -5 -9 56.39 3.8
 -4 -5 9 59.39 3.8
 -4 -5 9 54.09 5.4
 4 5 -9 60.99 3.8
 -4 5 9 60.49 5.5
 -3 -5 9 5.1 2.9
 3 -5 -9 7.8 1.7
 -3 -5 9 8.5 1.7
 3 5 -9 7.7 1.7
 -3 5 9 8.2 2.9
 -2 -5 9 20.1 2.1
 2 -5 -9 20.9 2.2
 -2 -5 9 20.1 3.1
 -2 5 9 27.8 3.3
 2 5 -9 31.9 2.5
 -1 -5 9 146.49 6.6
 -1 -5 9 148.79 7.4
 1 -5 -9 151.98 6.7
 1 -5 -9 156.98 6.1
 -1 5 9 149.69 7.3
 1 5 -9 152.68 6.8
 0 -5 -9 47.8 3.3
 0 -5 9 45.4 3.2
 0 -5 9 42.2 3.4
 0 5 9 52.19 3.6
 0 5 -9 53.79 3.4
 0 5 9 49.1 2.7
 1 -5 9 62.69 3.5
 1 -5 9 65.79 2.8
 1 -5 9 60.49 3.7
 -1 -5 -9 65.29 3.8
 -1 5 -9 56.69 3.9
 1 5 9 61.29 3.8
 1 5 9 62.99 3.5
 2 -5 9 13.2 2.2
 -2 -5 -9 12.2 2.1
 2 -5 9 13.1 0.8
 2 5 9 8.3 1.9
 2 5 9 8.9 1.7
 -2 5 -9 5.7 2.2
 -3 -5 -9 47.7 3.7
 3 -5 9 57.59 4
 3 5 9 53.09 3.2
 -3 5 -9 57.19 4.4
 3 5 9 52.29 3.7
 4 -5 9 49.99 3.9
 -4 -5 -9 49.1 4
 4 5 9 42.1 2.8
 4 5 9 39.2 3.6
 -4 5 -9 41.2 4.3
 5 -5 9 12.8 2.6
 -5 -5 -9 13.8 2.7
 -5 5 -9 11.7 3
 5 5 9 11.7 2.6
 5 5 9 12.5 1.6
 -6 -5 -9 35.4 3.9
 6 -5 9 36.5 3.9
 6 5 9 43.1 4.2
 -6 5 -9 36.5 4.5
 7 -5 9 31.2 4.1
 -7 -5 -9 37.2 4.1
 -7 5 -9 31.6 4.5
 7 5 9 35.5 4.1
 -8 -5 -9 23.5 3.9
 8 -5 9 34 4.4
 -8 5 -9 23.6 4.7
 8 5 9 25.6 3.9
 -9 6 9 1.6 4.5
 8 -6 -9 4.7 2.3
 -8 -6 9 2.4 4.7
 -8 6 9 0.4 4
 8 6 -9 1.4 1.9
 -7 -6 9 6.2 4
 7 -6 -9 4.3 2.1
 7 6 -9 5.8 1.9
 -7 6 9 7.5 4.1
 -6 -6 9 3.2 4
 -6 -6 9 4.5 2.4
 6 -6 -9 4.9 1.9
 6 6 -9 4.2 1.7
 -6 6 9 2.2 3.3
 -5 -6 9 15.9 2.4
 -5 -6 9 13.5 3.7
 5 -6 -9 18 2.5
 -5 6 9 2.6 3
 5 6 -9 8.9 1.7
 -4 -6 9 38.1 4.5
 4 -6 -9 33.1 3
 -4 -6 9 33.9 3.3
 4 6 -9 31.6 2.9
 -4 6 9 30.8 4.1
 3 -6 -9 15.1 2.1
 -3 -6 9 20.2 2.4
 -3 -6 9 13 3.3
 3 6 -9 25 2.2
 -3 6 9 16.7 3.3
 -2 -6 9 5.8 1.6
 -2 -6 9 4.8 2.6
 2 -6 -9 4.3 1.5
 2 6 -9 6.6 1.7
 -2 6 9 7.8 2.6
 1 -6 -9 130.39 6.1
 -1 -6 9 129.69 6.9
 1 -6 -9 138.39 6.1
 -1 -6 9 136.39 6.2
 1 -6 -9 137.49 5.5
 -1 6 9 135.39 6.8
 1 6 -9 136.79 6.2
 0 -6 -9 10.1 1.8
 0 -6 9 11.8 2
 0 -6 9 12.2 2.1
 0 6 -9 10.2 1.9
 0 6 9 9.6 1.3
 0 6 9 12.7 2.3
 -1 -6 -9 191.28 7.8
 1 -6 9 177.18 8
 1 -6 9 178.18 7.6
 1 -6 9 182.58 7.1
 1 6 9 174.98 7.6
 1 6 9 188.08 8.1
 -1 6 -9 178.18 8.1
 2 -6 9 7.8 2.1
 2 -6 9 11.5 0.8
 -2 -6 -9 9.6 1.8
 -2 6 -9 13 2.5
 2 6 9 13.3 2
 2 6 9 12.3 2
 -3 -6 -9 108.99 5.3
 3 -6 9 96.49 5.5
 3 6 9 97.89 5.3
 3 6 9 93.29 4.9
 -3 6 -9 103.49 6
 -4 -6 -9 8.7 2.2
 4 -6 9 6.9 2.2
 4 6 9 7.4 1.5
 4 6 9 8.2 2.3
 -4 6 -9 10.8 2.7
 5 -6 9 116.09 6.6
 -5 -6 -9 120.99 6.5
 -5 6 -9 122.09 7.2
 5 6 9 123.29 6.6
 5 6 9 118.89 5.5
 6 -6 9 17.6 3
 -6 -6 -9 16.8 2.9
 6 6 9 16.1 2.9
 -6 6 -9 16.4 3.6
 7 -6 9 18.6 3.5
 -7 -6 -9 16.8 3.2
 -7 6 -9 16.4 3.8
 7 6 9 16 3.2
 8 -6 9 3.8 2.7
 8 6 9 8.5 3.3
 -8 6 -9 5.5 3.9
 -9 7 9 6.3 4.6
 8 -7 -9 16.8 3.1
 -8 -7 9 18.1 5.1
 -8 7 9 18.6 4.9
 -7 -7 9 10.5 4.5
 7 -7 -9 9.4 2.4
 -7 7 9 6.3 3.7
 7 7 -9 8 2.1
 -6 -7 9 27.3 5.1
 6 -7 -9 22 2.8
 -6 -7 9 26.6 3.3
 -6 7 9 21.1 4.1
 6 7 -9 18.1 2.3
 5 -7 -9 20.4 2.6
 -5 -7 9 23.8 4.2
 -5 -7 9 26.2 3
 -5 7 9 29.4 4.4
 5 7 -9 23.1 2.3
 -4 -7 9 8.3 3.4
 -4 -7 9 9.7 2.2
 4 -7 -9 8.7 1.9
 4 7 -9 5.4 1.6
 -4 7 9 7.1 3.1
 -3 -7 9 2 1.8
 3 -7 -9 2.3 1.6
 3 7 -9 0.7 1.4
 -3 7 9 0.4 2.7
 2 -7 -9 65.29 3.9
 2 -7 -9 66.79 2.8
 -2 -7 9 63.89 4.1
 2 -7 -9 71.99 3
 2 7 -9 69.49 3.8
 2 7 -9 73.59 3.9
 -2 7 9 66.49 5
 1 -7 -9 74.09 3.4
 1 -7 -9 73.49 4
 1 -7 -9 74.19 4.1
 -1 -7 9 72.79 4.1
 -1 7 9 76.89 4.9
 1 7 -9 75.09 4.1
 0 -7 -9 1.6 1.9
 0 -7 9 -0.4 1.7
 0 -7 9 0.9 1.4
 0 -7 -9 3.5 1.5
 0 7 -9 0.7 1.5
 0 7 9 2.2 2
 -1 -7 -9 107.29 5.1
 1 -7 9 98.29 5
 1 -7 9 96.69 5.4
 1 -7 9 101.39 4.3
 1 7 9 111.39 5.5
 -1 7 -9 100.89 5.5
 1 7 9 106.99 5
 -2 -7 -9 54.69 3.5
 2 -7 9 51.49 3.8
 2 -7 9 59.19 2.5
 2 -7 9 55.59 2.2
 2 7 9 43.3 3.5
 2 7 9 41.5 3.5
 -2 7 -9 45 4.1
 3 -7 9 68.69 4.6
 -3 -7 -9 71.19 4.3
 3 7 9 66.79 3.9
 3 7 9 69.69 4.5
 -3 7 -9 69.89 5.1
 -4 -7 -9 20.9 2.6
 4 -7 9 16 2.7
 -4 7 -9 26.7 3.5
 4 7 9 22.3 2.8
 4 7 9 25.4 2.3
 -5 -7 -9 27.9 3.1
 5 -7 9 25.9 3.2
 -5 7 -9 25 3.7
 5 7 9 27.4 3.2
 5 7 9 30.1 2.5
 6 -7 9 69.99 5.1
 -6 -7 -9 63.79 4.5
 -6 7 -9 57.19 5.6
 6 7 9 66.59 5.4
 -7 -7 -9 29.8 3.7
 7 -7 9 30.7 3.9
 7 7 9 23.7 3.7
 -7 7 -9 30.6 4.6
 8 -7 9 1.8 2.6
 -8 7 -9 10.3 3.7
 -9 8 9 7 4.6
 8 -8 -9 2.8 2.5
 -8 -8 9 2 4.3
 -8 8 9 5.6 4.2
 7 -8 -9 32.7 3.6
 -7 -8 9 32.9 6
 7 8 -9 30.7 3
 -7 8 9 25.5 4.6
 -6 -8 9 7.7 2.6
 6 -8 -9 6.1 2.1
 -6 -8 9 5 3.8
 -6 8 9 13.5 4.1
 6 8 -9 7.4 1.8
 -5 -8 9 9.3 2.5
 5 -8 -9 11.7 2.2
 -5 -8 9 12.5 3.7
 -5 8 9 10.6 3.3
 5 8 -9 10.4 1.8
 4 -8 -9 7.2 1.8
 -4 -8 9 11.1 2.4
 4 8 -9 9.4 1.7
 4 8 -9 10.1 2.1
 -4 8 9 11.1 3.2
 3 -8 -9 170.58 7.7
 -3 -8 9 180.08 8
 3 8 -9 166.78 7.7
 3 8 -9 168.68 7.6
 -3 8 9 173.48 8.9
 2 -8 -9 50.49 2.4
 2 -8 -9 41.6 3.1
 2 -8 -9 41.3 2
 -2 -8 9 41.5 3.5
 -2 8 9 46.5 4.4
 2 8 -9 43.4 3.2
 2 8 -9 38.1 3.1
 -1 -8 9 288.07 11.8
 1 -8 -9 285.07 11.5
 1 -8 -9 278.97 11
 1 -8 -9 286.67 11.5
 1 8 -9 285.17 11.6
 -1 8 9 286.97 12.2
 1 8 -9 279.17 11.3
 0 -8 9 202.48 8.8
 0 -8 -9 192.58 8.4
 0 -8 -9 210.08 9.1
 0 8 -9 203.08 8.8
 0 8 9 204.98 9
 1 -8 9 199.18 8.4
 1 -8 9 202.88 7.8
 1 -8 9 204.38 8.9
 -1 -8 -9 195.28 8.3
 -1 -8 -9 199.88 9.5
 -1 8 -9 189.28 8.8
 1 8 9 201.28 8.8
 2 -8 9 31.9 3.2
 2 -8 9 35.2 1.8
 -2 -8 -9 31 2.9
 2 -8 9 35.4 2.1
 2 8 9 35.8 3.2
 2 8 9 33.1 2.8
 -2 8 -9 31.5 3.3
 3 -8 9 401.16 16.6
 -3 -8 -9 405.16 16
 -3 8 -9 403.76 16.9
 3 8 9 404.36 16.3
 3 8 9 415.76 16.2
 -4 -8 -9 174.18 8.1
 4 -8 9 177.38 8.6
 -4 8 -9 174.08 9
 4 8 9 186.38 7.9
 4 8 9 178.78 8.5
 5 -8 9 18.2 2.9
 -5 -8 -9 16.9 2.5
 5 8 9 15.3 2
 -5 8 -9 15.2 3.3
 5 8 9 7.8 2.4
 -6 -8 -9 28.6 3.3
 6 -8 9 24.7 3.5
 -6 8 -9 25.3 4
 6 8 9 21.9 3.3
 7 -8 9 38.3 4.5
 -7 8 -9 34.7 5.1
 -8 -8 -9 8.7 4.8
 8 -8 9 9 3.3
 -8 8 -9 2.8 3.5
 -9 9 9 0.3 6.4
[truncated: 223,897 more chars]
