# Supplementary material for: The Research of G–Motif Construction and Chirality in Deoxyguanosine Monophosphate Nucleotide Complexes
Source: Front Chem. 2021 Jun 30;9:709777. doi: 10.3389/fchem.2021.709777 (PMC8278404; doi:10.3389/fchem.2021.709777)
Supplement: Supplementary file 1 [file DataSheet1.ZIP › cif checkcif/Complex 4.cif]

data_4
_audit_creation_date               2021-02-15
_audit_creation_method
;
Olex2 1.3
(compiled 2020.11.12 svn.r5f609507 for OlexSys, GUI svn.r6226)
;
_shelx_SHELXL_version_number       '2014/7'
_audit_contact_author_address      ?
_audit_contact_author_email        ?
_audit_contact_author_name         ''
_audit_contact_author_phone        ?
_publ_contact_author_id_orcid      ?
_publ_section_references
;
Bourhis, L.J., Dolomanov, O.V., Gildea, R.J., Howard, J.A.K., Puschmann, H.
 (2015). Acta Cryst. A71, 59-75.

Dolomanov, O.V., Bourhis, L.J., Gildea, R.J, Howard, J.A.K. & Puschmann, H.
 (2009), J. Appl. Cryst. 42, 339-341.
;
_chemical_name_common              ?
_chemical_name_systematic          ?
_chemical_formula_moiety          
 'C12 H18 N4 O4 Zn, 2(C10 H13 N5 O7 P), 4(H2 O)'
_chemical_formula_sum              'C32 H52 N14 O22 P2 Zn'
_chemical_formula_weight           1112.18
_chemical_absolute_configuration   ad
_chemical_melting_point            ?
loop_
  _atom_type_symbol
  _atom_type_description
  _atom_type_scat_dispersion_real
  _atom_type_scat_dispersion_imag
  _atom_type_scat_source
 'C' 'C' 0.0033 0.0016 'International Tables Vol C Tables 4.2.6.8 and 6.1.1.4'
 'H' 'H' 0.0000 0.0000 'International Tables Vol C Tables 4.2.6.8 and 6.1.1.4'
 'N' 'N' 0.0061 0.0033 'International Tables Vol C Tables 4.2.6.8 and 6.1.1.4'
 'O' 'O' 0.0106 0.0060 'International Tables Vol C Tables 4.2.6.8 and 6.1.1.4'
 'P' 'P' 0.1023 0.0942 'International Tables Vol C Tables 4.2.6.8 and 6.1.1.4'
 'Zn' 'Zn' 0.2839 1.4301 'International Tables Vol C Tables 4.2.6.8 and 6.1.1.4'

_shelx_space_group_comment
;
The symmetry employed for this shelxl refinement is uniquely defined
by the following loop, which should always be used as a source of
symmetry information in preference to the above space-group names.
They are only intended as comments.
;
_space_group_crystal_system        'orthorhombic'
_space_group_IT_number             18
_space_group_name_H-M_alt          'P 21 21 2'
_space_group_name_Hall             'P 2 2ab'
loop_
  _space_group_symop_operation_xyz
 'x, y, z'
 '-x, -y, z'
 '-x+1/2, y+1/2, -z'
 'x+1/2, -y+1/2, -z'

_cell_length_a                     15.7257(5)
_cell_length_b                     21.0314(7)
_cell_length_c                     6.9203(2)
_cell_angle_alpha                  90
_cell_angle_beta                   90
_cell_angle_gamma                  90
_cell_volume                       2288.78(12)
_cell_formula_units_Z              2
_cell_measurement_reflns_used      8581
_cell_measurement_temperature      296.15
_cell_measurement_theta_max        30.16
_cell_measurement_theta_min        2.59
_shelx_estimated_absorpt_T_max     0.920
_shelx_estimated_absorpt_T_min     0.855
_exptl_absorpt_coefficient_mu      0.705
_exptl_absorpt_correction_T_max    0.7461
_exptl_absorpt_correction_T_min    0.5760
_exptl_absorpt_correction_type     multi-scan
_exptl_absorpt_process_details
;
SADABS-2014/5 (Bruker,2014/5) was used for absorption correction.
wR2(int) was 0.1716 before and 0.0567 after correction.
The Ratio of minimum to maximum transmission is 0.7720.
The \l/2 correction factor is 0.00150.
;
_exptl_absorpt_special_details     ?
_exptl_crystal_colour              colourless
_exptl_crystal_colour_primary      colourless
_exptl_crystal_density_diffrn      1.614
_exptl_crystal_density_meas        ?
_exptl_crystal_density_method      ?
_exptl_crystal_description         block
_exptl_crystal_F_000               1156
_exptl_crystal_size_max            0.23
_exptl_crystal_size_mid            0.16
_exptl_crystal_size_min            0.12
_exptl_transmission_factor_max     ?
_exptl_transmission_factor_min     ?
_diffrn_reflns_av_R_equivalents    0.0270
_diffrn_reflns_av_unetI/netI       0.0283
_diffrn_reflns_Laue_measured_fraction_full  0.999
_diffrn_reflns_Laue_measured_fraction_max  0.999
_diffrn_reflns_limit_h_max         18
_diffrn_reflns_limit_h_min         -18
_diffrn_reflns_limit_k_max         25
_diffrn_reflns_limit_k_min         -25
_diffrn_reflns_limit_l_max         8
_diffrn_reflns_limit_l_min         -8
_diffrn_reflns_number              22389
_diffrn_reflns_point_group_measured_fraction_full  0.999
_diffrn_reflns_point_group_measured_fraction_max  0.999
_diffrn_reflns_theta_full          25.015
_diffrn_reflns_theta_max           25.015
_diffrn_reflns_theta_min           1.937
_diffrn_ambient_temperature        296.15
_diffrn_detector_area_resol_mean   ?
_diffrn_measured_fraction_theta_full  0.999
_diffrn_measured_fraction_theta_max  0.999
_diffrn_measurement_device_type    'Bruker APEX-II CCD'
_diffrn_measurement_method         '\f and \w scans'
_diffrn_radiation_type             MoK\a
_diffrn_radiation_wavelength       0.71073
_diffrn_source                     ?
_reflns_Friedel_coverage           0.731
_reflns_Friedel_fraction_full      0.999
_reflns_Friedel_fraction_max       0.999
_reflns_number_gt                  3584
_reflns_number_total               4037
_reflns_special_details
;
 Reflections were merged by SHELXL according to the crystal
 class for the calculation of statistics and refinement.
 
 _reflns_Friedel_fraction is defined as the number of unique
 Friedel pairs measured divided by the number that would be
 possible theoretically, ignoring centric projections and
 systematic absences.
;
_reflns_threshold_expression       'I > 2\s(I)'
_computing_cell_refinement         'SAINT v8.34A (Bruker, 2013)'
_computing_data_collection         ?
_computing_data_reduction          'SAINT v8.34A (Bruker, 2013)'
_computing_molecular_graphics      'Olex2 1.3 (Dolomanov et al., 2009)'
_computing_publication_material    'Olex2 1.3 (Dolomanov et al., 2009)'
_computing_structure_refinement    'olex2.refine 1.3 (Bourhis et al., 2015)'
_computing_structure_solution      'olex2.solve 1.3 (Bourhis et al., 2015)'
_refine_diff_density_max           1.769
_refine_diff_density_min           -1.659
_refine_diff_density_rms           0.120
_refine_ls_abs_structure_details
;
 Flack x determined using 1375 quotients [(I+)-(I-)]/[(I+)+(I-)]
 (Parsons, Flack and Wagner, Acta Cryst. B69 (2013) 249-259).
;
_refine_ls_abs_structure_Flack     0.015(7)
_refine_ls_extinction_coef         .
_refine_ls_extinction_method       none
_refine_ls_goodness_of_fit_ref     1.052
_refine_ls_hydrogen_treatment      constr
_refine_ls_matrix_type             full
_refine_ls_number_parameters       323
_refine_ls_number_reflns           4037
_refine_ls_number_restraints       18
_refine_ls_R_factor_all            0.0903
_refine_ls_R_factor_gt             0.0813
_refine_ls_restrained_S_all        1.071
_refine_ls_shift/su_max            0.000
_refine_ls_shift/su_mean           0.000
_refine_ls_structure_factor_coef   Fsqd
_refine_ls_weighting_details      
 'w=1/[\s^2^(Fo^2^)+(0.1286P)^2^+7.2084P] where P=(Fo^2^+2Fc^2^)/3'
_refine_ls_weighting_scheme        calc
_refine_ls_wR_factor_gt            0.2224
_refine_ls_wR_factor_ref           0.2319
_refine_special_details            ?
_olex2_refinement_description
;
1. Fixed Uiso
 At 1.2 times of:
  All C(H) groups, All C(H,H) groups, All N(H) groups, All N(H,H) groups
 At 1.5 times of:
  All O(H) groups, All O(H,H) groups
2. Uiso/Uaniso restraints and constraints
Uanis(O3) \\sim Ueq, Uanis(O2) \\sim Ueq: with sigma of 0.006 and sigma for
terminal atoms of 0.011
Uanis(O12) \\sim Ueq: with sigma of 0.006 and sigma for terminal atoms of 0.012
3.a Riding coordinates:
 O9(H9), O3(H3), O1(H1A,H1B), O2(H2), O11(H11A,H11B), O12(H12A,H12B)
3.b Ternary CH refined with riding coordinates:
 C8(H8), C9(H9A), C11(H11)
3.c Secondary CH2 refined with riding coordinates:
 C7(H7A,H7B), C10(H10A,H10B)
3.d Aromatic/amide H refined with riding coordinates:
 N7(H7), C12(H12), C1(H1), C2(H2A), C4(H4), C5(H5), C6(H6C)
3.e X=CH2 refined with riding coordinates:
 N6(H6A,H6B)
3.f Idealised tetrahedral OH refined as rotating group:
 O6(H6)
;
_atom_sites_solution_hydrogens     mixed
_atom_sites_solution_primary       iterative
_atom_sites_solution_secondary     ?
loop_
  _atom_site_label
  _atom_site_type_symbol
  _atom_site_fract_x
  _atom_site_fract_y
  _atom_site_fract_z
  _atom_site_U_iso_or_equiv
  _atom_site_adp_type
  _atom_site_occupancy
  _atom_site_site_symmetry_order
  _atom_site_calc_flag
  _atom_site_refinement_flags_posn
  _atom_site_refinement_flags_adp
  _atom_site_refinement_flags_occupancy
  _atom_site_disorder_assembly
  _atom_site_disorder_group
 Zn1 Zn 0.5000 0.5000 0.7278(3) 0.0639(6) Uani 1 2 d S T P . .
 P1 P 0.62084(19) 0.73951(12) 0.5287(4) 0.0484(7) Uani 1 1 d . . . . .
 O6 O 0.6053(7) 0.7942(4) 0.3790(14) 0.077(3) Uani 1 1 d . . . . .
 H6 H 0.6071 0.7797 0.2691 0.115 Uiso 1 1 calc R U . . .
 O5 O 0.6336(5) 0.7714(4) 0.7172(12) 0.062(2) Uani 1 1 d . . . . .
 O4 O 0.5552(5) 0.6899(4) 0.5190(14) 0.068(2) Uani 1 1 d . . . . .
 O7 O 0.7064(5) 0.7067(3) 0.4619(12) 0.061(2) Uani 1 1 d . . . . .
 O9 O 0.8734(6) 0.7703(5) -0.0017(15) 0.089(3) Uani 1 1 d . . . . .
 H9 H 0.8544 0.7876 -0.0987 0.134 Uiso 1 1 d R U . . .
 O8 O 0.8592(4) 0.6592(3) 0.2885(10) 0.0474(16) Uani 1 1 d . . . . .
 O10 O 0.6820(4) 0.3719(3) 0.2500(14) 0.061(2) Uani 1 1 d . . . . .
 O3 O 0.5000 0.5000 1.013(2) 0.102(5) Uani 1 2 d S TU P . .
 H3 H 0.5474 0.5002 1.0725 0.154 Uiso 1 1 d R U . . .
 O1 O 0.4841(6) 0.3969(4) 0.788(2) 0.098(4) Uani 1 1 d . . . . .
 H1A H 0.4611 0.3693 0.7146 0.147 Uiso 1 1 d R U . . .
 H1B H 0.4930 0.3774 0.8931 0.147 Uiso 1 1 d R U . . .
 O2 O 0.5000 0.5000 0.450(3) 0.117(5) Uani 1 2 d S TU P . .
 H2 H 0.5447 0.5048 0.3819 0.175 Uiso 1 1 d R U . . .
 O11 O 0.4866(7) 0.6294(7) 0.195(2) 0.129(5) Uani 1 1 d . . . . .
 H11A H 0.4327 0.6331 0.1966 0.194 Uiso 1 1 d R U . . .
 H11B H 0.4992 0.6166 0.3081 0.194 Uiso 1 1 d R U . . .
 O12 O 0.5433(8) 0.7683(8) 0.0464(17) 0.131(5) Uani 1 1 d . U . . .
 H12A H 0.5671 0.7830 -0.0545 0.196 Uiso 1 1 d R U . . .
 H12B H 0.5327 0.7297 0.0190 0.196 Uiso 1 1 d R U . . .
 N3 N 0.7688(5) 0.5785(4) 0.1700(11) 0.0379(17) Uani 1 1 d . . . . .
 N4 N 0.6540(5) 0.5166(4) 0.2153(15) 0.051(2) Uani 1 1 d . . . . .
 N7 N 0.8224(4) 0.3965(3) 0.2356(12) 0.0394(17) Uani 1 1 d . . . . .
 H7 H 0.8342 0.3568 0.2483 0.047 Uiso 1 1 calc R U . . .
 N5 N 0.8803(4) 0.4996(4) 0.1900(10) 0.0372(15) Uani 1 1 d . . . . .
 N1 N 0.6379(5) 0.4887(4) 0.7170(12) 0.050(2) Uani 1 1 d . . . . .
 N2 N 0.9576(5) 0.5103(4) 0.6930(14) 0.049(2) Uani 1 1 d . . . . .
 N6 N 0.9670(5) 0.4124(4) 0.2245(18) 0.062(3) Uani 1 1 d . . . . .
 H6A H 1.0109 0.4364 0.2109 0.075 Uiso 1 1 calc R U . . .
 H6B H 0.9732 0.3722 0.2425 0.075 Uiso 1 1 calc R U . . .
 C7 C 0.7870(7) 0.7391(5) 0.4777(15) 0.053(3) Uani 1 1 d . . . . .
 H7A H 0.8161 0.7251 0.5937 0.064 Uiso 1 1 calc R U . . .
 H7B H 0.7774 0.7845 0.4882 0.064 Uiso 1 1 calc R U . . .
 C8 C 0.8412(6) 0.7257(4) 0.3050(16) 0.045(2) Uani 1 1 d . . . . .
 H8 H 0.8954 0.7480 0.3226 0.054 Uiso 1 1 calc R U . . .
 C9 C 0.8041(8) 0.7462(5) 0.1114(17) 0.057(3) Uani 1 1 d . . . . .
 H9A H 0.7598 0.7785 0.1286 0.069 Uiso 1 1 calc R U . . .
 C10 C 0.7690(9) 0.6875(5) 0.0284(17) 0.066(3) Uani 1 1 d . . . . .
 H10A H 0.7755 0.6872 -0.1110 0.079 Uiso 1 1 calc R U . . .
 H10B H 0.7092 0.6832 0.0598 0.079 Uiso 1 1 calc R U . . .
 C11 C 0.8218(6) 0.6333(4) 0.1222(14) 0.041(2) Uani 1 1 d . . . . .
 H11 H 0.8666 0.6200 0.0325 0.049 Uiso 1 1 calc R U . . .
 C12 C 0.6821(6) 0.5742(5) 0.1893(17) 0.051(2) Uani 1 1 d . . . . .
 H12 H 0.6464 0.6094 0.1842 0.061 Uiso 1 1 calc R U . . .
 C14 C 0.7269(5) 0.4794(4) 0.2165(14) 0.0391(19) Uani 1 1 d . . . . .
 C13 C 0.7983(5) 0.5173(4) 0.1925(12) 0.0319(17) Uani 1 1 d . . . . .
 C16 C 0.8890(5) 0.4377(4) 0.2177(15) 0.0403(19) Uani 1 1 d . . . . .
 C15 C 0.7379(5) 0.4134(5) 0.2350(15) 0.043(2) Uani 1 1 d . . . . .
 C1 C 0.6741(6) 0.4328(6) 0.7366(18) 0.057(3) Uani 1 1 d . . . . .
 H1 H 0.6392 0.3976 0.7536 0.068 Uiso 1 1 calc R U . . .
 C2 C 0.7611(6) 0.4233(5) 0.7334(16) 0.051(2) Uani 1 1 d . . . . .
 H2A H 0.7832 0.3827 0.7521 0.061 Uiso 1 1 calc R U . . .
 C3 C 0.8149(5) 0.4736(5) 0.7026(14) 0.041(2) Uani 1 1 d . . . . .
 C4 C 0.7780(6) 0.5334(5) 0.6792(15) 0.045(2) Uani 1 1 d . . . . .
 H4 H 0.8120 0.5690 0.6596 0.054 Uiso 1 1 calc R U . . .
 C5 C 0.6908(6) 0.5393(5) 0.6853(18) 0.053(3) Uani 1 1 d . . . . .
 H5 H 0.6669 0.5793 0.6672 0.063 Uiso 1 1 calc R U . . .
 C6 C 0.9066(6) 0.4641(5) 0.7014(17) 0.048(2) Uani 1 1 d . . . . .
 H6C H 0.9281 0.4229 0.7068 0.058 Uiso 1 1 calc R U . . .

loop_
  _atom_site_aniso_label
  _atom_site_aniso_U_11
  _atom_site_aniso_U_22
  _atom_site_aniso_U_33
  _atom_site_aniso_U_23
  _atom_site_aniso_U_13
  _atom_site_aniso_U_12
 Zn1 0.0229(7) 0.1072(16) 0.0615(11) 0.000 0.000 -0.0048(8)
 P1 0.0594(16) 0.0351(11) 0.0508(15) -0.0022(11) 0.0122(13) -0.0131(11)
 O6 0.086(7) 0.067(5) 0.076(6) 0.015(5) -0.002(6) -0.013(5)
 O5 0.070(5) 0.064(5) 0.053(4) -0.006(4) 0.012(4) -0.011(4)
 O4 0.062(5) 0.053(4) 0.090(6) 0.000(4) 0.016(5) -0.022(4)
 O7 0.062(5) 0.047(4) 0.073(5) -0.016(4) 0.023(4) -0.016(3)
 O9 0.071(6) 0.113(8) 0.084(7) 0.031(6) 0.007(6) -0.007(6)
 O8 0.052(4) 0.037(3) 0.053(4) 0.003(3) -0.019(3) 0.003(3)
 O10 0.039(3) 0.054(4) 0.092(6) 0.006(4) 0.000(4) -0.015(3)
 O3 0.049(6) 0.166(11) 0.092(8) 0.000 0.000 -0.023(8)
 O1 0.062(5) 0.063(5) 0.168(11) -0.005(6) -0.017(7) -0.003(4)
 O2 0.089(9) 0.163(12) 0.099(9) 0.000 0.000 0.003(10)
 O11 0.070(7) 0.180(14) 0.137(11) -0.052(10) 0.003(8) -0.011(7)
 O12 0.105(8) 0.212(12) 0.076(7) 0.007(8) 0.016(6) -0.030(8)
 N3 0.030(4) 0.040(4) 0.044(4) 0.000(3) -0.003(3) 0.004(3)
 N4 0.024(4) 0.056(5) 0.072(6) -0.006(4) -0.001(4) 0.003(3)
 N7 0.032(3) 0.038(4) 0.048(4) 0.006(3) -0.003(4) -0.004(3)
 N5 0.023(3) 0.044(4) 0.045(4) 0.002(4) 0.000(3) 0.000(3)
 N1 0.026(4) 0.078(6) 0.046(4) -0.012(5) 0.004(3) -0.004(4)
 N2 0.024(4) 0.056(5) 0.067(5) -0.009(4) 0.001(4) 0.001(3)
 N6 0.025(3) 0.041(4) 0.120(9) 0.011(5) -0.004(5) 0.005(3)
 C7 0.065(7) 0.049(5) 0.047(5) -0.009(5) 0.006(5) -0.009(5)
 C8 0.042(5) 0.036(5) 0.056(6) 0.000(4) 0.001(5) -0.007(4)
 C9 0.061(7) 0.051(6) 0.059(6) 0.006(5) 0.007(5) 0.018(5)
 C10 0.083(9) 0.061(7) 0.055(6) 0.016(6) -0.027(6) -0.004(6)
 C11 0.041(5) 0.041(5) 0.041(5) 0.006(4) 0.005(4) -0.001(4)
 C12 0.031(4) 0.052(5) 0.071(7) -0.001(5) -0.004(5) 0.010(4)
 C14 0.023(4) 0.051(5) 0.044(5) -0.007(4) -0.001(4) -0.002(3)
 C13 0.026(4) 0.038(4) 0.032(4) 0.002(4) 0.003(3) -0.003(3)
 C16 0.026(4) 0.046(5) 0.049(5) 0.006(4) -0.004(4) -0.002(3)
 C15 0.028(4) 0.050(5) 0.052(5) 0.007(4) -0.002(4) -0.013(4)
 C1 0.029(4) 0.078(7) 0.063(7) -0.006(6) 0.004(5) -0.014(5)
 C2 0.034(4) 0.056(6) 0.061(6) -0.004(5) 0.002(5) -0.003(4)
 C3 0.021(4) 0.062(5) 0.041(5) -0.015(5) 0.005(4) -0.005(4)
 C4 0.024(4) 0.057(5) 0.055(6) -0.023(5) 0.005(4) -0.006(4)
 C5 0.031(5) 0.060(6) 0.067(7) -0.013(6) 0.000(4) -0.001(4)
 C6 0.027(4) 0.056(6) 0.062(6) -0.006(5) 0.002(4) 0.002(4)

_geom_special_details
;
 All esds (except the esd in the dihedral angle between two l.s. planes)
 are estimated using the full covariance matrix.  The cell esds are taken
 into account individually in the estimation of esds in distances, angles
 and torsion angles; correlations between esds in cell parameters are only
 used when they are defined by crystal symmetry.  An approximate (isotropic)
 treatment of cell esds is used for estimating esds involving l.s. planes.
;
loop_
  _geom_bond_atom_site_label_1
  _geom_bond_atom_site_label_2
  _geom_bond_distance
  _geom_bond_site_symmetry_2
  _geom_bond_publ_flag
 Zn1 O3 1.976(15) . ?
 Zn1 O1 2.221(10) 2_665 ?
 Zn1 O1 2.221(10) . ?
 Zn1 O2 1.925(18) . ?
 Zn1 N1 2.183(7) 2_665 ?
 Zn1 N1 2.183(7) . ?
 P1 O6 1.568(9) . ?
 P1 O5 1.480(9) . ?
 P1 O4 1.470(8) . ?
 P1 O7 1.582(8) . ?
 O6 H6 0.8200 . ?
 O7 C7 1.443(13) . ?
 O9 H9 0.8202 . ?
 O9 C9 1.434(14) . ?
 O8 C8 1.430(11) . ?
 O8 C11 1.403(12) . ?
 O10 C15 1.243(11) . ?
 O3 H3 0.8501 . ?
 O1 H1A 0.8502 . ?
 O1 H1B 0.8500 . ?
 O2 H2 0.8499 . ?
 O11 H11A 0.8500 . ?
 O11 H11B 0.8498 . ?
 O12 H12A 0.8499 . ?
 O12 H12B 0.8500 . ?
 N3 C11 1.460(12) . ?
 N3 C12 1.373(12) . ?
 N3 C13 1.377(11) . ?
 N4 C12 1.302(14) . ?
 N4 C14 1.388(11) . ?
 N7 H7 0.8600 . ?
 N7 C16 1.364(11) . ?
 N7 C15 1.376(11) . ?
 N5 C13 1.343(11) . ?
 N5 C16 1.323(12) . ?
 N1 C1 1.312(14) . ?
 N1 C5 1.368(13) . ?
 N2 N2 1.404(14) 2_765 ?
 N2 C6 1.262(13) . ?
 N6 H6A 0.8600 . ?
 N6 H6B 0.8600 . ?
 N6 C16 1.337(11) . ?
 C7 H7A 0.9700 . ?
 C7 H7B 0.9700 . ?
 C7 C8 1.495(15) . ?
 C8 H8 0.9800 . ?
 C8 C9 1.524(16) . ?
 C9 H9A 0.9800 . ?
 C9 C10 1.470(17) . ?
 C10 H10A 0.9700 . ?
 C10 H10B 0.9700 . ?
 C10 C11 1.552(14) . ?
 C11 H11 0.9800 . ?
 C12 H12 0.9300 . ?
 C14 C13 1.387(11) . ?
 C14 C15 1.404(13) . ?
 C1 H1 0.9300 . ?
 C1 C2 1.383(13) . ?
 C2 H2A 0.9300 . ?
 C2 C3 1.372(14) . ?
 C3 C4 1.394(14) . ?
 C3 C6 1.456(12) . ?
 C4 H4 0.9300 . ?
 C4 C5 1.377(13) . ?
 C5 H5 0.9300 . ?
 C6 H6C 0.9300 . ?

loop_
  _geom_angle_atom_site_label_1
  _geom_angle_atom_site_label_2
  _geom_angle_atom_site_label_3
  _geom_angle
  _geom_angle_site_symmetry_1
  _geom_angle_site_symmetry_3
  _geom_angle_publ_flag
 O3 Zn1 O1 79.3(4) . 2_665 ?
 O3 Zn1 O1 79.3(4) . . ?
 O3 Zn1 N1 92.0(2) . 2_665 ?
 O3 Zn1 N1 92.0(2) . . ?
 O1 Zn1 O1 158.6(7) . 2_665 ?
 O2 Zn1 O3 180.0 . . ?
 O2 Zn1 O1 100.7(4) . . ?
 O2 Zn1 O1 100.7(4) . 2_665 ?
 O2 Zn1 N1 88.0(2) . . ?
 O2 Zn1 N1 88.0(2) . 2_665 ?
 N1 Zn1 O1 90.1(3) . 2_665 ?
 N1 Zn1 O1 90.7(3) . . ?
 N1 Zn1 O1 90.7(3) 2_665 2_665 ?
 N1 Zn1 O1 90.1(3) 2_665 . ?
 N1 Zn1 N1 176.1(5) 2_665 . ?
 O6 P1 O7 105.1(5) . . ?
 O5 P1 O6 105.7(5) . . ?
 O5 P1 O7 109.9(5) . . ?
 O4 P1 O6 112.4(6) . . ?
 O4 P1 O5 117.2(5) . . ?
 O4 P1 O7 105.9(5) . . ?
 P1 O6 H6 109.5 . . ?
 C7 O7 P1 121.2(6) . . ?
 C9 O9 H9 109.1 . . ?
 C11 O8 C8 111.2(7) . . ?
 Zn1 O3 H3 118.8 . . ?
 Zn1 O1 H1A 127.2 . . ?
 Zn1 O1 H1B 127.8 . . ?
 H1A O1 H1B 104.5 . . ?
 Zn1 O2 H2 123.4 . . ?
 H11A O11 H11B 104.5 . . ?
 H12A O12 H12B 104.5 . . ?
 C12 N3 C11 129.9(8) . . ?
 C12 N3 C13 105.1(7) . . ?
 C13 N3 C11 124.8(7) . . ?
 C12 N4 C14 104.2(7) . . ?
 C16 N7 H7 117.4 . . ?
 C16 N7 C15 125.2(7) . . ?
 C15 N7 H7 117.4 . . ?
 C16 N5 C13 111.7(7) . . ?
 C1 N1 Zn1 121.7(7) . . ?
 C1 N1 C5 116.7(8) . . ?
 C5 N1 Zn1 121.7(7) . . ?
 C6 N2 N2 111.4(10) . 2_765 ?
 H6A N6 H6B 120.0 . . ?
 C16 N6 H6A 120.0 . . ?
 C16 N6 H6B 120.0 . . ?
 O7 C7 H7A 109.5 . . ?
 O7 C7 H7B 109.5 . . ?
 O7 C7 C8 110.5(8) . . ?
 H7A C7 H7B 108.1 . . ?
 C8 C7 H7A 109.5 . . ?
 C8 C7 H7B 109.5 . . ?
 O8 C8 C7 111.2(8) . . ?
 O8 C8 H8 107.8 . . ?
 O8 C8 C9 106.4(8) . . ?
 C7 C8 H8 107.8 . . ?
 C7 C8 C9 115.5(8) . . ?
 C9 C8 H8 107.8 . . ?
 O9 C9 C8 106.8(9) . . ?
 O9 C9 H9A 111.2 . . ?
 O9 C9 C10 111.7(11) . . ?
 C8 C9 H9A 111.2 . . ?
 C10 C9 C8 104.4(8) . . ?
 C10 C9 H9A 111.2 . . ?
 C9 C10 H10A 110.8 . . ?
 C9 C10 H10B 110.8 . . ?
 C9 C10 C11 104.7(9) . . ?
 H10A C10 H10B 108.9 . . ?
 C11 C10 H10A 110.8 . . ?
 C11 C10 H10B 110.8 . . ?
 O8 C11 N3 111.1(7) . . ?
 O8 C11 C10 106.4(8) . . ?
 O8 C11 H11 109.2 . . ?
 N3 C11 C10 111.7(8) . . ?
 N3 C11 H11 109.2 . . ?
 C10 C11 H11 109.2 . . ?
 N3 C12 H12 122.8 . . ?
 N4 C12 N3 114.3(8) . . ?
 N4 C12 H12 122.8 . . ?
 N4 C14 C15 131.2(8) . . ?
 C13 C14 N4 110.1(8) . . ?
 C13 C14 C15 118.6(8) . . ?
 N3 C13 C14 106.2(7) . . ?
 N5 C13 N3 125.5(7) . . ?
 N5 C13 C14 128.3(8) . . ?
 N5 C16 N7 123.9(8) . . ?
 N5 C16 N6 119.4(8) . . ?
 N6 C16 N7 116.6(8) . . ?
 O10 C15 N7 120.0(9) . . ?
 O10 C15 C14 128.0(9) . . ?
 N7 C15 C14 112.0(7) . . ?
 N1 C1 H1 118.1 . . ?
 N1 C1 C2 123.9(10) . . ?
 C2 C1 H1 118.1 . . ?
 C1 C2 H2A 120.0 . . ?
 C3 C2 C1 120.0(10) . . ?
 C3 C2 H2A 120.0 . . ?
 C2 C3 C4 117.2(8) . . ?
 C2 C3 C6 120.3(9) . . ?
 C4 C3 C6 122.4(9) . . ?
 C3 C4 H4 120.3 . . ?
 C5 C4 C3 119.4(9) . . ?
 C5 C4 H4 120.3 . . ?
 N1 C5 C4 122.7(10) . . ?
 N1 C5 H5 118.6 . . ?
 C4 C5 H5 118.6 . . ?
 N2 C6 C3 121.5(9) . . ?
 N2 C6 H6C 119.3 . . ?
 C3 C6 H6C 119.3 . . ?

loop_
  _geom_hbond_atom_site_label_D
  _geom_hbond_atom_site_label_H
  _geom_hbond_atom_site_label_A
  _geom_hbond_distance_DH
  _geom_hbond_distance_HA
  _geom_hbond_distance_DA
  _geom_hbond_angle_DHA
  _geom_hbond_site_symmetry_A
 O6 H6 O12 0.82 1.85 2.558(16) 143.1 .
 O9 H9 O10 0.82 2.14 2.876(13) 150.1 3_655
 O3 H3 N4 0.85 1.98 2.817(11) 170.0 1_556
 O1 H1A O4 0.85 1.86 2.677(14) 161.6 2_665
 O1 H1B O11 0.85 2.12 2.91(2) 154.8 2_666
 O2 H2 N4 0.85 2.08 2.934(13) 179.8 .
 O11 H11A O9 0.85 2.61 3.068(19) 115.0 4_465
 O11 H11A O10 0.85 1.85 2.678(13) 166.1 2_665
 O11 H11B O4 0.85 2.30 2.794(16) 117.6 .
 O11 H11B O2 0.85 2.64 3.248(19) 129.4 .
 O12 H12A O5 0.85 1.91 2.684(14) 150.9 1_554
 O12 H12B O11 0.85 2.54 3.22(2) 137.9 .
 N7 H7 O5 0.86 1.88 2.740(10) 176.5 3_646
 N6 H6A N5 0.86 2.18 3.042(11) 176.8 2_765

loop_
  _geom_torsion_atom_site_label_1
  _geom_torsion_atom_site_label_2
  _geom_torsion_atom_site_label_3
  _geom_torsion_atom_site_label_4
  _geom_torsion
  _geom_torsion_site_symmetry_1
  _geom_torsion_site_symmetry_2
  _geom_torsion_site_symmetry_3
  _geom_torsion_site_symmetry_4
  _geom_torsion_publ_flag
 Zn1 N1 C1 C2 -179.1(9) . . . . ?
 Zn1 N1 C5 C4 179.6(9) . . . . ?
 P1 O7 C7 C8 -140.7(8) . . . . ?
 O6 P1 O7 C7 69.1(10) . . . . ?
 O5 P1 O7 C7 -44.2(10) . . . . ?
 O4 P1 O7 C7 -171.7(9) . . . . ?
 O7 C7 C8 O8 -61.2(11) . . . . ?
 O7 C7 C8 C9 60.2(12) . . . . ?
 O9 C9 C10 C11 89.3(11) . . . . ?
 O8 C8 C9 O9 -94.4(10) . . . . ?
 O8 C8 C9 C10 24.1(11) . . . . ?
 N4 C14 C13 N3 -1.9(10) . . . . ?
 N4 C14 C13 N5 178.4(9) . . . . ?
 N4 C14 C15 O10 2.2(19) . . . . ?
 N4 C14 C15 N7 -177.8(10) . . . . ?
 N1 C1 C2 C3 -2.0(19) . . . . ?
 N2 N2 C6 C3 -179.8(8) 2_765 . . . ?
 C7 C8 C9 O9 141.7(10) . . . . ?
 C7 C8 C9 C10 -99.9(11) . . . . ?
 C8 O8 C11 N3 -125.9(8) . . . . ?
 C8 O8 C11 C10 -4.1(11) . . . . ?
 C8 C9 C10 C11 -25.8(12) . . . . ?
 C9 C10 C11 O8 19.2(12) . . . . ?
 C9 C10 C11 N3 140.7(10) . . . . ?
 C11 O8 C8 C7 114.4(9) . . . . ?
 C11 O8 C8 C9 -12.2(10) . . . . ?
 C11 N3 C12 N4 173.8(9) . . . . ?
 C11 N3 C13 N5 5.9(14) . . . . ?
 C11 N3 C13 C14 -173.8(8) . . . . ?
 C12 N3 C11 O8 100.6(11) . . . . ?
 C12 N3 C11 C10 -18.0(14) . . . . ?
 C12 N3 C13 N5 -178.0(9) . . . . ?
 C12 N3 C13 C14 2.3(10) . . . . ?
 C12 N4 C14 C13 0.7(12) . . . . ?
 C12 N4 C14 C15 -178.5(11) . . . . ?
 C14 N4 C12 N3 0.9(13) . . . . ?
 C13 N3 C11 O8 -84.3(10) . . . . ?
 C13 N3 C11 C10 157.1(8) . . . . ?
 C13 N3 C12 N4 -2.1(13) . . . . ?
 C13 N5 C16 N7 3.5(14) . . . . ?
 C13 N5 C16 N6 -178.2(9) . . . . ?
 C13 C14 C15 O10 -177.0(10) . . . . ?
 C13 C14 C15 N7 3.1(13) . . . . ?
 C16 N7 C15 O10 179.1(10) . . . . ?
 C16 N7 C15 C14 -1.0(14) . . . . ?
 C16 N5 C13 N3 179.3(8) . . . . ?
 C16 N5 C13 C14 -1.1(13) . . . . ?
 C15 N7 C16 N5 -2.6(16) . . . . ?
 C15 N7 C16 N6 179.0(10) . . . . ?
 C15 C14 C13 N3 177.4(8) . . . . ?
 C15 C14 C13 N5 -2.3(15) . . . . ?
 C1 N1 C5 C4 -1.8(16) . . . . ?
 C1 C2 C3 C4 1.2(16) . . . . ?
 C1 C2 C3 C6 179.3(11) . . . . ?
 C2 C3 C4 C5 -0.8(16) . . . . ?
 C2 C3 C6 N2 -172.7(11) . . . . ?
 C3 C4 C5 N1 1.2(18) . . . . ?
 C4 C3 C6 N2 5.3(17) . . . . ?
 C5 N1 C1 C2 2.3(17) . . . . ?
 C6 C3 C4 C5 -178.8(10) . . . . ?

loop_
  _diffrn_refln_index_h
  _diffrn_refln_index_k
  _diffrn_refln_index_l
  _diffrn_refln_intensity_net
  _diffrn_refln_intensity_u
 0 0 1 178.18 9.4
 0 0 -1 176.98 9.5
 0 0 -1 174.78 9.4
 0 0 1 182.98 9.5
 0 0 1 181.58 9.5
 0 0 -1 180.08 9.5
 0 0 -2 5284.37 276.47
 0 0 -2 5651.83 276.47
 0 0 -2 5482.85 275.87
 0 0 2 5436.46 276.17
 0 0 2 5476.15 276.07
 0 0 2 5617.64 275.87
 0 0 3 9.8 0.9
 0 0 -3 11.7 0.9
 0 0 3 9.8 1.1
 0 0 -3 11.1 1.4
 0 0 -4 2209.58 111.19
 0 0 4 2241.18 110.89
 0 0 4 2186.38 111.09
 0 0 -4 2203.88 110.99
 0 0 -5 109.89 6.6
 0 0 -5 116.69 6
 0 0 5 113.19 6.3
 0 0 6 4.6 1.4
 0 0 -6 5.1 1.7
 0 0 6 2.8 1.4
 0 0 7 12.2 1.6
 0 0 -7 7.9 1.9
 0 0 7 7.4 1.7
 0 0 -8 2.5 2
 0 0 8 3.7 1.7
 0 0 -9 5.2 2.1
 0 0 9 -1 1.7
 -1 0 0 -0.4 0.1
 1 0 1 1278.57 63.59
 1 0 1 1265.47 63.39
 1 0 -1 1255.67 63.39
 -1 0 1 1269.57 63.39
 -1 0 -1 1243.58 63.59
 1 0 -1 1306.27 63.39
 -1 0 1 1267.77 63.29
 -1 0 1 1228.08 63.49
 -1 0 -1 1259.57 63.39
 -1 0 -1 1260.07 63.49
 1 0 1 1250.97 63.69
 -1 0 -2 7.3 1
 -1 0 -2 5.1 1
 1 0 2 8.5 0.7
 -1 0 2 9.3 0.9
 1 0 -2 7 1.1
 -1 0 2 6.9 1.1
 1 0 2 6.5 0.9
 1 0 -2 9.3 0.9
 -1 0 2 8.4 0.6
 -1 0 -2 7.3 0.7
 1 0 -2 8.4 0.6
 1 0 2 6.7 0.9
 -1 0 -3 610.54 30.4
 1 0 -3 607.44 30.3
 1 0 -3 589.14 30.6
 -1 0 3 596.94 30.5
 -1 0 3 602.84 30.3
 1 0 3 602.24 30.4
 1 0 3 610.34 30.5
 -1 0 -3 603.74 30.6
 -1 0 -4 5.1 0.8
 1 0 -4 1.6 0.6
 -1 0 -4 5.5 1.2
 -1 0 4 3 0.6
 1 0 4 2.4 1.1
 1 0 -4 -0.3 1.4
 -1 0 4 3.6 1
 -1 0 5 59.79 3.9
 1 0 -5 60.69 4.2
 1 0 5 60.29 3.8
 -1 0 -5 63.79 3.6
 -1 0 -5 65.29 4.2
 -1 0 -6 72.99 4.7
 -1 0 6 71.59 4.4
 1 0 6 69.49 4.5
 -1 0 6 73.39 4.3
 1 0 -6 74.69 4.9
 -1 0 -7 1.4 1.5
 -1 0 7 1.9 1.3
 1 0 -7 -0.2 1.9
 1 0 7 2.2 1.4
 1 0 7 0.5 1.3
 -1 0 8 0.3 1.6
 -1 0 -8 0.8 1.6
 1 0 8 0.3 1.6
 1 0 -8 -2.3 2
 -1 0 -9 -2.5 1.7
 -1 0 9 -0.2 1.6
 1 0 -9 0.2 2.2
 1 0 9 -1.5 1.7
 2 0 0 655.93 33.3
 2 0 0 666.43 33.5
 -2 0 0 681.53 33.4
 -2 0 0 661.43 33.4
 2 0 0 675.33 33.4
 -2 0 0 642.74 33.4
 2 0 1 30.9 1.8
 -2 0 -1 32.3 1.8
 2 0 1 31.9 1.7
 2 0 1 32.5 1.7
 -2 0 1 31.8 1.7
 2 0 -1 31.4 1.9
 -2 0 -1 31.2 1.7
 2 0 2 273.67 13.8
 -2 0 2 270.97 13.6
 2 0 2 271.77 13.8
 -2 0 -2 274.07 13.8
 2 0 -2 261.47 13.9
 -2 0 -2 272.87 13.8
 2 0 2 264.97 13.8
 -2 0 2 271.17 14
 -2 0 2 264.47 13.8
 -2 0 -2 283.07 13.9
 2 0 3 130.19 7.1
 -2 0 3 131.59 7.1
 -2 0 3 135.89 6.8
 2 0 3 141.19 7.4
 2 0 -3 138.39 7.4
 -2 0 -3 129.79 7.2
 -2 0 -3 136.69 7
 -2 0 4 11.4 1.2
 -2 0 -4 9.4 1
 -2 0 4 10.4 0.8
 -2 0 -4 10.8 1.3
 2 0 -4 8.6 1.6
 -2 0 4 11.3 1
 2 0 4 8.7 1.4
 -2 0 -5 3.3 0.9
 -2 0 5 2.9 0.6
 -2 0 -5 3.2 1.2
 -2 0 5 2.6 0.9
 2 0 -5 2.9 1.6
 -2 0 5 3.8 1.1
 2 0 5 2.3 1.1
 -2 0 -6 5.6 1.5
 2 0 -6 0.4 1.9
 -2 0 6 4 1
 2 0 6 4.6 1.5
 -2 0 -6 3.9 1.1
 -2 0 6 9.1 1.6
 2 0 -7 2.7 1.9
 2 0 7 3.1 1.6
 -2 0 -7 3.1 1.5
 -2 0 7 4.6 1.4
 2 0 7 4.7 1.6
 -2 0 8 0 1.5
 -2 0 -8 -0.2 1.5
 2 0 -8 -1.2 1.9
 2 0 8 -1.5 1.3
 2 0 9 1.2 1.8
 -2 0 9 0.6 1.7
 -2 0 -9 3.1 2.1
 2 0 -9 0 2.4
 -3 0 0 -2.2 0.2
 -3 0 -1 136.69 7.1
 3 0 -1 135.49 7
 -3 0 -1 140.29 7.1
 -3 0 1 133.09 7.1
 3 0 -1 135.99 7.1
 3 0 1 140.69 7.1
 -3 0 1 137.49 7.2
 -3 0 -1 142.99 7.2
 3 0 1 134.19 7.2
 -3 0 1 134.39 7
 3 0 -1 136.89 7.2
 3 0 2 21.9 1.6
 -3 0 -2 23.5 1.6
 3 0 2 23.2 1.5
 3 0 2 21.8 1.6
 3 0 -2 23.2 2.1
 -3 0 2 22.2 1.5
 -3 0 -2 21.3 1.5
 -3 0 -2 21.8 1.7
 -3 0 -3 116.59 6.2
 -3 0 3 118.89 5.9
 3 0 3 114.49 6.4
 3 0 -3 121.99 6.6
 -3 0 3 118.79 5.9
 -3 0 -3 117.19 6.2
 3 0 3 111.49 6.3
 -3 0 3 114.89 6.2
 -3 0 -4 8.3 1.2
 -3 0 -4 7.4 1.1
 -3 0 4 9.4 1.2
 -3 0 4 7.9 0.7
 3 0 -4 9.5 1.6
 3 0 4 8.4 1.3
 -3 0 4 8.9 0.9
 -3 0 5 -0.2 0.5
 3 0 -5 0.9 1.6
 -3 0 -5 -0.4 0.9
 -3 0 5 0.4 0.7
 3 0 5 -0.2 1.2
 -3 0 5 0.5 1
 -3 0 -5 0.1 1.2
 3 0 -6 13.4 2.4
 -3 0 6 14.4 1.6
 -3 0 6 10.1 1.6
 -3 0 -6 12.6 1.5
 3 0 6 11.1 1.7
 -3 0 -6 10.9 1.8
 3 0 -7 14.5 2.5
 3 0 7 14.8 2.2
 -3 0 -7 16.5 2.2
 -3 0 7 14 1.9
 3 0 7 16.3 2
 3 0 8 -1.8 1.5
 -3 0 -8 0.6 1.7
 3 0 -8 0 2
 -3 0 8 0.3 1.5
 3 0 9 0.6 1.8
 3 0 -9 -2.1 2.1
 -3 0 9 1 1.6
 -3 0 -9 -0.9 1.6
 -4 0 0 179.98 9.3
 4 0 0 185.08 9.3
 4 0 0 184.88 9.3
 -4 0 0 179.58 9.3
 -4 0 0 177.38 9.3
 4 0 0 184.48 9.3
 4 0 -1 202.08 10.1
 4 0 1 203.48 10.3
 -4 0 1 194.98 10
 -4 0 1 194.08 10.1
 4 0 -1 201.08 10.1
 -4 0 -1 196.68 10.1
 4 0 1 168.28 10.1
 -4 0 -1 207.58 10.3
 -4 0 -1 205.68 10.1
 4 0 1 209.48 10.1
 4 0 -1 198.88 10
 4 0 -1 198.18 10.3
 -4 0 -2 9.7 1
 4 0 2 9.1 0.9
 -4 0 2 10.5 1
 4 0 2 10.1 1.2
 4 0 -2 9.2 1.4
 -4 0 -2 10.4 1.3
 -4 0 -3 28.3 2
 -4 0 -3 30.1 2.1
 4 0 3 28.5 2.1
 4 0 -3 27.4 2.5
 4 0 3 32.1 2.3
 -4 0 3 26.2 1.9
 -4 0 -4 6.4 1
 -4 0 4 7.9 1.1
 -4 0 -4 7.2 1.1
 4 0 4 7.9 1.3
 4 0 -4 6.8 1.6
 -4 0 -5 7.5 1.3
 4 0 5 7.4 1.4
 -4 0 5 6 1.3
 4 0 -5 6.3 1.9
 -4 0 -5 9.2 1.5
 4 0 6 6.5 1.6
 -4 0 -6 6.9 1.3
 4 0 -6 6.7 2
 -4 0 6 6.1 1.4
 -4 0 -6 6.3 1.5
 -4 0 7 0.5 1.3
 4 0 -7 -0.4 1.9
 -4 0 -7 2.2 1.5
 4 0 7 1.2 1.5
 4 0 8 4 1.8
 4 0 8 -1.6 1.4
 -4 0 8 -1.1 1.3
 4 0 -8 -1.7 2
 -4 0 -8 0.5 1.6
 4 0 9 -0.7 1.8
 -4 0 9 -5.2 1.6
 -4 0 -9 -0.6 1.7
 4 0 -9 -3.2 2.6
 5 0 0 0.9 0.5
 -5 0 0 0.3 0.4
 -5 0 0 0 0.4
 5 0 0 0.3 0.5
 -5 0 0 -0.1 0.5
 5 0 0 0.6 0.4
 -5 0 -1 39.3 2.3
 5 0 1 37.9 2.6
 -5 0 1 38.6 2.2
 5 0 -1 38.9 2.2
 5 0 -1 38.3 2.2
 -5 0 1 38.1 2.1
 5 0 -1 39 2.1
 5 0 1 40.1 2.2
 5 0 -1 38.1 2.6
 -5 0 -1 40 2.2
 5 0 1 39.4 2.3
 -5 0 2 10.6 1.1
 -5 0 -2 11.1 1
 5 0 2 9.6 1
 5 0 -2 10.5 1.5
 5 0 -2 9.5 0.7
 -5 0 -2 9.7 1.3
 5 0 -2 10.8 0.6
 -5 0 -2 9.7 1.1
 5 0 2 9.4 1.2
 -5 0 -3 18.3 1.5
 -5 0 3 16.7 1.5
 -5 0 -3 18 1.5
 5 0 3 19.3 1.8
 5 0 -3 18.1 1.9
 -5 0 -4 129.49 7
 -5 0 -4 129.49 7
 5 0 -4 128.89 7.5
 -5 0 4 133.29 7
 5 0 4 128.29 7.1
 -5 0 -5 22.4 2.1
 5 0 -5 23.9 2.7
 -5 0 5 23 2.1
 -5 0 -5 23.5 2.1
 5 0 5 25.1 2.3
 -5 0 -6 -1 1.1
 5 0 6 0.4 1.4
 -5 0 -6 0.7 1.2
 -5 0 6 0.2 1.1
 5 0 -6 0 1.8
 5 0 7 21.1 2.4
 -5 0 -7 17.9 2.3
 -5 0 7 20.8 2.3
 5 0 -7 21.3 3.1
 5 0 -8 5 2.4
 -5 0 8 5.8 1.7
 5 0 8 11.8 2.1
 -5 0 -8 7.2 1.8
 5 0 8 4.6 1.9
 -5 0 9 -0.2 1.6
 5 0 -9 -4.8 2.6
 5 0 9 -0.2 1.6
 6 0 0 2021.8 102.39
 -6 0 0 1952.8 102.89
 -6 0 0 2052.79 102.69
 6 0 0 2086.39 102.79
 6 0 0 2115.89 102.59
 -6 0 0 2020.1 102.79
 6 0 1 16.3 1.1
 -6 0 -1 14.4 1.3
 6 0 -1 11.2 1.4
 -6 0 1 13.5 1.2
 6 0 1 19.3 1.7
 -6 0 1 12.8 1.1
 6 0 -1 14.2 1
 -6 0 -1 15.9 1.1
 6 0 1 15.2 1.1
 -6 0 -2 1012.2 51.89
 6 0 -2 995.5 52.09
 -6 0 -2 1043.2 51.79
 6 0 2 1095.09 51.89
 6 0 -2 1030.3 51.69
 6 0 -2 1019.1 51.69
 -6 0 2 1008 51.89
 6 0 2 1039.9 51.99
 6 0 3 31.9 2.4
 -6 0 -3 29.3 2.2
 -6 0 -3 31.7 2
 -6 0 3 33 2.1
 6 0 -3 31.6 2.8
 6 0 -4 93.89 6.1
 -6 0 4 97.69 5.6
 6 0 4 103.49 5.7
 -6 0 -4 102.49 5.6
 -6 0 -4 101.49 5.5
 -6 0 -5 22.3 2.1
 6 0 5 22.8 2.3
 6 0 -5 22.5 2.7
 -6 0 -5 23.3 2.2
 -6 0 5 25.7 2.2
 -6 0 -6 17 1.9
 6 0 -6 20.2 2.7
 -6 0 -6 14.9 1.9
 6 0 6 18.6 2
 -6 0 6 16.7 1.9
 -6 0 7 26.1 2.6
 -6 0 -7 26 2.5
 6 0 -7 28.5 3.3
 6 0 7 25.2 2.6
 -6 0 -7 26.2 2.6
 -6 0 -8 3.6 1.6
 6 0 8 -1.6 1.6
 6 0 -8 -0.6 2.5
 6 0 8 3.4 2
 -6 0 8 -0.2 1.4
 6 0 9 -1.6 1.9
 6 0 -9 -3.9 2.4
 -6 0 9 -2.2 1.7
 -7 0 0 1.6 0.7
 7 0 0 2.1 0.5
 -7 0 0 2.6 0.6
 -7 0 0 2.6 0.7
 -7 0 1 1515.65 76.79
 -7 0 -1 1490.25 76.79
 -7 0 1 1509.55 76.89
 7 0 1 1550.04 76.79
 7 0 1 1514.65 77.09
 7 0 -1 1526.15 76.79
 7 0 -1 1555.84 77.09
 -7 0 -1 1575.74 76.89
 -7 0 -2 409.56 21.2
 -7 0 2 424.86 21.3
 7 0 2 403.16 21.5
 7 0 -2 421.46 21.6
 -7 0 -2 415.96 21.4
 7 0 2 429.86 21.3
 7 0 -2 426.36 21.1
 7 0 -2 426.26 21.2
 -7 0 3 476.05 24.9
 7 0 3 497.55 25
 -7 0 -3 497.35 24.8
 -7 0 -3 488.95 24.9
 7 0 -3 485.95 25.2
 7 0 -4 180.68 9.9
 -7 0 -4 172.28 9.4
 7 0 4 174.18 9.5
 -7 0 4 173.98 9.3
 -7 0 -4 181.08 9.3
 -7 0 -5 85.69 5.1
 7 0 -5 80.59 5.8
 -7 0 -5 92.69 5.2
 7 0 5 94.19 5.4
 -7 0 5 83.79 5.1
 -7 0 6 77.89 4.7
 7 0 -6 83.89 5.5
 -7 0 -6 62.19 4.5
 -7 0 -6 76.39 4.7
 7 0 6 76.89 4.8
 -7 0 7 -0.4 1.3
 -7 0 -7 -2.1 1.1
 7 0 7 0.8 1.6
 7 0 -7 -0.9 2.1
 -7 0 -7 0 1.2
 7 0 8 4.7 2.2
 7 0 8 0.6 1.7
 -7 0 8 1.9 1.5
 7 0 -8 -0.2 2.3
 7 0 -9 -3.2 2.5
 7 0 9 0 1.8
 -7 0 9 1.6 1.6
 -8 0 0 586.14 29.8
 -8 0 0 590.34 29.8
 -8 0 0 594.84 29.9
 -8 0 -1 6.2 1.1
 -8 0 1 6.1 0.7
 8 0 -1 5.5 1.2
 8 0 1 4.1 1.3
 8 0 -1 7.6 0.8
 -8 0 1 6.1 0.8
 -8 0 -1 5.4 0.7
 -8 0 -2 47.3 2.9
 -8 0 -2 46.2 2.6
 -8 0 2 48.1 2.8
 8 0 -2 44.7 3.3
 8 0 -2 47.5 2.5
 8 0 2 42.8 3.1
 8 0 -2 46.2 2.7
 -8 0 -3 4.4 0.8
 -8 0 -3 5.4 1.2
 8 0 -3 5.6 1.8
 8 0 3 4.1 1.4
 -8 0 3 5.5 1.1
 8 0 4 171.78 9.3
 -8 0 -4 173.38 9.3
 -8 0 4 167.68 9.2
 -8 0 -4 176.68 9.1
 8 0 -4 171.68 9.8
 -8 0 -5 0.3 1.2
 8 0 5 1.3 1.5
 -8 0 5 0.3 1
 -8 0 -5 0.2 0.9
 8 0 -5 -0.7 1.8
 -8 0 6 -0.9 1.1
 8 0 6 -0.6 1.5
 -8 0 -6 -0.4 1.2
 -8 0 -6 -0.4 1
 8 0 -6 0.5 2
 -8 0 -7 -1.9 1.2
 8 0 7 1 1.5
 -8 0 -7 2.1 1.4
 8 0 -7 4.4 2.4
 -8 0 7 3.3 1.4
 8 0 8 -1.5 1.6
 -8 0 8 0.1 1.4
 8 0 -8 2.6 2.8
 8 0 8 3.9 2.2
 8 0 9 -1 1.8
 -9 0 0 0.4 0.6
 -9 0 0 -0.4 0.6
 -9 0 0 -0.5 0.5
 9 0 1 132.09 7.4
 -9 0 -1 132.99 6.8
 -9 0 1 128.49 6.8
 -9 0 1 129.19 6.9
 -9 0 -1 130.39 7
 9 0 -1 130.49 7.2
 -9 0 -2 36.4 2.2
 9 0 -2 37.3 3.1
 9 0 -2 37.2 2.4
 9 0 2 34.6 2.9
 -9 0 -2 36.5 2.5
 -9 0 2 38.3 2.4
 9 0 -2 38.2 2.1
 9 0 -3 30.3 1.6
 -9 0 -3 27.7 2.3
 9 0 -3 25.9 2.8
 9 0 3 27.5 2.6
 9 0 -3 29.5 1.7
 -9 0 3 26.9 2.2
 -9 0 -3 29.8 1.9
 -9 0 4 1.9 1
 9 0 4 2.2 1.5
 -9 0 -4 1.6 1.2
 9 0 -4 1.4 1.9
 -9 0 -4 2.3 0.8
 -9 0 -5 18.2 2
 -9 0 -5 16.2 1.6
 9 0 -5 15.4 2.6
 -9 0 5 14.2 1.7
 9 0 5 18.6 2.1
 -9 0 -6 0.9 1.5
 -9 0 6 0.4 1.1
 9 0 -6 0.2 2.1
 9 0 6 2.4 1.4
 -9 0 -6 0.3 1
 9 0 -7 5.6 2.6
 9 0 7 10 2
 -9 0 -7 9 1.8
 -9 0 7 10.5 1.8
 9 0 -8 2.5 2.7
 9 0 8 5.3 2.5
 9 0 8 1.9 1.8
 -9 0 8 1.8 1.5
 -10 0 0 247.18 13
 -10 0 0 263.07 13
 -10 0 0 245.68 12.9
 -10 0 1 36 2.3
 -10 0 -1 35.4 2.2
 10 0 -1 40.1 3
 -10 0 -1 34.3 2.4
 -10 0 1 36.1 2.3
 10 0 1 34.8 3.1
 10 0 2 4.3 1.5
 10 0 -2 2.9 1
 -10 0 -2 3.2 0.7
 10 0 -2 3.3 0.6
 -10 0 -2 3.6 1.1
 -10 0 2 4.3 1
 10 0 -2 4.6 1.7
 -10 0 -3 9.9 1.5
 10 0 -3 9.4 2.1
 -10 0 -3 9 1
 -10 0 3 8.9 1.3
 10 0 3 7.1 1.7
 10 0 -3 9.4 0.9
 10 0 -3 9 0.8
 -10 0 -4 3 0.8
 10 0 4 3.3 1.6
 -10 0 4 4 1.1
 -10 0 -4 1.9 1.3
 10 0 -4 3.5 2
 -10 0 5 1.5 1.1
 10 0 -5 0 2
 -10 0 -5 0.4 1.4
 -10 0 -5 0.6 0.9
 10 0 5 1.7 1.3
 10 0 6 -0.5 1.3
 10 0 -6 -0.8 2.1
 -10 0 6 2.7 1.3
 -10 0 -6 0.8 1.5
 -10 0 -6 -0.7 0.9
 10 0 -7 -0.4 2.4
 -10 0 -7 -1.4 1.5
 -10 0 7 -0.2 1.3
 10 0 7 -0.6 1.6
 -10 0 8 0.3 1.5
 10 0 -8 -0.1 2.6
 10 0 8 3.5 2.5
 10 0 8 -0.7 1.8
 -11 0 0 0.7 0.7
 -11 0 0 1.2 0.7
 -11 0 0 0.6 1
 -11 0 1 23.5 1.8
 -11 0 -1 23.6 2
 11 0 -1 20.1 2.3
 11 0 1 29.5 2.9
 -11 0 -1 24.2 1.7
 -11 0 1 24.7 1.9
 -11 0 2 1 0.9
 11 0 2 3.4 1.6
 -11 0 -2 2.3 0.7
 11 0 -2 1 1.7
 -11 0 -2 3.2 1.2
 11 0 -2 -0.1 1
 -11 0 -3 40.6 2.5
 11 0 3 41.8 3.3
 -11 0 3 39.2 2.7
 11 0 -3 36.4 2.4
 -11 0 -3 40.3 3
 11 0 -3 33.2 3.4
 -11 0 -4 38.1 3
 -11 0 -4 38.9 2.5
 11 0 -4 43.2 3.9
 -11 0 4 37.5 2.8
 11 0 4 37.9 3.2
 11 0 5 -0.7 1.3
 -11 0 -5 -0.6 0.8
 11 0 -5 -0.1 2
 -11 0 5 -1.2 1.1
 -11 0 -5 0.5 1.4
 11 0 6 1.7 1.7
 -11 0 -6 -0.4 1.4
 11 0 -6 1.3 2.3
 -11 0 6 3.5 1.4
 11 0 7 17.6 2.4
 11 0 -7 14.1 3.1
 -11 0 7 16.9 2.2
 11 0 8 7.3 2.5
 -11 0 8 0.7 1.8
 11 0 -8 0.7 2.7
 -12 0 0 0.8 0.8
 -12 0 0 1.4 1
 12 0 1 22.4 2.5
 -12 0 -1 22.2 1.6
 -12 0 1 16.6 1.7
 -12 0 -1 20.6 2
 -12 0 1 20.6 1.7
 12 0 -1 19.4 2.3
 12 0 -2 221.68 12.2
 -12 0 -2 220.08 11.5
 12 0 2 226.68 12.1
 -12 0 -2 227.08 11.8
 -12 0 2 220.78 11.6
 12 0 -2 215.98 11.7
 12 0 -3 35.1 3.5
 -12 0 3 44.8 2.9
 -12 0 -3 39.5 2.6
 -12 0 -3 42.3 3.3
 12 0 -3 44.2 2.6
 12 0 3 36.9 3.4
 -12 0 4 2.7 1.3
 12 0 4 2.8 1.6
 -12 0 -4 1.6 0.8
 -12 0 -4 1.7 1.5
 12 0 -4 2.1 2
 -12 0 -5 -0.6 0.8
 12 0 5 2.1 1.6
 -12 0 -5 0.4 1.4
 -12 0 5 0.1 1.2
 12 0 -5 -1.5 2.1
 -12 0 6 24.4 2.4
 -12 0 -6 20.3 2.5
 12 0 6 22.3 2.6
 12 0 -6 26.3 3.4
 12 0 -7 12.8 3.1
 -12 0 7 5.6 1.9
 12 0 7 6.3 2.1
 12 0 8 3.9 2.4
 13 0 0 0.4 1.6
 -13 0 0 -0.5 1.2
 -13 0 1 0.2 0.9
 -13 0 -1 0.4 1.1
 -13 0 1 0.1 0.9
 13 0 -1 2.5 1.7
 13 0 1 0.5 1.5
 -13 0 -1 0.1 0.8
 -13 0 2 49.7 3.1
 -13 0 -2 38.2 3.1
 13 0 2 39.8 3.4
 13 0 -2 42.7 4
 -13 0 -2 42.2 2.7
 13 0 -2 43.6 3.1
 13 0 3 2.3 1.6
 13 0 -3 3 0.9
 -13 0 -3 2.2 1.3
 -13 0 -3 4.9 0.9
 13 0 -3 1.2 1.9
 -13 0 3 0.2 1
 13 0 4 102.99 6.4
 -13 0 -4 106.99 5.7
 -13 0 4 109.29 6.1
 -13 0 -4 98.69 6.2
 13 0 -4 102.79 6.9
 -13 0 5 0.7 1.3
 13 0 -5 -1.1 2.3
 -13 0 -5 0.9 1.5
 13 0 5 0.1 1.6
 13 0 6 14.2 2.3
 13 0 -6 16.7 3.4
 -13 0 6 11.4 1.9
 -13 0 -6 11 2.1
 13 0 -7 -0.7 2.7
 -13 0 7 -0.2 1.5
 14 0 0 -0.1 1.8
 -14 0 0 1.8 1
 14 0 0 1.5 1.5
 -14 0 1 10.4 1.4
 14 0 1 9.3 2.2
 -14 0 -1 8.2 1.1
 -14 0 -1 8.1 1.6
 14 0 -1 9.1 1.9
 -14 0 -2 0.9 1.2
 14 0 -2 1.2 1.2
 14 0 2 -0.6 1.4
 -14 0 -2 0.9 0.7
 -14 0 2 -0.6 0.9
 14 0 -2 0.4 1.7
 -14 0 3 15.5 1.7
 -14 0 -3 17.8 2.1
 -14 0 -3 15.2 1.4
 14 0 3 17.5 2.3
 14 0 -3 16.7 2.8
 14 0 4 4.9 1.8
 -14 0 -4 6.7 1.7
 -14 0 -4 7.6 1.1
 -14 0 4 8.9 1.6
 14 0 -4 4.4 2.4
 -14 0 -5 7.8 1.8
 -14 0 5 6.3 1.5
 14 0 5 6.6 2
 14 0 -5 5 2.8
 -14 0 6 0.2 1.5
 -14 0 -6 -0.8 1.8
 14 0 6 -2.5 1.8
 14 0 -6 2 2.6
 14 0 -7 5.6 3.1
 -14 0 7 3.8 1.7
 14 0 7 9.4 2.8
 -15 0 0 1.4 1.2
 15 0 0 0.6 1.7
 15 0 0 1.9 1.7
 15 0 -1 140.09 8.5
 15 0 -1 141.09 8.2
 -15 0 -1 143.29 8
 -15 0 -1 144.99 7.7
 -15 0 1 145.99 7.9
 15 0 1 146.59 8.7
 15 0 -2 29.5 3.2
 -15 0 -2 21.7 2.3
 15 0 -2 26.9 2.5
 15 0 2 25.3 3
 -15 0 -2 23 1.9
 -15 0 2 27 2.2
 -15 0 -3 59.29 3.5
 15 0 3 58.59 4.5
 15 0 -3 57.49 5.2
 -15 0 3 58.39 3.9
 -15 0 -3 59.69 4.1
 -15 0 -4 17.1 2.3
 15 0 4 20.7 2.6
 -15 0 4 17 2
 15 0 -4 18.5 3
 15 0 5 12.2 2.2
 15 0 -5 7.8 3
 -15 0 -5 7.6 2
 -15 0 5 5.8 1.5
 -15 0 6 8.6 1.8
 15 0 -6 11.5 3.2
 16 0 0 139.29 8.5
 -16 0 0 129.69 7.4
 16 0 0 136.09 8
 16 0 -1 3 1.6
 -16 0 -1 0.4 1.3
 -16 0 1 2.5 1.1
 16 0 -1 2.1 1.8
 16 0 1 3 2
 16 0 1 2.5 1.7
 -16 0 -2 5.3 1.7
 -16 0 2 4.9 1.3
 -16 0 -2 4.9 1
 16 0 -2 8.5 1.6
 16 0 2 4.4 2.1
 16 0 -2 2.9 2
 16 0 -3 0.7 2.4
 -16 0 -3 -1.7 1.4
 16 0 3 -0.1 1.7
 -16 0 3 0.5 1.1
 16 0 -4 22.9 3.5
 -16 0 4 18.7 2.2
 -16 0 -4 21 2.5
 16 0 4 23.1 2.8
 16 0 -5 1.8 2.7
 -16 0 5 7 1.6
 -16 0 -5 3 1.8
 16 0 5 5.3 2.1
 -16 0 6 2.7 1.6
 16 0 -6 -1.9 2.7
 17 0 0 3.7 2.3
 17 0 0 3.3 1.9
 -17 0 1 13.5 1.8
 17 0 1 10.6 2.4
 17 0 1 10.8 2.2
 17 0 -1 12.4 2.3
 -17 0 -1 12.8 1.8
 17 0 -1 14.9 2.2
 17 0 2 4 2.1
 -17 0 -2 0.7 1.3
 -17 0 -2 0.7 0.9
 -17 0 2 2.3 1.2
 17 0 -2 -0.1 1.9
 -17 0 -3 -0.4 1.5
 -17 0 3 0.3 1.1
 17 0 -3 4.3 2.3
 17 0 3 2.3 1.9
 -17 0 -4 -0.7 1.6
 -17 0 4 1.6 1.3
 17 0 -4 1.1 2.8
 17 0 4 -0.6 1.8
 17 0 -5 0.9 3
 -17 0 5 1 1.4
 -17 0 6 2.9 2.1
 17 0 -6 2.7 3.3
 18 0 0 42.6 4.2
 18 0 0 43.9 4.1
 18 0 0 38.3 3.7
 18 0 1 3.7 2
 18 0 -1 -1.1 1.8
 18 0 -1 6.6 1.9
 18 0 1 3.7 2.3
 -18 0 -2 2.7 1.5
 18 0 -2 1.1 2.4
 -18 0 2 0.6 1.3
 18 0 2 1.5 2
 18 0 -3 -0.3 2.5
 18 0 3 1.9 2
 -18 0 -3 0 1.5
 -18 0 3 1.9 1.3
 -18 0 4 9.1 1.7
 18 0 -4 9.4 3.2
 18 0 -5 -1.4 3
 -18 0 5 -1.3 1.6
 19 0 0 6.4 2.2
 19 0 0 2.6 2.4
 19 0 0 1.4 2
 19 0 1 10.6 2.6
 19 0 -1 10.6 2.7
 19 0 1 10 2.7
 19 0 1 9.5 2.4
 19 0 -1 15.1 3.6
 19 0 -1 9.6 2.4
 -19 0 2 -1.5 1.3
 19 0 2 2.6 2.2
 19 0 -2 2.2 2.2
 19 0 3 24.1 3.2
 -19 0 3 22.9 2.4
 19 0 -3 20.3 3.7
 19 0 4 6.1 2.7
 19 0 -4 5.6 2.9
 -19 0 4 2.1 1.6
 19 0 -5 0.3 3.6
 20 0 0 0 2.1
 20 0 0 -2.2 2.3
 20 0 0 7.4 2.4
 20 0 -1 4.1 2.4
 20 0 1 0.7 2.1
 20 0 1 4.3 2.5
 20 0 -1 1.8 2.3
 20 0 2 2.7 2.2
 20 0 2 8 2.6
 20 0 -2 1.8 2.7
 -20 0 2 2.8 1.4
 20 0 3 16 3.2
 -20 0 3 15.7 2.1
 20 0 -3 18 3.5
 -20 0 4 -0.5 1.5
 20 0 -4 -0.2 2.7
 21 0 0 4.3 2.2
 21 0 0 0.7 2.4
 21 0 -1 3.1 2.8
 21 0 1 3.7 2.4
 21 0 -1 -0.3 2.4
 21 0 1 3.8 2.5
 21 0 2 9.4 2.9
 21 0 -2 0.9 2.7
 -21 0 3 -0.1 1.4
 21 0 -3 -2.9 2.4
 21 0 3 6.5 3.3
 22 0 0 50.79 5.3
 22 0 -1 2.2 2.9
 22 0 1 8.8 2.5
 22 0 -2 28.1 4.5
 22 0 -2 33.5 4.4
 22 0 2 41.1 4.3
 0 -1 0 -1.2 0.1
 0 -1 -1 86.89 5.4
 0 1 1 88.49 5.4
 0 1 1 101.39 5.5
 0 -1 1 98.29 5.5
 0 1 -1 93.49 5.5
 0 1 -1 93.59 5.5
 0 1 1 87.99 5.5
 0 -1 1 95.59 5.5
 0 -1 1 88.59 5.4
 0 -1 1 93.09 5.4
 0 -1 -1 92.69 5.5
 0 -1 2 3099.29 158.78
 0 1 2 3175.98 158.58
 0 1 2 3168.08 158.68
 0 1 -2 3211.38 158.68
 0 -1 -2 3170.48 158.48
 0 -1 2 3163.28 158.68
 0 -1 -2 3163.98 158.28
 0 1 2 3162.18 158.48
 0 1 -2 3121.99 158.18
 0 -1 -2 3087.59 158.58
 0 1 -2 3137.39 158.38
 0 -1 2 3163.48 158.48
 0 -1 3 9.4 0.9
 0 1 3 9.6 0.9
 0 1 -3 9.1 1.3
 0 -1 -3 10.3 0.9
 0 -1 -3 7.6 1.2
 0 -1 3 10.1 1.1
 0 1 3 9.7 1.2
 0 1 -3 10.8 1
 0 1 4 1400.76 72.19
 0 -1 -4 1461.15 72.39
 0 -1 4 1431.66 72.19
 0 1 -4 1436.06 72.39
 0 -1 4 1440.76 72.09
 0 1 4 1440.36 72.09
 0 -1 -4 1432.26 72.09
 0 1 5 1.7 1.1
 0 1 -5 4 1.5
 0 -1 5 0.8 1.1
 0 -1 -5 1 1.4
 0 -1 5 1.8 1.1
 0 -1 -5 1.5 0.8
 0 -1 6 196.98 11
 0 1 -6 207.88 11.3
 0 -1 -6 202.98 11.3
 0 -1 6 213.98 11.1
 0 1 6 211.88 11.2
 0 -1 -6 209.48 10.8
 0 -1 7 1.8 1.3
 0 -1 7 5.7 1.3
 0 1 7 -0.2 1.3
 0 1 -7 2.5 1.9
 0 1 7 4.7 1.4
 0 -1 -7 0.6 1.8
 0 -1 -8 16.7 2.7
 0 -1 8 14.1 2
 0 1 -8 14.4 2.4
 0 1 8 14.9 2.1
 0 1 9 -3.1 1.7
 0 -1 9 -0.9 1.5
 0 -1 -9 2.5 2.2
 0 1 -9 -0.5 2.1
 -1 1 1 151.58 8.1
 -1 -1 -1 154.48 8.1
 -1 -1 -1 154.38 8.1
 1 -1 1 160.18 8.1
 1 1 -1 155.78 8.1
 1 -1 1 154.78 8.1
 -1 1 1 157.38 8
 1 1 -1 156.08 8
 -1 -1 -1 157.08 8.1
 1 1 -1 160.18 8.1
 1 -1 1 157.78 8.1
 -1 1 1 158.38 8.1
 1 -1 -1 160.78 8.1
 1 1 1 159.98 8.1
 -1 1 -1 161.88 8.1
 1 1 1 164.68 8.1
 1 1 1 165.68 8.1
 -1 1 -1 162.48 8.1
 -1 1 -1 163.78 8.1
 1 -1 -1 160.28 8
 -1 -1 1 160.28 8
 -1 -1 1 156.98 8.1
 1 1 -2 57.59 3.6
 1 -1 2 57.39 3.6
 -1 -1 -2 56.49 3.5
 1 -1 2 57.59 3.7
 -1 1 2 53.99 3.6
 -1 -1 -2 60.09 3.7
 -1 -1 -2 56.69 3.7
 1 1 -2 52.39 3.8
 1 -1 2 57.39 3.5
 -1 -1 2 73.79 3.9
 1 1 2 75.19 3.7
 -1 1 -2 75.99 3.7
 -1 1 -2 74.39 3.6
 1 1 2 77.19 3.6
 -1 1 -2 74.89 3.7
 1 -1 -2 69.59 3.8
 -1 -1 2 74.69 3.6
 1 -1 -2 70.69 3.5
 -1 -1 2 72.79 3.6
 -1 -1 2 75.09 3.5
 1 1 2 76.29 3.7
 1 -1 3 175.28 8.5
 1 -1 3 174.48 8.7
 -1 1 3 183.18 8.7
 -1 -1 -3 177.68 8.6
 -1 -1 -3 177.58 8.8
 -1 1 3 177.38 8.5
 1 1 -3 170.98 8.8
 1 1 3 156.68 8.7
 -1 -1 3 156.38 8.4
 -1 1 -3 157.98 8.7
 1 1 3 164.48 8.8
 -1 1 -3 162.68 8.5
 1 -1 -3 157.68 8.9
 1 -1 -3 158.08 8.4
 -1 -1 3 158.88 8.6
 1 1 3 158.98 8.5
 -1 -1 3 152.48 8.6
 -1 -1 -4 144.39 7.3
 1 1 -4 137.89 7.3
 -1 1 4 140.79 7.1
 -1 -1 -4 133.69 6.9
 1 -1 4 131.89 7
 -1 1 4 135.99 6.8
 -1 1 -4 125.49 7.2
 -1 -1 4 131.29 6.9
 1 -1 -4 125.09 7.3
 -1 1 -4 127.09 6.9
 -1 -1 4 129.49 6.8
 1 1 4 119.59 7.1
 -1 -1 4 125.29 7
 1 -1 -4 129.99 6.8
 -1 -1 -5 23.7 1.8
 1 -1 5 29.8 2.3
 -1 1 5 28.6 2.4
 1 1 -5 31.3 2.7
 -1 -1 -5 25.6 2.4
 -1 1 -5 20.2 2.2
 -1 -1 5 20.3 2
 1 -1 -5 20.5 1.6
 1 1 5 17.5 1.9
 -1 -1 5 22.1 2
 1 -1 -5 18.8 2.3
 -1 -1 -6 10.3 1.3
 1 -1 6 10.9 1.7
 -1 1 6 13.9 1.7
 -1 -1 -6 12.9 1.9
 1 1 -6 11.6 2.2
 1 -1 6 11.4 1.6
 1 -1 -6 11.9 2
 -1 -1 6 9.6 1.4
 -1 -1 6 11.2 1.6
 1 1 6 9.4 1.6
 -1 1 -6 8.9 1.8
 1 -1 7 7.3 1.6
 -1 -1 -7 5.5 1.7
 1 -1 7 3.9 1.4
 1 1 -7 2.3 1.8
 -1 1 7 7.5 1.7
 1 -1 -7 6.6 2
 1 1 7 4 1.5
 -1 -1 7 5.4 1.6
 1 1 7 7.7 1.5
 -1 1 -7 5.5 1.9
 1 1 -8 4.8 2
 -1 -1 -8 6.5 1.9
 1 -1 8 6.1 1.8
 -1 1 8 7.2 1.7
 1 -1 -8 2 2.2
 1 1 8 3.8 1.6
 -1 -1 8 3.1 1.5
 -1 1 -8 5.8 2.1
 -1 -1 -9 -2.3 2
 1 1 -9 -0.2 2
 -1 1 9 1.4 1.6
 1 -1 9 0.5 1.5
 -1 -1 9 -0.6 1.6
 1 1 9 -1.8 1.5
 1 -1 -9 -1.8 1.9
 -1 1 -9 2 1.9
 -2 1 0 342.07 17.7
 2 1 0 351.46 17.7
 2 1 0 354.16 17.7
 2 1 0 352.26 17.7
 2 -1 0 342.87 17.7
 -2 1 0 351.26 17.7
 2 1 0 345.57 17.7
 2 -1 0 357.56 17.7
 -2 -1 0 343.97 17.7
 -2 -1 0 351.26 17.7
 2 -1 0 349.27 17.7
 2 1 -1 2138.29 110.19
 -2 -1 -1 2144.19 110.19
 2 1 -1 2072.79 109.99
 2 -1 1 2191.28 110.39
 -2 1 1 2144.49 110.09
 2 -1 1 2085.29 110.39
 -2 -1 -1 2176.18 110.69
 -2 1 1 2085.29 110.19
 2 -1 1 2131.69 110.39
 -2 -1 -1 2143.49 110.19
 -2 1 -1 2168.68 110.39
 2 1 1 2258.77 110.39
 2 1 1 2267.67 110.19
 -2 -1 1 2220.78 110.49
 2 -1 -1 2220.68 110.09
 2 -1 -1 2260.97 110.49
 2 -1 -1 2295.57 110.49
 -2 -1 1 2293.57 110.49
 -2 1 -1 2258.57 110.49
 -2 1 -1 2255.67 110.19
 2 1 1 2181.88 110.69
 -2 -1 1 2256.87 109.99
 2 -1 2 292.07 15.5
 2 -1 2 294.97 15.5
 -2 -1 -2 299.57 15.7
 -2 1 2 307.87 15.4
 2 1 -2 306.57 15.6
 -2 -1 -2 295.77 15.5
 2 -1 2 299.27 15.6
 -2 -1 -2 298.97 15.6
 -2 1 2 307.97 15.7
 -2 1 2 290.37 15.6
 2 1 -2 302.87 15.7
 -2 -1 2 306.97 15.5
 -2 1 -2 319.07 15.6
 2 1 2 303.47 15.6
 -2 1 -2 312.97 15.5
 -2 -1 2 308.67 15.4
 2 -1 -2 312.47 15.7
 -2 -1 2 310.17 15.4
 2 1 2 310.77 15.5
 2 1 2 309.27 15.6
 -2 1 -2 327.67 15.6
 2 -1 -2 316.77 15.4
 -2 -1 -3 423.86 19.9
 -2 1 3 399.76 20
 -2 1 3 419.26 19.8
 2 -1 3 401.16 20
 -2 -1 -3 419.96 20
 2 1 -3 404.86 20.2
 2 -1 -3 369.86 20.1
 2 1 3 380.96 20
 -2 1 -3 381.86 19.9
 2 -1 -3 384.16 19.8
 2 1 3 382.36 20
 -2 -1 3 378.06 19.8
 -2 -1 3 384.66 19.8
 -2 1 -3 392.46 20.1
 -2 -1 3 369.06 19.9
 2 1 -4 55.39 3.5
 -2 1 4 55.39 3
 2 -1 4 52.69 3
 -2 -1 -4 55.89 2.9
 -2 -1 -4 53.59 3.1
 -2 1 4 53.79 2.6
 -2 -1 4 43.2 2.9
 -2 1 -4 45.7 2.8
 2 1 4 40.7 3
 2 -1 -4 44.7 2.6
 -2 -1 4 42.9 2.6
 2 -1 -4 36.9 3.3
 -2 1 -4 45 3.2
 -2 -1 4 45.5 2.7
 -2 -1 -5 13.9 1.4
 -2 1 5 12.9 1.2
 -2 -1 -5 12.8 1.8
 -2 1 5 15.5 1.6
 2 -1 5 14.3 1.6
 2 1 -5 14.9 2.1
 -2 -1 5 17.1 1.5
 -2 -1 5 13.4 1.1
 -2 1 -5 13.5 1.4
 2 1 5 13.7 1.7
 2 -1 -5 14.6 1.2
 -2 -1 5 13.2 1.5
 -2 1 -5 14.2 1.9
 2 -1 -5 14.1 2.1
 2 -1 6 3.4 1.5
 -2 1 6 2 1.3
 -2 -1 -6 0 1.5
 2 -1 6 -1.3 1.1
 -2 1 6 1.4 1
 2 1 -6 0.9 1.7
 -2 -1 -6 -0.1 0.9
 -2 -1 6 3.4 1
 2 1 6 -1.5 1.2
 -2 1 -6 2.2 1.5
 -2 -1 6 1.1 1.2
 2 -1 -6 -0.8 1.6
 2 1 -7 9.5 2.2
 -2 -1 -7 10.2 1.9
 -2 1 7 12.3 1.9
 2 -1 7 12.7 1.9
 2 -1 7 15.3 1.9
 -2 1 -7 10.3 1.9
 2 -1 -7 7.3 2.1
 2 1 7 10.8 1.9
 -2 -1 7 9.3 1.6
 2 1 -8 0.4 1.9
 -2 -1 -8 1.4 1.8
 2 -1 8 -0.4 1.5
 -2 1 8 -1 1.4
 -2 1 -8 1.6 1.8
 2 1 8 -1.6 1.6
 2 -1 -8 1.1 2
 -2 -1 8 -0.1 1.3
 2 1 -9 -1 2.1
 -2 1 9 1 1.6
 2 -1 9 0.1 1.5
 -2 -1 -9 -0.8 1.9
 -2 -1 9 0.3 1.7
 2 1 9 0.5 1.6
 -2 1 -9 4.3 2.1
 2 -1 -9 -2.4 2
 3 -1 0 906.51 45.9
 -3 1 0 884.11 45.7
 3 1 0 925.21 45.9
 -3 1 0 900.11 45.8
 -3 -1 0 900.81 46
 3 1 0 929.11 45.8
 3 1 0 930.21 45.7
 3 -1 0 912.61 45.8
 -3 1 0 905.41 45.8
 -3 -1 0 895.81 45.8
 -3 -1 0 892.71 45.7
 3 -1 0 932.61 45.7
 -3 -1 -1 55.19 2.8
 -3 -1 -1 56.99 3
 -3 -1 -1 56.09 2.7
 -3 1 1 50.19 2.8
 3 -1 1 58.29 2.9
 3 -1 1 58.69 2.8
 3 1 -1 52.29 3.1
 3 1 -1 53.19 2.7
 3 1 1 53.19 3
 3 -1 -1 48.8 2.7
 -3 -1 1 46.8 2.8
 -3 -1 1 49.2 2.7
 -3 1 -1 53.39 2.9
 3 1 1 52.89 2.7
 -3 -1 1 48.8 3
 3 -1 -1 51.39 2.8
 3 -1 -1 47.1 2.7
 -3 1 -1 51.49 2.8
 -3 1 -1 52.09 2.8
 3 -1 -1 48 3
 -3 1 -2 45.4 2.5
 3 -1 -2 40.3 2.9
 3 1 2 45.3 2.5
 -3 -1 2 42.8 2.5
 3 1 2 43.6 2.5
 3 1 2 43 2.7
 3 -1 -2 42.7 2.2
 -3 1 -2 43.2 2.5
 -3 1 -2 45.8 2.7
 3 -1 -2 39.9 2.5
 -3 1 3 21.4 1.9
 -3 -1 -3 22.8 1.8
 -3 -1 -3 23.2 1.9
 -3 1 3 22.9 1.5
 3 1 -3 21.9 2.2
 3 -1 3 21.7 1.9
 3 -1 -3 26.6 2.4
 -3 1 -3 29.9 1.9
 3 -1 -3 29.5 1.5
 -3 -1 3 27.8 1.9
 -3 -1 3 30.1 1.4
 -3 1 -3 30.8 2
 3 1 3 32.1 2.2
 3 1 3 31.6 2.1
 -3 -1 3 30 1.5
 3 1 -4 108.69 6
 -3 -1 -4 111.59 5.7
 -3 1 4 111.19 5.7
 3 -1 4 110.99 5.7
 -3 1 4 113.29 5.3
 -3 -1 -4 109.79 5.6
 -3 -1 4 95.09 5.2
 3 -1 -4 92.29 5.9
 -3 1 -4 99.99 5.6
 -3 1 -4 90.49 5.6
 -3 -1 4 96.89 5.6
 3 1 4 92.99 5.7
 -3 -1 4 96.89 5.3
 -3 1 5 33.4 1.8
 -3 -1 -5 31.7 2.1
 -3 1 5 34.5 2.5
 -3 1 5 33.4 1.9
 3 1 -5 30.2 2.8
 3 -1 5 32.2 2.4
 -3 -1 -5 31.5 2.6
 -3 1 -5 23.9 2.1
 -3 -1 5 29.2 1.9
 -3 -1 5 26.1 2.3
 3 -1 -5 25.4 2.7
 -3 1 -5 29.6 2.7
 -3 -1 5 23.8 1.7
 3 1 5 27.1 2.5
 3 -1 6 29.3 2.7
 -3 1 6 31.7 2.2
 -3 -1 -6 28.2 2.6
 -3 -1 -6 30 2.3
 -3 1 6 28.2 2.6
 3 1 -6 30.2 3
 3 -1 -6 33.4 3.1
 3 1 6 33 2.9
 -3 -1 6 35.7 2.6
 -3 1 -6 31.2 2.8
 3 -1 7 19.6 2.1
 -3 -1 -7 20.5 1.9
 3 1 -7 19.2 2.9
 3 -1 7 18.4 2.3
 -3 -1 -7 18 2.3
 -3 1 7 17.2 2.1
 3 -1 -7 20 2.7
 3 1 7 21.4 2.3
 -3 1 -7 21.3 2.3
 -3 -1 7 23.3 2.3
 3 -1 8 1.8 1.4
 3 1 -8 2.5 2.1
 -3 -1 -8 2.8 1.6
 -3 1 8 2.4 1.5
 3 -1 -8 1.9 2.1
 -3 -1 8 1.3 1.4
 -3 1 -8 3.1 1.9
 3 1 8 -0.6 1.5
 3 -1 9 0.3 1.5
 3 1 -9 -0.2 2.5
 -3 -1 -9 5.7 2.1
 -3 1 9 0 1.6
 -3 -1 9 1.2 1.6
 3 -1 -9 1.4 2.3
 -3 1 -9 3.9 1.9
 3 1 9 0.9 1.6
 -4 -1 0 1709.73 88.69
 -4 -1 0 1739.63 88.69
 4 1 0 1799.02 88.49
 -4 1 0 1788.12 88.89
 4 -1 0 1780.42 88.69
 4 1 0 1779.32 88.79
 -4 -1 0 1763.72 88.79
 4 1 0 1768.42 88.69
 -4 1 0 1738.33 88.69
 4 -1 0 1765.12 88.59
 4 -1 0 1792.82 88.59
 -4 1 0 1735.83 88.79
 4 1 -1 356.76 17.2
 4 -1 1 293.57 17.3
 -4 1 1 356.66 17.3
 4 1 -1 355.36 17.5
 4 -1 1 355.96 17.3
 -4 -1 -1 358.66 17.2
 -4 -1 -1 352.06 17.4
 4 1 -1 353.16 17.3
 4 -1 1 349.96 17.4
 4 -1 -1 340.37 17.3
 -4 1 -1 353.46 17.4
 4 1 1 330.37 17.5
 4 -1 -1 335.67 17.5
 4 1 1 298.27 17.3
 -4 -1 1 340.57 17.2
 -4 -1 1 345.57 17.5
 4 1 1 341.97 17.3
 -4 -1 1 347.17 17.3
 4 -1 -1 336.57 17.2
 4 -1 -1 344.57 17.3
 -4 1 -1 335.87 17.3
 -4 1 -1 346.97 17.3
 4 -1 -1 343.07 17.3
 4 1 -2 60.89 3.8
 4 -1 2 55.99 3.4
 4 -1 2 59.19 3.4
 -4 -1 -2 57.09 3.3
 -4 -1 -2 58.89 3.7
 -4 1 2 53.99 3.4
 -4 -1 -2 57.39 3.4
 -4 1 -2 65.19 3.4
 4 -1 -2 62.69 3.8
 -4 1 -2 64.89 3.5
 -4 -1 2 64.09 3.4
 4 -1 -2 65.19 3.1
 -4 1 -2 64.69 3.4
 4 1 2 61.29 3.6
 4 1 2 63.79 3.3
 4 -1 -2 62.69 3.1
 -4 1 3 195.78 10.2
 -4 -1 -3 189.88 10.1
 -4 -1 -3 197.98 10.1
 4 -1 3 194.28 10.2
 4 1 -3 191.98 10.4
 4 -1 -3 196.48 10.5
 -4 1 -3 193.08 10.1
 4 1 3 197.48 10.3
 -4 -1 3 199.88 10.2
 -4 1 -3 199.18 10.2
 4 1 3 195.48 10.2
 -4 -1 -4 65.29 3.9
 4 1 -4 73.79 4.5
 4 -1 4 67.29 4
 -4 1 4 68.49 3.9
 -4 -1 -4 68.09 3.8
 4 -1 -4 65.19 4.4
 -4 1 -4 67.19 3.9
 -4 -1 4 64.89 3.9
 -4 1 -4 66.09 4
 4 1 4 66.09 4.1
 -4 -1 -5 17.4 1.9
 4 1 -5 18.4 2.5
 4 -1 5 16.5 1.8
 -4 -1 -5 21.6 2
 -4 1 5 15.6 1.8
 4 1 5 20.9 2.1
 -4 -1 5 21.6 2.1
 4 -1 -5 25.1 2.6
 -4 1 -5 25.3 2.2
 -4 1 -5 22.5 1.8
 -4 -1 -6 6.4 1.4
 4 1 -6 6.6 2.2
 -4 1 6 7.3 1.4
 4 -1 6 6.4 1.4
 -4 -1 -6 5.5 1.3
 -4 -1 6 9.2 1.4
 4 1 6 9 1.8
 -4 1 -6 9.1 1.7
 -4 1 -6 8.7 1.3
 4 -1 -6 11.4 2.2
 4 -1 7 4.1 1.4
 4 -1 7 3.8 1.8
 4 1 -7 2.3 1.9
 -4 -1 -7 2.8 1.3
 -4 1 7 2.7 1.4
 -4 -1 -7 1.5 1.5
 -4 -1 7 1.8 1.5
 4 -1 -7 3.6 2
 4 1 7 0.1 1.4
 -4 1 -7 1.6 1.6
 4 1 -8 -1 2.4
 4 -1 8 6.5 1.9
 -4 1 8 -0.1 1.6
 -4 -1 -8 1.2 1.6
 4 -1 8 0.5 1.6
 4 1 8 0.7 1.7
 -4 1 -8 0.5 1.7
 -4 -1 8 1.4 1.4
 4 -1 -8 1.5 2.2
 4 1 8 3.7 1.9
 4 1 -9 -0.7 2.3
 4 -1 9 -0.3 1.5
 -4 1 9 1.6 1.8
 4 -1 -9 -2.7 2.3
 -4 -1 9 0.5 1.7
 -4 1 -9 0.2 1.6
 4 1 9 1.3 1.9
 -5 1 0 1454.65 74.49
 -5 -1 0 1452.75 74.29
 -5 1 0 1475.05 74.19
 5 1 0 1506.25 74.39
 5 1 0 1502.65 74.19
 5 -1 0 1500.35 74.29
 -5 -1 0 1452.35 74.29
 5 1 0 1486.05 74.19
 -5 -1 0 1461.75 74.29
 -5 1 0 1464.65 74.29
 5 -1 0 1482.25 74.19
 5 -1 0 1489.65 74.19
 -5 1 1 55.69 3
 5 -1 1 55.99 3.2
 5 1 -1 54.99 3.3
 -5 -1 -1 52.99 3
 5 -1 1 57.19 3
 5 -1 1 57.19 3
 5 1 -1 56.89 2.9
 5 1 -1 57.79 3
 5 -1 1 58.99 2.9
 -5 -1 -1 54.29 2.9
 5 -1 -1 53.89 3
 5 1 1 54.59 3.3
 5 -1 -1 51.69 3
 5 1 1 53.59 2.9
 -5 -1 1 50.89 2.9
 5 1 1 53.69 3
 -5 1 -1 50.99 2.9
 5 -1 -1 53.99 2.9
 -5 1 -1 52.09 3
 5 -1 -1 50.09 3.3
 -5 -1 1 54.89 3
 5 -1 -1 54.09 3
 5 1 -2 296.17 15.1
 -5 -1 -2 297.17 15.2
 5 -1 2 295.67 15.3
 5 1 -2 294.27 15.5
 -5 1 2 292.87 15.3
 5 -1 2 308.67 15.3
 -5 -1 -2 294.07 15.3
 -5 -1 2 295.27 15.1
 5 -1 -2 300.47 15.1
 -5 -1 2 299.67 15.3
 -5 1 -2 300.27 15.3
 5 1 2 301.17 15.4
 5 -1 -2 309.67 15.5
 5 -1 -2 298.17 15.1
 -5 1 -2 296.17 15.4
 5 1 2 314.47 15.2
 -5 1 -2 301.37 15.3
 5 -1 3 55.99 3.1
 5 1 -3 48.7 3.4
 -5 -1 -3 54.29 2.8
 -5 -1 -3 51.99 2.9
 -5 1 3 51.79 2.9
 -5 1 -3 46.3 2.9
 -5 -1 3 43.6 2.9
 5 -1 -3 44.1 3.4
 5 1 3 46.5 2.9
 5 1 3 43.8 3
 -5 1 -3 46.9 2.9
 -5 1 4 128.39 7.2
 -5 -1 -4 138.29 7.2
 5 1 -4 126.49 7.6
 5 -1 4 135.19 7.2
 -5 -1 -4 141.39 7.2
 -5 1 -4 136.89 7.3
 5 -1 -4 129.49 7.7
 -5 -1 4 129.29 7.2
 -5 1 -4 138.09 7.2
 5 1 4 136.69 7.3
 5 -1 5 39.1 3
 -5 -1 -5 36.1 2.8
 -5 1 5 36.5 2.9
 -5 -1 -5 37.4 3
 5 1 -5 39.4 3.7
 5 -1 -5 49.3 3.8
 -5 1 -5 45.1 2.9
 -5 1 -5 44.5 3
 -5 -1 5 46.1 2.9
 5 1 5 45 3.1
 -5 -1 -6 11 1.7
 -5 1 6 12.2 1.6
 -5 -1 -6 13.3 1.5
 5 1 -6 12.7 2.3
 5 -1 6 12.1 1.6
 -5 1 -6 12.6 1.6
 5 1 6 13.5 2
 -5 -1 6 10.9 1.6
 5 -1 -6 10.2 2.3
 -5 1 -6 9.9 1.6
 5 -1 7 9.4 1.8
 5 1 -7 4.6 2.2
 -5 -1 -7 7.4 1.5
 -5 -1 -7 7.2 1.7
 5 -1 7 11.1 2.1
 -5 1 7 8.1 1.6
 -5 -1 7 3.9 1.4
 5 -1 -7 2.2 2.1
 5 1 7 5.9 1.6
 -5 1 -7 7.3 1.7
 5 1 -8 -2.4 2
 -5 -1 -8 2.2 1.5
 5 -1 8 -0.5 1.6
 -5 1 8 -0.2 1.4
 5 -1 8 3 1.8
 5 -1 -8 3.1 2.3
 5 1 8 -0.3 1.5
 -5 -1 8 0.7 1.4
 -5 1 -8 0.6 1.6
 5 1 8 3.5 1.8
 5 1 -9 -1.1 2.7
 5 -1 9 0.7 1.8
 -5 1 9 2.2 1.7
 5 1 9 0 2
 5 -1 -9 1.2 2.5
 -5 -1 9 0.9 1.6
 -5 1 -9 3.4 2
 -6 1 0 36 2.1
 -6 1 0 35.4 2.1
 6 -1 0 38.6 2.1
 6 -1 0 35.2 2.1
 -6 -1 0 35.5 2.1
 -6 -1 0 35.5 2
 6 1 0 37.8 2.1
 6 1 0 35.2 2.1
 6 1 0 35.7 2
 -6 -1 0 34.4 2.1
 -6 1 0 34.3 2.1
 6 -1 0 37.2 2.1
 -6 -1 -1 158.68 7.1
 -6 1 1 148.89 7.2
 6 -1 1 154.38 7.2
 -6 -1 -1 155.28 7.2
 6 1 -1 153.88 7.5
 6 -1 1 155.98 7.1
 6 1 -1 153.28 7.1
 6 -1 1 158.58 7.4
 -6 -1 1 117.59 7.1
 -6 1 -1 123.39 7.1
 6 1 1 129.59 7.1
 6 -1 -1 121.39 7.4
 6 1 1 126.59 7.1
 6 1 1 127.79 7.4
 -6 1 -1 122.39 7.2
 -6 -1 1 119.79 7.1
 6 -1 -1 120.59 7
 6 -1 2 13.1 1.5
 6 -1 2 17.5 1.4
 -6 1 2 16.5 1.4
 -6 -1 -2 11.9 1.4
 6 1 -2 15.2 1
 6 1 -2 14.5 1.8
 -6 -1 -2 15 1.2
 -6 -1 2 17.9 1
 -6 1 -2 16.3 1.5
 -6 1 -2 19.2 1.9
 -6 -1 2 19.2 1.4
 6 -1 -2 18.5 1
 6 -1 -2 18.4 1.9
 6 1 2 19.6 1.8
 6 1 2 18.1 1.3
 -6 1 -2 19.3 1.4
 6 -1 -2 18.1 1.2
 -6 1 3 140.39 8.1
 -6 -1 -3 147.09 8.1
 -6 -1 -3 149.39 8.2
 6 1 -3 147.09 8.5
 6 -1 3 152.58 8.2
 -6 -1 3 162.78 8.2
 6 1 3 164.68 8.2
 6 -1 -3 161.58 8.6
 6 1 3 162.08 8.3
 -6 1 -3 162.98 8.2
 -6 1 -3 159.68 8.1
 -6 -1 -4 41.7 2.6
 6 1 -4 40.3 3.5
 -6 -1 -4 41.4 2.8
 -6 1 4 40.3 2.7
 6 -1 4 41.1 2.9
 6 1 4 37.6 2.9
 -6 1 -4 40.1 2.7
 6 -1 -4 42.9 3.5
 -6 -1 4 38.9 2.7
 -6 1 -4 38.9 2.7
 6 -1 5 19.1 2
 -6 -1 -5 17.6 1.8
 -6 -1 -5 18.5 1.8
 6 1 -5 16.1 2.5
 -6 1 5 16.5 1.8
 -6 1 -5 14.9 1.6
 6 1 5 18.4 2.1
 -6 1 -5 14.6 1.7
 -6 -1 5 12.7 1.7
 6 -1 -5 15.7 2.4
 -6 1 6 4.4 1.3
 -6 -1 -6 3.5 1.3
 6 1 -6 5.2 2
 6 -1 6 5.9 1.5
 -6 -1 -6 5.2 1.3
 -6 1 -6 2.7 1.3
 6 -1 -6 3.3 2
 -6 -1 6 3.6 1.3
 6 1 6 4.2 1.4
 -6 1 -6 2.1 1.3
 6 -1 7 2.5 1.4
 -6 1 7 0.7 1.3
 6 1 -7 1.5 2.1
 6 -1 7 4.7 2
 -6 -1 -7 3.3 1.4
 -6 -1 -7 2.7 1.4
 6 -1 -7 3.4 2.2
 -6 1 -7 1.5 1.2
 6 1 7 1.7 1.5
 -6 -1 7 3 1.4
 6 1 -8 2.3 2.3
 -6 -1 -8 2.8 1.6
 6 -1 8 2.5 1.7
 6 -1 8 5.2 1.9
 -6 1 8 2.4 1.6
 6 -1 -8 2.4 2.6
 -6 1 -8 4.7 1.7
 6 1 8 2.3 1.6
 -6 -1 8 0.8 1.5
 6 -1 9 -1.3 1.5
 -6 1 9 -1.3 1.6
 6 1 -9 -4.8 2.3
 6 1 9 -1.1 1.6
 6 -1 -9 -1.7 2.8
 -6 -1 9 -1.9 1.7
 -7 1 0 1329.57 65.69
 -7 -1 0 1272.97 65.59
 -7 -1 0 1299.47 65.59
 -7 1 0 1295.37 65.59
 7 1 0 1327.67 65.59
 -7 1 0 1308.07 65.59
 -7 -1 0 1306.07 65.59
 7 1 -1 34.3 1.9
 -7 -1 -1 33.2 2.1
 7 -1 1 37.1 2
 7 1 -1 32.3 2.5
 -7 -1 -1 31.9 1.9
 7 -1 1 35.3 2.1
 7 -1 1 32.5 2.5
 -7 1 1 33.6 2
 -7 1 -1 31.9 2
 7 1 1 31.7 2.6
 -7 1 -1 29.5 2.1
 7 -1 -1 32.2 2.6
 7 -1 -1 30.4 1.9
 -7 -1 1 31.5 2
 -7 -1 1 30.1 1.9
 7 1 1 31.8 1.9
 -7 -1 -2 286.87 15
 7 -1 2 285.87 15
 -7 -1 -2 292.87 14.8
 7 1 -2 285.77 14.7
 7 1 -2 285.57 15.2
 -7 1 2 281.77 14.9
 7 1 2 313.47 14.9
 -7 -1 2 287.97 14.7
 -7 1 -2 300.47 15
 7 -1 -2 288.17 15.2
 7 -1 -2 292.47 14.8
 7 -1 -2 295.17 14.7
 -7 -1 2 290.27 14.9
 7 1 2 290.57 15.1
 -7 1 -2 289.27 14.8
 -7 1 3 108.99 5.6
 7 -1 3 107.99 5.8
 -7 -1 -3 109.59 5.5
 7 1 -3 111.39 6.2
 -7 -1 -3 102.79 5.7
 -7 1 -3 103.79 5.6
 -7 -1 3 100.69 5.6
 7 1 3 93.49 5.8
 -7 1 -3 97.69 5.7
 7 -1 -3 97.19 6.1
 7 1 -4 53.99 4.2
 7 -1 4 54.99 3.5
 -7 -1 -4 50.99 3.4
 -7 1 4 51.49 3.3
 -7 -1 -4 57.39 3.2
 -7 1 -4 54.99 3.6
 -7 -1 4 49.7 3.3
 7 -1 -4 52.19 4.2
 7 1 4 51.89 3.6
 -7 1 -4 55.09 3.3
 -7 -1 -5 17.7 1.7
 7 -1 5 18.3 1.9
 7 1 -5 15.9 2.5
 -7 1 5 16.5 1.8
 -7 -1 -5 17.3 1.8
 7 1 5 21.7 2.3
 -7 -1 5 21 2
 -7 1 -5 17.2 1.8
 7 -1 -5 18.6 2.6
 -7 1 -5 16.3 1.8
 7 -1 6 16.5 2
 -7 1 6 17.2 1.9
 -7 -1 -6 16.7 1.8
 -7 -1 -6 19.2 2
 7 1 -6 18.8 2.7
 7 -1 -6 14 2.6
 -7 -1 6 15.7 1.8
 -7 1 -6 14.1 1.9
 7 1 6 16 2.1
 -7 1 -6 13.8 1.8
 7 -1 7 18 2.2
 7 -1 7 17.2 2.5
 -7 -1 -7 16.3 2.1
 7 1 -7 17.2 2.9
 -7 1 7 15.2 2
 -7 1 -7 9.6 1.8
 7 -1 -7 14.5 2.8
 -7 -1 7 16.1 2.1
 7 1 7 20.3 2.4
 7 -1 8 7.6 2.3
 -7 1 8 2 1.6
 7 1 -8 0.2 2.7
 7 -1 8 1.2 1.7
 7 1 8 1 1.8
 -7 -1 8 3.5 1.6
 7 -1 -8 3.6 2.5
 -7 1 -8 5.2 1.6
 -7 1 9 -0.4 1.8
 7 1 -9 -4.2 2.5
 7 -1 9 -0.5 1.8
 7 1 9 0.1 1.7
 7 -1 -9 -5.2 2.7
 -7 -1 9 3 1.7
 -8 1 0 1.9 0.6
 -8 1 0 1.5 0.5
 -8 1 0 0.2 0.6
 -8 -1 0 0.6 0.6
 -8 -1 0 1.8 0.5
 -8 -1 0 1.7 0.7
 -8 -1 -1 147.49 6.7
 -8 1 1 141.79 6.7
 -8 1 1 143.99 6.8
 8 1 -1 141.09 7.1
 -8 -1 -1 146.39 6.9
 8 1 -1 146.89 6.7
 8 -1 1 137.49 7.1
 -8 -1 1 115.19 6.7
 8 1 1 111.19 7.1
 8 1 1 119.99 6.7
 -8 1 -1 121.49 6.8
 -8 -1 1 112.09 6.7
 -8 1 -1 117.19 6.7
 8 -1 -1 113.99 6.7
 8 -1 -1 109.99 7
 -8 -1 -2 3.9 0.9
 8 1 -2 3.3 1.4
 -8 -1 -2 4 0.6
 8 -1 2 5 1.2
 -8 1 2 4.4 0.8
 8 1 -2 5.2 0.6
 -8 -1 2 7.1 0.9
 8 -1 -2 6.5 1.5
 8 1 2 6.4 0.8
 8 -1 -2 6.7 0.6
 -8 -1 2 6.7 0.6
 8 1 2 6.5 1.3
 8 -1 -2 7.9 0.9
 -8 1 -2 7.8 1.1
 -8 1 -2 5.7 0.7
 -8 -1 -3 47.5 2.6
 -8 -1 -3 48.8 2.9
 8 -1 3 43.9 3
 -8 1 3 46.9 2.8
 8 1 -3 50.59 3.6
 8 -1 -3 41.3 2.2
 -8 -1 3 39.2 2.7
 8 1 3 43.9 3.2
 -8 1 -3 41.8 2.9
 8 -1 -3 35.3 3.5
 8 -1 -3 39.2 2.2
 -8 1 -3 45.3 2.6
 8 1 -4 16.9 2.3
 8 -1 4 17.1 1.8
 -8 -1 -4 16 1.5
 -8 1 4 17.3 1.7
 -8 -1 -4 14.4 1.7
 -8 1 -4 13.4 1.4
 8 1 4 11.5 1.9
 8 -1 -4 13.6 2.3
 -8 1 -4 12.4 1.7
 -8 -1 4 14.2 1.6
 -8 -1 -5 23 1.9
 8 -1 5 22.4 2.2
 -8 -1 -5 23.9 2.2
 8 1 -5 20.9 2.7
 -8 1 5 21.2 2.1
 -8 1 -5 17.5 2.1
 -8 1 -5 18.1 1.8
 8 1 5 17.8 2.1
 8 -1 -5 18.8 2.7
 -8 -1 5 20.3 2
 -8 -1 -6 9.6 1.6
 8 -1 6 8.5 1.7
 -8 1 6 8.7 1.5
 -8 -1 -6 6.5 1.3
 8 1 -6 6 2.3
 -8 1 -6 7.6 1.5
 8 1 6 6.9 1.7
 8 -1 -6 9.7 2.4
 -8 -1 6 8.9 1.5
 -8 1 -6 8.6 1.6
 8 1 -7 8.5 2.5
 -8 1 7 8.1 1.8
 8 -1 7 8 1.8
 8 -1 7 12.9 2.5
 -8 -1 -7 10.1 1.9
 -8 -1 -7 5.6 1.4
 -8 -1 7 8.8 1.7
 8 1 7 7.4 2
 8 -1 -7 7.3 2.6
 -8 1 -7 2.7 1.4
 8 -1 8 1 1.6
 -8 1 8 1.2 1.5
 8 1 -8 -5.4 2.2
 8 -1 8 7 2.3
 -8 -1 8 0.1 1.4
 8 1 8 -0.4 1.8
 8 -1 -8 0.6 2.7
 8 1 9 -1.5 1.9
 -9 1 0 42.2 2.4
 -9 1 0 40.2 2.4
 -9 -1 0 40.3 2.5
 -9 -1 0 40 2.4
 -9 1 0 35.3 2.4
 9 -1 1 37.7 2.8
 -9 1 1 36.8 2.2
 -9 -1 -1 36.7 2.1
 9 1 -1 37.4 2.7
 -9 -1 -1 36.8 2.4
 -9 1 1 37.9 2.2
 -9 -1 1 35.9 2.3
 -9 1 -1 35.1 2.5
 9 -1 -1 29.2 2.8
 9 1 1 33.6 2.8
 -9 -1 1 35.1 2.2
 -9 1 -1 34.3 2.1
 9 1 -2 2.4 0.5
 -9 1 2 2.7 0.8
 9 -1 2 3.1 1.2
 -9 -1 -2 3.4 1
 9 1 -2 4.3 1.5
 -9 -1 -2 3.7 0.6
 -9 -1 2 1.2 0.5
 9 -1 -2 0.9 0.5
 9 -1 -2 -1.2 1.3
 -9 1 -2 0.3 0.6
 9 1 2 1.1 1.2
 -9 1 -2 1 0.9
 -9 -1 2 0.9 0.7
 9 -1 -2 1.7 0.8
 9 1 -3 65.69 5
 9 1 -3 67.19 3.6
 -9 -1 -3 62.19 4.1
 -9 1 3 67.19 4
 -9 -1 -3 65.69 3.8
 9 -1 3 62.59 4.2
 9 1 -3 65.79 3.6
 -9 -1 3 77.59 4.1
 9 -1 -3 72.79 3.6
 9 -1 -3 67.89 4.8
 9 1 3 70.29 4.5
 -9 1 -3 70.49 3.9
 9 -1 -3 72.49 3.6
 -9 1 -3 67.49 4.2
 -9 -1 -4 79.39 4.1
 -9 -1 -4 79.29 4.5
 9 1 -4 75.29 5.2
 9 -1 4 76.09 4.5
 -9 1 4 73.29 4.3
 -9 1 -4 63.99 4.4
 -9 -1 4 69.49 4.3
 9 1 4 69.89 4.7
 -9 1 -4 67.59 4.2
 9 -1 -4 66.99 5.2
 -9 -1 -5 31.4 2.2
 -9 1 5 28.7 2.4
 9 -1 5 27.4 2.7
 -9 -1 -5 29.4 2.5
 9 1 -5 27.1 3
 -9 1 -5 27.1 2.3
 9 -1 -5 24.1 3
 -9 1 -5 24.8 2.5
 -9 -1 5 29.2 2.4
 9 1 5 26.1 2.6
 -9 -1 -6 16.9 1.8
 -9 1 6 21 2.2
 9 -1 6 18.2 2.2
 9 1 -6 19 2.9
 -9 -1 -6 22.6 2.3
 -9 1 -6 22.3 2.2
 9 1 6 20.7 2.5
 -9 1 -6 20.8 2
 9 -1 -6 18.5 2.9
 -9 -1 6 17.5 2
 -9 1 7 4.5 1.5
 9 -1 7 7.4 2.5
 -9 -1 -7 4.3 1.6
 9 -1 7 7.7 1.8
 9 1 -7 3.6 2.7
 9 1 7 4.1 1.9
 -9 1 -7 1 1.2
 -9 -1 7 8.3 1.6
 9 -1 -7 5.3 2.8
 -9 1 8 3.9 1.8
 9 -1 8 9.8 2.7
 9 1 -8 1 2.6
 9 -1 8 3.8 1.8
 -9 -1 8 2.8 1.6
 9 -1 -8 3.2 2.7
 9 1 8 3.8 2
 9 -1 9 5.1 2.7
 9 1 9 -3.6 1.6
 10 1 0 25.7 2.5
 -10 1 0 27.3 1.8
 -10 -1 0 27.1 1.9
 -10 1 0 27.6 1.9
 -10 1 0 27.5 1.9
 -10 -1 0 25.6 1.9
 -10 1 1 167.28 9.2
 -10 -1 -1 168.78 9.3
 -10 -1 -1 163.08 9.1
 10 1 -1 164.48 9.6
 10 -1 1 163.48 9.6
 -10 -1 1 189.98 9.2
 -10 1 -1 188.98 9.4
 10 -1 -1 188.78 9.8
 -10 -1 1 186.18 9.3
 10 1 1 184.78 9.8
 -10 1 -1 182.58 9.2
 -10 -1 -2 25.4 1.6
 10 -1 2 21.2 2.2
 10 1 -2 24.2 1.6
 -10 1 2 25.4 2
 10 1 -2 23.3 2.4
 -10 -1 -2 20 2
 -10 1 -2 22.7 1.7
 -10 1 -2 22.1 2.1
 -10 -1 2 22.9 1.6
 -10 -1 2 25.8 1.9
 10 -1 -2 23.3 2.4
 10 1 2 22.9 2.3
 10 -1 -2 24.6 1.9
 10 -1 -2 24.1 1.6
 -10 1 3 75.19 4.2
 10 1 -3 73.79 3.9
 -10 -1 -3 73.99 4.4
 10 1 -3 74.49 3.8
 -10 -1 -3 75.59 4
 10 -1 3 74.99 4.5
 10 1 -3 76.29 5.1
 -10 1 -3 66.99 4.4
 10 -1 -3 67.29 3.9
 -10 1 -3 75.39 4.1
 10 -1 -3 65.89 5
 10 1 3 67.09 4.7
 10 -1 -3 69.69 3.8
 -10 -1 3 72.89 4.2
 -10 -1 -4 50.49 3.6
 10 -1 4 46.4 3.6
 -10 1 4 56.09 3.4
 -10 -1 -4 52.79 3.1
 10 1 -4 52.89 4.3
 10 -1 -4 55.09 4.4
 -10 -1 4 55.09 3.5
 -10 1 -4 55.69 3.3
 -10 1 -4 49.4 3.6
 10 1 4 51.49 3.7
 10 -1 5 22.3 2.3
 10 1 -5 16.1 2.7
 -10 1 5 18.4 2
 -10 -1 -5 18.6 1.7
 -10 -1 -5 20.9 2.2
 10 1 5 26.5 2.5
 -10 1 -5 25 2.4
 -10 1 -5 24.8 2
 10 -1 -5 22.1 2.9
 -10 -1 5 25.4 2.2
 10 -1 6 8 1.8
 -10 1 6 7.8 1.5
 -10 -1 -6 9 1.3
 10 1 -6 9.8 2.5
 -10 -1 -6 6.4 1.6
 10 1 6 8.4 2
 10 -1 -6 3.4 2.3
 -10 1 -6 5 1.3
 -10 -1 6 6.2 1.5
 -10 1 -6 7.6 1.7
 10 -1 7 3.3 2.2
 10 1 -7 -0.6 2.3
 10 -1 7 0.4 1.6
 -10 1 7 1.3 1.4
 -10 -1 -7 2.4 1.7
 -10 -1 7 0.7 1.3
 10 1 7 1.2 1.8
 10 -1 -7 0.4 2.7
 -10 1 8 -1.3 1.4
 10 1 -8 1.8 2.7
 10 -1 8 2.6 2.1
 10 -1 8 5.7 2.6
 -10 -1 8 1.4 1.6
 10 -1 -8 0.5 2.7
 10 1 8 2.6 2
 11 1 0 307.37 15.9
 -11 -1 0 297.67 15.7
 -11 1 0 301.77 15.7
 -11 -1 0 307.67 15.7
 -11 1 0 305.37 15.6
 -11 1 0 305.37 15.6
 -11 -1 -1 26.9 2.1
 -11 -1 -1 29 1.8
 11 1 -1 26.3 2.5
 -11 1 1 26 1.9
 11 -1 1 31.2 2.9
 11 1 1 21.6 2.5
 -11 -1 1 23.9 1.9
 -11 1 -1 25.6 1.9
 -11 -1 1 24.6 2
 11 -1 -1 23.1 2.4
 -11 1 -1 22.8 2.1
 11 1 -2 86.89 5.3
 -11 1 2 78.39 4.6
 11 -1 2 85.59 5.1
 -11 -1 -2 78.59 4.8
 -11 -1 -2 81.29 4.4
 -11 1 -2 81.39 4.8
 11 -1 -2 82.39 4.7
 11 1 2 77.99 5.3
 -11 -1 2 80.89 4.6
 -11 1 -2 84.89 4.5
 11 -1 -2 81.39 5.3
 -11 -1 2 78.39 4.4
 -11 -1 -3 31 2
 11 1 -3 39.6 3.6
 11 -1 3 31.3 2.7
 -11 -1 -3 31.4 2.6
 -11 1 3 36.2 2.4
 11 1 -3 32.1 2.1
 -11 1 -3 27.5 2.6
 11 -1 -3 29.7 2
 11 -1 -3 27.4 3.1
 -11 1 -3 32.5 2.2
 -11 -1 3 29.9 2.5
 11 1 3 27 2.8
 11 -1 4 13.6 1.9
 -11 -1 -4 12.3 1.2
 11 1 -4 9.6 2.3
 -11 -1 -4 14.3 1.8
 -11 1 4 10 1.5
 -11 -1 4 13.9 1.6
 11 1 4 17.7 2
 11 -1 -4 12.3 2.4
 -11 1 -4 15.3 1.8
 -11 1 -4 15.3 1.4
 11 -1 5 7.6 1.7
 -11 1 5 6.3 1.4
 -11 -1 -5 5.1 1
 -11 -1 -5 5 1.7
 11 1 -5 5 2.2
 11 1 5 3.5 1.5
 11 -1 -5 1.8 2.1
 -11 1 -5 4.4 1.1
 -11 -1 5 4.6 1.3
 -11 1 -5 3.9 1.7
 -11 1 6 1 1.2
 11 1 -6 -0.3 2.6
 -11 -1 -6 2 1.5
 11 -1 6 0.1 1.5
 11 -1 -6 2.7 2.4
 -11 -1 6 3 1.3
 11 1 6 0.4 1.5
 -11 1 -6 1.4 1.1
 -11 1 -6 2.6 1.5
 11 1 -7 9.1 2.8
 -11 1 7 9.5 2
 11 -1 7 7.8 1.9
 11 -1 7 13.1 2.7
 -11 -1 -7 9.1 2
 11 1 7 11.3 2.2
 -11 -1 7 11.7 1.9
 11 -1 -7 4.5 2.7
 -11 1 8 -1.7 1.5
 11 1 -8 -6.7 2.8
 11 -1 8 7.9 2.8
 11 1 8 -2.3 1.9
 11 -1 -8 3.4 2.8
 -11 -1 8 1.1 1.6
 -12 -1 0 32 2.5
 -12 1 0 35.7 2.3
 12 1 0 37 3.1
 -12 1 0 31.1 2.4
 -12 1 0 34 2.3
 12 1 -1 71.99 4.9
 -12 1 1 68.69 4.2
 12 -1 1 67.49 4.9
 -12 -1 -1 68.69 4
 -12 -1 -1 66.79 4.4
 12 -1 -1 76.59 4.6
 -12 -1 1 72.99 4.2
 -12 1 -1 78.79 4.1
 -12 -1 1 78.09 4.3
 12 1 1 74.99 5.1
 -12 1 -1 71.89 4.3
 12 -1 -1 78.19 5.1
 -12 -1 -2 4.2 0.8
 -12 1 2 7.5 1.2
 12 -1 2 3.2 1.6
 -12 -1 -2 4 1.3
 12 1 -2 5.4 1.9
 12 -1 -2 2.8 1.2
 -12 1 -2 2.8 1.3
 12 1 2 2.3 1.5
 12 -1 -2 2.6 1.8
 -12 -1 2 3.3 1
 -12 1 -2 3.3 0.8
 -12 -1 -3 55.39 3.7
 12 -1 3 51.79 3.9
 -12 1 3 53.59 3.5
 12 1 -3 56.09 4.4
 -12 -1 -3 52.29 3.2
 12 1 -3 53.69 3.3
 12 -1 -3 54.69 4.5
 12 -1 -3 56.39 3.2
 -12 -1 3 60.19 3.7
 -12 1 -3 58.59 3.3
 -12 1 -3 60.29 3.8
 12 1 3 59.39 4.2
 -12 -1 -4 4.5 0.9
 -12 -1 -4 4.8 1.5
 -12 1 4 7.1 1.3
 12 -1 4 6.4 1.6
 12 1 -4 5.9 2.4
 -12 1 -4 2 1.4
 -12 1 -4 3 0.9
 -12 -1 4 3.7 1.2
 12 -1 -4 2.6 2.1
 12 1 4 2.9 1.5
 -12 -1 -5 8.7 1.7
 12 -1 5 7 1.7
 12 1 -5 7.1 2.4
 -12 1 5 6.4 1.5
 12 1 5 7.8 1.9
 -12 -1 5 8.3 1.5
 -12 1 -5 7.7 1.2
 -12 1 -5 8.9 1.8
 12 -1 -5 3.3 2.3
 -12 -1 -6 2.6 1.6
 -12 1 6 3.1 1.6
 12 -1 6 3.7 1.7
 12 1 -6 5.3 2.6
 -12 1 -6 4.7 1.7
 12 1 6 3.7 1.9
 -12 -1 6 5.3 1.5
 12 -1 -6 6.8 2.5
 -12 1 7 -0.6 1.4
 12 -1 7 0.3 1.9
 12 -1 7 4.1 2.4
 12 1 -7 0.2 2.6
 -12 -1 -7 0.8 1.7
 12 -1 -7 -0.4 2.6
 -12 -1 7 0.3 1.4
 12 1 7 1.6 2
 12 -1 8 8.3 2.7
 -13 1 0 319.17 16.8
 -13 1 0 321.77 16.7
 13 1 0 339.27 17.1
 -13 1 0 320.57 16.7
 -13 -1 0 324.17 16.8
 13 1 -1 3.6 1.8
 -13 1 1 3.9 1.1
 13 -1 1 2.3 1.7
 -13 -1 -1 2.4 1.2
 -13 -1 -1 2 0.8
 13 -1 -1 3.9 1.5
 13 -1 -1 0.3 1.6
 -13 -1 1 1.2 1.1
 -13 1 -1 2.9 0.9
 -13 1 -1 1.4 1.3
 -13 -1 1 1.1 0.9
 13 1 1 2.3 1.7
 13 -1 2 150.38 8.4
 -13 1 2 150.68 8
 -13 -1 -2 147.99 8.1
 13 1 -2 153.08 8.6
 -13 -1 -2 146.89 7.7
 13 -1 -2 144.99 8
 -13 1 -2 143.29 8.1
 -13 -1 2 149.88 8
 13 -1 -2 141.29 8.5
 13 1 2 140.49 8.5
 -13 1 -2 143.19 7.8
 -13 -1 -3 9 1.6
 13 1 -3 9.5 1.1
 13 -1 3 8.1 1.8
 -13 -1 -3 8 1
 -13 1 3 9.7 1.3
 13 1 -3 9.3 2.2
 -13 1 -3 6.6 1.5
 -13 -1 3 5.2 1.2
 13 -1 -3 5.2 2.1
 13 -1 -3 6.9 1.1
 -13 1 -3 7.2 1
 13 1 3 6.3 1.7
 -13 -1 -4 54.29 4.2
 -13 -1 -4 56.59 3.4
 13 1 -4 52.39 4.8
 -13 1 4 57.79 3.7
 13 -1 4 61.89 4.1
 -13 1 -4 56.59 3.4
 13 1 4 59.39 4.3
 -13 1 -4 58.39 4
 -13 -1 4 53.49 3.7
 13 -1 -4 59.09 4.9
 -13 1 5 1.5 1.3
 13 -1 5 1 1.6
 -13 -1 -5 2.3 1.6
 13 1 -5 3.4 2.4
 13 1 5 0.1 1.7
 -13 -1 5 -0.5 1.2
 -13 1 -5 2.3 1
 13 -1 -5 1.5 2.3
 -13 1 -5 0.3 1.5
 13 1 -6 7.9 2.8
 13 -1 6 9.2 2
 -13 1 6 9.8 1.8
 -13 -1 -6 6.5 1.9
 13 1 6 5.7 2.1
 -13 -1 6 9.7 1.7
 13 -1 -6 8.1 2.8
 13 -1 7 2.3 2.4
 -13 -1 -7 1.7 2
 13 1 -7 -3.6 2.5
 -13 1 7 2.2 1.6
 13 1 7 -1.2 1.8
 13 -1 -7 0.7 2.7
 -13 -1 7 -0.3 1.6
 14 1 0 43.2 4.1
 14 -1 0 41.2 3.5
 14 1 0 45.2 3.6
 -14 -1 0 40.8 3
 14 -1 1 98.99 6
 -14 1 1 96.59 5.3
 14 1 -1 102.59 5.9
 -14 -1 -1 103.89 5.5
 -14 -1 1 85.59 5.2
 -14 1 -1 89.99 5.2
 14 -1 -1 91.79 6.1
 14 -1 -1 91.59 5.6
 14 1 1 96.19 6.2
 -14 -1 1 90.99 5.3
 -14 1 -1 87.39 5.5
 -14 -1 -2 12.5 1.2
 14 1 -2 12.4 1.6
 -14 -1 -2 9.1 1.6
 14 -1 2 12.5 2.1
 14 1 -2 12.2 2.4
 -14 1 2 11.6 1.4
 -14 1 -2 12 1.6
 14 -1 -2 7.8 1.5
 14 1 2 8.1 2
 -14 1 -2 8.7 1.1
 -14 -1 2 8.7 1.5
 14 -1 -2 7.7 2.3
 14 -1 3 39.8 3.5
 -14 1 3 35.8 2.9
 -14 -1 -3 41.3 2.6
 14 1 -3 30.6 3.7
 -14 -1 -3 41.2 3.2
 14 1 3 40.3 3.5
 -14 1 -3 43.6 2.7
 14 -1 -3 39.3 3.8
 -14 -1 3 40 2.9
 -14 1 -3 47.8 3.5
 14 -1 4 5.4 1.8
 -14 1 4 2.5 1.2
 -14 -1 -4 1.9 1.6
 14 1 -4 7.2 2.4
 14 -1 -4 0.7 2.3
 14 1 4 5.7 1.9
 -14 -1 4 5.4 1.3
 -14 1 -4 4.9 1
 -14 1 -4 6.1 1.7
 -14 -1 -5 6.1 1.8
 14 -1 5 9 1.9
 -14 1 5 8.4 1.6
 14 1 -5 2.8 2.7
 14 1 5 7.8 2
 14 -1 -5 4 2.4
 -14 -1 5 5.6 1.7
 -14 1 -5 7.2 1.8
 -14 -1 -6 2.3 1.7
 14 1 -6 4.2 2.7
 -14 1 6 2 1.5
 -14 -1 6 0 1.4
 14 1 6 2.3 2
 14 -1 -6 1.5 3
 14 -1 7 6.2 3
 14 1 -7 2.8 3.2
 -14 1 7 1.9 1.6
 -14 -1 -7 3.3 1.9
 14 -1 -7 5.6 3
 -14 -1 7 3.7 1.8
 15 -1 0 147.99 8.8
 15 1 0 143.39 8.3
 15 -1 0 148.69 8.4
 15 1 0 144.59 8.9
 -15 -1 0 141.19 8
 15 -1 1 5 1.8
 15 1 -1 10.1 2.1
 -15 -1 -1 7.3 1.5
 -15 1 1 11 1.4
 -15 1 -1 6.8 1.5
 15 -1 -1 10.2 2.1
 -15 1 -1 7.5 1.2
 -15 -1 1 9.9 1.4
 15 1 1 10 2.1
 15 -1 -1 11.8 1.9
 15 1 1 10.3 1.8
 -15 -1 1 7.4 1.3
 15 1 -2 40.1 3
 -15 1 2 38.3 2.8
 -15 -1 -2 43.2 2.5
 -15 -1 -2 41 3.1
 15 -1 2 38.8 3.4
 15 1 -2 36.4 3.4
 15 1 2 35.5 3.6
 15 -1 -2 31.2 3.5
 -15 1 -2 34.1 2.5
 -15 -1 2 35.4 2.9
 -15 1 -2 33.3 3
 15 -1 -2 36.4 2.9
 -15 1 3 35.6 2.6
 -15 -1 -3 26.9 2.9
 15 -1 3 28.6 3
 -15 -1 -3 32.1 2.3
 15 1 -3 29.7 3.4
 15 1 3 31.1 3.2
 -15 1 -3 33 2.3
 -15 1 -3 31.9 3
 15 -1 -3 31.2 3.5
 -15 -1 3 39.9 2.7
 -15 -1 -4 12.6 2.1
 15 1 -4 10 2.7
 15 -1 4 12.9 2.1
 -15 1 4 10.1 1.8
 -15 1 -4 14 2.1
 15 1 4 14.1 2.4
 -15 -1 4 10.5 1.7
 15 -1 -4 15 3.1
 15 -1 5 21.5 2.6
 15 1 -5 25.5 3.7
 -15 1 5 17.2 2.2
 -15 -1 -5 22.7 2.8
 15 1 5 24.4 2.9
 15 -1 -5 20.9 3.4
 -15 -1 5 21.3 2.3
 15 -1 6 3.9 2.6
 -15 1 6 2 1.7
 -15 -1 -6 1.1 1.8
 15 1 -6 -0.6 3
 15 1 6 -0.4 2
 -15 -1 6 2.3 1.5
 15 -1 -6 0.8 3.1
 16 1 0 1.3 1.8
 -16 -1 0 2.8 1.3
 16 -1 0 3.1 1.7
 16 -1 0 2.6 1.9
 16 -1 0 6 2
 16 1 0 4.2 2.2
 -16 -1 -1 27.3 2.7
 16 1 -1 29.4 3.1
 16 -1 1 30 3.2
 -16 1 1 26.9 2.4
 16 -1 -1 29.4 2.8
 -16 1 -1 27.8 2.2
 16 1 1 22.6 3.2
 -16 -1 1 25.5 2.3
 16 -1 -1 23 2.8
 16 1 1 28.8 2.7
 -16 1 2 6 1.3
 16 1 -2 5.3 2.3
 16 -1 2 5.6 2
 -16 -1 -2 5.8 1.6
 -16 -1 -2 4.6 1
 16 1 -2 9.2 1.7
 16 -1 -2 5.2 2.3
 16 1 2 6.9 2
 -16 1 -2 4.5 1
 -16 1 -2 4.1 1.5
 16 -1 -2 8 1.5
 -16 -1 2 5.9 1.3
 16 1 -3 23.8 3.1
 16 -1 3 21.1 2.7
 -16 -1 -3 25.2 2.6
 -16 1 3 21.7 2.3
 16 -1 -3 16.7 3
 -16 1 -3 22 2.5
 -16 -1 3 20.1 2.2
 16 1 3 25 2.9
 -16 1 -3 24.7 1.9
 16 1 -4 6.7 2.6
 16 -1 4 5.8 1.9
 -16 -1 -4 5.5 1.8
 -16 1 4 8.6 1.6
 -16 -1 4 7.2 1.6
 16 1 4 11.1 2.3
 -16 1 -4 8 1.9
 16 -1 -4 10.4 3.1
 16 1 -5 10.7 2.9
 -16 -1 -5 4.7 1.9
 -16 1 5 6.7 1.7
 16 -1 -5 6.9 2.8
 16 1 5 5.6 2.2
 -16 -1 5 5.5 1.6
 -16 -1 -6 2.1 2.1
 16 -1 6 9.3 2.9
 16 1 -6 -0.2 3.1
 -16 1 6 5.8 1.7
 16 -1 -6 4.3 3.3
 -16 -1 6 3.2 1.8
 17 1 0 45.6 4.3
 17 -1 0 40.6 4.2
 17 -1 0 42.1 4
 17 -1 0 38 3.9
 -17 -1 0 43.4 3.2
 17 1 0 47.8 3.9
 17 1 -1 8.8 2
 17 -1 1 7.8 2.4
 17 1 -1 5.9 2.2
 -17 -1 -1 5.4 1.5
 -17 1 1 5.1 1.3
 17 -1 1 5.7 2.2
 17 -1 -1 9.4 2
 17 1 1 6.5 1.9
 -17 -1 1 5.8 1.4
 17 1 1 9 2.5
 17 -1 -1 6.4 2
 17 1 -2 13.6 2.6
 -17 1 2 13.1 1.7
 17 -1 2 18.1 2.6
 -17 -1 -2 13.8 2.1
 17 1 2 14.5 2.7
 17 -1 -2 19 3
 -17 -1 2 14.1 1.8
 -17 1 -2 17.7 1.6
 -17 -1 -3 7.2 1.9
 17 -1 3 7.8 2.2
 17 1 -3 7.3 2.8
 -17 1 3 10.5 1.6
 -17 -1 3 7.7 1.5
 17 -1 -3 9.7 2.6
 17 1 3 8.1 2.3
 -17 1 4 10.9 1.8
 -17 -1 -4 15.6 2.3
 17 1 -4 11.5 3.2
 17 -1 4 14.5 2.7
 17 1 4 17.9 2.7
 17 -1 -4 16.3 3.4
 -17 -1 4 11.9 1.9
 -17 -1 -5 2.8 1.9
 17 1 -5 2 2.7
 -17 1 5 2.4 1.5
 17 -1 5 7.7 2.8
 17 1 5 3 2.2
 17 -1 -5 5.6 2.9
 -17 -1 5 3.3 1.7
 -17 1 6 2.5 1.9
 17 1 -6 4.4 3.4
 18 1 0 2.5 2.1
 18 1 0 0.3 1.9
 18 -1 0 3.3 2.2
 18 -1 0 2.9 1.8
 18 -1 0 0.3 1.9
 18 -1 1 10.7 2.4
 18 1 -1 11.7 2.3
 18 -1 1 12.5 2.6
 -18 -1 -1 8.9 1.8
 18 1 -1 10.7 2.3
 18 -1 1 10.8 2.6
 18 1 1 17.4 3
 18 1 1 18.4 2.5
 18 -1 -1 16 2.6
 18 -1 -1 15.5 2.3
 -18 -1 -2 3 1.6
 18 -1 2 5.4 2.3
 18 -1 2 3.8 2.1
 -18 1 2 2.1 1.2
 18 1 -2 4.8 2.4
 -18 -1 2 3.5 1.4
 18 1 2 1.2 2.1
 18 -1 -2 6.9 2.4
 -18 1 3 3.6 1.5
 18 1 -3 5.2 2.5
 18 -1 3 6.5 2.9
 18 -1 3 3.8 2
 -18 -1 -3 3 1.7
 18 -1 -3 4.3 2.8
 -18 -1 3 4 1.4
 18 1 3 4.2 2.1
 -18 -1 -4 4.5 1.9
 18 -1 4 14 3.3
 18 1 -4 3.8 2.9
 -18 1 4 5.3 1.5
 18 1 4 1.3 2.1
 18 -1 -4 2.8 2.7
 -18 -1 4 5.8 1.6
 -18 -1 -5 0.9 2.1
 -18 1 5 2.9 1.7
 18 -1 5 2.7 2.6
 18 1 -5 2.9 2.9
 18 -1 -5 0.9 2.8
 -18 -1 5 1.6 1.7
 19 1 0 19.7 2.9
 19 1 0 21.4 3.4
 19 1 0 14.9 2.6
 19 -1 0 21 2.9
 19 -1 0 15.4 2.9
 19 -1 0 18.5 2.8
 19 1 -1 1.6 2
 19 1 -1 5.2 2.4
 19 -1 1 5.5 2.1
 19 1 -1 9.4 3.6
 19 -1 1 7.5 2.4
 19 -1 1 6.3 2.2
 19 1 1 3.8 2.5
 19 -1 -1 5.7 2.5
 19 -1 -1 4.7 2.8
 19 -1 -1 5.3 2.6
 19 -1 2 1.9 2.3
 -19 -1 -2 0.7 1.5
 -19 1 2 2.3 1.3
 19 -1 2 5.2 2.3
 19 1 -2 3 2.5
 19 -1 -2 3.9 2.6
 19 1 2 8.4 2.6
 -19 -1 2 3.9 1.4
 -19 -1 -3 3.8 2
 -19 1 3 4.1 1.6
 19 1 -3 3.5 2.5
 19 -1 3 7.1 3
 -19 -1 3 1.1 1.3
 19 1 3 2.6 2.2
 19 -1 -3 7.9 3
 -19 -1 -4 4.4 1.9
 -19 1 4 7 1.8
 19 -1 4 13.3 3.1
 19 1 -4 3.2 2.7
 19 -1 -4 6.4 3.1
 -19 -1 4 3.4 1.5
 19 1 -5 1.2 3.3
 20 -1 0 3.4 2.5
 20 -1 0 7.7 2.3
 20 1 0 6.5 2.3
 20 -1 0 4.1 2.1
 20 1 0 2.9 2.3
 20 1 -1 23.5 3.4
 20 -1 1 26.3 3.5
 20 1 -1 24.6 3.9
 20 -1 1 25.9 3.5
 20 1 1 27 3.7
 20 -1 -1 25.8 3.7
 20 1 1 31.6 3.6
 20 -1 -1 25.8 3.5
 20 1 -2 -0.9 2.2
 -20 1 2 0.3 1.4
 20 -1 2 3 2.7
 20 1 2 3.5 2.4
 20 -1 -2 -2.3 2.5
 -20 -1 2 2.1 1.5
 20 1 -3 10.1 2.9
 -20 1 3 15.1 2.2
 20 -1 3 16.8 3.5
 20 -1 -3 4.4 2.8
 -20 -1 3 12.7 2
 -20 1 4 2.9 1.5
 20 1 -4 1.4 3
 20 -1 -4 5.3 2.9
 -20 -1 4 0.5 1.5
 21 -1 0 26.2 3.3
 21 1 0 19.6 3.7
 21 1 0 30.2 3.5
 21 -1 0 22.3 3.7
 21 -1 1 5 2.2
 21 1 -1 2.3 2.8
 21 1 1 4.3 2.4
 21 -1 -1 2.4 2.7
 21 1 1 7.4 2.6
 21 -1 -1 -0.1 2.4
 21 -1 2 15.4 3
 21 1 -2 11.1 3.1
 21 1 2 13.5 2.8
 21 -1 -2 7.8 2.8
 21 1 2 12.9 3.4
 21 -1 3 5.9 3.4
 -21 1 3 -0.5 1.5
 21 1 -3 2 2.6
 21 1 3 7.1 3.3
 -21 -1 3 -1.1 1.6
 21 -1 -3 -4 2.5
 22 1 0 7.2 2.8
 22 1 -1 33.4 4.7
 22 -1 1 42.1 4.3
 22 1 1 36.7 4.5
 22 -1 -1 31.5 4.4
 22 1 1 41.1 4.2
 22 1 -2 9.5 3.5
 22 -1 2 15.1 3.2
 22 -1 -2 12.8 3.3
 22 -1 -2 7.8 3.1
 22 1 2 15 3
 0 -2 0 732.13 39.1
 0 2 0 770.12 39.1
 0 2 0 796.32 39.1
 0 -2 -1 221.98 11.3
 0 -2 1 225.58 11.3
 0 -2 -1 217.88 11.3
 0 2 1 225.28 11.3
 0 2 1 216.28 11.3
 0 2 -1 222.18 11.3
 0 2 -1 223.18 11.3
 0 -2 1 223.78 11.3
 0 2 1 234.78 11.3
 0 2 -1 221.88 11.3
 0 -2 2 9565.64 486.95
 0 -2 2 9909.71 486.35
 0 2 -2 9471.35 486.75
 0 -2 2 9999 486.05
 0 -2 -2 9473.35 486.65
 0 2 2 9529.05 486.65
 0 2 -2 9835.82 486.35
 0 2 2 9797.22 486.75
 0 2 2 9783.02 485.95
 0 -2 -2 9514.55 485.95
 0 2 -3 28.8 2.3
 0 -2 3 29.4 1.9
 0 2 3 28 1.7
 0 2 3 27.8 2.1
 0 -2 3 26.5 1.6
 0 -2 -3 26.8 2.3
 0 -2 -3 27.3 1.7
 0 -2 3 25.8 2
 0 2 4 30.1 2.4
 0 2 4 40.5 2.6
 0 -2 4 32.9 2.6
 0 -2 4 39.4 2.2
 0 2 -4 40.8 2.9
 0 -2 4 43.4 2.6
 0 2 -5 38.9 3
 0 -2 -5 37.2 3.2
 0 -2 5 32.5 2.6
 0 -2 5 33.8 2.6
 0 -2 -5 35.3 2.2
 0 2 5 36.6 2.7
 0 2 6 15.2 2
 0 -2 -6 12.7 2
 0 -2 6 12.7 1.7
 0 -2 -6 12.2 1.4
 0 2 -6 12.7 2
 0 -2 6 15.5 1.8
 0 2 -7 3.3 1.7
 0 2 7 4 1.5
 0 -2 7 7 1.6
 0 -2 7 3.5 1.3
 0 -2 -7 3.7 1.9
 0 2 8 12.6 2
 0 2 -8 13.4 2.3
 0 -2 -8 10.4 2.2
 0 -2 8 11.1 1.8
 0 2 -9 -1.2 1.9
 0 -2 9 -0.7 1.6
 0 2 9 -2.7 1.8
 0 -2 -9 -1.2 2.1
 -1 -2 0 0.4 0.2
 -1 -2 0 0.5 0.1
 1 -2 0 0.7 0.1
 -1 2 0 0.6 0.1
 -1 2 0 0.2 0.1
 1 2 0 0.8 0.2
 1 2 0 0.4 0.1
 1 -2 0 0.4 0.2
 1 2 0 0.6 0.1
 1 2 0 0.6 0.1
 -1 2 0 0.6 0.1
 -1 -2 -1 148.09 7.4
 1 -2 1 147.29 7.3
 1 2 -1 147.99 7.4
 1 2 -1 147.09 7.5
 -1 -2 -1 147.59 7.4
 -1 2 1 149.49 7.4
 1 2 -1 150.58 7.4
 -1 2 1 149.29 7.4
 1 -2 1 149.79 7.4
 1 -2 1 152.78 7.5
 1 -2 -1 139.19 7.4
 -1 -2 1 133.19 7.4
 1 2 1 144.99 7.4
 1 -2 -1 144.09 7.4
 1 2 1 142.19 7.5
 -1 2 -1 146.69 7.4
 1 -2 -1 144.59 7.4
 -1 -2 1 137.09 7.4
 -1 2 -1 145.89 7.5
 1 -2 -1 137.59 7.5
 -1 2 -1 146.09 7.4
 1 2 1 147.49 7.4
 -1 -2 -2 807.52 40.9
 -1 2 2 797.52 41
 -1 2 2 800.92 40.8
 -1 2 2 785.92 40.9
 1 2 -2 813.92 40.9
 1 -2 2 800.62 41
 1 -2 2 785.82 40.9
 -1 -2 -2 832.22 41
 1 -2 2 811.22 41
 -1 -2 -2 797.82 40.9
 1 -2 2 811.32 40.9
 1 2 -2 784.12 41
 1 -2 -2 798.72 40.8
 1 -2 -2 815.22 41
 1 2 2 832.52 41
 -1 -2 2 847.72 40.8
 -1 2 -2 847.12 40.9
 1 2 2 843.52 40.9
 -1 2 -2 812.42 41
 -1 -2 2 806.32 40.9
 -1 -2 2 826.52 40.8
 -1 -2 2 817.42 41
 1 2 2 816.82 40.9
 1 2 -3 123.39 6.4
 1 -2 3 125.19 6.1
 -1 -2 -3 125.79 6.3
 1 -2 3 120.69 6.2
 -1 2 3 123.69 6.2
 -1 -2 -3 126.19 6.1
 -1 2 3 125.39 6
 1 -2 3 122.49 6.1
 -1 -2 3 109.69 6
 1 2 3 108.99 6
 -1 -2 3 109.29 6.1
 -1 -2 3 107.49 6.1
 1 -2 -3 108.79 6.3
 1 -2 -3 107.69 6
 -1 2 -3 110.29 6.3
 1 2 3 104.19 6.2
 1 2 3 113.89 6.3
 1 -2 4 119.19 7.1
 1 -2 4 121.89 7.2
 -1 -2 -4 125.09 7.3
 1 2 -4 133.79 7.5
 -1 2 4 124.89 6.9
 -1 -2 -4 126.69 7
 -1 2 4 123.69 7.2
 -1 -2 4 147.69 7.1
 -1 -2 4 147.39 7
 -1 -2 4 145.19 7.2
 1 -2 -4 145.89 7
 -1 2 -4 144.69 7.4
 1 -2 -4 136.79 7.5
 1 2 4 140.59 7.3
 -1 -2 -5 14.4 1.4
 -1 -2 -5 13.5 1.8
 1 -2 5 10.2 1.5
 1 -2 5 11.3 1.6
 -1 2 5 10.1 1.6
 1 2 -5 11.7 1.9
 -1 -2 5 15.6 1.6
 1 -2 -5 16 2
 -1 2 -5 14.7 1.8
 -1 -2 5 15.5 1.5
 1 -2 -5 16.3 1.3
 1 2 5 14.8 1.8
 -1 -2 -6 84.89 4.9
 1 2 -6 80.99 5.5
 1 -2 6 83.59 5.2
 -1 -2 -6 84.79 5.5
 -1 2 6 83.69 5.3
 1 -2 6 79.79 5
 1 2 6 88.29 5.2
 1 -2 -6 81.89 5.5
 -1 -2 6 94.29 5.1
 1 -2 -6 90.29 4.8
 -1 -2 6 90.69 5
 -1 2 -6 93.89 5.5
 1 -2 7 14.3 1.9
 1 2 -7 15.9 2.5
 -1 -2 -7 14.8 1.6
 -1 2 7 10.7 1.8
 -1 -2 -7 13.1 2.1
 1 -2 7 16.7 1.9
 -1 -2 7 14.1 1.8
 1 -2 -7 11.2 2.4
 -1 2 -7 15.3 2.2
 1 2 7 17.3 2.2
 1 2 -8 10.4 2.2
 1 -2 8 7.7 1.8
 -1 -2 -8 4.4 2
 -1 2 8 6.8 1.8
 1 2 8 8.3 1.9
 -1 -2 8 8.5 1.7
 -1 2 -8 8.8 2
 1 -2 -8 7.2 2.4
 -1 -2 -9 2.4 2.1
 1 -2 9 -1.2 1.6
 1 2 -9 2.2 2.3
 -1 2 9 -1.9 1.5
 1 -2 -9 -2.7 2.2
 -1 2 -9 0.3 2.1
 1 2 9 -1.1 1.6
 -1 -2 9 -0.4 1.4
 -2 2 0 98.99 5.2
 -2 2 0 101.39 5.2
 2 -2 0 100.29 5.2
 -2 2 0 103.39 5.3
 2 2 0 101.99 5.2
 -2 -2 0 101.29 5.2
 -2 -2 0 104.09 5.2
 2 2 0 101.49 5.2
 2 -2 0 101.89 5.2
 -2 -2 0 100.79 5.2
 2 -2 1 172.28 8.7
 -2 -2 -1 170.68 8.8
 2 -2 1 174.68 8.6
 -2 2 1 171.38 8.6
 -2 2 1 171.58 8.6
 2 -2 1 166.48 8.6
 2 2 -1 173.38 8.7
 -2 -2 -1 173.48 8.6
 2 -2 1 172.38 8.7
 2 2 -1 174.58 8.6
 2 2 -1 170.38 8.6
 -2 -2 -1 174.98 8.6
 2 -2 -1 170.68 8.6
 -2 2 -1 161.18 8.6
 -2 -2 1 167.28 8.7
 -2 -2 1 171.18 8.6
 2 2 1 166.28 8.6
 2 2 1 161.98 8.7
 -2 -2 1 166.48 8.6
 2 -2 -1 166.18 8.6
 2 -2 -1 165.68 8.7
 -2 2 -1 166.88 8.6
 2 2 1 167.28 8.6
 2 -2 -1 172.68 8.6
 -2 -2 -2 209.78 11.1
 -2 -2 -2 207.18 11.1
 2 2 -2 204.28 11
 -2 2 2 202.18 11.2
 2 -2 2 208.58 11.2
 2 -2 2 211.58 11.1
 -2 2 2 206.98 11.3
 -2 2 2 207.08 11
 2 -2 2 206.48 11.1
 2 2 -2 212.98 11.1
 -2 -2 -2 213.38 11.3
 2 2 -2 201.98 11.3
 2 2 2 225.68 11.3
 2 -2 -2 224.08 11.3
 -2 -2 2 226.68 11.1
 -2 2 -2 236.48 11.2
 -2 2 -2 237.28 11.2
 2 2 2 234.38 11.2
 2 -2 -2 227.18 11.2
 -2 -2 2 225.58 11
 -2 2 -2 225.88 11.1
 2 -2 -2 229.58 11
 2 2 2 232.78 11.1
 -2 2 3 61.19 3.4
 2 -2 3 62.89 3.6
 -2 -2 -3 60.79 3.8
 -2 -2 -3 60.89 3.6
 -2 2 3 60.79 3.7
 2 2 -3 63.19 4
 2 2 3 68.49 3.8
 -2 2 -3 70.89 3.9
 -2 -2 3 68.59 3.4
 -2 -2 3 67.49 3.5
 -2 -2 3 68.59 3.7
 -2 2 -3 68.29 3.8
 2 2 3 65.69 3.8
 -2 2 -3 67.29 3.6
 2 -2 -3 66.29 3.4
 2 -2 -3 68.59 4.2
 2 2 -4 55.99 4
 -2 -2 -4 61.09 3.8
 -2 2 4 55.89 3.3
 -2 -2 -4 57.49 3.5
 2 -2 4 53.39 3.6
 -2 2 4 57.49 3.7
 2 2 4 64.29 3.8
 -2 -2 4 67.29 3.4
 -2 -2 4 64.39 3.3
 -2 -2 4 67.59 3.7
 2 -2 -4 64.99 4
 2 -2 -4 67.39 3.3
 -2 2 -4 66.29 3.8
 -2 -2 -5 71.09 4.3
 -2 2 5 67.29 3.8
 2 -2 5 64.29 4.1
 2 -2 5 69.69 4.4
 -2 2 5 64.79 4.2
 -2 -2 -5 70.69 4
 2 2 -5 72.09 4.7
 2 -2 -5 69.99 3.8
 2 2 5 72.79 4.3
 -2 2 -5 72.09 4.4
 2 -2 -5 71.99 4.7
 -2 -2 5 69.89 3.9
 -2 -2 5 70.09 3.7
 -2 -2 5 70.59 4.2
 2 -2 6 20.7 2.1
 -2 -2 -6 23.5 2
 -2 -2 -6 19.1 2.3
 2 2 -6 22.7 2.6
 2 -2 6 24.1 2.3
 -2 2 6 22.3 2.2
 -2 -2 6 25.8 2.2
 -2 -2 6 28.8 2
 -2 2 -6 23.9 2.4
 2 2 6 21.5 2.3
 2 -2 -6 24 2.6
 -2 -2 -7 19.1 1.9
 -2 -2 -7 19.6 2.3
 2 -2 7 18.7 2.1
 2 2 -7 15.8 2.7
 2 -2 7 17.4 2
 -2 2 7 17.8 2.1
 -2 2 -7 20.7 2.4
 -2 -2 7 20.5 2.1
 2 -2 -7 18.1 2.7
 2 2 7 17.7 2.2
 2 2 -8 1.6 2
 -2 -2 -8 2.3 1.6
 2 -2 8 2.1 1.6
 -2 2 8 2.2 1.5
 2 2 8 0.9 1.6
 2 -2 -8 -1 1.9
 -2 2 -8 4.6 1.8
 -2 -2 8 2.2 1.4
 -2 -2 -9 1 2
 2 2 -9 -0.7 2.3
 2 -2 9 -1.2 1.6
 -2 2 9 -2.9 1.7
 -2 -2 9 -1 1.4
 -2 2 -9 0.1 2.1
 2 -2 -9 1.6 2.5
 2 2 9 -1.2 1.6
 3 2 0 102.39 5.2
 -3 -2 0 104.29 5.2
 3 -2 0 101.09 5.3
 -3 2 0 102.29 5.1
 3 -2 0 105.09 5.2
 3 -2 0 101.49 5.2
 3 2 0 102.09 5.2
 -3 2 0 102.99 5.2
 3 -2 0 100.89 5.1
 3 2 0 89.49 5.2
 -3 -2 0 102.09 5.2
 -3 -2 -1 763.92 39.1
 -3 -2 -1 753.92 38.9
 3 -2 1 783.72 38.9
 -3 2 1 770.32 38.9
 3 2 -1 747.13 39
 3 -2 1 749.62 38.9
 -3 -2 -1 775.22 38.9
 3 2 -1 764.32 38.8
 -3 2 1 722.03 38.9
 -3 -2 1 778.92 38.9
 3 -2 -1 770.72 38.9
 3 -2 -1 793.72 38.9
 -3 2 -1 789.52 38.9
 3 2 1 790.62 38.9
 -3 2 -1 813.42 39
 -3 -2 1 806.92 39
 -3 -2 1 774.62 38.9
 3 2 1 778.62 39.1
 -3 2 -1 780.52 38.9
 3 2 -2 18.9 1.6
 -3 -2 -2 17.1 1.3
 3 -2 2 17.9 1.4
 3 -2 2 17.7 1.5
 3 -2 2 16.6 1.2
 -3 -2 -2 20.2 1.2
 3 2 -2 18.9 1.2
 -3 2 2 17.7 1
 -3 2 2 19.1 1.7
 -3 -2 -2 19.3 1.7
 3 2 -2 17 1
 -3 2 2 18 1.3
 3 -2 -2 15.2 1.5
 -3 2 -2 12.5 1.3
 3 -2 -2 11.9 1.5
 -3 -2 2 15.1 1
 3 2 2 15.3 1.2
 3 2 2 14.1 1.4
 -3 2 -2 14.6 1.4
 -3 -2 2 14.5 1.2
 3 2 2 14.2 1.3
 3 -2 -2 14 1
 -3 -2 -3 133.79 7.1
 -3 2 3 132.59 7.1
 -3 -2 -3 138.19 7.1
 3 -2 3 136.09 7.1
 3 2 -3 137.39 7.5
 -3 2 3 137.19 6.9
 3 2 3 137.49 7.2
 3 -2 -3 134.99 7.4
 3 2 3 132.29 7.2
 -3 2 -3 134.09 7.2
 -3 2 -3 131.99 7.1
 -3 -2 3 132.99 7.1
 -3 -2 3 136.89 6.9
 3 -2 -3 133.19 6.9
 -3 2 -3 145.29 7.4
 -3 -2 3 131.79 6.8
 -3 -2 -4 142.29 7.4
 3 2 -4 137.09 7.7
 3 -2 4 139.79 7.3
 -3 2 4 137.09 7.3
 -3 -2 -4 145.99 7.3
 -3 2 4 142.89 7
 -3 -2 4 131.99 7.3
 -3 2 -4 138.89 7.5
 3 2 4 130.99 7.4
 -3 -2 4 132.89 7
 -3 2 -4 135.29 7.3
 3 -2 -4 134.09 7
 -3 -2 4 131.49 7
 3 -2 -4 132.99 7.6
 3 -2 5 62.09 3.9
 -3 -2 -5 59.49 3.8
 -3 2 5 63.09 3.5
 -3 2 5 65.09 4.1
 3 2 -5 64.99 4.6
 -3 -2 -5 61.69 4.1
 -3 -2 5 64.09 3.5
 3 -2 -5 66.49 4.6
 -3 2 -5 69.79 4.3
 -3 -2 5 68.29 3.9
 3 -2 -5 68.19 3.5
 3 2 5 66.79 4.1
 -3 -2 5 68.89 3.6
 -3 -2 -6 57.19 3.5
 3 -2 6 56.69 4
 -3 2 6 56.99 3.7
 3 2 -6 55.49 4.3
 -3 2 6 59.79 3.5
 3 -2 6 56.19 3.7
 -3 -2 -6 60.69 3.8
 3 2 6 54.99 3.8
 -3 2 -6 55.89 3.9
 3 -2 -6 50.59 4.3
 -3 -2 6 52.99 3.6
 3 -2 7 -0.7 1.5
 -3 -2 -7 0.8 1.3
 -3 2 7 -0.4 1.3
 -3 -2 -7 -1.1 1
 3 -2 7 -0.3 1.3
 3 2 -7 0.3 1.8
 -3 2 -7 -0.9 1.3
 -3 -2 7 0.7 1.2
 3 2 7 0 1.5
 3 -2 -7 -1.4 1.8
 3 2 -8 -1.2 2
 3 -2 8 1.5 1.5
 -3 -2 -8 2.8 1.7
 -3 2 8 2.1 1.5
 -3 -2 8 1.9 1.4
 3 -2 -8 -2.2 1.9
 -3 2 -8 1.1 1.6
 3 2 8 -0.5 1.7
 3 2 -9 -3.4 2.1
 -3 -2 -9 1.4 2.3
 -3 2 9 1.6 1.7
 3 -2 9 -0.1 1.7
 -3 -2 9 -0.8 1.7
 3 -2 -9 0.8 2.5
 3 2 9 -1.8 1.6
 -3 2 -9 1.1 1.8
 -4 -2 0 2067.89 105.59
 4 -2 0 2128.59 105.89
 4 -2 0 2119.79 105.69
 -4 2 0 2074.89 105.59
 4 -2 0 2071.99 105.89
 4 2 0 2120.19 105.69
 -4 -2 0 2083.09 106.09
 4 2 0 2138.39 105.99
 4 -2 0 2108.49 105.69
 -4 2 0 2088.89 105.89
 4 2 0 2102.39 105.99
 4 2 0 2130.19 105.79
 4 2 -1 356.46 17.6
 -4 -2 -1 344.87 17.7
 4 2 -1 358.36 17.8
 -4 -2 -1 343.87 17.5
 -4 2 1 350.46 17.6
 -4 -2 -1 346.77 17.9
 -4 2 1 352.86 17.6
 4 -2 1 348.77 17.7
 4 -2 1 352.96 17.7
 4 2 1 333.17 17.8
 4 -2 -1 351.76 17.6
 -4 2 -1 346.87 17.6
 4 -2 -1 366.56 17.6
 4 -2 -1 350.76 17.6
 -4 -2 1 353.36 17.6
 -4 -2 1 365.16 17.8
 4 2 1 304.17 17.6
 4 -2 -1 357.56 17.6
 -4 -2 1 346.07 17.6
 4 2 1 344.47 17.5
 -4 2 -1 344.77 17.7
 -4 -2 -2 98.69 5.2
 4 -2 2 98.49 5.3
 4 2 -2 94.39 5.1
 -4 2 2 90.39 5.3
 4 -2 2 99.59 5.4
 -4 -2 -2 99.89 5.4
 -4 2 2 94.19 5.2
 4 2 -2 96.19 5.6
 -4 -2 2 105.69 5.3
 4 2 2 107.19 5.3
 -4 2 -2 106.69 5.4
 4 -2 -2 101.49 5.1
 -4 -2 2 100.49 5.1
 -4 2 -2 105.29 5.4
 4 -2 -2 104.59 5.7
 4 2 2 101.19 5.5
 -4 2 -2 107.49 5.4
 4 -2 3 148.69 8
 -4 2 3 154.98 7.7
 -4 -2 -3 154.48 8
 -4 -2 -3 149.49 8
 4 2 -3 148.59 8.3
 -4 2 3 152.38 8
 4 2 3 151.08 8.2
 -4 -2 3 152.48 8
 4 -2 -3 156.08 8.4
 -4 2 -3 149.69 8
 4 2 3 158.98 8
 -4 2 -3 157.88 8.1
 4 -2 -3 153.48 7.7
 4 2 -4 151.08 8.5
 -4 -2 -4 158.18 8
 4 -2 4 156.08 8.1
 -4 2 4 149.09 8.1
 -4 2 4 152.08 7.7
 -4 -2 -4 156.78 8.1
 -4 2 -4 147.49 8
 4 -2 -4 150.68 7.7
 -4 -2 4 146.39 8
 4 2 4 150.68 8.2
 4 -2 -4 147.09 8.4
 -4 2 -4 153.58 8.2
 -4 -2 -5 52.99 3.1
 -4 2 5 51.69 3.3
 -4 2 5 53.19 2.7
 4 -2 5 48.4 3.2
 -4 -2 -5 52.69 3.4
 4 2 -5 51.09 4
 -4 2 -5 53.09 3.4
 -4 -2 5 47.1 3.2
 4 -2 -5 48.4 3.9
 -4 -2 5 41.6 2.6
 -4 -2 5 50.39 2.6
 4 2 5 50.29 3.4
 4 2 -6 1.8 1.8
 -4 -2 -6 2 1.1
 4 -2 6 1.7 1.4
 -4 2 6 2.9 1.2
 -4 -2 -6 2.3 1.3
 4 -2 6 2 1.3
 -4 2 -6 2.1 1.4
 4 2 6 1.4 1.6
 -4 -2 6 1.2 1.1
 4 -2 -6 -1 1.7
 4 -2 7 9.2 1.7
 4 2 -7 9.3 2.3
 -4 -2 -7 10.4 1.6
 -4 -2 -7 9.7 1.8
 -4 2 7 6.8 1.6
 4 -2 7 11.5 2.1
 -4 -2 7 8.7 1.7
 4 2 7 8.1 1.9
 4 -2 -7 7.6 2.3
 -4 2 -7 8.9 1.8
 4 2 -8 0.9 2.1
 -4 -2 -8 1.9 1.7
 -4 2 8 -0.5 1.6
 4 -2 8 -1.3 1.4
 4 -2 8 2.4 1.7
 -4 -2 8 1.6 1.4
 4 -2 -8 -1.2 2
 4 2 8 -0.1 1.5
 -4 2 -8 -0.7 1.6
 -4 2 9 -0.3 1.6
 4 -2 9 0.6 1.5
 4 2 -9 -4.5 2.1
 4 2 9 -0.4 1.7
 -4 -2 9 -0.5 1.5
 4 -2 -9 -6 2.4
 -4 2 -9 -0.8 1.8
 5 -2 0 1 0.4
 5 2 0 0.4 0.7
 -5 2 0 0.9 0.4
 5 -2 0 0.9 0.4
 5 2 0 1 0.5
 5 2 0 0.6 0.5
 5 2 0 0.6 0.3
 -5 -2 0 1.2 0.6
 -5 -2 0 1.1 0.5
 5 -2 0 0.9 0.5
 -5 2 0 0.5 0.5
 -5 2 1 63.59 3.7
 5 -2 1 64.69 3.6
 -5 -2 -1 64.89 3.6
 5 -2 1 64.69 3.8
 5 -2 1 65.69 3.8
 5 2 -1 63.09 4
 -5 -2 -1 64.89 3.8
 -5 2 1 61.19 3.7
 -5 -2 -1 66.29 4.1
 5 2 -1 64.39 3.6
 5 -2 1 67.09 3.7
 5 -2 -1 75.49 3.6
 5 2 1 73.29 3.6
 5 -2 -1 75.19 3.7
 -5 -2 1 71.49 3.6
 5 -2 -1 76.59 3.8
 -5 2 -1 70.39 3.8
 5 2 1 75.39 3.9
 -5 2 -1 71.99 3.7
 5 -2 -1 72.19 3.8
 -5 -2 1 76.79 4
 5 2 1 69.09 4.1
 -5 -2 1 73.39 3.7
 5 -2 2 126.69 7.1
 -5 -2 -2 127.69 6.9
 5 2 -2 129.99 6.8
 5 -2 2 132.99 7.1
 -5 -2 -2 129.29 7.1
 -5 2 2 129.19 7
 5 2 -2 130.19 7.3
 5 -2 -2 137.19 6.9
 5 -2 -2 140.09 6.8
 -5 2 -2 136.99 7.2
 5 -2 -2 141.29 7.4
 -5 -2 2 139.89 6.8
 5 2 2 136.79 7.3
 -5 2 -2 138.59 7.1
 -5 2 -2 138.29 7.1
 -5 -2 2 139.29 7.1
 5 2 2 137.39 7
 -5 -2 -3 84.29 4.2
 5 -2 3 79.19 4.3
 -5 -2 -3 81.29 4.4
 -5 2 3 81.69 4.3
 5 2 -3 73.99 4.7
 -5 2 -3 78.09 4.4
 5 2 3 75.99 4.5
 -5 2 -3 77.39 4.4
 5 2 3 74.19 4.3
 -5 -2 3 73.99 4.3
 5 -2 -3 75.59 4.8
 -5 -2 -4 8 1.2
 5 -2 4 7.2 1.2
 -5 2 4 7.6 1.2
 5 2 -4 7.1 1.8
 -5 -2 -4 7.5 1.1
 5 -2 -4 6.7 1.7
 -5 2 -4 5.1 1.2
 -5 -2 4 7.1 1.1
 5 2 4 6.9 1.4
 -5 2 -4 6.1 1.1
 -5 -2 -5 53.29 3.3
 -5 -2 -5 53.59 3.5
 -5 2 5 48.8 3.4
 5 -2 5 54.59 3.5
 5 2 -5 53.79 4.2
 -5 -2 5 47.2 3.3
 -5 2 -5 54.29 3.6
 5 2 5 53.99 3.6
 5 -2 -5 51.59 4.2
 -5 2 -5 52.79 3.3
 -5 -2 -6 43 3
 5 -2 6 44.3 3.1
 -5 2 6 42.5 3.2
 5 2 -6 44.9 4
 -5 -2 -6 42.9 3.3
 5 -2 6 45 3.5
 -5 -2 6 46.6 3.2
 5 -2 -6 44.8 4
 5 2 6 45.3 3.3
 -5 2 -6 46.7 3.4
 5 -2 7 2 1.8
 -5 2 7 2 1.4
 5 -2 7 1.7 1.4
 5 2 -7 2.4 2.1
 -5 -2 -7 0.7 1.2
 -5 -2 -7 -1.1 1.2
 5 -2 -7 2 2.3
 -5 2 -7 0.7 1.5
 -5 -2 7 1.7 1.3
 5 2 7 2.2 1.7
 5 -2 8 4.2 1.9
 5 -2 8 0.2 1.5
 -5 2 8 0.8 1.4
 -5 -2 -8 -1.1 1.4
 -5 -2 -8 0.3 1.3
 5 2 -8 -1.1 2.1
 -5 2 -8 1.1 1.5
 5 -2 -8 1.8 2.2
 5 2 8 0.1 1.6
 -5 -2 8 0.7 1.5
 -5 2 9 0.3 1.8
 5 2 -9 -2.9 2.3
 5 -2 9 -1.5 1.7
 -5 -2 9 -1.3 1.4
 -5 2 -9 2.9 1.8
 5 2 9 0.1 2
 5 -2 -9 -2.7 2.7
 6 -2 0 749.73 37.7
 6 -2 0 772.22 37.8
 6 2 0 742.83 37.8
 -6 2 0 739.53 37.7
 -6 -2 0 758.62 37.8
 -6 2 0 737.03 37.7
 6 -2 0 763.12 37.8
 6 2 0 742.53 37.7
 -6 -2 0 737.03 37.8
 6 2 0 751.62 37.7
 6 -2 1 86.49 4.5
 6 2 -1 88.19 4.9
 -6 2 1 87.99 4.5
 6 -2 1 86.69 4.7
 -6 -2 -1 88.79 4.6
 -6 2 1 86.69 4.5
 6 -2 1 91.59 4.6
 -6 -2 -1 85.89 4.4
 6 2 -1 88.39 4.5
 6 -2 -1 81.29 4.5
 -6 -2 1 80.99 4.6
 -6 -2 1 84.09 4.5
 -6 2 -1 81.79 4.6
 6 -2 -1 83.09 4.6
 -6 2 -1 82.39 4.5
 6 -2 -1 86.59 4.6
 6 2 1 79.19 5
 6 2 1 83.09 4.4
 6 -2 2 107.19 4.8
 -6 2 2 106.49 4.8
 6 2 -2 105.89 5.2
 -6 2 -2 85.99 4.7
 -6 -2 2 80.69 4.7
 6 2 2 78.89 5
 -6 -2 2 78.89 4.4
 6 -2 -2 81.39 4.5
 -6 2 -2 82.39 4.9
 -6 2 -2 82.29 4.8
 6 2 2 84.49 4.6
 6 -2 -2 81.49 4.5
 6 -2 -2 81.69 5.1
 6 2 -3 18.6 1.9
 6 -2 3 18.6 1.6
 -6 -2 -3 17.4 1.2
 -6 -2 -3 15.3 1.5
 -6 2 3 18.9 1.5
 6 2 3 15.7 1.3
 -6 -2 3 15.6 1.5
 6 2 3 14.9 1.7
 -6 2 -3 14.1 1.5
 -6 2 -3 13.2 1.3
 6 -2 -3 17.2 2
 6 2 -4 101.09 6.1
 6 -2 4 104.49 5.5
 -6 -2 -4 104.19 5.4
 -6 2 4 97.99 5.5
 -6 -2 -4 101.69 5.5
 6 2 4 96.29 5.7
 6 -2 -4 94.79 6.1
 -6 2 -4 93.79 5.5
 -6 -2 4 88.79 5.4
 -6 2 -4 99.89 5.5
 -6 -2 -5 6.5 1.2
 -6 2 5 8.6 1.4
 -6 -2 -5 7.5 1.4
 6 2 -5 5.7 2.1
 6 -2 5 8.7 1.4
 -6 2 -5 8.2 1.4
 -6 2 -5 7.2 1.3
 6 -2 -5 6.9 2.1
 -6 -2 5 8.6 1.4
 6 2 5 8.8 1.7
 6 -2 6 5.5 1.4
 -6 -2 -6 1.9 1.2
 -6 -2 -6 4.5 1.4
 -6 2 6 5.4 1.4
 6 2 -6 4.4 2.1
 6 -2 6 6.9 2
 6 -2 -6 1.7 2
 -6 -2 6 3.7 1.3
 -6 2 -6 1.9 1.3
 6 2 6 3.8 1.6
 6 -2 7 1.3 1.4
 -6 -2 -7 -2.2 1.1
 6 2 -7 -0.1 2.1
 -6 -2 -7 0.9 1.4
 -6 2 7 1 1.3
 6 -2 7 2.5 1.8
 6 2 7 2 1.7
 6 -2 -7 -0.4 2
 -6 -2 7 2.9 1.5
 -6 2 -7 -0.1 1.4
 -6 2 8 -0.2 1.5
 6 -2 8 2.5 2.1
 6 2 -8 -5.3 2.1
 6 -2 8 -0.1 1.6
 -6 -2 -8 -0.4 1.4
 6 2 8 1.3 1.6
 -6 -2 8 -0.3 1.5
 -6 2 -8 0.9 1.6
 6 -2 -8 -0.6 2.5
 -6 2 9 1.6 1.7
 6 2 -9 -2.9 2.4
 6 -2 9 1.4 1.5
 6 -2 -9 -0.6 2.5
 6 2 9 0 1.7
 -6 -2 9 -0.6 1.7
 -7 -2 0 14.6 1.2
 7 -2 0 14.4 1
 7 2 0 14.7 1.4
 -7 2 0 11.8 1.2
 -7 -2 0 13 1.2
 7 2 0 12.9 1
 -7 2 0 13.9 1.1
 -7 2 0 13.9 1.2
 -7 -2 -1 225.48 11.6
 -7 2 1 222.08 11.7
 7 2 -1 227.48 11.7
 -7 -2 -1 227.18 11.8
 7 2 -1 220.48 12
 7 -2 1 231.58 11.7
 -7 2 1 216.78 11.8
 7 -2 1 216.08 11.9
 7 2 1 234.08 12.1
 7 2 1 240.48 11.7
 -7 2 -1 229.38 11.8
 7 -2 -1 237.38 11.7
 -7 -2 1 236.48 11.8
 -7 2 -1 243.48 11.8
 7 -2 -1 230.58 11.8
 -7 -2 1 230.18 11.7
 -7 2 2 23.1 1.7
 7 2 -2 17.1 2
 -7 -2 -2 17.9 1.8
 7 -2 2 18.7 1.9
 -7 -2 -2 20.2 1.4
 7 2 -2 23.2 1.4
 7 2 2 22.9 2.1
 7 2 2 25.2 1.6
 -7 -2 2 24.8 1.4
 7 -2 -2 26.1 1.6
 7 -2 -2 25.8 2.4
 -7 2 -2 25.7 2
 7 -2 -2 26.3 1.4
 -7 -2 2 26.2 1.7
 -7 2 -2 22.1 1.8
 -7 2 -2 25 1.7
 -7 2 3 137.09 7.4
 -7 -2 -3 139.69 7.5
 7 -2 3 138.89 7.5
 7 2 -3 134.99 7.8
 -7 -2 -3 144.39 7.3
 7 -2 -3 139.69 7.1
 -7 -2 3 136.09 7.4
 -7 2 -3 141.19 7.4
 7 2 3 149.69 7.8
 7 -2 -3 139.39 7.9
 7 -2 -3 136.49 7.1
 7 2 3 141.29 7.4
 -7 2 -3 140.89 7.5
 -7 -2 -4 123.59 6.5
 -7 2 4 118.69 6.6
 7 -2 4 116.59 6.6
 -7 -2 -4 116.99 6.7
 7 2 -4 118.59 7.2
 -7 -2 4 124.59 6.6
 7 2 4 123.89 6.9
 7 -2 -4 124.49 7.3
 -7 2 -4 123.29 6.6
 -7 2 -4 117.99 6.7
 -7 -2 -5 2.3 1.3
 7 -2 5 1.7 1.2
 -7 2 5 1.2 1.1
 7 2 -5 2.2 1.9
 -7 -2 -5 -0.2 0.9
 7 -2 -5 3.7 2
 -7 2 -5 1.8 1.2
 7 2 5 2.4 1.4
 -7 2 -5 0.6 1.2
 -7 -2 5 3.1 1.1
 -7 2 6 3.5 1.4
 -7 -2 -6 2.5 1.3
 -7 -2 -6 1.7 1.1
 7 2 -6 4.4 2.1
 7 -2 6 5.5 1.5
 -7 2 -6 2.9 1.3
 7 2 6 5.9 1.6
 7 -2 -6 5 2.1
 -7 -2 6 3.5 1.2
 7 -2 7 10.3 2.4
 -7 -2 -7 7.9 1.8
 7 2 -7 8 2.4
 7 -2 7 10.3 1.8
 -7 2 7 9.6 1.7
 -7 -2 -7 5 1.4
 -7 -2 7 8.1 1.6
 -7 2 -7 6.5 1.5
 7 -2 -7 9.5 2.6
 7 2 7 8.4 2.1
 7 -2 8 4.5 2
 -7 2 8 1.1 1.5
 7 2 -8 -0.9 2.4
 7 -2 8 1.2 1.6
 -7 -2 -8 1.9 1.6
 -7 2 -8 1 1.4
 7 -2 -8 1 2.4
 7 2 8 1.3 1.7
 -7 -2 8 0.1 1.6
 -7 2 9 -1.1 1.9
 7 2 -9 -6.4 2.6
 -7 -2 9 -0.5 1.5
 7 2 9 -1 1.7
 7 -2 -9 0.8 2.6
 -8 2 0 97.59 5.2
 8 2 0 104.19 5.3
 -8 2 0 98.79 5.2
 8 2 0 98.19 5.5
 -8 -2 0 100.29 5.3
 -8 2 0 93.89 5.3
 -8 -2 0 98.39 5.3
 -8 2 1 66.49 3.7
 8 2 -1 66.39 3.6
 8 -2 1 66.89 4
 -8 2 1 63.29 3.7
 -8 -2 -1 67.49 3.8
 -8 -2 -1 66.09 3.6
 8 2 -1 64.89 4
 -8 -2 1 66.79 3.7
 8 2 1 69.69 4.3
 8 -2 -1 67.49 3.6
 -8 -2 1 67.29 3.8
 -8 2 -1 70.29 3.8
 -8 2 -1 68.39 3.7
 8 -2 -1 66.29 3.9
 8 2 1 68.79 3.6
 8 2 -2 69.09 3.8
 -8 -2 -2 69.19 3.8
 8 2 -2 68.09 4.4
 8 -2 2 66.89 4.1
 -8 2 2 67.49 4
 -8 -2 -2 67.49 4.1
 8 -2 -2 73.79 3.9
 8 -2 -2 73.39 3.8
 8 2 2 76.89 3.9
 -8 -2 2 72.59 4
 -8 2 -2 75.99 3.9
 8 2 2 67.09 4.4
 -8 -2 2 71.79 3.8
 8 -2 -2 77.79 4.6
 -8 2 -2 71.59 4.1
 8 2 -3 26.7 1.7
 -8 -2 -3 29 1.9
 8 2 -3 26.8 1.7
 -8 -2 -3 26.6 2.3
 8 -2 3 29.8 2.4
 -8 2 3 26.5 2.2
 8 2 -3 24.4 2.6
 8 -2 -3 34.8 1.7
 8 2 3 38.1 2.1
 -8 2 -3 35.9 2.4
 8 -2 -3 34.6 3.1
 -8 2 -3 33.4 2.1
 -8 -2 3 37.2 2.3
 8 -2 -3 33.1 1.7
 8 2 3 38.1 2.9
 -8 -2 -4 6.4 1.4
 -8 -2 -4 8.4 1
 8 -2 4 7.4 1.4
 8 2 -4 10.2 2.1
 -8 2 4 6.5 1.3
 -8 2 -4 12.9 1.4
 8 -2 -4 11 2.2
 -8 2 -4 9.9 1.5
 -8 -2 4 12.4 1.4
 8 2 4 13.3 1.8
 -8 2 5 0.3 1
 -8 -2 -5 1.5 0.9
 8 -2 5 2.3 1.3
 -8 -2 -5 1.7 1.2
 8 2 -5 4.2 2.1
 -8 2 -5 3.7 1.1
 8 2 5 3.5 1.5
 -8 -2 5 4.4 1.2
 8 -2 -5 1.9 2
 -8 2 -5 2.3 1.3
 8 -2 6 21 2.2
 -8 -2 -6 19.5 1.9
 -8 2 6 22.8 2.3
 8 2 -6 20.9 2.9
 -8 -2 -6 20.3 2.1
 8 -2 -6 22.2 3
 8 2 6 27.2 2.6
 -8 2 -6 20.3 2.1
 -8 -2 6 19.3 2.1
 8 2 -7 2.7 2.3
 8 -2 7 1.8 1.9
 -8 2 7 0.8 1.3
 -8 -2 -7 2 1.4
 8 -2 7 2.4 1.5
 8 2 7 0.5 1.7
 8 -2 -7 0.5 2.5
 -8 2 -7 -2.2 1.2
 -8 -2 7 1.9 1.3
 8 -2 8 -1.4 1.5
 8 2 -8 -3.4 2.3
 8 -2 8 5.3 2.1
 -8 2 8 1.2 1.5
 -8 -2 -8 1.7 1.6
 -8 2 -8 -2.1 1.2
 8 2 8 -1 1.9
 -8 -2 8 0.2 1.4
 8 -2 -8 0.2 2.8
 8 2 9 -0.9 2
 9 2 0 0.2 1
 -9 2 0 0.7 0.5
 -9 -2 0 0.7 0.7
 -9 2 0 0.2 0.6
 -9 2 0 0.3 0.6
 -9 -2 0 -0.1 0.7
 -9 -2 -1 248.58 12.9
 -9 -2 -1 249.97 13.1
 -9 2 1 249.58 13.1
 9 -2 1 246.18 13.3
 9 2 -1 247.58 13.3
 -9 -2 1 255.17 13
 -9 -2 1 252.07 13.1
 9 2 1 273.87 13.1
 9 2 1 255.37 13.6
 9 -2 -1 254.07 13.2
 -9 2 -1 256.77 13
 -9 2 -1 260.87 13.2
 -9 -2 -2 12.1 1
 9 2 -2 8.3 1.7
 9 -2 2 12.8 1.5
 9 2 -2 11.9 1
 -9 2 2 12.4 1.2
 -9 -2 -2 10.4 1.3
 -9 2 -2 8.4 0.9
 -9 -2 2 9.8 1
 9 2 2 8.8 1.7
 9 -2 -2 6.4 1.7
 9 -2 -2 10 1
 9 2 2 10 1
 -9 -2 2 8 1.1
 9 -2 -2 8.2 1.1
 -9 2 -2 9.3 1.3
 -9 -2 -3 125.99 6.6
 9 2 -3 119.29 6.5
 -9 -2 -3 124.99 7
 9 -2 3 128.19 7
 9 2 -3 123.69 7.4
 -9 2 3 121.99 6.9
 9 2 -3 121.39 6.5
 -9 2 -3 130.89 7
 9 -2 -3 126.69 6.5
 -9 -2 3 130.69 6.9
 9 2 3 131.59 7.2
 9 -2 -3 129.59 6.5
 -9 2 -3 127.19 6.7
 9 -2 -3 131.69 7.5
 9 -2 4 5.4 1.4
 -9 2 4 4.3 1.1
 -9 -2 -4 3.5 1.3
 9 2 -4 5.9 2
 -9 -2 -4 4.4 0.8
 -9 2 -4 1.9 1
 -9 2 -4 0.7 1.2
 9 -2 -4 0 2
 9 2 4 1.7 1.4
 -9 -2 4 1.9 1.1
 -9 -2 -5 10.3 1.7
 -9 2 5 12.3 1.6
 -9 -2 -5 10.8 1.2
 9 -2 5 11.8 1.7
 9 2 -5 10.5 2.3
 -9 2 -5 11.1 1.8
 9 -2 -5 11.9 2.4
 -9 2 -5 13.4 1.5
 9 2 5 11.6 1.8
 -9 -2 5 14 1.6
 -9 -2 -6 0.4 1.5
 -9 2 6 1.4 1.2
 -9 -2 -6 -0.6 1
 9 2 -6 -2.1 2.3
 9 -2 6 0.9 1.4
 -9 2 -6 -1.7 1
 9 -2 -6 -1.9 1.9
 -9 -2 6 -1.1 1.1
 9 2 6 0.7 1.7
 9 -2 7 3.4 2.1
 -9 2 7 3 1.6
 -9 -2 -7 3.3 1.5
 9 -2 7 1.4 1.5
 9 2 -7 4.1 2.3
 -9 -2 7 2.2 1.4
 9 2 7 1.2 1.9
 9 -2 -7 4.4 2.5
 -9 2 -7 0.7 1.2
 9 -2 8 5.2 1.8
 -9 2 8 5.1 1.7
 9 2 -8 1.3 2.9
 -9 -2 -8 6.5 1.8
 9 -2 8 9.6 2.6
 -9 -2 8 5 1.7
 9 2 8 5 2.1
 9 -2 -8 3.4 2.8
 9 -2 9 10.8 3.1
 9 2 9 16.9 2.9
 10 2 0 159.78 8.4
 -10 2 0 159.68 8.2
 -10 -2 0 157.88 8.2
 -10 -2 0 152.68 8.2
 -10 2 0 154.58 8.1
 -10 2 0 150.98 8.2
 -10 2 1 41.9 2.6
 10 2 -1 40.5 3.1
 -10 -2 -1 44.1 2.4
 -10 -2 -1 41 2.7
 10 -2 1 42.3 3.1
 10 -2 -1 37.7 2.9
 -10 -2 1 40.3 2.6
 -10 -2 1 38.4 2.5
 -10 2 -1 43.7 2.8
 10 -2 -1 40.2 3.2
 -10 2 -1 42.9 2.5
 10 2 1 44.6 3.4
 -10 2 2 104.99 5.5
 -10 -2 -2 105.89 5.2
 10 -2 2 102.29 5.7
 10 2 -2 110.49 5.3
 10 2 -2 104.99 6.1
 -10 -2 -2 105.49 5.6
 -10 2 -2 92.49 5.3
 -10 -2 2 94.49 5.5
 10 2 2 90.99 5.9
 -10 2 -2 98.49 5.6
 -10 -2 2 94.09 5.2
 10 -2 -2 87.49 6
 10 -2 -2 90.19 5.4
 10 2 -3 74.89 3.8
 10 2 -3 71.69 3.9
 -10 2 3 75.69 4.2
 10 -2 3 76.19 4.5
 -10 -2 -3 69.79 4.3
 10 2 -3 73.99 5
 -10 -2 -3 69.09 3.9
 -10 2 -3 72.09 4.4
 10 -2 -3 71.49 5
 10 -2 -3 67.79 3.8
 10 -2 -3 70.39 3.8
 10 2 3 66.89 4.6
 -10 -2 3 73.49 4.2
 -10 2 -3 67.39 4.1
 10 -2 4 57.69 3.6
 -10 2 4 51.59 3.3
 10 2 -4 52.19 4.3
 -10 -2 -4 54.49 3.6
 -10 -2 -4 53.89 3
 -10 2 -4 47.3 3.2
 -10 -2 4 47.1 3.3
 -10 2 -4 48.5 3.5
 10 2 4 50.09 3.9
 10 -2 -4 44.4 4.3
 -10 -2 -5 9.4 1.6
 10 2 -5 10.2 2.3
 10 -2 5 9.4 1.6
 -10 -2 -5 9.3 1.1
 -10 2 5 9.3 1.5
 10 -2 -5 6.8 2.3
 -10 2 -5 6.4 1.5
 10 2 5 7.2 1.7
 -10 2 -5 7.5 1.3
 -10 -2 5 7.2 1.4
 10 -2 6 5.6 1.6
 -10 -2 -6 3.9 1.5
 -10 2 6 6.5 1.5
 10 2 -6 5.8 2.4
 -10 -2 6 5.1 1.4
 -10 2 -6 3.4 1.2
 10 2 6 7.5 2
 10 -2 -6 1.9 2.3
 10 -2 7 3.8 2.2
 -10 -2 -7 7.3 1.7
 -10 2 7 6.5 1.7
 10 -2 7 4.8 1.7
 10 2 -7 4.2 2.5
 -10 -2 7 6.4 1.6
 10 -2 -7 3.1 2.6
 10 2 7 7.5 2.1
 -10 2 -7 4.5 1.5
 10 2 -8 5.6 2.8
 -10 -2 -8 5.5 2
 10 -2 8 7.5 2.4
 -10 2 8 1.2 1.6
 -10 -2 8 2.6 1.7
 10 -2 -8 0.5 2.8
 10 2 8 4.4 2.2
 -11 2 0 2.6 0.8
 -11 -2 0 3.5 0.9
 -11 -2 0 2.5 0.9
 -11 2 0 3.7 0.8
 11 2 0 2.7 1.3
 11 2 -1 200.88 10.8
 11 -2 1 192.48 10.8
 -11 2 1 195.38 10.4
 -11 -2 -1 197.88 10.5
 -11 -2 -1 205.08 10.3
 11 -2 -1 199.98 10.6
 -11 -2 1 202.48 10.4
 -11 -2 1 200.18 10.5
 11 2 1 193.88 11
 11 -2 -1 198.28 10.9
 -11 2 -1 205.48 10.6
 -11 2 -1 197.88 10.3
 11 2 -2 79.79 5.1
 -11 2 2 79.29 4.5
 -11 -2 -2 79.29 4.2
 -11 -2 -2 79.89 4.7
 11 -2 2 77.89 4.9
 11 -2 -2 79.19 4.5
 -11 2 -2 77.59 4.4
 11 -2 -2 73.19 5.2
 -11 2 -2 79.39 4.7
 -11 -2 2 80.89 4.5
 11 2 2 68.89 5.2
 -11 -2 2 80.79 4.3
 -11 -2 -3 75.59 4.6
 11 -2 3 75.49 4.6
 11 2 -3 72.49 4.1
 -11 -2 -3 75.49 4.1
 11 2 -3 72.89 5.2
 -11 2 3 78.59 4.4
 -11 -2 3 72.29 4.4
 -11 2 -3 72.39 4.2
 -11 2 -3 76.59 4.6
 11 -2 -3 70.69 5.3
 11 -2 -3 77.19 4.1
 11 2 3 73.39 4.9
 -11 -2 -4 6.2 1.5
 -11 2 4 6.8 1.4
 -11 -2 -4 6.5 0.9
 11 -2 4 8 1.6
 11 2 -4 7.5 2.1
 -11 2 -4 8.2 1.7
 11 2 4 7.2 1.7
 -11 2 -4 7.5 1.1
 11 -2 -4 7.4 2.3
 -11 -2 4 5.5 1.3
 -11 -2 -5 29.5 2.1
 11 2 -5 27.4 3.2
 -11 2 5 24.5 2.4
 11 -2 5 29.6 2.7
 -11 -2 -5 29.7 2.7
 -11 2 -5 29.9 2.7
 11 2 5 32.1 2.9
 11 -2 -5 26.7 3.3
 -11 2 -5 24.7 2.3
 -11 -2 5 27.5 2.5
 11 2 -6 6.5 2.8
 -11 -2 -6 6.9 1.7
 -11 2 6 8.7 1.6
 11 -2 6 6.2 1.7
 11 -2 6 6.3 2.3
 11 2 6 4.7 2
 -11 -2 6 3.7 1.4
 11 -2 -6 2.1 2.4
 -11 2 -6 5 1.4
 -11 2 7 0.3 1.4
 11 -2 7 0.6 1.6
 11 2 -7 0.5 2.5
 11 -2 7 3.6 2.3
 -11 -2 -7 -0.7 1.5
 11 2 7 -1.2 1.8
 -11 -2 7 0.7 1.4
 11 -2 -7 -2.7 2.4
 -11 2 8 -1.2 1.7
 11 -2 8 5.9 2.4
 -11 -2 -8 -1 1.8
 11 2 -8 -2 2.9
 11 -2 -8 -3.5 3
 -11 -2 8 0 1.6
 11 2 8 1.5 2.1
 -12 2 0 342.77 17.8
 -12 2 0 354.16 17.8
 12 2 0 343.57 18.1
 -12 -2 0 350.66 17.9
 12 2 -1 46.8 3.5
 12 -2 1 40.5 3.6
 -12 -2 -1 45 2.7
 -12 2 1 49.8 3
 -12 -2 -1 43.1 3.1
 -12 2 -1 47.5 3.2
 -12 -2 1 47.9 2.9
 12 -2 -1 49.7 3.4
 -12 -2 1 48.9 3
 12 2 1 43.1 3.8
 12 -2 -1 47.4 3.8
 -12 2 -1 41.8 2.8
 12 2 -2 28.2 3
 -12 -2 -2 23.8 2.5
 12 -2 2 28.6 2.9
 -12 -2 -2 29.2 1.9
 -12 2 2 29.8 2.4
 -12 2 -2 32 2.6
 -12 2 -2 31.4 2.1
 12 -2 -2 35.6 3.3
 -12 -2 2 31.4 2.1
 12 2 2 30.4 3
 -12 -2 2 33.4 2.5
 12 -2 -2 30.6 2.4
 12 -2 3 8.1 1.6
 -12 2 3 6.7 1.2
 12 2 -3 4.7 2.1
 -12 -2 -3 7.5 1.5
 -12 -2 -3 7.8 0.9
 12 2 -3 7.4 1.1
 -12 -2 3 9.4 1.4
 -12 2 -3 10.2 1.2
 12 2 3 11.2 2.1
 12 -2 -3 8.6 2.2
 -12 2 -3 8.5 1.6
 12 -2 -3 11.4 1.1
 -12 -2 -4 101.29 6.1
 12 2 -4 98.59 6.9
 -12 2 4 99.99 5.9
 -12 -2 -4 101.79 5.5
 12 -2 4 106.19 6.1
 -12 2 -4 108.19 6.1
 -12 2 -4 107.79 5.7
 12 -2 -4 98.99 6.7
 -12 -2 4 100.49 5.9
 12 2 4 104.39 6.3
 -12 2 5 27.7 2.6
 12 -2 5 27.1 2.6
 12 2 -5 27.6 3.4
 -12 -2 -5 30.8 2.9
 -12 -2 5 27 2.8
 12 -2 -5 30.3 3.5
 -12 2 -5 31.6 2.5
 -12 2 -5 31.4 2.8
 12 2 5 30.2 3
 12 -2 6 8 2.5
 -12 2 6 4.5 1.5
 12 2 -6 4 2.6
 -12 -2 -6 4 1.7
 12 -2 6 5.7 1.8
 -12 -2 6 7.7 1.6
 12 2 6 5.2 2.1
 -12 2 -6 5.2 1.3
 12 -2 -6 6.4 2.6
 -12 -2 -7 5.6 2.1
 12 -2 7 4.7 2.5
 12 2 -7 5.2 2.7
 -12 2 7 4.7 1.8
 -12 -2 7 5.3 1.7
 12 2 7 5.5 2.2
 12 -2 -7 3.3 3.1
 12 -2 8 14.1 3.1
 12 2 8 1.1 2.1
 -13 2 0 90.69 5
 -13 2 0 91.59 5
 13 -2 0 86.69 5.7
 -13 -2 0 90.29 5.2
 13 2 0 83.99 5.5
 13 2 0 86.79 6.1
 13 -2 1 15.8 2.2
 -13 -2 -1 18.6 1.7
 13 2 -1 18.1 2.2
 13 -2 -1 15.2 2.4
 13 2 1 9 2.1
 13 2 1 9.8 1.7
 -13 2 -1 9.7 1.5
 -13 2 -1 8.2 1.1
 -13 -2 1 9.5 1.3
 -13 -2 1 10.7 1.4
 13 -2 -1 8.2 1.7
 -13 -2 -2 34.4 3.1
 -13 -2 -2 39.5 2.5
 13 -2 2 35.5 3.3
 13 2 -2 30.9 3.2
 -13 2 2 40.4 2.7
 13 -2 -2 40.6 3.7
 -13 -2 2 42.1 2.6
 -13 -2 2 46 2.9
 13 -2 -2 41.7 2.9
 13 2 2 41.6 3.5
 -13 2 -2 42.5 2.6
 -13 2 -2 36.8 3
 -13 -2 -3 0.2 1.2
 13 2 -3 -0.3 1.8
 -13 2 3 0.5 0.9
 -13 -2 -3 0.8 0.6
 13 -2 3 0.3 1.4
 13 2 -3 1.8 0.9
 13 -2 -3 1 0.8
 13 2 3 -0.4 1.5
 -13 -2 3 -1.2 1.1
 -13 2 -3 0.7 0.8
 -13 2 -3 -0.4 1.2
 13 -2 -3 2 1.9
 -13 -2 -4 43.2 3.6
 13 2 -4 51.19 4.5
 13 -2 4 43.6 3.6
 -13 2 4 47.3 3.4
 13 -2 -4 56.09 4.7
 -13 2 -4 56.19 3.2
 -13 2 -4 46.6 3.7
 13 2 4 53.19 3.9
 -13 -2 4 55.39 3.5
 13 2 -5 1.2 2.3
 -13 -2 -5 2 1.5
 13 -2 5 1.4 1.6
 -13 2 5 2.1 1.4
 -13 2 -5 0.3 1
 13 2 5 1.9 1.7
 -13 -2 5 0.9 1.2
 13 -2 -5 2.7 2.4
 13 2 -6 36.9 4.3
 13 -2 6 43.5 3.8
 -13 2 6 41.2 3.4
 13 -2 6 34.8 4.1
 -13 -2 -6 43.1 3.7
 13 -2 -6 48.6 4.8
 -13 -2 6 50.39 3.7
 13 2 6 45.9 3.8
 13 -2 7 4.2 2.5
 13 2 -7 2.5 2.7
 -13 2 7 1.3 1.5
 -13 -2 -7 1.6 1.8
 13 2 7 -0.4 2
 -13 -2 7 0.6 1.5
 13 -2 -7 0.5 3.1
 -14 2 0 19.5 1.8
 14 2 0 15.7 2.5
 -14 -2 0 17 1.7
 14 -2 0 19.7 2.3
 14 2 0 18.4 2.2
 -14 -2 -1 18 1.9
 14 -2 1 17.4 2.4
 14 2 -1 19.3 2.2
 -14 2 1 19.5 1.7
 14 2 1 14.3 2
 14 2 1 16.7 2.7
 -14 2 -1 14.3 1.5
 14 -2 -1 11.4 2.2
 -14 -2 1 15.7 1.6
 -14 -2 1 15.5 1.7
 14 -2 -1 17 2.1
 -14 -2 -2 9 1.5
 -14 2 2 5.1 1.1
 -14 -2 -2 6.4 0.9
 14 2 -2 7.5 2.1
 14 -2 2 6.6 1.8
 14 -2 -2 1.4 1.8
 14 -2 -2 3.4 1.3
 -14 -2 2 2.9 1.1
 -14 2 -2 3 0.9
 14 2 2 1.3 1.7
 -14 -2 2 1.9 0.9
 -14 2 -2 0.4 1.3
 14 -2 3 6.4 1.7
 14 2 -3 3.8 2.1
 -14 2 3 6.4 1.3
 -14 -2 -3 5.6 0.9
 -14 -2 -3 5.4 1.5
 -14 -2 3 6.3 1.3
 -14 2 -3 3.7 1.5
 14 -2 -3 4.8 2.1
 14 2 3 5.1 1.8
 -14 2 -3 3.7 1
 14 2 -4 10.6 2.4
 14 -2 4 4.2 1.6
 -14 2 4 6.1 1.4
 -14 -2 -4 5.8 1.7
 14 2 4 7.2 2.1
 -14 2 -4 4.6 1.1
 14 -2 -4 1.6 2.3
 -14 -2 4 4.9 1.4
 14 -2 5 2.3 1.6
 -14 2 5 0.8 1.4
 -14 -2 -5 3.7 1.8
 14 2 -5 1.8 2.3
 14 -2 5 6.3 2.4
 -14 -2 5 1 1.3
 14 -2 -5 0.3 2.4
 14 2 5 1.4 1.9
 14 -2 6 1.8 2.4
 -14 2 6 1.8 1.6
 -14 -2 -6 2.3 1.7
 14 2 -6 3.6 3
 14 2 6 -0.2 1.9
 -14 -2 6 2.4 1.5
 14 -2 -6 3.2 2.8
 -14 2 7 -0.3 1.7
 14 -2 7 3 2.5
 14 2 -7 0.3 2.9
 -14 -2 -7 0.4 1.8
 -14 -2 7 -0.5 1.5
 14 -2 -7 1.5 2.9
 14 2 7 1.2 2.1
 15 -2 0 14.6 2.5
 15 2 0 14.5 2.1
 -15 -2 0 15.8 1.8
 15 2 0 16.6 2.6
 15 -2 0 16.1 2.3
 15 -2 1 99.29 6.4
 -15 2 1 99.39 5.7
 15 2 -1 98.09 6.4
 15 -2 1 104.29 6.5
 -15 -2 -1 102.19 6
 15 -2 -1 101.49 6.1
 -15 -2 1 99.29 5.8
 15 2 1 112.19 6.2
 15 2 1 93.49 6.6
 15 -2 -1 98.49 6.5
 -15 2 -1 103.69 5.7
 -15 -2 1 104.29 5.7
 15 -2 2 31.8 3.1
 15 2 -2 26.7 3.1
 -15 -2 -2 29.3 2
 -15 2 2 32.1 2.4
 -15 -2 -2 29.3 2.6
 15 -2 -2 26.1 2.6
 15 -2 -2 23.3 3
 -15 -2 2 28.1 2.4
 -15 2 -2 26.2 2.1
 15 2 2 25.8 3.2
 15 -2 3 62.99 4.6
 15 2 -3 62.39 5.3
 -15 2 3 60.59 4
 -15 -2 -3 55.79 4.2
 -15 -2 3 64.19 4.1
 15 2 3 62.89 4.9
 15 -2 -3 63.89 5.4
 -15 2 -3 66.89 3.8
 -15 -2 -4 25 2.7
 15 -2 4 29.5 2.9
 15 2 -4 25.8 3.3
 -15 2 4 30.4 2.5
 15 -2 -4 20.7 3.3
 -15 -2 4 26.6 2.5
 15 2 4 22.1 2.8
 -15 2 -4 26.2 2.1
 -15 -2 -5 1.5 1.7
 -15 2 5 3.2 1.5
 15 2 -5 2.6 2.8
 15 -2 5 5.6 2.8
 15 2 5 2.6 2
 15 -2 -5 2.7 2.6
 -15 -2 5 0.2 1.4
 15 -2 6 5.8 2.6
 -15 -2 -6 -1 1.7
 -15 2 6 0.9 1.4
 15 2 -6 1.4 2.7
 15 2 6 0 2
 15 -2 -6 1.5 2.8
 -15 -2 6 0.1 1.4
 16 -2 0 10.5 2
 16 2 0 14.2 2.6
 16 -2 0 6.7 2
 -16 -2 0 10.7 1.5
 16 -2 0 12.4 2.3
 16 2 0 10.8 2
 -16 2 1 4.1 1.1
 16 2 -1 4.6 1.9
 16 -2 1 1.1 1.8
 -16 -2 -1 2.6 1.4
 16 -2 1 2.1 2.2
 -16 2 -1 2.8 1.1
 16 -2 -1 2.5 1.7
 16 -2 -1 2.4 1.9
 16 2 1 4.7 2.1
 -16 -2 1 4 1.2
 -16 -2 1 4.5 1.3
 16 2 1 4.4 1.6
 16 -2 2 34.6 3.4
 16 2 -2 30.1 3.2
 16 -2 2 31.1 3.6
 -16 2 2 31.3 2.5
 -16 -2 -2 28.7 2.8
 16 2 -2 29.7 2.9
 16 2 2 34.6 3.1
 16 2 2 30.7 3.4
 16 -2 -2 38.6 2.9
 -16 -2 2 34.6 2.8
 -16 2 -2 33.1 2.4
 16 -2 -2 30.1 3.4
 16 -2 3 17 2.9
 16 -2 3 17.2 2.4
 -16 2 3 17 2
 16 2 -3 18.6 2.8
 -16 -2 -3 19 2.3
 16 2 3 17.7 2.8
 -16 2 -3 14.7 1.6
 16 -2 -3 13.7 2.8
 -16 -2 3 16 1.9
 16 -2 4 5 1.8
 -16 2 4 4.9 1.4
 16 -2 4 5.3 2.6
 16 2 -4 1 2.3
 -16 -2 -4 4.5 1.8
 -16 -2 4 4.3 1.6
 16 -2 -4 4.8 2.9
 16 2 4 4.7 2.1
 16 2 -5 -0.4 2.4
 16 -2 5 7.1 2.6
 -16 -2 -5 3.6 1.8
 -16 2 5 0.9 1.5
 16 2 5 3.6 2.2
 -16 -2 5 2.8 1.4
 16 -2 -5 1.9 2.7
 16 2 -6 -0.2 2.7
 -16 -2 -6 -1.8 2
 -16 2 6 2.2 1.6
 16 -2 6 2.6 2.7
 16 -2 -6 -1.2 2.6
 16 2 6 1.7 2.1
 -16 -2 6 0.6 1.5
 17 2 0 2 2.1
 17 -2 0 -1.1 1.9
 17 2 0 -0.7 1.7
 -17 -2 0 1.9 1.3
 17 -2 0 1.2 1.7
 17 -2 0 1.9 1.9
 -17 -2 -1 25.8 2.5
 17 2 -1 23.8 2.9
 -17 2 1 22.9 2.3
 17 -2 1 23.6 3
 17 -2 1 26.4 3
 17 2 1 22.9 3.1
 17 2 1 21 2.5
 17 -2 -1 21.8 2.6
 -17 2 -1 23.1 2.1
 -17 -2 1 22.7 2.2
 17 -2 -1 23 2.9
 17 -2 2 1.3 2.1
 17 -2 2 0.5 1.9
 17 2 -2 0.9 2.2
 -17 2 2 0.1 1.1
 -17 -2 -2 1.5 1.6
 -17 -2 2 0.7 1.1
 17 -2 -2 -1.4 2
 -17 2 -2 -0.3 0.9
 17 2 2 0.9 2.1
 17 -2 3 21.9 2.7
 17 2 -3 21.3 3.3
 -17 2 3 19.4 2.2
 -17 -2 -3 24.6 2.7
 17 -2 3 29.5 3.7
 17 2 3 23.8 3.1
 -17 2 -3 25.9 2.4
 -17 -2 3 23.7 2.4
 17 -2 -3 26.2 3.4
 17 -2 4 12.3 2.9
 17 2 -4 5.8 2.7
 -17 2 4 12.5 1.8
 -17 -2 -4 13.2 2.2
 17 -2 -4 7.4 2.8
 -17 -2 4 9.8 1.9
 17 2 4 9.2 2.4
 17 -2 5 5.8 3
 -17 -2 -5 0.6 1.7
 17 2 -5 -3.2 2.5
 -17 2 5 2.1 1.5
 -17 -2 5 0.8 1.4
 17 -2 -5 0.2 3.1
 17 2 5 2 2.2
 -17 2 6 0.4 1.7
 17 2 -6 0.3 2.9
 18 -2 0 28.8 3.1
 -18 -2 0 25 2.4
 18 2 0 23.4 2.8
 18 2 0 22.9 3.3
 18 -2 0 24.3 2.9
 18 -2 0 27.6 3.4
 -18 2 1 13.5 1.8
 18 -2 1 15 2.7
 18 2 -1 12.9 2.5
 -18 -2 -1 14.1 2
 18 -2 1 17.1 2.7
 18 2 -1 14.8 2.9
 18 -2 -1 12 2.7
 18 -2 -1 16.6 2.3
 18 2 1 15.9 3.1
 18 -2 2 27.9 3.1
 18 2 -2 24.3 3.3
 -18 -2 -2 23.4 2.6
 18 -2 2 21.2 3.2
 -18 2 2 20.1 2.2
 -18 2 -2 23.6 2.1
 18 -2 -2 22.7 3.4
 18 2 2 20.3 3.2
 -18 -2 2 21.7 2.4
 18 -2 3 6.5 2.6
 18 2 -3 -0.7 2.4
 -18 2 3 2.1 1.4
 -18 -2 -3 1.5 1.6
 -18 -2 3 0.9 1.3
 18 -2 -3 3.3 2.8
 18 2 3 0.5 2.1
 -18 2 4 3.5 1.6
 18 -2 4 4.4 2.6
 18 2 -4 2.1 2.5
 -18 -2 -4 4.8 2.1
 18 2 4 2.2 2.2
 18 -2 -4 2.2 2.7
 -18 -2 4 1.5 1.6
 18 2 -5 -2.4 2.6
 18 -2 5 5.6 2.7
 -18 2 5 1.6 1.6
 -18 -2 -5 0.7 2.1
 18 -2 -5 5.7 3.3
 -18 -2 5 2.5 1.5
 19 -2 0 6 2.2
 19 2 0 0.5 1.9
 -19 -2 0 -1 1.1
 19 -2 0 3.2 2.3
 19 2 0 1 2.5
 19 -2 0 7.5 2.4
 19 -2 1 17.8 2.7
 19 -2 1 13.1 2.6
 19 2 -1 8.1 3
 19 2 -1 14.6 2.7
 19 -2 1 15.4 2.8
 -19 -2 -1 15.7 2.1
 19 -2 -1 15.2 2.7
 19 -2 -1 17.6 3.4
 19 2 1 13.5 2.9
 19 2 -2 2.9 2.6
 -19 -2 -2 0.8 1.5
 19 -2 2 4.6 3.4
 19 -2 2 1.7 2.3
 -19 2 2 0.9 1.4
 19 -2 -2 6 2.7
 -19 -2 2 2.7 1.5
 19 2 2 3.3 2.4
 -19 2 3 6.6 1.5
 -19 -2 -3 4.2 1.9
 19 -2 3 12.1 3
 19 2 -3 7.3 2.9
 -19 -2 3 4.5 1.6
 19 -2 -3 3.9 2.7
 19 2 3 9.9 2.7
 -19 -2 -4 1.8 1.9
 19 -2 4 3.6 2.6
 19 2 -4 0.6 2.6
 -19 2 4 0.8 1.3
 -19 -2 4 3.2 1.5
 19 -2 -4 0.4 2.7
 19 2 4 2 2.3
 19 2 -5 6.8 3.1
 -19 2 5 2.8 1.8
 20 -2 0 13.6 2.9
 20 -2 0 16.3 2.7
 20 2 0 19.9 2.8
 20 -2 0 17.4 3.2
 20 2 0 10.2 3.1
 20 2 -1 7.5 2.6
 20 2 -1 6.6 3
 -20 -2 -1 6.9 1.7
 20 -2 1 13.1 2.8
 20 -2 1 6.5 2.6
 20 -2 1 6.1 2.5
 20 2 1 11.4 3.1
 20 -2 -1 8.9 2.8
 20 -2 -1 8.1 2.8
 20 2 -2 1.7 2.2
 -20 -2 -2 0.2 1.6
 -20 2 2 0.7 1.4
 20 -2 2 6.6 2.5
 20 -2 -2 -0.5 2.3
 -20 -2 2 -0.5 1.3
 20 2 2 -0.1 2.4
 -20 2 3 5.5 1.7
 20 2 -3 2.3 2.9
 -20 -2 -3 5.4 1.9
 20 -2 3 7.2 2.7
 -20 -2 3 4 1.8
 20 2 3 5.6 2.6
 20 -2 -3 10.4 3
 20 2 -4 10.1 3.4
 -20 2 4 10.7 2
 20 -2 -4 5.9 3.1
 -20 -2 4 6.7 2.1
 21 -2 0 7.2 2.6
 21 2 0 11.4 2.6
 21 2 0 2.9 2.5
 21 -2 0 4.4 2.6
 21 -2 0 5.6 2.3
 21 2 -1 5.4 3
 21 -2 1 6.3 2.7
 21 2 1 4.9 2.7
 21 -2 -1 1.3 2.3
 21 -2 -1 6.9 2.7
 21 2 -2 7.8 3.2
 21 -2 2 12.4 2.8
 21 2 -2 3.2 2.8
 -21 2 2 4.8 1.7
 21 2 2 2.3 2.6
 21 -2 -2 9.7 3.1
 21 2 -3 2 2.9
 -21 2 3 1.5 1.6
 -21 -2 3 1.3 1.5
 21 -2 -3 2.7 3.1
 22 2 0 38.6 4.9
 22 -2 1 26.6 3.4
 22 2 -1 20 4
 22 2 1 18.2 3.6
 22 2 1 26.6 3.5
 22 -2 -1 30.4 5.6
 22 -2 -1 17.4 3.5
 22 -2 2 20.3 4
 22 2 -2 11.4 4.1
 22 -2 -2 15.7 3.5
 22 -2 -2 14.2 3.4
 22 2 2 24.2 3.4
 0 -3 0 0.2 0.2
 0 -3 0 -0.2 0.1
 0 -3 0 0.1 0.2
 0 3 0 0.2 0.2
 0 3 0 0 0.1
 0 -3 -1 2101.59 103.89
 0 -3 -1 2049.49 103.99
 0 3 1 2006.8 104.09
 0 3 -1 2114.19 103.79
 0 -3 -1 2042.5 103.69
 0 -3 1 2081.39 103.89
 0 3 1 2119.39 103.99
 0 -3 -1 2086.09 103.69
 0 3 -1 2060.89 103.69
 0 3 -1 2028 103.69
 0 -3 1 2024 104.09
 0 -3 2 819.62 41.2
 0 -3 2 830.12 41.3
 0 3 -2 834.92 41.2
 0 3 2 829.42 41.3
 0 3 -2 835.32 41.2
 0 3 2 832.42 41.2
 0 -3 -2 802.22 41.2
 0 -3 -2 814.62 41.1
 0 3 2 795.92 41.3
 0 3 -2 791.52 41.3
 0 -3 2 818.92 41.2
 0 -3 -3 642.24 33.2
 0 3 -3 641.24 33.2
 0 3 3 658.33 33
 0 -3 3 663.23 33.1
 0 -3 3 657.43 33
 0 3 3 636.94 33.1
 0 -3 -3 645.94 33
 0 3 3 699.83 33.4
 0 -3 3 648.54 33
 0 -3 4 1057.29 52.69
 0 3 4 1044.4 52.69
 0 3 -4 1036 52.79
 0 -3 -4 1042.7 52.49
 0 -3 -4 1044 52.79
 0 -3 4 1041.3 52.59
 0 -3 5 34.5 2.4
 0 -3 -5 29.5 2.1
 0 3 5 32.5 2.8
 0 3 -5 30.8 2.9
 0 -3 5 29.8 2.5
 0 -3 -5 34.2 3.1
 0 -3 6 212.38 11.4
 0 3 6 211.78 11.6
 0 -3 6 217.28 11.4
 0 -3 -6 223.98 11.9
 0 -3 -6 220.48 11.3
 0 3 -6 213.98 11.8
 0 3 -7 2 1.7
 0 -3 7 2.9 1.3
 0 3 7 1 1.5
 0 -3 7 3.2 1.5
 0 -3 -7 3.2 1
 0 -3 -7 1.7 1.6
 0 3 -8 17.1 2.5
 0 3 8 15.2 2.2
 0 -3 8 19.5 2.2
 0 -3 -8 15.8 2.6
 0 -3 -9 -3.9 2
 0 3 -9 -0.9 1.8
 0 3 9 -2.6 1.5
 0 -3 9 -0.7 1.6
 1 -3 0 127.09 6.2
 -1 3 0 108.59 6.3
 1 -3 0 118.69 6.3
 -1 -3 0 124.29 6.2
 1 3 0 120.49 6.2
 -1 3 0 127.39 6.2
 -1 -3 0 122.99 6.3
 1 3 0 119.59 6.2
 1 3 0 125.09 6.3
 -1 -3 0 119.29 6.2
 -1 3 0 122.59 6.2
 1 -3 0 121.89 6.2
 1 3 -1 23.9 1.5
 -1 -3 -1 23.1 1.2
 -1 3 1 22.5 1.3
 1 3 -1 23.8 1.3
 -1 3 1 23.3 1.3
 1 -3 1 23.1 1.2
 -1 3 1 22.2 1.4
 -1 -3 -1 23.1 1.3
 1 3 -1 23.9 1.3
 1 -3 1 23.4 1.5
 -1 -3 -1 22.4 1.3
 1 3 1 22.6 1.5
 -1 -3 1 19.9 1.3
 -1 -3 1 21.4 1.3
 -1 3 -1 22 1.4
 -1 3 -1 22.8 1.4
 -1 3 -1 21.5 1.2
 1 -3 -1 19.7 1.3
 1 -3 -1 21.4 1.4
 1 3 1 22.7 1.3
 -1 -3 1 20 1.5
 1 -3 -1 20.7 1.3
 -1 -3 -2 165.38 9.1
 -1 -3 -2 162.08 9
 1 -3 2 168.98 9.2
 1 -3 2 161.28 9.1
 -1 3 2 165.88 9
 1 -3 2 168.18 9
 1 -3 2 172.18 9
 1 3 -2 166.48 9
 1 3 -2 165.48 9.2
 -1 3 2 167.68 9.2
 -1 3 2 166.38 9.1
 1 3 -2 168.08 9
 -1 3 -2 193.28 9
 1 3 2 181.78 9.2
 -1 3 -2 191.78 9.2
 -1 -3 2 180.68 9
 1 -3 -2 186.48 9.1
 1 -3 -2 186.08 9.2
 1 -3 -2 188.08 9
 1 3 2 188.38 9.1
 -1 -3 2 185.08 9
 1 3 2 190.58 9
 1 -3 3 347.27 18.1
 -1 3 3 357.36 17.9
 1 -3 3 347.17 18
 1 -3 3 353.16 17.9
 -1 -3 -3 353.66 17.9
 1 3 -3 352.26 18.2
 -1 3 3 344.17 18.1
 -1 -3 -3 341.37 18.1
 1 -3 -3 351.86 18.2
 1 3 3 348.27 18.1
 -1 3 -3 376.86 18.2
 -1 3 -3 352.56 18.1
 -1 -3 3 355.26 18
 1 3 3 359.66 18.1
 1 3 3 361.16 17.9
 -1 -3 3 358.66 17.9
 -1 -3 3 351.36 18
 1 -3 -3 355.96 17.9
 -1 3 4 27.7 2.2
 1 -3 4 26.6 2.3
 1 -3 4 27.5 2
 -1 -3 -4 24.9 1.9
 -1 -3 -4 27.2 2.4
 -1 3 4 23.8 1.8
 1 3 -4 24.7 2.4
 1 -3 -4 28.7 2.5
 1 3 4 30.6 2.3
 -1 -3 4 32 2.1
 1 -3 -4 32.3 1.8
 -1 -3 4 31.8 1.8
 -1 3 -4 30.6 2.4
 -1 -3 4 33.5 2.1
 -1 3 5 23.6 2.2
 1 -3 5 21.1 2
 1 3 -5 19.6 2.2
 -1 -3 -5 20.5 1.7
 1 -3 5 20.3 1.9
 -1 -3 -5 19.5 2
 1 3 5 22.3 2.1
 -1 -3 5 24.2 1.9
 -1 -3 5 19.6 1.9
 1 -3 -5 21.6 2.4
 -1 3 -5 18.3 2.1
 1 -3 -5 21.1 1.6
 1 -3 6 54.69 3.7
 -1 -3 -6 60.39 4.2
 -1 -3 -6 58.89 3.4
 1 -3 6 55.29 3.7
 1 3 -6 54.09 4.1
 -1 3 6 56.19 3.8
 1 3 6 56.89 3.8
 1 -3 -6 53.69 4.1
 -1 -3 6 57.49 3.7
 -1 -3 6 53.89 3.5
 1 -3 -6 52.29 3.3
 -1 3 -6 54.49 4
 -1 -3 -7 20.2 1.9
 1 3 -7 16.3 2.4
 1 -3 7 16.8 2
 1 -3 7 20 2
 -1 -3 -7 15.4 2.2
 -1 3 7 16.2 2.1
 1 3 7 15.4 2.1
 -1 3 -7 15.5 2.2
 1 -3 -7 13.2 2.3
 -1 -3 7 14.2 1.8
 -1 3 8 5.6 1.7
 1 3 -8 3 1.9
 1 -3 8 7.9 1.8
 -1 -3 -8 7.5 2.1
 1 -3 -8 4 2
 1 3 8 6.1 1.8
 -1 3 -8 7 2
 -1 -3 8 6.4 1.6
 -1 3 9 2.4 1.7
 1 3 -9 -1 2
 1 -3 9 -1.2 1.6
 -1 -3 -9 1.9 2.1
 1 -3 -9 0.4 2.3
 -1 3 -9 -0.2 1.9
 -1 -3 9 0.8 1.6
 1 3 9 0.8 1.9
 2 -3 0 72.29 3.8
 -2 -3 0 71.89 3.8
 2 -3 0 72.39 3.7
 -2 -3 0 71.59 3.8
 -2 3 0 71.49 3.7
 2 3 0 70.39 3.9
 -2 3 0 74.29 3.8
 2 3 0 77.09 3.8
 2 3 0 74.99 3.8
 -2 3 0 75.29 3.8
 2 3 0 71.49 3.8
 -2 3 1 736.93 35.4
 2 -3 1 738.73 35.5
 2 3 -1 758.42 35.4
 -2 -3 -1 728.43 35.5
 2 -3 1 741.03 35.5
 2 3 -1 759.92 35.5
 -2 3 1 730.33 35.4
 -2 -3 -1 757.52 35.4
 -2 3 1 741.53 35.4
 2 3 -1 733.23 35.5
 -2 3 -1 653.63 35.5
 2 3 1 661.53 35.5
 2 -3 -1 668.83 35.4
 2 -3 -1 699.33 35.4
 -2 3 -1 688.63 35.5
 -2 -3 1 648.94 35.5
 -2 -3 1 671.83 35.4
 -2 -3 1 661.63 35.4
 2 -3 -1 639.34 35.4
 -2 3 -1 677.53 35.4
 2 3 1 697.73 35.3
 2 3 -2 271.77 13.3
 -2 3 2 259.57 13.4
 -2 3 2 268.97 13.3
 -2 -3 -2 273.67 13.5
 2 3 -2 267.17 13.5
 2 -3 2 268.47 13.4
 -2 -3 -2 274.97 13.3
 -2 3 2 274.97 13.5
 2 -3 2 279.27 13.4
 2 3 -2 264.77 13.3
 2 -3 2 271.57 13.5
 2 -3 2 268.07 13.3
 -2 -3 -2 269.67 13.3
 2 -3 -2 244.78 13.5
 2 3 2 261.27 13.3
 2 -3 -2 249.58 13.2
 -2 3 -2 257.67 13.4
 -2 3 -2 254.87 13.3
 -2 -3 2 243.88 13.3
 2 3 2 248.68 13.5
 -2 -3 2 246.38 13.3
 2 -3 -2 244.48 13.4
 2 3 2 266.07 13.3
 2 -3 3 309.47 16.2
 -2 3 3 308.37 16.1
 -2 -3 -3 318.37 16.1
 2 3 -3 303.97 16.3
 2 -3 3 302.57 16
 -2 -3 -3 309.27 16
 -2 3 3 324.47 15.9
 -2 -3 3 318.57 16
 2 3 3 310.77 16.2
 2 -3 -3 317.47 15.9
 -2 3 -3 317.37 16.2
 2 -3 -3 316.07 16.3
 2 3 3 325.57 16.2
 -2 -3 3 310.87 16.1
 -2 3 -3 330.37 16.1
 -2 -3 3 317.07 15.9
 2 -3 4 9.4 1.2
 -2 -3 -4 11.2 1.4
 -2 -3 -4 9.7 1.1
 2 -3 4 11.3 1.6
 -2 3 4 8.5 1.3
 2 3 -4 7.8 1.6
 -2 3 4 10.7 1
 2 -3 -4 15.5 1
 2 3 4 12.3 1.5
 -2 -3 4 14.4 1
 2 -3 -4 14.1 1.8
 -2 3 -4 13.1 1.5
 -2 -3 4 12.6 1.2
 -2 -3 4 13.8 1.3
 -2 -3 -5 42.4 3.1
 -2 3 5 40.2 2.3
 2 -3 5 39.3 3
 -2 3 5 44.9 2.9
 2 -3 5 42.6 2.7
 2 3 -5 37.3 3.3
 -2 -3 -5 41.1 2.5
 2 -3 -5 32.8 2.2
 -2 -3 5 30.7 2.1
 -2 -3 5 35.9 2.7
 2 3 5 35 3.1
 2 -3 -5 33.1 3.2
 -2 3 -5 32.8 2.9
 -2 -3 5 35.3 2.4
 2 3 -6 0.2 1.6
 -2 -3 -6 1.1 1
 -2 -3 -6 0.4 1.4
 2 -3 6 2.5 1.4
 -2 3 6 0.3 1.3
 2 -3 6 -0.1 1.1
 2 -3 -6 1.5 0.7
 -2 3 -6 1.8 1.4
 -2 -3 6 2.1 0.9
 2 3 6 -1.1 1.3
 -2 -3 6 0.8 1.1
 2 -3 -6 -2 1.6
 -2 3 7 2.5 1.4
 -2 -3 -7 2.4 1.1
 2 -3 7 2.6 1.6
 2 3 -7 2.1 1.8
 -2 -3 -7 3 1.7
 2 -3 7 0.7 1.2
 -2 3 -7 3.5 1.6
 2 -3 -7 1.1 1.8
 -2 -3 7 2.5 1.3
 2 3 7 4.7 1.6
 2 3 -8 -0.5 1.9
 -2 3 8 1.1 1.5
 -2 -3 -8 0.8 1.7
 2 -3 8 1.3 1.3
 2 3 8 2.7 1.7
 -2 -3 8 1.7 1.3
 2 -3 -8 -0.6 1.9
 -2 3 -8 -0.8 1.8
 2 3 -9 -0.9 2
 -2 3 9 1 1.6
 -2 -3 -9 2.3 2
 2 -3 9 2.2 1.7
 2 -3 -9 1.9 2.2
 -2 3 -9 0 2.1
 -2 -3 9 3.7 1.6
 2 3 9 -1.2 1.9
 3 3 0 28.2 1.7
 3 -3 0 27.4 1.9
 -3 3 0 27.9 1.7
 3 -3 0 27.2 1.6
 3 3 0 30.2 1.7
 -3 -3 0 29.2 1.6
 -3 3 0 28.4 1.8
 -3 3 0 28.3 1.5
 -3 -3 0 29 1.7
 3 -3 0 28.6 1.5
 -3 -3 0 28.4 1.7
 3 -3 1 16.8 1.1
 -3 -3 -1 17.4 0.9
 3 3 -1 19.3 1.2
 3 -3 1 20.4 1.3
 -3 -3 -1 17.6 1.2
 3 -3 1 15.8 1.6
 -3 -3 -1 16.7 1.6
 3 3 -1 18.7 1.2
 3 3 -1 18.9 1.5
 -3 3 1 19.2 1.3
 -3 3 1 18.5 1.2
 -3 3 1 17.7 1.2
 -3 -3 1 16 1.1
 3 3 1 16.1 1.6
 3 -3 -1 15.5 1.2
 -3 3 -1 14.2 1.2
 3 3 1 16.5 0.9
 3 -3 -1 16 1.2
 -3 -3 1 18.9 1.7
 -3 -3 1 16 1.2
 -3 3 -1 14.6 1.2
 3 -3 2 253.57 11.8
 3 -3 2 248.38 11.8
 -3 -3 -2 247.08 11.7
 -3 -3 -2 243.18 11.6
 -3 3 2 242.38 11.6
 3 3 -2 243.18 11.6
 3 3 -2 237.58 11.9
 3 -3 2 243.18 11.9
 3 -3 2 237.98 11.6
 -3 3 2 237.78 11.7
 -3 3 -2 219.58 11.7
 -3 -3 2 215.88 11.6
 -3 -3 2 204.98 11.7
 3 3 2 211.18 11.6
 3 3 2 209.68 11.8
 -3 3 -2 212.68 11.7
 3 -3 -2 208.18 11.6
 3 3 2 221.48 11.8
 3 -3 -2 207.98 11.9
 3 -3 3 13.3 1.5
 -3 3 3 14.7 1.4
 -3 -3 -3 16 1.2
 3 -3 3 14 1.3
 3 3 -3 9.8 1.6
 -3 3 3 13.8 1
 3 3 3 11.2 1.2
 -3 -3 3 11.1 1
 -3 -3 3 9 0.8
 -3 3 -3 8.5 1.2
 3 -3 -3 9.7 0.8
 -3 3 -3 11.3 1.2
 3 3 3 9.5 1.4
 -3 -3 3 8.4 1
 3 -3 -3 10.9 1.6
 3 -3 4 43.1 2.6
 3 -3 4 42.2 3.1
 -3 -3 -4 45.7 2.7
 3 3 -4 41.3 3.2
 -3 3 4 39.4 2.7
 -3 -3 -4 43.7 2.6
 -3 3 4 42 2.3
 -3 3 -4 39.6 2.8
 -3 -3 4 39.4 2.6
 3 3 4 37.5 2.8
 3 -3 -4 36.2 3.1
 -3 -3 4 39.2 2.2
 3 -3 -4 38.6 2.2
 -3 -3 4 39.3 2.3
 3 -3 5 29 2.9
 3 -3 5 37.1 2.7
 -3 -3 -5 31.2 2.8
 3 3 -5 29.4 3.1
 -3 -3 -5 31.8 2.5
 -3 3 5 34.5 2.8
 -3 3 5 33.8 2.3
 3 -3 -5 42.8 2.2
 3 3 5 42.9 3
 -3 -3 5 43.8 2.7
 3 -3 -5 41 3.4
 -3 -3 5 43.8 2.3
 -3 -3 5 41 2.2
 -3 3 -5 42.6 3
 -3 -3 -6 39.1 2.8
 -3 -3 -6 43.6 3.2
 3 3 -6 41.5 3.6
 -3 3 6 41.3 3
 3 -3 6 39.8 2.9
 3 -3 6 41.1 3.3
 3 3 6 33 3.1
 -3 -3 6 38.4 2.9
 3 -3 -6 39.1 3.6
 -3 3 -6 39.9 3.4
 3 -3 -6 40 2.3
 -3 -3 6 34.7 2.8
 3 -3 7 6.6 1.8
 -3 3 7 2.9 1.5
 -3 -3 -7 3 1.5
 3 3 -7 3.3 2
 -3 -3 -7 3.1 1.2
 3 -3 7 3.7 1.4
 3 -3 -7 0 2.1
 -3 3 -7 0.8 1.7
 -3 -3 7 3.8 1.3
 3 3 7 2.2 1.5
 3 3 -8 5 2.2
 -3 -3 -8 7.7 2.2
 -3 3 8 6.7 1.7
 3 -3 8 6.6 1.7
 -3 -3 -8 3.8 1.8
 3 -3 -8 5.4 2.3
 3 3 8 8.8 2.1
 -3 -3 8 6.7 1.7
 -3 3 -8 8.2 2.1
 3 -3 9 2.5 1.7
 -3 3 9 3.1 1.9
 3 3 -9 2.7 2.3
 -3 -3 9 2 1.5
 3 -3 -9 -5.6 2
 -3 3 -9 1.4 1.8
 3 3 9 1 2
 -4 -3 0 97.09 5.1
 4 -3 0 97.79 5
 -4 3 0 93.89 4.9
 4 -3 0 94.79 5.2
 4 -3 0 96.59 5
 -4 -3 0 94.09 5
 4 3 0 98.39 5.1
 -4 -3 0 93.69 5
 -4 3 0 98.69 5
 4 3 0 100.69 5
 4 -3 1 105.39 5.8
 4 3 -1 102.99 5.7
 -4 3 1 103.99 5.5
 4 3 -1 106.69 5.4
 4 -3 1 107.79 5.5
 -4 -3 -1 110.89 5.9
 -4 -3 -1 105.89 5.3
 4 -3 1 109.09 5.5
 4 -3 1 106.59 5.4
 -4 3 1 99.39 5.5
 -4 -3 -1 103.29 5.5
 -4 3 1 103.19 5.5
 -4 3 -1 106.59 5.5
 4 3 1 98.99 5.5
 4 -3 -1 106.09 5.5
 4 3 1 103.59 5.8
 4 3 1 110.59 5.3
 4 -3 -1 106.19 5.5
 -4 -3 1 102.69 5.4
 -4 -3 1 104.39 5.7
 -4 -3 1 101.29 5.5
 -4 -3 -2 213.78 10.8
 4 3 -2 221.08 10.6
 4 -3 2 210.28 11
 -4 -3 -2 217.98 10.6
 4 -3 2 213.78 10.7
 -4 3 2 224.08 10.7
 4 3 -2 215.68 11
 -4 3 2 218.68 10.8
 -4 3 -2 206.98 10.8
 -4 -3 2 202.58 10.7
 4 3 2 198.58 10.9
 4 -3 -2 205.98 11
 -4 -3 2 204.68 10.6
 -4 3 -2 196.78 10.8
 4 -3 -2 196.68 10.6
 4 3 2 202.58 10.6
 4 3 -3 15.2 1.7
 -4 3 3 16.1 1.4
 -4 -3 3 8.5 0.7
 -4 -3 3 7.8 1
 4 -3 -3 8 1.5
 4 -3 -3 9.1 0.7
 4 3 3 10.2 1.1
 -4 3 -3 11.9 1.3
 4 3 3 9.9 1.5
 -4 3 -3 10.5 1.1
 4 -3 4 7.1 1.5
 -4 3 4 8.7 0.7
 -4 -3 -4 7.9 1.1
 4 3 -4 6.4 1.6
 -4 3 4 8.1 1.2
 -4 -3 -4 7.1 1.1
 4 -3 4 7.7 1.1
 -4 -3 4 8.6 0.6
 -4 -3 4 6.8 0.6
 4 -3 -4 6.5 1.7
 4 3 4 8.1 1.4
 -4 -3 4 8.9 1.1
 4 -3 -4 7.9 0.7
 -4 3 -4 7 1.2
 -4 3 5 11.2 1.5
 -4 -3 -5 8.9 1.2
 4 -3 5 10.2 1.4
 -4 3 5 6 0.8
 4 3 -5 9.4 2.2
 -4 -3 -5 9.8 1.4
 4 -3 5 9.7 1.9
 -4 -3 5 7.2 0.7
 4 3 5 5.7 1.5
 -4 -3 5 7.4 1.3
 4 -3 -5 8.7 2
 4 -3 -5 8.4 0.8
 -4 -3 5 5.9 0.7
 -4 3 -5 10.9 1.7
 4 -3 6 5.2 1.2
 -4 -3 -6 7.3 1.4
 -4 -3 -6 6.4 1.2
 -4 3 6 7.6 1.4
 4 3 -6 4.8 1.9
 4 -3 6 7.1 1.8
 4 3 6 3.4 1.5
 -4 3 -6 2.3 1.5
 -4 -3 6 2.8 1.2
 4 -3 -6 0.7 1.8
 -4 -3 -7 0.4 1
 -4 3 7 0.8 1.3
 4 -3 7 0.8 1.3
 -4 -3 -7 1.6 1.4
 4 -3 7 1.9 1.7
 4 3 -7 -0.2 1.9
 -4 3 -7 2.7 1.6
 4 -3 -7 1.1 2.2
 -4 -3 7 1.9 1.3
 4 3 7 -0.2 1.5
 4 3 -8 -0.5 2
 4 -3 8 0.5 1.5
 4 -3 8 4.9 1.9
 -4 -3 -8 0.2 1.6
 -4 -3 -8 0 1.3
 -4 3 8 -3.1 1.3
 -4 3 -8 -0.2 1.7
 4 -3 -8 -1.1 2.3
 -4 -3 8 -0.2 1.5
 4 3 8 -0.7 1.6
 4 -3 9 -0.2 1.6
 4 3 -9 -0.2 2.2
 -4 3 9 -0.2 1.6
 -4 -3 9 0.3 1.5
 -4 3 -9 2.7 2
 4 -3 -9 0.8 2.3
 4 3 9 0 2
 5 -3 0 199.78 9.9
 -5 -3 0 187.78 9.9
 5 -3 0 190.18 9.8
 5 3 0 192.58 9.9
 5 3 0 197.98 9.8
 5 3 0 198.98 9.9
 5 3 0 201.68 9.9
 -5 -3 0 190.88 9.9
 5 -3 0 195.78 9.9
 -5 3 0 188.68 9.9
 -5 3 0 186.28 9.8
 5 -3 1 322.67 15.7
 -5 -3 -1 332.17 16.1
 -5 -3 -1 309.97 15.7
 -5 3 1 296.77 15.6
 -5 3 1 307.87 15.6
 5 -3 1 309.27 15.9
 -5 -3 -1 302.47 15.5
 5 3 -1 302.07 15.8
 5 3 -1 321.87 15.6
 5 -3 1 315.37 15.5
 5 -3 1 302.37 15.7
 5 3 1 293.37 15.9
 5 -3 -1 303.67 15.6
 -5 3 -1 298.47 15.6
 5 3 1 305.67 15.5
 -5 -3 1 307.57 15.8
 -5 -3 1 298.07 15.6
 -5 -3 1 313.17 15.7
 5 -3 -1 308.47 15.6
 5 3 -2 12.5 1.5
 5 3 2 7.7 1.3
 5 -3 -2 5.4 1.4
 -5 3 -2 6.5 0.8
 -5 -3 2 6.6 0.6
 -5 -3 2 5.5 0.8
 5 3 2 7.2 0.7
 -5 3 -2 6.7 1
 5 -3 -2 6.5 0.7
 5 3 -3 7.9 0.7
 -5 3 3 9.6 0.8
 -5 3 3 7.2 1
 -5 -3 -3 6.9 1
 5 -3 3 6.5 1
 -5 -3 -3 6 0.8
 5 3 -3 8.8 1.5
 -5 3 -3 10.4 1.2
 5 -3 -3 9.4 0.6
 5 -3 -3 8 1.6
 5 3 3 9.4 1
 -5 3 -3 8 1.1
 -5 -3 3 8.6 1
 -5 -3 3 9.6 0.6
 -5 3 -3 7.6 1
 5 3 3 7.3 1.3
 -5 -3 -4 70.69 3.9
 -5 3 4 71.49 4
 5 -3 4 68.19 3.9
 -5 -3 -4 67.29 4
 5 3 -4 69.59 4.6
 -5 3 -4 64.99 4.1
 5 3 4 66.19 4.3
 -5 -3 4 64.89 3.9
 5 -3 -4 70.59 4.6
 5 -3 -4 67.79 3.5
 -5 -3 -5 59.39 3.7
 5 -3 5 57.19 4.2
 -5 3 5 61.99 3.8
 5 3 -5 69.69 4.5
 -5 -3 -5 62.29 3.8
 5 -3 5 67.99 3.8
 -5 3 -5 54.19 3.8
 5 3 5 53.49 4
 -5 -3 5 54.39 3.7
 5 -3 -5 56.99 4.5
 -5 -3 -6 3.1 1.2
 5 3 -6 1 1.7
 5 -3 6 3.4 1.6
 5 -3 6 3.6 1.3
 -5 3 6 3 1.2
 -5 -3 -6 2.7 1.1
 -5 3 -6 3.5 1.3
 5 3 6 4.5 1.7
 -5 -3 6 3.8 1.3
 5 -3 -6 3.2 1.9
 -5 -3 -7 5.2 1.4
 5 3 -7 3.2 2.1
 5 -3 7 6.3 1.5
 5 -3 7 7.4 2
 -5 -3 -7 4.9 1.5
 -5 3 7 3.6 1.5
 5 -3 -7 4.5 2.2
 -5 -3 7 6.4 1.5
 -5 3 -7 4.6 1.6
 5 3 7 5 1.9
 -5 3 8 3.1 1.6
 5 -3 8 7.5 2
 -5 -3 -8 3.9 1.5
 5 3 -8 -1.3 2.1
 5 -3 8 1.5 1.5
 -5 -3 8 3 1.5
 5 -3 -8 2.2 2.3
 5 3 8 2.1 1.7
 -5 3 -8 2.4 1.6
 5 3 -9 -0.8 2.4
 5 -3 9 -1.5 1.7
 -5 3 9 1.8 1.7
 -5 3 -9 2.7 2
 5 3 9 -2.1 1.7
 5 -3 -9 2 2.5
 -5 -3 9 1.5 1.7
 -6 -3 0 55.39 3.1
 -6 3 0 56.69 3
 6 3 0 54.29 3.2
 6 3 0 56.89 3
 6 -3 0 54.09 3
 -6 -3 0 55.09 3.1
 6 -3 0 53.19 3.3
 -6 3 0 55.99 3.1
 6 -3 0 57.69 3.1
 -6 -3 -1 1184.88 60.99
 6 -3 1 1180.28 61.19
 6 3 -1 1212.68 61.09
 -6 3 1 1178.68 61.09
 6 -3 1 1177.58 61.29
 -6 -3 -1 1169.28 61.19
 -6 3 1 1184.28 61.09
 6 -3 1 1222.98 61.19
 6 3 -1 1185.58 61.29
 -6 -3 1 1273.07 61.29
 6 -3 -1 1262.27 61.09
 6 3 1 1234.28 61.39
 6 3 1 1218.88 61.19
 6 -3 -1 1242.78 61.19
 6 -3 -1 1261.07 61.09
 -6 -3 1 1238.38 61.19
 -6 3 -1 1219.28 61.09
 -6 -3 1 1240.18 61.09
 -6 -3 -2 47.2 2.8
 -6 3 2 44.6 2.6
 6 -3 2 45 2.7
 -6 -3 -2 46.5 2.4
 6 3 -2 48.5 2.5
 -6 3 -2 41.3 2.7
 -6 3 -2 43.9 2.8
 -6 3 -2 42.1 2.6
 6 3 2 45.3 3.1
 6 -3 -2 44 2.5
 6 -3 -2 47.3 2.4
 -6 -3 2 45.5 2.7
 -6 -3 2 44.2 2.4
 6 3 2 44.2 2.5
 6 -3 -2 40.2 3.2
 -6 3 3 218.38 11.2
 -6 -3 -3 222.18 11.3
 6 3 -3 219.28 11.6
 6 -3 3 222.08 11.2
 -6 -3 -3 225.88 11.1
 6 -3 -3 205.48 11.6
 -6 -3 3 213.58 11.2
 6 -3 -3 211.88 10.9
 -6 -3 3 211.78 10.9
 -6 3 -3 215.98 11.3
 6 3 3 213.88 11.5
 6 -3 -3 211.68 10.9
 6 3 3 219.58 11.1
 -6 3 -3 218.98 11.2
 6 -3 4 39.4 2.7
 -6 -3 -4 40.3 2.5
 6 3 -4 45.5 3.6
 -6 3 4 42.6 2.8
 -6 -3 -4 38.6 2.7
 6 -3 -4 43.7 3.6
 6 3 4 37.7 3
 -6 3 -4 38.8 2.7
 -6 -3 4 37.9 2.7
 -6 3 5 53.49 3.6
 -6 -3 -5 52.19 3.5
 6 -3 5 50.39 4.3
 -6 -3 -5 58.19 3.6
 6 3 -5 56.99 4.5
 6 -3 5 53.99 3.6
 6 -3 -5 59.09 4.5
 -6 3 -5 64.29 3.7
 -6 -3 5 59.09 3.6
 6 3 5 57.59 3.9
 6 3 -6 27.7 3
 -6 -3 -6 19 2.1
 6 -3 6 29 2.8
 6 -3 6 31.2 2.5
 -6 3 6 28.2 2.6
 -6 -3 -6 29.7 2.4
 6 -3 -6 26 3
 -6 3 -6 28.3 2.6
 -6 -3 6 29.2 2.6
 6 3 6 27.3 2.6
 6 -3 7 5.4 1.5
 -6 3 7 5.8 1.6
 6 -3 7 8.1 2
 6 3 -7 7.7 2.4
 -6 -3 -7 1.6 1.2
 -6 -3 -7 9.9 1.7
 -6 3 -7 6.1 1.7
 -6 -3 7 5.9 1.6
 6 3 7 5.4 1.8
 6 -3 -7 5.1 2.4
 6 -3 8 4.6 2.1
 6 -3 8 4.3 1.6
 6 3 -8 -0.1 2.3
 -6 -3 -8 4.1 1.6
 -6 3 8 1.3 1.5
 6 3 8 0.4 1.7
 6 -3 -8 2.6 2.7
 -6 -3 8 2.3 1.5
 -6 3 -8 2.6 1.5
 6 3 -9 -4.3 2.3
 -6 3 9 -0.1 1.6
 -6 3 -9 1.6 1.8
 6 3 9 -1.5 2
 6 -3 -9 -5.3 2.6
 -6 -3 9 -0.7 1.5
 -7 -3 0 1243.68 62.69
 -7 -3 0 1245.88 62.69
 7 -3 0 1234.78 62.79
 -7 3 0 1242.08 62.69
 7 3 0 1260.57 62.59
 7 -3 0 1249.68 62.59
 -7 3 0 1251.97 62.59
 7 3 0 1242.48 62.69
 7 3 -1 380.16 18.5
 7 -3 1 365.56 18.4
 -7 -3 -1 358.56 18.4
 -7 3 1 369.66 18.5
 -7 -3 -1 365.76 18.6
 -7 3 1 365.46 18.5
 7 3 -1 373.36 18.7
 7 -3 1 355.16 18.6
 7 -3 -1 371.86 18.5
 -7 -3 1 362.16 18.5
 -7 -3 1 367.56 18.4
 7 3 1 345.07 18.9
 7 -3 -1 358.36 18.6
 -7 3 -1 356.36 18.5
 7 3 1 364.36 18.4
 -7 3 2 262.37 13.9
 -7 -3 -2 269.97 14
 7 -3 2 277.17 14
 7 3 -2 265.37 14.2
 7 3 -2 269.27 13.8
 -7 -3 -2 273.77 13.7
 7 3 2 286.67 13.8
 7 -3 -2 267.17 14.3
 7 3 2 274.37 14.2
 -7 3 -2 276.07 14
 7 -3 -2 271.97 13.8
 -7 -3 2 269.67 13.8
 7 -3 -2 269.47 13.8
 -7 3 -2 276.57 13.9
 -7 -3 2 263.67 13.9
 -7 -3 -3 91.99 4.8
 7 3 -3 91.39 5.5
 7 3 -3 90.09 4.7
 7 -3 3 89.09 5
 -7 -3 -3 86.99 5.1
 -7 3 3 95.09 5
 7 3 3 88.09 4.9
 7 -3 -3 96.49 5.6
 7 -3 -3 92.99 4.7
 -7 3 -3 87.29 5
 -7 -3 3 90.99 4.6
 -7 3 -3 86.09 5.1
 7 3 3 93.99 5.5
 7 -3 -3 92.19 4.7
 -7 -3 3 89.69 5
 -7 3 4 101.59 5.9
 7 -3 4 110.69 5.9
 7 3 -4 98.59 6.5
 -7 -3 -4 108.99 6
 -7 -3 -4 111.69 5.8
 7 -3 -4 104.19 6.6
 -7 3 -4 110.29 6
 -7 3 -4 109.29 6
 -7 -3 4 104.59 5.9
 7 3 4 108.19 6.2
 7 -3 5 99.59 6.7
 7 -3 5 108.29 6
 -7 3 5 105.89 6.1
 -7 -3 -5 106.19 5.9
 7 3 -5 111.49 6.8
 -7 -3 -5 108.49 6.1
 7 -3 -5 107.29 6.8
 7 3 5 107.79 6.3
 -7 3 -5 102.19 6.1
 -7 -3 5 111.49 6.1
 7 -3 6 14 2.3
 -7 -3 -6 12.2 1.6
 7 -3 6 13.7 1.7
 -7 3 6 12.2 1.8
 -7 -3 -6 16.6 1.9
 7 3 -6 18 2.6
 7 3 6 20.9 2.3
 -7 -3 6 19 1.9
 7 -3 -6 17.3 2.7
 -7 3 -6 18.5 2
 7 3 -7 20.3 3.3
 -7 -3 -7 22.2 2.3
 -7 3 7 20.9 2.4
 7 -3 7 23.4 2.3
 7 -3 7 25.3 3
 7 3 7 23.9 2.7
 -7 3 -7 22.6 2.5
 -7 -3 7 27 2.5
 7 -3 -7 23.8 3.2
 7 3 -8 -0.6 2.3
 7 -3 8 3.2 2.2
 -7 -3 -8 -0.2 1.5
 -7 3 8 -1.7 1.4
 7 -3 8 0 1.5
 -7 3 -8 -1.1 1.3
 7 3 8 -0.2 1.7
 -7 -3 8 1.1 1.4
 7 -3 -8 -5.8 2.5
 7 3 9 2.2 2
 7 -3 -9 -2.4 2.5
 -7 -3 9 1 1.6
 -8 -3 0 44.7 2.6
 8 3 0 41.5 2.8
 8 -3 0 40.4 2.9
 -8 3 0 44.7 2.6
 -8 3 0 44.2 2.5
 8 3 0 46.1 2.5
 -8 -3 0 45.2 2.7
 8 -3 1 4.8 1.1
 8 -3 1 6.4 0.7
 -8 -3 -1 5.8 0.6
 -8 -3 -1 5.3 0.9
 -8 3 1 4.7 0.8
 -8 3 1 4.5 0.8
 8 3 -1 5.6 1.2
 8 3 1 12.8 1.6
 -8 -3 -2 47.9 2.5
 8 3 -2 51.49 2.6
 8 -3 2 48.4 2.9
 -8 -3 -2 48.1 2.9
 -8 3 2 49.4 2.7
 8 3 -2 49.2 3.3
 -8 -3 2 43.1 2.5
 8 -3 -2 41.5 3.4
 8 3 2 47.1 2.6
 8 3 2 40.1 3.2
 8 -3 -2 42.8 2.5
 -8 -3 2 42.3 2.7
 -8 3 -2 43.5 2.9
 -8 3 -2 41.9 2.7
 8 -3 -2 43.8 2.7
 -8 -3 -3 98.19 5.2
 8 -3 3 98.29 5.1
 8 3 -3 99.49 4.7
 -8 -3 -3 96.99 4.7
 -8 3 3 95.69 5
 8 3 -3 99.39 5.6
 -8 3 -3 87.79 5
 8 3 3 84.99 4.9
 -8 3 -3 85.19 5.1
 -8 -3 3 85.99 5
 8 -3 -3 85.19 5.6
 8 -3 -3 88.29 4.6
 8 -3 -3 86.09 4.7
 8 3 3 77.29 5.3
 -8 -3 3 82.29 4.6
 8 3 -4 49.7 3.9
 -8 3 4 44.7 3
 -8 -3 -4 41 3.1
 -8 -3 -4 43.6 2.7
 8 -3 4 43.3 3
 -8 3 -4 43.7 3.1
 8 -3 -4 47.2 4
 8 3 4 46.1 3.6
 -8 3 -4 44.2 3
 -8 -3 4 47 3
 8 3 -5 19.7 2.6
 8 -3 5 21.2 2.1
 -8 -3 -5 22.3 1.8
 -8 -3 -5 22.5 2.1
 8 -3 5 21 2.6
 -8 3 5 21.2 2.1
 -8 -3 5 17.3 1.9
 8 3 5 16.7 2.2
 8 -3 -5 16.8 2.6
 -8 3 -5 15.5 1.8
 8 -3 6 7.4 2.1
 -8 3 6 5.9 1.5
 8 3 -6 4.7 2.4
 -8 -3 -6 5.2 1.2
 8 -3 6 7.1 1.5
 -8 -3 -6 7.3 1.6
 8 -3 -6 8.9 2.5
 -8 3 -6 7.5 1.4
 -8 -3 6 10.3 1.6
 8 3 6 9.8 1.9
 8 3 -7 3.4 2.6
 -8 -3 -7 3.5 1.4
 8 -3 7 4.7 1.5
 -8 3 7 3.7 1.5
 8 -3 7 6.8 2.3
 -8 3 -7 2 1.5
 -8 -3 7 5.1 1.5
 8 3 7 4.6 2
 8 -3 -7 0.3 2.3
 -8 -3 -8 7.2 1.9
 8 3 -8 2 2.6
 -8 3 8 6.5 1.8
 8 -3 8 6.2 1.7
 8 -3 8 6 2.2
 -8 -3 8 5 1.8
 8 -3 -8 3.3 2.6
 8 3 8 10 2.4
 -8 3 -8 3.9 1.7
 8 3 9 -2.2 1.8
 -9 -3 0 34.8 2.3
 -9 -3 0 35.5 2.3
 9 -3 0 37.3 2.8
 -9 3 0 36.3 2.2
 9 3 0 37.3 2.6
 -9 3 0 35.1 2.2
 -9 3 1 33 2
 -9 3 1 31.7 1.9
 -9 -3 -1 29.8 1.8
 -9 -3 -1 28.9 2.1
 9 3 -1 32.5 2.6
 9 -3 1 26.7 2.4
 9 -3 -1 29.4 2.3
 9 3 1 27.8 1.8
 9 3 1 25.4 2.7
 -9 3 -1 28 1.9
 -9 -3 1 32.5 1.9
 -9 -3 1 31.9 2.1
 -9 -3 2 21.3 1.8
 -9 3 -2 21.9 1.7
 9 3 2 22.8 2.3
 9 -3 -2 22 1.5
 -9 3 -2 21.6 1.9
 9 -3 -2 20.8 1.7
 9 -3 -2 17.3 2.2
 -9 -3 2 22.1 1.4
 9 3 2 21.3 1.5
 9 3 -3 94.79 4.8
 -9 -3 -3 92.49 5.3
 9 3 -3 96.69 5.8
 -9 3 3 94.19 5.2
 9 -3 3 96.69 5.3
 -9 -3 -3 94.19 4.9
 9 3 3 89.29 5.7
 -9 3 -3 88.89 5.3
 -9 3 -3 92.59 5.1
 9 -3 -3 90.69 4.8
 9 3 3 88.79 5
 9 -3 -3 93.29 4.9
 -9 -3 3 90.79 4.8
 -9 -3 3 93.09 5.2
 9 -3 -3 91.29 5.9
 9 -3 4 30 2.6
 -9 3 4 30.2 2.4
 9 3 -4 26.2 3
 -9 -3 -4 34.3 2.6
 -9 -3 -4 33.6 2
 9 3 4 33.6 3.2
 9 -3 -4 30.2 3.2
 -9 -3 4 29.6 2.4
 -9 3 -4 31.5 2.3
 -9 3 -4 31.7 2.6
 -9 3 5 16.1 1.8
 -9 -3 -5 16.3 1.5
 9 -3 5 12.6 2.4
 -9 -3 -5 16.3 1.9
 9 -3 5 15.1 1.8
 9 3 -5 21.1 2.7
 -9 3 -5 19 1.9
 9 3 5 20.3 2.4
 9 -3 -5 21 2.8
 -9 -3 5 17.3 1.8
 -9 -3 -6 20.1 2.2
 -9 3 6 21.8 2.4
 9 -3 6 25.7 2.4
 9 -3 6 21.3 2.8
 9 3 -6 21.4 3
 -9 3 -6 19.1 2
 9 -3 -6 19.6 3
 -9 -3 6 20.4 2.2
 9 3 6 21.6 2.6
 -9 3 7 6.1 1.6
 9 3 -7 3.7 2.4
 9 -3 7 4 1.6
 -9 -3 -7 3.9 1.6
 9 -3 7 5.3 2.2
 9 3 7 4.1 1.8
 9 -3 -7 2.6 2.6
 -9 -3 7 6 1.6
 -9 3 -7 2 1.4
 -9 -3 -8 0.4 1.7
 9 3 -8 0 2.5
 9 -3 8 10.7 2.6
 -9 3 8 1.1 1.7
 9 3 8 0.7 2.1
 9 -3 -8 -1.3 2.5
 -9 -3 8 1 1.5
 9 -3 9 8.6 3.2
 9 3 9 -0.8 2.1
 10 3 0 104.49 5.9
 -10 -3 0 105.79 5.8
 -10 3 0 107.59 5.7
 -10 3 0 104.89 5.7
 10 -3 0 108.39 6.2
 -10 3 1 112.49 5.4
 10 -3 1 105.89 5.8
 -10 3 1 107.09 5.4
 -10 -3 -1 106.89 5.5
 10 3 -1 110.69 5.9
 10 3 1 95.19 6
 -10 -3 1 86.89 5.4
 -10 -3 1 90.99 5.3
 -10 3 -1 92.99 5.4
 10 -3 -1 89.59 5.6
 -10 3 2 3.8 1
 10 -3 2 2.5 1.2
 -10 -3 -2 3.8 0.6
 -10 -3 -2 4.3 1.2
 10 3 -2 3.6 1.6
 -10 3 -2 4.6 0.8
 10 -3 -2 5.9 1.1
 -10 -3 2 3.6 0.7
 10 3 2 3.4 1.6
 10 3 2 5.4 0.8
 10 -3 -2 3.7 1.7
 -10 3 -2 4.6 1.2
 -10 -3 2 6 1
 -10 3 3 31.1 2.4
 -10 -3 -3 32 2.1
 -10 -3 -3 31.6 2.6
 10 3 -3 24.7 2.9
 10 -3 3 32.4 2.8
 10 3 -3 30.6 2.1
 10 -3 -3 38.4 2.2
 -10 -3 3 39.9 2
 -10 -3 3 34.9 2.5
 10 3 3 36.9 3.2
 10 -3 -3 43.3 3.7
 -10 3 -3 35.6 2.7
 10 -3 -3 39.2 2
 -10 3 -3 38.6 2.4
 -10 3 4 4 1.2
 10 3 -4 3.5 1.9
 -10 -3 -4 4.3 0.7
 10 -3 4 3.4 1.3
 -10 -3 -4 2.7 1.3
 -10 3 -4 3.8 1
 -10 -3 4 4.8 1.3
 10 -3 -4 2.4 2
 10 3 4 3.6 1.8
 10 -3 5 16.1 1.8
 10 -3 5 14 2.4
 -10 3 5 12.1 1.7
 -10 -3 -5 16.6 2
 10 3 -5 10.2 2.5
 -10 -3 -5 14.5 1.3
 -10 -3 5 9.8 1.6
 10 3 5 15 2.3
 10 -3 -5 13.9 2.6
 -10 3 -5 11.1 1.5
 -10 -3 -6 15.2 2.1
 -10 3 6 14.5 1.9
 10 3 -6 16 3.1
 10 -3 6 17.9 2.8
 10 -3 6 19.5 2
 -10 -3 6 13.2 1.9
 -10 3 -6 14.2 1.8
 10 -3 -6 17.8 3
 10 3 6 17.1 2.3
 10 -3 7 2.7 2.2
 -10 3 7 1 1.6
 10 3 -7 1.4 2.3
 -10 -3 -7 1.6 1.5
 10 -3 7 1.9 1.5
 10 -3 -7 1.8 2.6
 -10 3 -7 -0.1 1.3
 -10 -3 7 4 1.5
 10 3 7 3.7 2.1
 -10 -3 -8 2.8 1.7
 10 -3 8 1.4 2.4
 10 3 -8 3.3 2.7
 -10 3 8 1.9 1.6
 10 3 8 0.1 2.1
 -10 -3 8 -0.2 1.5
 10 -3 -8 2.4 2.7
 -11 3 0 65.29 3.8
 11 3 0 72.89 4.2
 -11 -3 0 65.39 3.9
 -11 3 0 65.49 3.8
 11 -3 0 65.49 4.3
 11 -3 1 73.39 4.7
 -11 3 1 78.59 4.2
 11 3 -1 72.59 4.6
 -11 -3 -1 75.39 4.3
 11 -3 1 70.39 4.8
 -11 3 -1 70.99 4.1
 11 3 1 74.19 5
 -11 -3 1 74.99 4.3
 11 3 1 68.69 4.4
 11 -3 -1 73.19 4.4
 -11 -3 1 68.69 4.1
 -11 -3 -2 14.9 1.2
 -11 -3 -2 16.2 1.7
 11 3 -2 16 2.1
 -11 3 2 16 1.5
 11 -3 2 18.1 1.9
 11 3 2 8 2.1
 -11 -3 2 10.7 1.1
 11 -3 -2 11.4 1.4
 11 -3 -2 7.2 2.1
 -11 -3 2 7.6 1.3
 -11 3 -2 9.8 1.2
 -11 -3 -3 6.4 1.4
 11 3 -3 7.4 2
 -11 -3 -3 6.1 0.7
 -11 3 3 8.3 1.2
 11 -3 3 8.8 1.5
 -11 3 -3 4.6 1.4
 -11 -3 3 4.8 0.7
 11 -3 -3 6.5 2.1
 11 3 3 3.6 1.7
 11 -3 -3 4.4 0.9
 -11 3 -3 3.9 1
 -11 -3 3 6 1.2
 11 3 -4 4.5 2
 11 -3 4 3.3 1.3
 -11 3 4 4.2 1.1
 -11 -3 -4 2 1.3
 -11 -3 -4 3.3 0.7
 11 3 4 4 1.8
 -11 -3 4 0.6 1
 -11 3 -4 2.1 0.9
 11 -3 -4 2.7 2
 11 -3 5 6.9 1.5
 11 3 -5 6.2 2.3
 11 -3 5 8.8 2.3
 -11 -3 -5 5.3 1.5
 -11 3 5 6 1.4
 11 -3 -5 8.6 2.4
 -11 -3 5 6.6 1.4
 11 3 5 7.2 1.8
 -11 3 -5 6.1 1.3
 -11 3 6 2.4 1.4
 11 -3 6 5.2 2.5
 11 3 -6 2.3 2.3
 -11 -3 -6 2.9 1.5
 11 -3 6 1.3 1.4
 -11 3 -6 0.6 1.2
 11 3 6 0.1 1.9
 11 -3 -6 1.5 2.4
 -11 -3 6 0.8 1.3
 11 -3 7 7.2 2.5
 -11 3 7 1.4 1.5
 -11 -3 -7 2.9 1.6
 11 3 -7 3.1 2.5
 -11 -3 7 -0.6 1.4
 11 3 7 -0.9 2
 11 -3 -7 -0.1 2.8
 -11 3 8 -0.5 1.6
 -11 -3 -8 0.7 1.7
 11 3 -8 -3.6 2.4
 11 -3 8 6.3 2.7
 -11 -3 8 0.5 1.6
 11 3 8 -1 1.8
 11 -3 -8 -2.1 2.7
 -12 3 0 71.09 4
 12 3 0 71.79 5
 -12 -3 0 69.09 4.2
 -12 3 0 68.49 4
 12 3 0 69.19 4.4
 12 -3 0 69.59 4.5
 -12 3 1 96.79 5.3
 12 3 -1 94.49 5.8
 12 -3 1 99.49 5.8
 -12 -3 -1 101.59 5.4
 12 -3 1 102.29 6.1
 12 3 1 91.79 6.2
 -12 -3 1 89.69 5.3
 -12 -3 1 88.49 5.2
 12 3 1 91.89 5.5
 12 -3 -1 88.79 5.5
 -12 3 -1 94.89 5.2
 -12 3 2 86.39 4.7
 12 3 -2 82.39 5.5
 -12 -3 -2 87.39 4.4
 -12 -3 -2 82.29 4.8
 12 -3 2 84.39 5
 12 3 2 74.29 5.5
 -12 -3 2 74.89 4.4
 -12 3 -2 77.99 4.5
 12 -3 -2 76.49 4.7
 12 -3 -2 78.09 5.4
 -12 -3 2 77.99 4.7
 12 3 -3 38.9 3.6
 -12 -3 -3 45.7 3.1
 -12 -3 -3 40.6 2.3
 -12 3 3 38.6 2.8
 12 -3 3 39.5 2.9
 -12 -3 3 35.7 2.7
 -12 3 -3 34.7 2.6
 12 3 3 35 3.3
 12 -3 -3 36.7 2.4
 12 -3 -3 34.5 3.4
 -12 3 4 2.1 1.1
 12 3 -4 2.2 1.9
 -12 -3 -4 -0.1 1.3
 -12 -3 -4 2.2 0.9
 12 -3 4 0.3 1.3
 12 3 4 1.1 1.8
 -12 -3 4 -0.6 1
 12 -3 -4 -0.7 2.2
 -12 3 -4 1.2 0.9
 -12 3 5 5.3 1.5
 12 -3 5 9.6 2.5
 12 3 -5 5.3 2.3
 12 -3 5 8.4 1.6
 -12 -3 -5 6.2 1.6
 12 -3 -5 6.8 2.4
 12 3 5 8.4 2.1
 -12 -3 5 5.5 1.4
 -12 3 -5 4.7 1.2
 12 -3 6 2.8 1.5
 -12 -3 -6 -1.5 1.4
 12 3 -6 1.6 2.4
 -12 3 6 -0.2 1.3
 12 -3 6 3.8 2.3
 12 -3 -6 2.2 2.4
 -12 -3 6 -1.1 1.4
 -12 3 -6 -1.2 1.1
 12 3 6 -0.9 1.7
 -12 3 7 -1.4 1.4
 12 3 -7 -1.9 2.5
 -12 -3 -7 -0.7 1.6
 12 -3 7 -1.8 2.5
 -12 -3 7 -1 1.4
 12 -3 -7 3.3 3.1
 12 3 7 0.2 1.8
 12 -3 8 5.7 2.6
 -12 -3 -8 -1.6 1.9
 12 3 8 -1.2 2.1
 13 3 0 375.06 19.1
 -13 -3 0 369.56 18.9
 -13 3 0 365.16 18.8
 -13 3 0 360.46 18.8
 13 3 0 354.96 19.6
 13 -3 0 370.26 19.2
 -13 -3 -1 18.4 1.9
 13 -3 1 17.1 2.2
 -13 3 1 19 1.7
 13 -3 1 16.2 2.4
 13 3 -1 16.8 2.1
 13 -3 -1 13.7 1.9
 13 -3 -1 14.2 2.5
 13 3 1 17.9 1.9
 13 3 1 18 2.7
 -13 -3 1 15.8 1.7
 -13 3 -1 17.2 1.6
 -13 -3 1 14.7 1.6
 13 -3 2 107.69 6.6
 -13 -3 -2 107.79 5.5
 13 -3 2 104.09 6.2
 -13 -3 -2 107.19 6.1
 -13 3 2 104.49 5.8
 13 3 -2 96.39 6.5
 13 3 2 103.29 6.5
 -13 3 -2 103.19 5.7
 -13 -3 2 104.59 5.6
 13 -3 -2 103.19 5.9
 -13 -3 2 99.89 5.9
 13 -3 -2 101.49 6.6
 13 3 -3 3.1 2.1
 -13 3 3 7 1.3
 -13 -3 -3 4.8 1.5
 -13 -3 -3 5 0.7
 13 -3 3 4.5 1.5
 -13 -3 3 3.3 1.1
 13 -3 -3 1.4 2
 13 -3 -3 4.4 1
 13 3 3 4.9 1.9
 -13 3 -3 3.8 1
 -13 3 4 78.89 4.7
 13 3 -4 76.19 5.6
 13 -3 4 78.69 4.8
 13 -3 4 79.09 5.6
 -13 -3 -4 77.89 4.9
 13 3 4 77.19 5.4
 -13 -3 4 73.39 4.7
 -13 3 -4 76.59 4.5
 13 -3 -4 70.49 5.7
 13 -3 5 7.2 1.6
 13 -3 5 6.4 2.5
 13 3 -5 9.4 2.5
 -13 -3 -5 6.1 1.7
 -13 3 5 7.9 1.5
 -13 3 -5 3.7 1.2
 13 3 5 3.4 1.8
 -13 -3 5 4.3 1.4
 13 -3 -5 3.6 2.4
 -13 -3 -6 1 1.7
 13 -3 6 3.5 2.4
 -13 3 6 1.2 1.4
 13 3 -6 5.9 2.7
 13 3 6 2.6 2.1
 13 -3 -6 -0.4 2.4
 -13 -3 6 2.8 1.5
 13 3 -7 -2.6 2.5
 -13 3 7 1.1 1.5
 -13 -3 -7 0.8 1.7
 13 -3 7 4.4 2.5
 13 -3 -7 -0.5 2.7
 13 3 7 2.3 2.2
 -13 -3 7 2.7 1.6
 13 3 8 -1.8 2.2
 -14 3 0 9.6 1.2
 -14 -3 0 7.7 1.3
 14 3 0 10.6 2.3
 14 -3 0 10 2
 14 3 0 11.7 1.8
 -14 -3 -1 43 3.3
 14 -3 1 42.8 3.9
 14 -3 1 42.1 3.8
 -14 3 1 42.2 3
 14 3 -1 34.2 3.6
 -14 -3 1 55.59 3.3
 14 3 1 57.79 3.7
 -14 3 -1 55.89 3.1
 -14 -3 1 53.59 3.2
 14 -3 -1 58.19 4.4
 14 -3 -1 54.99 3.6
 14 3 1 59.79 4.5
 14 3 -2 17.6 2.6
 -14 3 2 15.9 1.7
 -14 -3 -2 16 2
 14 -3 2 17.4 2.2
 14 -3 2 14.8 2.5
 14 -3 -2 20.2 2.6
 -14 -3 2 19.7 1.9
 14 3 2 17.1 2.5
 14 -3 -2 19.3 1.9
 -14 -3 2 17.4 1.7
 -14 3 -2 17.3 1.6
 14 -3 3 11.5 2.5
 14 3 -3 9.8 2.5
 14 -3 3 11.8 1.8
 -14 -3 -3 12.2 1.8
 -14 3 3 11.5 1.5
 -14 -3 3 11.9 1.6
 -14 3 -3 9.7 1.3
 14 3 3 10.5 2.4
 14 -3 -3 5.5 2.3
 14 -3 4 17.9 2.2
 -14 3 4 18.6 2
 -14 -3 -4 16.7 2.2
 14 -3 4 17.2 2.9
 14 3 -4 17.2 3.1
 14 3 4 18.5 2.5
 -14 -3 4 15 1.9
 -14 3 -4 15.2 1.7
 14 -3 -4 15.2 2.9
 -14 3 5 3.8 1.4
 14 -3 5 9.3 2.9
 -14 -3 -5 7.6 1.8
 14 3 -5 3.8 2.5
 -14 -3 5 6.4 1.5
 14 3 5 9.4 2.1
 14 -3 -5 7.7 2.7
 -14 3 -5 8 1.3
 -14 3 6 2.2 1.5
 14 -3 6 2.9 2.5
 -14 -3 -6 4.8 1.8
 14 3 -6 4 2.7
 -14 -3 6 5.7 1.8
 14 3 6 4.6 2.2
 14 -3 -6 3 2.8
 -14 -3 -7 -0.4 1.8
 14 3 -7 1.6 2.8
 -14 3 7 -0.2 1.5
 14 -3 7 6.9 2.7
 -14 -3 7 0.8 1.5
 14 3 7 -2.4 2
 14 -3 -7 -1.7 2.8
 15 -3 0 26.1 2.9
 15 3 0 26.7 2.6
 15 -3 0 27.8 2.8
 15 3 0 24.3 3.2
 -15 3 0 27.1 2.1
 -15 -3 0 22.2 2.2
 15 3 -1 9.9 2.1
 -15 3 1 8.6 1.4
 15 -3 1 7.1 2.1
 15 -3 1 8.6 1.9
 -15 -3 -1 5.9 1.5
 -15 3 -1 6 1.2
 15 3 1 8.7 1.7
 -15 -3 1 10 1.4
 -15 -3 1 10.5 1.6
 15 3 1 8.1 2.2
 15 -3 -1 12.2 2.5
 15 -3 -1 10 1.8
 15 -3 2 48.7 3.8
 15 -3 2 42.9 4.1
 -15 -3 -2 38.2 3.2
 -15 3 2 39.7 3
 15 3 -2 38.6 3.7
 15 -3 -2 47.2 4.1
 -15 3 -2 40.7 2.8
 15 3 2 45.6 3.3
 -15 -3 2 42 3.2
 15 -3 -2 42 3.1
 -15 -3 2 43.5 2.8
 15 3 2 44 4.2
 -15 -3 -3 50.39 3.9
 15 -3 3 59.89 4.9
 15 3 -3 55.89 4.7
 15 -3 3 56.99 4.1
 -15 3 3 59.49 3.8
 15 3 3 53.19 4.4
 -15 3 -3 55.09 3.5
 15 -3 -3 58.39 5.2
 -15 -3 3 59.09 3.9
 15 -3 4 15.9 2.1
 -15 -3 -4 13.4 2.3
 15 3 -4 10.6 2.9
 -15 3 4 11.7 1.7
 15 -3 4 13 2.8
 15 3 4 12.8 2.3
 15 -3 -4 10.8 2.8
 -15 3 -4 11.5 1.4
 -15 -3 4 10.5 1.7
 -15 -3 -5 30.6 3.1
 15 -3 5 29.2 3.7
 -15 3 5 31.1 2.8
 15 3 -5 32 3.7
 -15 -3 5 30.7 2.9
 15 3 5 34.2 3.5
 15 -3 -5 29.6 3.9
 -15 -3 -6 8.7 2.2
 15 3 -6 3.7 2.9
 -15 3 6 7.9 1.8
 15 -3 6 7.1 2.8
 -15 -3 6 9.4 2
 15 -3 -6 9.3 3.2
 15 3 6 8 2.4
 15 3 7 11.5 2.9
 16 3 0 4.9 1.8
 16 -3 0 3.7 2
 -16 -3 0 3 1.3
 16 3 0 6.5 2.5
 16 -3 0 4.4 2
 16 -3 1 41.6 4.2
 16 -3 1 40.2 3.8
 16 3 -1 42.1 3.9
 -16 -3 -1 44 3.2
 -16 3 1 43 3
 16 -3 -1 46.7 3.5
 -16 -3 1 48.2 3.2
 -16 -3 1 45 3.1
 16 -3 -1 44.3 4.1
 16 3 1 39.1 4
 16 3 1 42.4 3.6
 -16 3 -1 42.4 2.9
 16 -3 2 3.3 1.8
 -16 3 2 2.7 1.1
 16 -3 2 3.3 2.1
 16 3 -2 4.7 2.2
 -16 -3 -2 3.1 1.4
 -16 -3 2 4.7 1.3
 16 3 2 4.4 2.3
 -16 3 -2 2.9 1
 16 -3 -2 3.6 2.1
 16 -3 -2 6 1.4
 -16 -3 2 3.8 1.3
 16 -3 3 31.1 3.7
 -16 3 3 39.4 2.9
 16 -3 3 34.8 3.4
 -16 -3 -3 33 3.1
 16 3 -3 32.3 3.7
 16 3 3 31 3.4
 -16 3 -3 34.5 2.5
 16 -3 -3 30.9 3.6
 -16 -3 3 28.2 2.7
 -16 -3 -4 4 1.7
 16 3 -4 3 2.4
 16 -3 4 4.7 2.5
 -16 3 4 4.8 1.4
 16 -3 -4 5 2.6
 -16 -3 4 6.4 1.5
 -16 3 -4 6.9 1.3
 16 3 4 3.6 2.2
 -16 3 5 6.6 1.6
 -16 -3 -5 4.7 1.9
 16 3 -5 2.5 2.6
 16 -3 5 11.2 2.9
 16 -3 -5 6.5 2.9
 -16 -3 5 8.3 1.7
 16 3 5 9 2.5
 -16 3 6 1.9 1.5
 -16 -3 -6 1.7 1.9
 16 3 -6 -3 2.6
 16 -3 6 1.7 2.5
 16 3 6 1.2 2
 -16 -3 6 0 1.7
 16 -3 -6 2.4 2.9
 17 3 0 16.2 2.3
 -17 -3 0 13.5 1.9
 17 3 0 15.2 3.1
 17 -3 0 11.2 2.5
 17 -3 0 15.9 2.4
 17 -3 0 14.2 2.6
 17 -3 1 4.7 1.9
 -17 3 1 1.1 1.1
 17 3 -1 1.7 1.9
 17 -3 1 3 2
 -17 -3 -1 2.5 1.5
 17 3 1 1.3 2.1
 17 -3 -1 4.5 1.7
 17 3 1 2.4 1.6
 -17 -3 1 2 1.2
 -17 3 -1 0.2 1
 17 -3 -1 3.5 2.1
 17 -3 2 9.5 2.1
 17 -3 2 8.7 2.7
 17 3 -2 6.5 2.1
 -17 3 2 7.5 1.5
 -17 -3 -2 7.2 1.7
 -17 -3 2 4.8 1.4
 17 -3 -2 4.4 2.3
 -17 3 -2 5.3 1.2
 17 3 2 4.1 2.4
 -17 3 3 5 1.4
 -17 -3 -3 5.6 1.7
 17 3 -3 5.9 2.6
 17 -3 3 7.1 2.8
 -17 -3 3 4.4 1.4
 -17 3 -3 3.4 1.1
 17 3 3 2.8 2.2
 17 -3 -3 5.4 2.5
 -17 3 4 1.9 1.3
 17 -3 4 7 2.7
 17 3 -4 1.3 2.7
 -17 -3 -4 0.3 1.7
 17 3 4 1.3 1.9
 17 -3 -4 -4.7 2.3
 -17 -3 4 -0.1 1.3
 -17 -3 -5 1 1.8
 -17 3 5 2.5 1.5
 17 -3 5 6.2 2.8
 17 3 -5 0.5 2.6
 17 3 5 6.9 2.2
 -17 -3 5 2.4 1.6
 17 -3 -5 -2.8 2.6
 17 3 -6 -0.7 2.8
 -17 3 6 0.1 1.7
 18 3 0 10.5 2.9
 18 3 0 5.9 2
 -18 -3 0 7.2 1.5
 18 -3 0 7.8 2.2
 18 -3 0 7.2 2.3
 18 -3 0 10.1 2.3
 18 3 -1 6.1 2.2
 18 -3 1 9.6 2.3
 18 -3 1 7.6 2.5
 18 3 -1 5.5 2.8
 -18 -3 -1 4.9 1.7
 -18 3 1 6 1.4
 18 -3 -1 -0.2 2.2
 -18 3 -1 1.3 1.1
 18 3 1 2.5 2.2
 18 -3 -1 3.8 1.7
 -18 -3 1 1.9 1.3
 18 -3 2 2.5 2.2
 18 -3 2 0.8 1.9
 -18 3 2 0.8 1.1
 -18 -3 -2 0.3 1.4
 18 3 -2 2.3 2.2
 18 -3 -2 2.9 2.3
 -18 3 -2 -0.1 1
 18 3 2 -0.5 2
 -18 -3 2 0.1 1.2
 -18 -3 -3 1.7 1.8
 -18 3 3 4.9 1.4
 18 3 -3 3.5 2.6
 18 -3 3 4.2 2.5
 18 3 3 6 2.2
 -18 -3 3 5.3 1.7
 18 -3 -3 3.8 2.6
 18 -3 4 3.5 2.6
 18 3 -4 3.6 2.8
 -18 -3 -4 2.5 2
 -18 3 4 2.4 1.5
 18 -3 -4 1.6 2.7
 18 3 4 4.6 2.3
 -18 -3 4 1.8 1.6
 -18 3 5 1.6 1.4
 18 3 -5 0.3 2.7
 18 -3 5 5.5 2.7
 -18 -3 -5 0.5 1.9
 18 3 5 3.4 2.5
 -18 -3 5 0.4 1.5
 18 -3 -5 -0.1 2.8
 19 -3 0 6.9 2.3
 19 3 0 9.4 3
 -19 -3 0 8.2 1.7
 19 -3 0 5.2 2.3
 19 -3 0 8.6 2.4
 19 -3 1 3.3 2.1
 19 3 -1 4.8 2.5
 -19 -3 -1 2.3 1.5
 19 3 -1 -0.2 2.1
 19 -3 1 -0.3 2.1
 19 -3 1 2.8 2.4
 19 3 1 3.6 2.6
 19 -3 -1 3.3 2.2
 19 -3 -1 3.3 2.9
 -19 3 2 7.6 1.6
 19 -3 2 5.5 2.5
 19 3 -2 4.9 2.5
 -19 -3 -2 5.5 1.9
 -19 3 -2 5.8 1.6
 19 3 2 8.3 2.8
 -19 -3 2 9.1 1.9
 19 -3 -2 7.2 2.9
 19 3 -3 3.8 2.4
 -19 -3 -3 4.5 1.9
 -19 3 3 5 1.6
 19 -3 3 6.5 3
 19 -3 -3 4.7 2.8
 19 3 3 7.1 2.3
 -19 -3 3 6.6 1.7
 19 3 -4 1.9 2.9
 19 -3 4 8.4 3.1
 -19 3 4 2.5 1.6
 -19 -3 -4 2.3 1.9
 -19 -3 4 4.8 1.8
 19 -3 -4 4.6 3.3
 19 3 4 6.6 2.6
 -19 3 5 -0.4 1.8
 19 3 -5 -3.9 2.6
 20 -3 0 3.8 2.3
 20 3 0 2.8 2.8
 20 -3 0 -0.7 2.3
 -20 -3 0 1.3 1.5
 20 -3 0 7.8 2.3
 20 -3 1 17.1 3
 20 -3 1 14.7 2.8
 -20 -3 -1 9 2.1
 20 3 -1 14.6 3.3
 20 3 1 11 2.9
 20 -3 -1 13.1 3
 20 -3 -1 11.4 3
 20 3 -2 2.7 2.3
 20 -3 2 4.2 2.7
 -20 3 2 2.8 1.5
 -20 -3 -2 3.4 1.7
 20 -3 -2 4.7 2.8
 20 3 2 5 2.7
 20 3 -3 10.7 2.8
 -20 3 3 5.7 1.6
 -20 -3 -3 7 2
 20 -3 3 12.3 3
 20 -3 -3 7.5 3.3
 -20 -3 3 7.3 1.9
 20 3 3 7.7 2.7
 20 3 -4 -2.1 2.6
 -20 3 4 2.3 1.5
 20 -3 -4 1.9 3.7
 21 -3 0 21.2 3.3
 21 3 0 25.6 3.8
 21 -3 0 27.4 3.3
 21 -3 1 8.7 2.7
 -21 -3 -1 0.3 1.7
 21 3 -1 -1.9 2.8
 21 3 1 2.3 2.7
 21 -3 -1 3.6 2.4
 21 -3 -1 2.4 2.5
 21 3 -2 4.6 2.8
 -21 -3 -2 2.8 1.8
 21 -3 2 12.6 3.1
 -21 3 2 2.4 1.5
 21 3 2 7.9 3
 21 -3 -2 8.4 3.1
 -21 3 3 0.7 1.6
 21 3 -3 0.7 2.5
 21 3 3 5 2.7
 21 -3 -3 0.5 2.7
 -21 -3 3 0 1.7
 22 3 0 4.9 3.1
 22 3 -1 57.89 6.3
 22 -3 1 81.59 5.9
 22 3 1 78.19 5.8
 22 -3 -1 67.09 6.2
 22 3 1 55.49 6
 22 -3 2 6.4 3.3
 22 -3 -2 5.1 3.1
 22 3 2 1.9 2.7
 0 -4 0 5666.63 280.47
 0 4 0 5662.33 280.67
 0 -4 0 5217.78 280.67
 0 -4 0 5791.32 280.67
 0 -4 1 605.44 31.3
 0 -4 1 625.84 31.3
 0 4 -1 622.94 31.3
 0 4 1 604.44 31.2
 0 -4 -1 634.74 31.3
 0 4 1 629.04 31.2
 0 -4 1 603.24 31.2
 0 -4 -1 629.94 31.2
 0 4 -1 635.04 31.2
 0 -4 -1 611.24 31.2
 0 4 -1 623.24 31.3
 0 4 1 619.14 31.3
 0 -4 -2 191.48 9.9
 0 -4 -2 191.88 10
 0 -4 -2 193.08 10
 0 -4 2 190.58 9.8
 0 4 2 193.88 10
 0 4 2 195.98 9.9
 0 4 -2 192.78 10
 0 4 -2 197.88 9.9
 0 4 2 187.58 10
 0 -4 2 190.78 9.9
 0 4 -2 197.18 10
 0 4 -3 261.97 13.7
 0 4 3 259.87 13.6
 0 -4 3 258.77 13.5
 0 -4 -3 251.07 13.6
 0 -4 -3 260.37 13.4
 0 4 3 269.87 13.4
 0 -4 3 267.77 13.4
 0 4 3 278.07 13.6
 0 -4 3 261.27 13.4
 0 -4 -4 250.07 13.1
 0 4 4 262.27 13.4
 0 -4 4 255.97 13.2
 0 4 -4 256.27 13.5
 0 -4 4 260.77 13.3
 0 -4 -4 254.97 13.4
 0 4 -5 141.59 8.3
 0 -4 5 148.49 8
 0 -4 -5 147.59 8.3
 0 4 5 147.19 8.1
 0 -4 5 154.08 8
 0 -4 -5 151.38 7.8
 0 -4 -6 21.9 1.9
 0 -4 -6 22.6 2.5
 0 4 -6 22.1 2.5
 0 4 6 25.6 2.5
 0 -4 6 24.2 2.4
 0 -4 6 24 2.3
 0 4 -7 5.1 1.7
 0 -4 7 6.8 1.6
 0 -4 7 3 1.2
 0 -4 -7 4.7 1.8
 0 4 7 3.5 1.6
 0 -4 -7 4 1
 0 4 8 5.6 1.8
 0 -4 8 7 1.5
 0 -4 -8 6.8 2.2
 0 4 -8 0.9 1.8
 0 -4 -9 1.9 2.2
 0 -4 9 -0.1 1.6
 0 4 -9 0.3 2
 0 4 9 1.2 1.8
 -1 4 0 598.54 30.3
 1 4 0 595.44 30.3
 -1 -4 0 592.24 30.3
 -1 4 0 590.64 30.2
 1 -4 0 615.54 30.3
 1 4 0 594.44 30.4
 1 -4 0 605.14 30.3
 1 -4 0 599.54 30.3
 -1 -4 0 619.64 30.3
 1 4 0 591.84 30.3
 -1 -4 0 618.24 30.4
 -1 4 1 200.68 9.1
 1 -4 1 197.68 9
 1 4 -1 193.08 9
 -1 -4 -1 191.58 9
 1 -4 1 187.18 9.1
 -1 4 1 195.38 9
 1 4 -1 191.78 9.1
 -1 4 1 191.38 9.1
 -1 -4 -1 202.18 9.2
 -1 -4 -1 196.28 9.1
 1 4 -1 190.98 9.1
 1 -4 -1 161.18 9
 -1 4 -1 158.98 9.1
 1 4 1 165.88 9.1
 1 4 1 160.18 8.9
 1 -4 -1 161.58 9.1
 -1 -4 1 156.38 9
 -1 -4 1 162.18 9.1
 -1 4 -1 164.68 8.9
 1 -4 -1 161.28 9.1
 -1 -4 1 165.88 9.1
 -1 4 -1 165.58 9.1
 1 4 1 162.48 9.2
 -1 -4 -2 23 1.7
 1 4 -2 22.1 1.4
 1 4 -2 21.8 1.6
 -1 -4 -2 22 1.5
 -1 4 2 22.1 1.7
 1 -4 2 22 1.4
 -1 4 2 21.2 1.5
 1 -4 2 23.7 1.8
 1 4 -2 22.3 1.9
 1 -4 2 21.2 1.8
 -1 -4 2 24.3 1.4
 1 -4 -2 23.1 1.4
 1 4 2 22.1 1.7
 -1 -4 2 24.4 1.6
 1 -4 -2 23.3 1.4
 1 -4 -2 23 1.7
 1 -4 -2 23.2 1.8
 -1 4 -2 24 1.8
 1 4 2 24 1.6
 1 4 2 24.4 1.9
 -1 4 -2 25.4 1.5
 -1 4 -2 24.5 1.7
 -1 -4 -3 124.89 6.6
 1 -4 3 120.69 6.6
 1 -4 3 130.49 6.7
 1 -4 3 123.69 6.8
 -1 4 3 127.59 6.8
 -1 -4 -3 127.29 6.8
 -1 4 3 126.59 6.6
 1 4 -3 123.39 6.9
 -1 -4 3 125.69 6.7
 -1 -4 3 131.09 6.6
 -1 -4 3 131.29 6.7
 -1 4 -3 130.39 6.9
 1 4 3 128.69 6.8
 1 -4 -3 126.19 7
 1 4 3 125.89 6.9
 1 -4 -3 125.49 6.6
 -1 4 -3 132.29 6.7
 -1 -4 -4 256.77 13.6
 1 -4 4 245.78 13.6
 1 4 -4 265.17 13.9
 -1 4 4 260.17 13.8
 -1 -4 -4 253.87 13.8
 1 -4 4 255.17 13.7
 -1 4 4 265.77 13.5
 -1 -4 4 281.27 13.6
 1 -4 -4 277.57 13.9
 1 -4 -4 273.67 13.5
 -1 -4 4 272.17 13.5
 -1 4 -4 268.97 13.9
 -1 -4 4 274.47 13.7
 1 4 4 261.17 13.8
 -1 -4 -5 58.39 3.8
 1 -4 5 55.69 3.5
 1 4 -5 57.69 3.9
 -1 -4 -5 57.89 3.2
 1 -4 5 55.79 3.3
 -1 4 5 55.59 3.6
 1 -4 -5 52.59 4
 1 -4 -5 48.9 3
 -1 -4 5 50.89 3.3
 -1 4 -5 45.4 3.7
 1 4 5 49.99 3.6
 -1 -4 5 51.59 3.4
 1 4 -6 55.49 4.2
 1 -4 6 57.59 3.7
 -1 -4 -6 57.79 4.2
 -1 -4 -6 57.39 3.5
 1 -4 6 57.69 3.8
 -1 4 6 59.49 4.1
 1 4 6 54.09 4
 -1 -4 6 62.79 3.6
 -1 -4 6 60.49 3.7
 1 -4 -6 56.39 4.2
 1 -4 -6 61.89 3.4
 -1 4 -6 62.79 4.2
 -1 4 7 2.6 1.5
 1 4 -7 -0.2 1.9
 -1 -4 -7 0.4 1.5
 -1 -4 -7 0.1 1
 1 -4 7 3 1.3
 1 -4 7 1.4 1.3
 -1 4 -7 -0.6 1.4
 1 4 7 -1.9 1.4
 1 -4 -7 -0.2 1.6
 -1 -4 7 0.1 1.1
 -1 -4 -8 1.8 1.9
 -1 4 8 1 1.5
 1 -4 8 2.3 1.5
 1 4 -8 0.9 2.1
 -1 4 -8 2.1 1.8
 1 -4 -8 2.3 2.2
 -1 -4 8 3.7 1.5
 1 4 8 2.2 1.7
 -1 -4 -9 -1.4 2
 1 -4 9 -0.6 1.6
 1 4 -9 -1.1 2
 -1 4 9 -1.3 1.6
 1 -4 -9 -3.1 2.1
 1 4 9 -1.1 1.7
 -1 4 -9 -0.3 1.9
 -1 -4 9 0.2 1.6
 -2 -4 0 31 1.8
 -2 4 0 32 1.8
 -2 4 0 31.7 1.7
 2 4 0 31.3 1.7
 2 -4 0 29.8 1.7
 2 -4 0 28.9 1.9
 -2 4 0 31.9 1.9
 2 4 0 32 1.8
 2 4 0 31.9 2.1
 -2 -4 0 31 1.8
 2 -4 1 454.45 22.7
 -2 4 1 448.26 22.8
 -2 -4 -1 436.06 22.8
 2 4 -1 440.36 22.8
 2 4 -1 444.86 22.9
 -2 -4 -1 440.46 22.7
 2 -4 1 423.16 22.8
 2 4 -1 451.35 22.8
 -2 -4 -1 452.65 22.7
 -2 4 1 457.95 22.8
 2 -4 1 452.25 22.9
 -2 4 1 447.96 22.8
 2 4 1 450.25 22.9
 2 -4 -1 454.15 22.8
 -2 -4 1 458.45 22.8
 -2 4 -1 455.85 22.8
 -2 -4 1 458.75 22.8
 -2 4 -1 467.15 22.7
 2 -4 -1 461.95 22.8
 -2 -4 1 447.26 22.9
 -2 4 -1 459.15 22.9
 2 -4 -1 475.45 22.8
 2 -4 2 8.5 1.2
 -2 4 2 10.4 0.9
 2 -4 2 12.5 0.9
 -2 4 2 10.8 1.1
 -2 -4 -2 12.1 1.1
 -2 -4 -2 11.8 1
 2 4 -2 10 0.9
 2 4 -2 10.4 1.3
 2 -4 2 11.5 1.2
 2 4 -2 10.5 1
 -2 4 -2 10.2 1
 2 4 2 10.7 1
 -2 -4 2 7.2 0.8
 2 -4 -2 7.6 1.2
 2 -4 -2 8.5 0.8
 -2 4 -2 9.3 1
 2 4 2 9.6 1.2
 -2 -4 2 9.3 0.9
 2 -4 -2 8.1 1
 2 4 2 7.7 0.8
 2 -4 -2 8.1 0.8
 -2 4 3 281.57 14.6
 2 4 -3 282.97 14.7
 2 -4 3 274.17 14.7
 2 4 -3 289.47 14.5
 -2 -4 -3 283.77 14.5
 2 -4 3 280.57 14.4
 -2 4 3 290.97 14.4
 -2 -4 -3 280.67 14.5
 2 -4 -3 284.87 14.4
 2 4 3 278.67 14.7
 2 -4 -3 287.77 14.7
 2 4 3 287.27 14.5
 -2 -4 3 283.67 14.4
 -2 4 -3 279.17 14.7
 -2 -4 3 282.17 14.5
 -2 4 -3 288.77 14.5
 2 -4 4 65.99 3.9
 -2 4 4 71.19 4.1
 2 4 -4 64.69 4.4
 -2 -4 -4 67.89 4.1
 -2 -4 -4 68.29 3.9
 2 -4 4 67.99 4.2
 -2 4 4 67.29 3.8
 2 4 4 71.29 4.2
 -2 -4 4 70.69 3.9
 2 -4 -4 69.89 4.4
 -2 4 -4 71.39 4.2
 -2 -4 4 72.69 3.9
 -2 -4 4 70.49 3.7
 2 -4 -4 71.59 3.7
 2 4 -5 26.4 2.6
 2 -4 5 20.8 1.9
 -2 -4 -5 21.3 1.9
 2 -4 5 28.7 2.6
 -2 4 5 22.1 2.3
 -2 -4 -5 21.7 2.2
 2 -4 -5 23.1 2.5
 2 -4 -5 25 1.7
 2 4 5 25.1 2.4
 -2 -4 5 26.7 1.7
 -2 -4 5 27.2 2
 -2 -4 5 27.1 2.1
 -2 4 -5 32.8 2.8
 2 4 -6 17.5 2.3
 -2 -4 -6 16.8 1.7
 2 -4 6 17.1 1.8
 -2 -4 -6 16.5 2.1
 2 -4 6 19.2 2.1
 -2 4 6 14.8 2.1
 2 -4 -6 14.7 2.3
 -2 -4 6 18.9 1.9
 -2 -4 6 21.8 1.8
 2 -4 -6 16.7 1.5
 2 4 6 18.8 2.2
 -2 4 -6 18.1 2.2
 2 -4 7 8.7 1.5
 -2 -4 -7 10.8 1.9
 2 -4 7 9.1 1.7
 2 4 -7 7.3 2.1
 -2 -4 -7 9.7 1.4
 -2 4 7 9 1.8
 2 -4 -7 10.4 2.4
 -2 4 -7 8.3 1.9
 -2 -4 7 7.7 1.6
 2 4 7 10.2 1.9
 -2 -4 -8 4.6 1.9
 -2 4 8 4.6 1.9
 2 -4 8 6.2 1.6
 2 4 -8 6.4 2.1
 2 -4 -8 4.9 2.4
 -2 -4 8 3.7 1.4
 -2 4 -8 2.8 1.8
 2 4 8 6.8 2
 -2 4 9 -0.4 1.6
 2 -4 9 1.4 1.6
 2 4 -9 -2.2 2
 2 4 9 -1.7 1.7
 -2 4 -9 0.9 1.9
 -2 -4 9 1.4 1.7
 2 -4 -9 -2.7 2.3
 -3 -4 0 -0.3 0.5
 -3 4 0 -0.9 0.4
 -3 4 0 -0.4 0.7
 3 -4 0 -0.8 0.7
 3 4 0 -0.4 0.4
 3 4 0 -1.3 0.9
 -3 -4 0 -0.5 0.5
 3 4 0 -0.7 0.5
 -3 4 0 -0.7 0.3
 3 4 0 -0.6 0.5
 3 -4 0 -0.6 0.3
 3 -4 1 66.19 3.8
 3 -4 1 71.49 3.6
 -3 4 1 66.09 3.5
 3 -4 1 67.99 3.3
 3 4 -1 69.49 3.5
 -3 4 1 65.99 3.5
 3 4 -1 67.99 3.7
 -3 -4 -1 69.09 3.5
 -3 4 1 67.29 3.6
 3 4 -1 68.49 3.5
 -3 -4 1 48.2 3.7
 3 -4 -1 48.9 3.5
 -3 4 2 52.99 3.1
 3 4 -2 51.99 3
 -3 4 2 53.29 3.2
 3 -4 2 51.69 3.4
 3 4 -2 56.79 3.4
 -3 -4 -2 50.59 3.1
 3 -4 2 53.79 3
 -3 -4 -2 53.99 3
 3 4 2 60.89 3.1
 -3 -4 2 58.79 3
 -3 -4 2 59.89 3.1
 3 4 2 54.19 3.4
 -3 4 -2 54.89 3.2
 -3 4 -2 60.19 3.1
 3 -4 -2 60.19 3
 3 -4 -2 61.89 3.5
 3 4 -3 113.39 6.5
 3 -4 3 111.69 6.5
 -3 -4 -3 114.89 6.6
 3 4 -3 116.69 6.9
 3 -4 3 112.59 6.8
 -3 4 3 113.09 6.7
 -3 -4 -3 116.09 6.6
 -3 4 3 119.19 6.5
 -3 4 -3 143.99 6.7
 3 4 3 138.29 6.6
 -3 -4 3 136.39 6.5
 3 -4 -3 132.59 6.4
 -3 -4 3 130.59 6.6
 3 -4 -3 131.89 7
 -3 4 -3 136.39 6.8
 3 4 3 130.69 6.8
 3 -4 4 15.2 1.5
 -3 -4 -4 17.6 1.5
 3 4 -4 18.1 2
 -3 4 4 16.2 1.7
 -3 4 4 19 1.4
 -3 -4 -4 16.6 1.5
 3 -4 4 18.2 1.8
 -3 -4 4 16.7 1.1
 3 -4 -4 16.3 1.2
 -3 4 -4 16.7 1.7
 -3 -4 4 18.4 1.7
 -3 -4 4 17.8 1.4
 3 4 4 17.3 1.8
 3 -4 -4 16.2 2
 3 -4 5 7.6 1.2
 -3 -4 -5 8.3 1.4
 -3 4 5 8.2 1
 -3 -4 -5 7.9 1.2
 3 -4 5 6.5 1.5
 3 4 -5 9 1.9
 -3 4 5 7.8 1.4
 -3 4 -5 5 1.5
 3 -4 -5 5.8 0.8
 3 4 5 5.7 1.5
 -3 -4 5 4.3 1.1
 -3 -4 5 7.2 0.9
 3 -4 -5 3.3 1.8
 -3 -4 5 7.2 0.7
 -3 -4 -6 16.8 1.9
 -3 -4 -6 14.5 1.6
 3 4 -6 15.8 2.3
 3 -4 6 18.1 2.1
 3 -4 6 15.9 1.7
 -3 4 6 15.9 1.9
 3 4 6 13.4 2
 -3 4 -6 10.7 1.8
 -3 -4 6 11.8 1.6
 3 -4 -6 13.2 1.2
 3 -4 -6 10.3 2.2
 -3 -4 6 14.5 1.5
 3 -4 7 21.1 2.1
 -3 -4 -7 24.1 2.4
 -3 4 7 21.1 2.3
 3 -4 7 21.6 2.4
 -3 -4 -7 22.1 2.1
 3 4 -7 16.8 2.6
 -3 4 -7 24.7 2.7
 3 4 7 24 2.6
 3 -4 -7 21.6 2.8
 -3 -4 7 20.1 2.1
 -3 4 8 5.4 1.7
 -3 -4 -8 7.2 1.8
 3 -4 8 5.3 1.6
 -3 -4 -8 4.8 2.2
 3 4 -8 8 2.5
 3 -4 -8 4.6 2.2
 -3 -4 8 3.8 1.5
 3 4 8 5.5 1.9
 -3 4 -8 5.9 1.9
 3 4 -9 -2.4 2
 3 -4 9 -2.2 1.5
 -3 4 9 0.3 1.7
 3 -4 -9 -0.7 2.2
 3 4 9 -2.4 1.7
 -3 4 -9 -1.4 1.7
 -3 -4 9 1.1 1.5
 -4 4 0 362.86 18.4
 -4 -4 0 366.06 18.4
 -4 4 0 357.86 18.3
 4 4 0 375.96 18.4
 4 -4 0 364.76 18.5
 -4 -4 0 358.86 18.4
 -4 4 0 365.46 18.6
 4 -4 0 362.96 18.5
 4 -4 0 372.96 18.3
 4 4 0 354.06 18.4
 4 -4 1 15.1 1.2
 4 4 -1 11.2 1
 4 -4 1 14.3 0.8
 -4 4 1 13.4 1.1
 -4 4 1 15.1 1.1
 4 4 -1 12.9 1.3
 4 4 -1 16 1.1
 4 -4 1 12.1 1.5
 -4 -4 -1 14.4 1.2
 -4 4 1 13.1 1.3
 4 -4 1 14.4 1
 -4 -4 1 15.4 1.1
 4 4 1 15 1.6
 4 -4 -1 15 1.3
 -4 -4 1 13.9 1.3
 4 -4 -1 15.9 1.2
 -4 4 -1 15.2 1.2
 -4 -4 1 14 1.1
 4 4 1 12.5 1.1
 4 -4 2 17.1 1.6
 4 4 -2 17.9 1.6
 -4 -4 2 10.7 0.9
 -4 4 -2 10.7 1.1
 -4 -4 2 11.1 1.1
 4 4 2 12.5 1
 4 -4 -2 11.9 1
 -4 4 -2 11.9 1.2
 4 -4 -2 11.6 1.5
 4 4 2 9 1.4
 4 -4 3 194.78 10.2
 -4 -4 -3 193.28 10
 -4 4 3 202.88 9.8
 4 -4 3 192.48 9.9
 4 4 -3 201.48 9.8
 -4 4 3 193.08 10
 4 4 -3 192.48 10.3
 -4 -4 -3 200.98 9.9
 -4 4 -3 181.78 10.1
 4 -4 -3 191.78 9.8
 4 4 3 194.88 9.9
 -4 -4 3 184.08 10
 -4 4 -3 197.08 10.1
 4 4 3 189.68 10.2
 4 -4 -3 183.88 10.3
 -4 -4 3 183.18 9.8
 -4 -4 -4 12.1 1.4
 -4 -4 -4 13 1.4
 4 4 -4 12.5 2
 4 -4 4 13.4 1.4
 -4 4 4 13.3 1.6
 4 -4 4 14.5 1.8
 -4 4 4 13 1.3
 4 -4 -4 20.7 1.1
 -4 4 -4 21.2 1.9
 4 -4 -4 21.9 2.2
 4 4 4 18.4 1.9
 -4 -4 4 20.7 1.6
 -4 -4 4 19.3 1.1
 -4 -4 4 16.7 1.2
 -4 -4 -5 13.9 1.7
 4 4 -5 15.9 2.3
 -4 -4 -5 12.6 1.5
 -4 4 5 14.5 1.7
 4 -4 5 14 2
 4 -4 5 16.5 1.6
 -4 -4 5 15.8 1.1
 4 -4 -5 17.1 1.1
 4 -4 -5 14.2 2.3
 4 4 5 18.7 2.2
 -4 -4 5 15.3 1.6
 -4 -4 5 13.9 1.2
 -4 4 -5 15.7 1.8
 4 -4 6 16.4 2.2
 4 4 -6 15.1 2.4
 4 -4 6 16.6 1.7
 -4 4 6 15.5 2
 -4 -4 -6 17.5 1.8
 -4 -4 -6 16.8 1.7
 -4 -4 6 15.7 1.7
 4 -4 -6 18.1 2.5
 4 4 6 18.1 2.1
 -4 4 -6 15.7 2.1
 4 -4 7 5.8 1.4
 -4 4 7 4.1 1.5
 -4 -4 -7 5.9 1.5
 4 4 -7 4.6 2.1
 -4 -4 -7 5.2 1.4
 4 -4 7 8.1 1.8
 -4 4 -7 4.4 1.6
 4 4 7 2.5 1.8
 4 -4 -7 2.5 2.1
 -4 -4 7 2 1.3
 4 4 -8 -0.8 2
 -4 -4 -8 0.9 2.3
 -4 4 8 -1.4 1.4
 4 -4 8 -0.8 1.4
 -4 -4 -8 -0.5 1.2
 4 -4 8 3.8 1.8
 -4 -4 8 0.1 1.5
 4 4 8 2 1.9
 4 -4 -8 -4.1 2.2
 -4 4 -8 1.4 1.7
 4 4 -9 -1.6 2.1
 -4 4 9 -1.1 1.6
 4 -4 9 -2.2 1.5
 4 -4 -9 -0.8 2.7
 -4 -4 9 -2.3 1.3
 -4 4 -9 0.9 2
 4 4 9 0.4 1.8
 -5 4 0 47.3 2.5
 -5 -4 0 43.9 2.6
 -5 4 0 47 2.7
 5 4 0 50.49 2.7
 5 -4 0 44.6 2.9
 5 -4 0 49.5 2.5
 5 4 0 46.5 2.7
 5 4 -1 34.7 1.9
 5 4 -1 32.1 2.3
 -5 4 1 34.1 1.9
 -5 4 1 35.9 2.1
 -5 4 1 32.1 1.9
 -5 -4 -1 30.7 2
 5 -4 1 30.6 1.9
 5 -4 1 28.2 2.3
 5 -4 1 32.4 1.7
 5 -4 -1 33.6 1.9
 -5 -4 1 30.4 1.8
 5 4 1 28.8 1.6
 5 4 1 29.4 1.7
 5 4 1 27.9 2.5
 5 -4 -1 29.4 2
 -5 -4 1 30.2 1.9
 -5 -4 1 30.1 2.2
 -5 4 -1 30.2 1.9
 -5 -4 -2 55.09 2.7
 -5 -4 -2 51.19 3
 5 4 -2 51.59 3.4
 5 4 -2 54.99 2.8
 -5 4 2 54.79 2.9
 -5 4 2 52.29 3
 5 -4 2 52.89 3.4
 5 -4 2 53.79 2.9
 -5 4 -2 47.9 2.9
 5 4 2 49.2 2.7
 -5 -4 2 48.1 2.9
 -5 -4 2 49.3 2.7
 5 4 2 46.9 3.3
 -5 4 -2 50.09 3
 5 -4 -2 48.3 3.4
 5 -4 -2 47.8 2.8
 -5 4 3 87.69 5
 5 4 -3 87.69 5.4
 -5 4 3 89.79 4.8
 -5 -4 -3 93.09 4.9
 -5 -4 -3 87.99 5.1
 5 -4 3 84.39 5.4
 5 4 -3 89.99 4.8
 5 -4 3 87.99 4.9
 -5 4 -3 94.89 5.1
 5 -4 -3 96.49 4.8
 -5 -4 3 94.19 4.8
 -5 4 -3 100.69 5.1
 -5 -4 3 94.39 5
 5 -4 -3 96.59 5.5
 5 4 3 96.89 4.9
 5 4 3 94.79 5.3
 5 -4 4 80.19 5.2
 -5 -4 -4 83.19 4.9
 5 4 -4 78.29 5.4
 -5 -4 -4 84.19 4.8
 -5 4 4 84.69 4.9
 -5 4 4 85.19 4.5
 5 -4 4 81.89 4.8
 -5 -4 4 88.29 4.4
 5 -4 -4 88.69 5.5
 5 4 4 85.79 5.1
 -5 4 -4 90.09 5
 -5 -4 4 88.89 4.4
 5 4 4 92.49 5.1
 -5 -4 4 90.39 4.9
 5 -4 -4 86.59 4.4
 5 4 -5 7 2
 -5 -4 -5 5.8 1.3
 -5 4 5 7.5 1.4
 -5 -4 -5 5.5 1.2
 5 -4 5 6.6 1.2
 5 -4 5 5.2 1.7
 -5 4 -5 9.9 1.5
 5 4 5 9 1.7
 5 -4 -5 5.5 2
 5 -4 -5 8.8 0.7
 -5 -4 5 9.4 1.3
 5 -4 6 1.4 1.1
 5 4 -6 0.5 1.8
 5 -4 6 0.8 1.6
 -5 -4 -6 0.1 1.1
 -5 4 6 0 1.3
 -5 -4 -6 -0.4 1
 -5 -4 6 1.1 1.1
 5 -4 -6 0 1.8
 5 4 6 1.5 1.4
 -5 4 -6 0.9 1.4
 -5 -4 -7 13.6 1.8
 5 4 -7 8.8 2.3
 5 -4 7 11.1 1.7
 -5 -4 -7 11.2 1.7
 5 -4 7 16.7 2.3
 -5 4 7 9.5 1.8
 5 4 7 9.4 2.2
 -5 -4 7 12 1.7
 -5 4 -7 10.4 1.9
 5 -4 -7 11.7 2.5
 5 4 -8 0.7 2.2
 -5 4 8 3.3 1.8
 5 -4 8 10.3 2.1
 -5 -4 -8 7.8 1.6
 5 -4 8 6.6 1.6
 -5 4 -8 6.5 1.8
 5 -4 -8 10.1 2.8
 -5 -4 8 3.9 1.5
 5 4 8 6.9 2
 -5 4 9 0.4 1.9
 5 4 -9 -5.7 2.2
 -5 -4 9 -1.9 1.4
 -5 4 -9 0.7 1.9
 5 4 9 0.8 1.8
 5 -4 -9 -2.6 2.6
 -6 4 0 1.1 0.4
 -6 -4 0 1.5 0.6
 6 -4 0 1.2 0.4
 6 4 0 1.1 0.3
 -6 -4 0 2 0.7
 6 4 0 1.2 0.8
 -6 4 0 1.4 0.6
 6 -4 0 1.1 1
 6 4 -1 111.39 6.1
 -6 4 1 114.99 5.9
 6 -4 1 114.99 6
 -6 -4 -1 110.09 6
 6 4 -1 118.49 5.9
 6 -4 1 112.99 5.8
 6 -4 1 108.29 6.2
 -6 4 1 117.79 5.9
 6 4 1 108.69 6.4
 -6 -4 1 114.69 6.1
 -6 -4 1 111.19 5.8
 6 -4 -1 112.49 5.9
 6 4 1 109.29 5.7
 -6 -4 1 111.79 5.9
 6 -4 -1 109.19 6
 6 -4 -1 116.59 5.9
 6 4 1 108.39 5.8
 -6 4 -1 107.89 5.9
 -6 4 2 20.1 1.7
 -6 -4 -2 20 1.7
 6 -4 2 18.3 2.1
 6 -4 2 20.9 1.6
 6 4 -2 18.4 2
 -6 -4 -2 21.1 1.3
 -6 4 2 17.1 1.6
 6 4 -2 20.8 1.5
 -6 -4 2 26.2 1.7
 6 4 2 29.3 1.4
 6 4 2 28.6 2.3
 -6 4 -2 29.6 1.8
 -6 -4 2 28.6 1.5
 6 -4 -2 27.9 2.4
 6 -4 -2 28.1 1.6
 -6 4 -2 30.3 1.8
 6 4 -3 122.19 6
 -6 -4 -3 120.59 6
 -6 4 3 116.69 6.3
 6 4 -3 117.29 6.7
 6 -4 3 117.09 6.2
 -6 -4 -3 117.89 6.3
 6 -4 3 116.29 6.7
 -6 4 3 120.19 6.1
 6 -4 -3 113.09 6
 6 4 3 116.69 6.6
 -6 4 -3 119.29 6.4
 -6 -4 3 114.09 5.9
 -6 4 -3 114.79 6.3
 6 4 3 111.99 6.1
 -6 -4 3 111.79 6.3
 6 -4 -3 117.29 6.7
 -6 4 4 60.89 3.6
 6 -4 4 64.49 4.2
 6 4 -4 64.59 4.4
 -6 -4 -4 64.09 3.4
 -6 4 4 62.59 3.1
 -6 -4 -4 61.19 3.6
 6 -4 4 62.79 3.5
 6 4 4 57.59 3.5
 6 -4 -4 58.29 4.3
 6 -4 -4 52.39 3
 -6 -4 4 54.69 3.6
 -6 4 -4 51.69 3.6
 6 4 4 49.9 3.9
 -6 -4 -5 19.2 1.9
 6 -4 5 19.7 2.4
 6 -4 5 18.7 1.9
 6 4 -5 18.6 2.5
 -6 -4 -5 18.4 1.7
 -6 4 5 18.9 1.9
 -6 4 -5 17.5 1.9
 6 4 5 17.1 2.2
 -6 -4 5 18.4 1.8
 6 -4 -5 17.7 2.5
 -6 4 6 3 1.3
 6 4 -6 4.1 2
 -6 -4 -6 0.8 1
 6 -4 6 3.3 1.2
 -6 -4 -6 4.9 1.3
 6 -4 6 6.7 1.8
 6 -4 -6 2.5 2
 -6 4 -6 5.1 1.5
 -6 -4 6 3.5 1.2
 6 4 6 5.8 1.9
 -6 -4 -7 14.7 1.8
 6 -4 7 15.4 2.5
 -6 -4 -7 6.2 1.7
 -6 4 7 15 2
 6 4 -7 14 2.6
 6 -4 7 15.5 1.9
 -6 -4 7 16.6 2
 6 4 7 16.6 2.3
 6 -4 -7 13 2.7
 -6 4 -7 14.2 2.1
 6 -4 8 -0.7 1.3
 6 -4 8 1.7 2
 6 4 -8 0.5 2.3
 -6 4 8 -0.7 1.4
 -6 -4 -8 2 1.5
 6 4 8 0.9 1.9
 -6 -4 8 -0.1 1.3
 -6 4 -8 1.6 1.7
 6 -4 -8 0.1 2.2
 -6 4 9 1.4 1.7
 6 4 -9 -1.7 2.7
 -6 4 -9 1.6 1.8
 -6 -4 9 -0.5 1.6
 6 -4 -9 1 2.6
 6 4 9 -0.7 2.1
 7 4 0 1.1 0.4
 7 -4 0 0.7 1.2
 7 -4 0 0.5 0.5
 -7 4 0 0.7 0.5
 -7 -4 0 0.1 0.6
 7 4 0 0.9 0.9
 -7 4 0 0.6 0.6
 -7 -4 0 0.7 0.6
 7 4 -1 345.57 17.3
 7 4 -1 351.76 17
 -7 4 1 340.47 17.1
 -7 4 1 345.67 17
 7 -4 1 339.37 17.2
 7 -4 1 352.96 17
 -7 -4 -1 340.47 17.1
 7 -4 1 338.97 17.4
 7 -4 -1 341.77 17
 -7 -4 1 322.87 17
 -7 4 -1 324.17 17.1
 -7 -4 1 316.97 17.1
 7 -4 -1 323.47 17.1
 7 4 1 325.77 16.9
 7 4 1 332.17 17
 7 4 1 320.77 17.5
 -7 4 2 140.09 7.3
 -7 -4 -2 142.39 7.1
 7 -4 2 143.19 7.8
 7 -4 2 140.19 7.4
 -7 -4 -2 147.29 7.5
 7 4 -2 151.58 7.2
 7 4 -2 144.59 7.7
 7 -4 2 140.89 7.2
 7 4 2 138.09 7.2
 7 -4 -2 139.99 7.3
 7 -4 -2 142.19 7.2
 7 -4 -2 134.39 7.8
 -7 -4 2 138.69 7.2
 -7 -4 2 135.09 7.4
 7 4 2 130.49 7.7
 -7 4 -2 130.79 7.4
 7 -4 3 78.79 5
 7 4 -3 78.69 4.9
 -7 4 3 83.49 4.5
 -7 -4 -3 79.49 4.5
 7 4 -3 78.59 4.1
 7 -4 3 80.79 4.4
 -7 -4 -3 83.99 4.1
 -7 -4 3 73.19 4
 7 -4 -3 73.39 4.1
 7 4 3 78.79 4.2
 7 4 3 80.39 4.8
 7 -4 -3 77.29 4.1
 -7 4 -3 77.69 4.4
 -7 -4 3 74.99 4.4
 7 -4 -3 81.59 5.1
 -7 4 4 41.6 2.7
 -7 -4 -4 35.3 2.7
 -7 -4 -4 39.1 2.3
 7 -4 4 37.1 3.4
 7 -4 4 40.1 2.6
 7 4 -4 42.9 3.6
 7 -4 -4 39.9 3.6
 7 4 4 37.1 3.1
 -7 4 -4 34.5 2.6
 -7 -4 4 36.9 2.7
 7 4 4 36.6 2.5
 -7 4 5 21.2 2.1
 -7 -4 -5 17.5 1.6
 -7 -4 -5 20.6 2
 7 -4 5 17.3 1.7
 7 -4 5 18.6 2.6
 7 4 -5 14.7 2.4
 -7 -4 5 14.1 1.7
 7 4 5 18.9 2.3
 -7 4 -5 16.1 1.9
 7 -4 -5 15.9 2.5
 7 -4 6 30 2.4
 -7 4 6 28.7 2.6
 -7 -4 -6 21.4 2.2
 7 -4 6 31.1 3.1
 -7 -4 -6 29.4 2.7
 7 4 -6 30 3.3
 7 4 6 33.6 3.3
 -7 -4 6 35.9 2.7
 7 -4 -6 27 3.2
 -7 4 -6 25.5 2.5
 7 -4 7 3.2 1.4
 7 -4 7 5.4 2.2
 7 4 -7 5 2.2
 -7 4 7 2 1.4
 -7 -4 -7 2.1 1.3
 7 4 7 3.9 1.8
 7 -4 -7 -0.4 2.2
 -7 -4 7 1.9 1.5
 -7 4 -7 3.3 1.4
 7 4 -8 0 2.7
 -7 -4 -8 1.7 1.6
 7 -4 8 6.8 2.2
 -7 4 8 3.3 1.6
 7 -4 8 0.6 1.4
 7 4 8 1.4 2
 7 -4 -8 1.9 2.4
 -7 -4 8 1.7 1.6
 -7 4 -8 2 1.6
 -7 -4 9 -1.2 1.6
 -7 4 -9 1.3 2.8
 7 -4 -9 4.1 2.8
 7 4 9 -5.3 2
 -8 4 0 577.34 29.6
 8 -4 0 603.64 29.6
 -8 -4 0 590.94 29.6
 8 -4 0 573.94 29.8
 -8 4 0 583.84 29.5
 8 4 0 590.24 29.5
 8 4 0 576.44 29.7
 8 -4 1 247.68 13
 8 -4 1 244.48 13.3
 -8 -4 -1 254.97 13.2
 8 4 -1 253.47 13.3
 8 -4 1 248.98 13.5
 -8 4 1 256.97 13.2
 -8 4 1 250.57 13.1
 -8 -4 1 262.97 13.1
 8 4 1 261.37 13
 -8 4 -1 259.87 13.2
 8 4 1 263.27 13.1
 8 4 1 254.17 13.6
 -8 -4 1 261.97 13.2
 8 -4 -1 263.97 13.2
 -8 4 2 26.4 2
 8 4 -2 26.2 2.6
 -8 -4 -2 27.1 1.7
 -8 -4 -2 26.7 2.1
 8 -4 2 22.8 2.5
 8 -4 2 27.4 1.8
 8 -4 2 27.5 2.1
 8 4 -2 26.7 1.8
 8 -4 -2 34.4 2.1
 8 -4 -2 34.5 2.9
 -8 -4 2 35.2 2.1
 -8 -4 2 36.5 1.9
 8 4 2 33.4 2.9
 -8 4 -2 34.4 2
 8 -4 -2 36.1 1.9
 8 -4 3 60.19 4.3
 -8 4 3 57.19 3.6
 8 4 -3 52.59 4.2
 8 -4 3 57.69 3.6
 8 4 -3 59.19 3.3
 -8 -4 -3 58.29 3.3
 -8 -4 -3 57.09 3.8
 8 4 3 70.19 4.2
 -8 4 -3 65.19 3.7
 8 -4 -3 64.19 3.4
 8 -4 -3 58.29 4.4
 -8 -4 3 65.59 3.3
 -8 -4 3 64.29 3.7
 8 4 3 68.09 3.5
 8 -4 -3 62.99 3.3
 8 4 -4 122.59 7.6
 8 -4 4 126.69 7.7
 8 -4 4 126.39 6.9
 -8 -4 -4 137.59 7.2
 -8 -4 -4 130.29 6.7
 -8 4 4 123.79 7
 -8 -4 4 122.99 7
 8 4 4 134.29 7.5
 -8 4 -4 127.79 7
 8 -4 -4 122.19 7.7
 8 4 4 129.09 6.9
 8 -4 5 10.3 2.1
 -8 -4 -5 10.2 1.1
 8 4 -5 10.7 2.2
 -8 -4 -5 10.9 1.6
 -8 4 5 9.5 1.5
 8 -4 5 9.1 1.4
 8 -4 -5 15.8 2.5
 -8 -4 5 12 1.6
 8 4 5 10.4 1.9
 -8 4 -5 10.4 1.5
 8 -4 6 3.7 1.3
 8 4 -6 5.2 2.2
 -8 -4 -6 5.2 1.4
 -8 4 6 3.4 1.3
 8 -4 6 8.3 2
 8 -4 -6 1.1 2.4
 -8 4 -6 3.4 1.4
 8 4 6 3.5 1.7
 -8 -4 6 2.8 1.2
 -8 -4 -7 1 1.3
 8 -4 7 1.3 1.4
 8 4 -7 2.4 2.2
 -8 4 7 1.3 1.4
 8 -4 7 4 2
 8 4 7 0.9 1.7
 -8 4 -7 1.5 1.5
 -8 -4 7 2.2 1.4
 8 -4 -7 1.2 2.3
 8 4 -8 3.3 2.5
 8 -4 8 9.3 2.4
 -8 -4 -8 3.5 1.6
 -8 4 8 4.6 1.7
 -8 -4 8 3.7 1.6
 8 4 8 5.5 2.1
 -8 4 -8 2.9 1.7
 8 -4 -8 2.7 2.7
 -8 -4 -9 3 2.7
 8 4 9 -1.8 2.1
 9 4 0 3.8 1.1
 -9 4 0 5.7 0.8
 -9 4 0 6.1 0.8
 9 -4 0 4.7 1.2
 -9 -4 0 5.9 1
 9 -4 1 274.57 14.4
 -9 4 1 276.97 14
 -9 -4 -1 274.47 14.1
 9 -4 1 272.97 14.2
 -9 4 1 271.07 14
 9 4 -1 274.87 14.3
 9 -4 -1 266.67 14.1
 -9 -4 1 271.07 14
 9 4 1 279.67 14
 9 4 1 272.37 13.9
 -9 -4 1 266.37 14.1
 9 4 1 270.67 14.5
 -9 4 -1 276.47 14
 -9 -4 -2 27.9 2.4
 9 -4 2 28 2.3
 9 4 -2 28.6 1.9
 -9 -4 -2 29.6 1.7
 9 -4 2 26.6 2.7
 -9 4 2 28.9 2.1
 9 4 -2 23.6 2.5
 9 -4 -2 34.5 3.1
 -9 -4 2 32.9 1.9
 9 4 2 33 1.9
 -9 4 -2 32.8 2.1
 -9 -4 2 34.2 2.2
 9 4 2 29.6 2.8
 9 -4 -2 34 2.1
 9 -4 -2 32.3 2.2
 -9 -4 -3 31 2.5
 -9 -4 -3 33.6 1.8
 9 -4 3 29 3
 9 4 -3 30.1 1.9
 9 4 -3 28.3 2.8
 9 -4 3 34 2.4
 -9 4 3 30.7 2.4
 9 4 3 31.9 2.1
 -9 4 -3 32.7 2.2
 9 -4 -3 29.7 3
 9 4 3 33.7 3
 -9 -4 3 32.2 2.3
 9 -4 -3 31.3 1.8
 9 -4 -3 31 2
 -9 -4 3 31.2 1.8
 -9 4 4 -0.5 1
 -9 -4 -4 3.1 1.2
 9 4 -4 -0.2 1.9
 -9 -4 -4 1.2 0.6
 9 -4 4 1.6 1.9
 9 -4 4 0.6 1.1
 -9 -4 4 1.9 1.1
 9 4 4 1 1.6
 9 -4 -4 1.7 2
 -9 4 -4 2.1 1.1
 9 -4 5 34.3 2.6
 -9 -4 -5 27.7 2.6
 -9 -4 -5 32.5 2.1
 9 4 -5 30 3.2
 9 -4 5 30.2 3.2
 -9 4 5 26.8 2.5
 9 -4 -5 23 3.1
 -9 4 -5 30.2 2.4
 9 4 5 37 3.3
 -9 -4 5 28.4 2.5
 9 -4 6 7.2 2.2
 -9 4 6 11.9 1.7
 9 4 -6 13.7 2.6
 9 -4 6 14.4 1.7
 -9 -4 -6 11.8 1.8
 9 4 6 10.8 2.1
 -9 4 -6 8.6 1.7
 -9 -4 6 10.3 1.7
 9 -4 -6 15 2.8
 -9 4 7 -0.1 1.4
 9 -4 7 0.1 2.3
 9 4 -7 -0.3 2.2
 9 -4 7 -0.3 1.4
 -9 -4 -7 0.3 1.4
 -9 4 -7 -0.7 1.3
 9 4 7 2.8 2
 9 -4 -7 1.5 2.4
 -9 -4 7 1.2 1.3
 -9 -4 -8 -0.9 1.4
 -9 4 8 -0.6 1.5
 9 -4 8 3.4 2.1
 9 4 -8 -2.1 2.4
 -9 -4 8 -0.1 1.5
 -9 4 -8 -2.3 1.3
 9 -4 -8 -0.3 2.5
 9 4 8 -0.2 1.9
 9 -4 9 9.2 3.7
 -9 -4 -9 -0.4 1.8
 9 4 9 0.5 2.2
 10 4 0 162.88 9.2
 10 -4 0 159.88 8.8
 -10 4 0 162.58 8.4
 -10 4 0 161.78 8.5
 -10 -4 0 164.18 8.5
 10 4 0 160.38 8.7
 10 -4 1 46.8 3.3
 -10 4 1 49.4 2.9
 -10 4 1 49 2.8
 10 -4 1 47.7 3.6
 10 4 -1 47.3 3.5
 -10 -4 -1 50.19 3.1
 -10 -4 1 50.49 3
 10 4 1 47.1 2.7
 -10 -4 1 45.5 2.9
 10 4 1 46.9 3.8
 10 -4 -1 50.79 3.2
 -10 4 -1 48.2 2.9
 10 4 1 44.6 3
 10 -4 2 36.9 2.5
 10 -4 2 37.2 3.1
 -10 -4 -2 39.4 2.5
 -10 4 2 37.2 2.1
 10 4 -2 39 3.2
 10 4 2 24.4 2.7
 10 -4 -2 24.2 2.8
 10 -4 -2 25.7 2.2
 -10 -4 2 28.6 2.2
 -10 -4 2 25.5 1.9
 -10 4 -2 26.3 2
 10 4 2 26.9 1.9
 10 -4 3 8.5 1.4
 -10 -4 -3 7.8 1.4
 -10 4 3 8.8 1.2
 10 4 -3 7.3 0.9
 10 4 -3 5.4 2.1
 10 -4 3 8.8 2.1
 -10 -4 -3 9.3 0.7
 -10 -4 3 6.6 0.7
 -10 4 -3 6.6 1
 10 -4 -3 5.7 0.9
 -10 -4 3 5.6 1.2
 10 -4 -3 7.8 0.8
 10 -4 -3 5.9 2.1
 10 4 3 5.5 0.9
 10 4 3 6.4 1.8
 -10 -4 -4 47.9 2.6
 -10 -4 -4 45.2 3.2
 -10 4 4 45.1 3.1
 10 -4 4 52.99 4.4
 10 -4 4 48.4 3.1
 10 4 -4 50.79 4
 10 -4 -4 36.7 3.8
 10 4 4 44.6 3.6
 -10 -4 4 39.6 3
 -10 4 -4 42 2.9
 10 4 -5 9.5 2.4
 -10 4 5 13.9 1.7
 -10 -4 -5 14.1 1.8
 10 -4 5 11.7 2.4
 10 -4 5 13.6 1.6
 -10 4 -5 11.9 1.6
 -10 -4 5 12.3 1.7
 10 -4 -5 9.4 2.7
 10 4 5 14.9 2.3
 -10 4 6 -0.2 1.2
 10 -4 6 -0.1 2.3
 10 -4 6 0.7 1.3
 10 4 -6 3.3 2.3
 -10 -4 -6 2 1.4
 -10 4 -6 0.6 1.2
 10 4 6 1.6 1.7
 -10 -4 6 2 1.4
 10 -4 -6 2.1 2.3
 10 -4 7 1.2 2.1
 10 4 -7 1.8 2.6
 -10 4 7 3.1 1.5
 -10 -4 -7 2.4 1.7
 10 4 7 0.9 1.8
 -10 4 -7 -0.8 1.4
 10 -4 -7 -0.9 2.4
 -10 -4 7 1.5 1.6
 -10 4 8 -2.1 1.7
 10 4 -8 -4 2.4
 -10 -4 -8 2.2 1.6
 10 -4 8 7.8 2.6
 10 4 8 0.5 1.9
 10 -4 -8 -1.7 2.5
 -10 -4 8 0.3 1.5
 11 4 0 12.6 1.6
 -11 4 0 13.3 1.3
 11 4 0 14 2.3
 -11 -4 0 14.1 1.5
 11 -4 0 11.1 1.8
 -11 4 0 12.2 1.3
 -11 4 1 90.49 5
 11 -4 1 93.29 5.7
 11 4 -1 87.19 5.5
 11 -4 1 87.19 5.4
 -11 -4 -1 92.39 5.2
 -11 4 1 93.89 5.1
 -11 -4 1 88.19 5
 -11 -4 1 91.79 5.1
 11 4 1 91.89 5.2
 11 4 1 89.19 6
 11 -4 -1 92.99 5.3
 -11 4 -1 91.99 5
 -11 -4 -2 11.9 1.5
 11 -4 2 11.1 1.6
 11 4 -2 11.3 1.9
 11 -4 2 11.4 2.1
 -11 4 2 11.7 1.2
 -11 -4 -2 12.6 1
 11 4 2 11.6 1
 -11 -4 2 8.3 1.3
 11 -4 -2 4.9 1.9
 -11 4 -2 10.9 1.3
 -11 -4 2 9.2 1.1
 11 4 2 9.2 2
 11 -4 -2 9.3 1.4
 -11 -4 -3 75.49 4.9
 11 -4 3 77.69 4.8
 -11 4 3 75.09 4.7
 11 4 -3 76.09 5.4
 -11 -4 -3 78.39 4.3
 11 -4 3 73.99 5.5
 -11 4 -3 88.09 4.7
 11 4 3 87.59 5.6
 11 -4 -3 84.89 4.5
 -11 -4 3 90.49 4.9
 11 -4 -3 90.19 5.7
 -11 -4 3 85.79 4.4
 11 -4 4 20.5 2.7
 11 -4 4 19.4 1.8
 11 4 -4 15.5 2.5
 -11 -4 -4 15.9 1.3
 -11 4 4 15.2 1.7
 -11 -4 -4 17 2
 11 -4 -4 18.4 2.7
 -11 4 -4 16.1 1.6
 11 4 4 20.1 2.4
 -11 -4 4 15.7 1.7
 -11 4 5 0.3 1.1
 -11 -4 -5 2.9 1.4
 11 4 -5 -1.5 2
 11 -4 5 2.5 1.2
 11 -4 5 1.2 2
 -11 4 -5 2.2 1.1
 -11 -4 5 1.8 1.2
 11 -4 -5 1.9 2.1
 11 4 5 3.7 1.9
 -11 4 6 4.7 1.4
 11 4 -6 3 2.4
 11 -4 6 5 2.2
 11 -4 6 3.1 1.4
 -11 -4 -6 3.1 1.5
 -11 4 -6 3.6 1.4
 11 -4 -6 4.6 2.8
 11 4 6 4.2 2.1
 -11 -4 6 3.2 1.4
 11 -4 7 1.5 2.2
 -11 4 7 0.1 1.5
 -11 -4 -7 0.2 1.7
 11 4 -7 0.2 2.4
 -11 4 -7 0.5 1.3
 -11 -4 7 -0.6 1.5
 11 4 7 -1 2
 11 -4 -7 -1.9 2.4
 11 -4 8 5.9 2.4
 -11 4 8 -1.6 1.5
 11 4 -8 2.6 2.8
 -11 -4 -8 0 1.7
 11 -4 -8 1.6 2.9
 -11 -4 8 0.6 1.6
 11 4 8 -2.1 2.1
 12 4 0 95.59 5.8
 -12 -4 0 98.99 5.5
 -12 4 0 98.09 5.3
 12 -4 0 97.59 6
 12 4 0 97.69 6.3
 -12 4 0 96.09 5.4
 -12 4 1 12.1 1.3
 12 -4 1 13.3 2.2
 -12 -4 -1 13.2 1.6
 -12 4 1 13.9 1.4
 12 4 -1 10.2 1.9
 12 -4 1 13.2 1.9
 12 -4 -1 12.3 1.8
 -12 -4 1 12.8 1.4
 -12 -4 1 14.9 1.6
 12 4 1 15.6 2.4
 -12 4 -1 15.7 1.4
 12 4 1 15.8 1.7
 -12 -4 -2 61.39 4.3
 12 -4 2 63.79 4.5
 12 -4 2 60.79 4.9
 -12 4 2 65.49 4.2
 12 4 -2 67.19 5
 12 -4 -2 75.19 5.2
 12 -4 -2 74.09 4.3
 -12 -4 2 77.49 4
 -12 -4 2 80.89 4.3
 12 4 2 71.59 5
 -12 4 -2 77.49 4.2
 -12 -4 -3 61.19 4.1
 12 -4 3 59.69 4.1
 12 -4 3 62.49 4.9
 12 4 -3 66.69 4.9
 -12 -4 -3 62.09 3.5
 -12 4 3 65.69 3.9
 12 -4 -3 74.19 5
 12 4 3 63.49 4.8
 12 -4 -3 65.09 3.7
 -12 -4 3 67.79 4
 -12 -4 3 66.49 3.6
 -12 4 -3 67.19 3.9
 12 -4 4 27.6 3.3
 -12 -4 -4 26.7 2.7
 12 4 -4 27.1 3.1
 12 -4 4 28.4 2.6
 -12 4 4 30.9 2.6
 -12 -4 4 35.4 2.6
 12 -4 -4 41.4 3.7
 -12 4 -4 33.9 2.5
 12 4 4 37.5 3.6
 -12 -4 -5 0.6 1.4
 12 -4 5 3.8 2.2
 12 -4 5 1.9 1.4
 -12 4 5 2.6 1.3
 12 4 -5 1.6 2.5
 -12 -4 5 1.7 1.2
 12 -4 -5 3.9 2.3
 12 4 5 1.6 2
 -12 4 -5 1.2 1.1
 12 -4 6 23 3.2
 -12 -4 -6 16 2.3
 12 4 -6 15.8 3
 -12 4 6 16.4 2.1
 12 -4 -6 18.7 3.2
 -12 4 -6 17.8 2
 -12 -4 6 20.6 2.2
 12 4 6 22.2 2.7
 12 4 -7 10.5 3
 -12 -4 -7 5.4 2
 12 -4 7 11.1 2.8
 -12 4 7 9.5 2
 12 4 7 12.8 2.6
 -12 -4 7 12.8 2
 12 -4 -7 10.4 3.4
 -12 -4 -8 3.1 2.1
 12 -4 8 5.7 2.5
 12 4 8 -0.5 2.2
 13 4 0 3.1 1.4
 -13 4 0 1.9 0.9
 -13 4 0 2.1 0.9
 -13 -4 0 2.3 1.2
 13 -4 0 2.1 1.7
 13 4 0 2.2 2
 13 -4 1 19.9 2.7
 -13 4 1 23.9 2.1
 -13 -4 -1 24.5 2.3
 13 -4 1 23.5 2.5
 13 4 -1 22.9 2.4
 13 4 1 29.4 2.5
 -13 4 -1 30.1 2.1
 13 4 1 27.9 3.1
 -13 -4 1 32.3 2.2
 -13 -4 1 28.2 2.2
 13 -4 -1 28.9 2.6
 13 -4 2 66.49 5.2
 13 4 -2 64.59 4.8
 13 -4 2 60.99 4.3
 -13 -4 -2 67.69 4.4
 -13 4 2 68.19 4.1
 -13 -4 2 66.79 3.8
 13 -4 -2 70.09 5
 -13 -4 2 71.79 4.2
 -13 4 -2 71.09 4
 13 4 2 64.29 5.1
 13 -4 -2 66.49 4.1
 13 4 2 68.49 4.2
 13 -4 3 49.2 3.2
 -13 4 3 45.1 2.9
 -13 -4 -3 46.7 3.2
 13 -4 3 40.4 4
 13 4 -3 42.8 4.1
 13 -4 -3 41.3 2.7
 -13 4 -3 42.5 2.8
 13 -4 -3 37.2 3.8
 13 4 3 35.3 3.6
 -13 -4 3 40.4 3
 -13 -4 -4 63.09 4.5
 13 4 -4 66.79 5.1
 13 -4 4 70.39 4.4
 -13 4 4 70.29 4.3
 13 -4 4 66.19 5.3
 13 4 4 68.39 5.1
 13 -4 -4 65.19 5.4
 -13 -4 4 69.19 4.3
 -13 4 -4 67.19 4.1
 13 -4 5 4.7 2.3
 -13 -4 -5 2.4 1.6
 13 4 -5 5.6 2.4
 -13 4 5 3 1.5
 13 -4 -5 3.8 2.5
 -13 4 -5 3 1.2
 13 4 5 5.6 2.2
 -13 -4 5 3.4 1.3
 -13 -4 -6 7 1.9
 13 4 -6 7.5 2.7
 -13 4 6 8.4 1.8
 13 -4 6 10.4 2.7
 13 4 6 8.6 2.4
 13 -4 -6 4.8 2.8
 -13 -4 6 7.9 1.7
 -13 4 -6 7.8 1.5
 13 -4 7 11 2.8
 -13 4 7 8.8 2.1
 13 4 -7 5.8 2.9
 -13 -4 -7 7.2 2
 13 4 7 4.7 2.5
 -13 -4 7 5.3 1.7
 13 -4 -7 4.6 3
 13 4 8 5.7 2.5
 -14 4 0 145.19 7.6
 14 -4 0 139.89 8.2
 -14 4 0 148.79 7.7
 14 4 0 139.89 8
 -14 -4 0 136.89 7.7
 14 4 0 140.69 8.6
 -14 -4 -1 8.3 1.4
 -14 4 1 6.9 1.2
 14 -4 1 4.7 1.9
 14 4 -1 6.8 1.8
 14 -4 1 6.7 1.7
 -14 -4 1 6.4 1.3
 -14 4 -1 6.3 1.1
 14 -4 -1 5.4 1.9
 14 4 1 7.6 1.5
 14 -4 -1 7.5 1.6
 -14 -4 1 6.4 1.2
 14 4 1 7.1 2.2
 14 4 -2 73.79 5.4
 -14 4 2 77.99 4.6
 14 -4 2 81.89 5
 -14 -4 -2 80.29 4.8
 14 -4 2 82.69 5.5
 14 -4 -2 76.89 5.5
 14 4 2 75.69 4.7
 -14 -4 2 74.29 4.7
 14 4 2 76.29 5.7
 -14 4 -2 81.89 4.5
 -14 -4 2 79.29 4.5
 14 -4 -2 76.79 4.7
 -14 -4 -3 3.5 1.4
 14 -4 3 5.9 2.2
 -14 4 3 4.1 1.1
 14 4 -3 1.2 1.9
 14 -4 3 3.1 1.4
 14 -4 -3 1.7 2.1
 14 4 3 2.8 1.8
 -14 -4 3 3.7 1.2
 -14 4 -3 2.4 0.9
 14 -4 4 42.8 4.1
 14 -4 4 42 3.2
 -14 4 4 40.9 3
 14 4 -4 41.3 4
 -14 -4 -4 45.7 3.4
 -14 -4 4 35.1 3
 14 4 4 35.9 3.7
 14 -4 -4 38.4 4.2
 -14 4 -4 40.8 2.8
 -14 4 5 -0.7 1.2
 -14 -4 -5 1.6 1.5
 14 4 -5 1.5 2.3
 14 -4 5 4.8 2.7
 14 -4 -5 3.3 2.6
 -14 4 -5 0.6 1
 -14 -4 5 1.4 1.3
 14 4 5 2.6 2.2
 -14 -4 -6 14 2.4
 14 4 -6 6.1 2.8
 -14 4 6 9.3 1.8
 14 -4 6 11 2.9
 -14 -4 6 8.7 1.9
 14 -4 -6 12.6 3.2
 14 4 6 10.3 2.6
 -14 -4 -7 1.3 1.9
 14 -4 7 5.1 2.9
 -14 4 7 0.7 1.6
 14 4 -7 0.4 2.7
 14 -4 -7 -1.7 2.7
 14 4 7 -2.9 2.2
 -14 -4 7 -0.5 1.5
 -15 4 0 3.3 1
 15 -4 0 0.6 1.5
 -15 -4 0 5.2 1.3
 15 4 0 4.5 2.2
 15 4 0 5.5 1.7
 15 -4 1 158.08 9.4
 15 4 -1 162.78 9.3
 -15 -4 -1 170.58 9.1
 -15 4 1 167.78 8.9
 15 -4 1 170.18 9.6
 -15 4 -1 168.18 8.9
 15 4 1 167.68 10
 15 -4 -1 167.98 9.8
 15 -4 -1 159.28 9.1
 15 4 1 162.98 9.1
 -15 -4 1 163.68 9
 -15 -4 1 161.38 8.9
 15 -4 2 1.2 1.5
 15 4 -2 1.6 1.8
 15 -4 2 3.1 2.1
 -15 -4 -2 1.3 1.3
 -15 4 2 3.3 1.1
 -15 -4 2 2.1 1
 -15 -4 2 2 1.2
 15 -4 -2 2.3 1.3
 15 -4 -2 2.1 2
 -15 4 -2 1.6 1
 15 4 2 0.8 1.9
 15 -4 3 39.2 3.2
 15 -4 3 51.49 4.7
 15 4 -3 38 3.8
 -15 4 3 43.5 3.1
 -15 -4 -3 42.3 3.5
 15 4 3 36.9 3.7
 -15 4 -3 41.2 2.9
 -15 -4 3 39.4 3.1
 15 -4 -3 38.3 3.9
 15 4 -4 3.2 2.5
 -15 -4 -4 2.5 1.6
 -15 4 4 4.4 1.3
 15 -4 4 4.3 2.4
 15 -4 -4 4.6 2.5
 15 4 4 3.2 1.9
 -15 -4 4 2.8 1.4
 -15 4 -4 2 1.1
 15 -4 5 3.8 2.5
 15 4 -5 3.5 2.5
 -15 4 5 0.9 1.3
 -15 -4 -5 2.7 1.7
 15 -4 -5 5.2 3
 15 4 5 3.5 2.2
 -15 -4 5 3.9 1.5
 -15 4 -5 0.7 1.3
 -15 -4 -6 5.3 1.9
 -15 4 6 3.8 1.6
 15 4 -6 4.1 2.8
 15 4 6 3.9 2.4
 15 -4 -6 6.9 3
 -15 -4 6 2.1 1.5
 15 4 7 2.8 2.4
 16 4 0 28.3 2.8
 -16 -4 0 32.5 2.7
 16 4 0 32.3 3.7
 16 -4 0 29.2 3.2
 -16 4 0 32.6 2.5
 16 -4 0 30 3
 16 4 -1 3.5 1.8
 -16 -4 -1 4.9 1.5
 -16 4 1 4 1.1
 16 -4 1 3.9 1.8
 16 -4 1 5.5 2.3
 16 4 1 3.4 2.2
 -16 -4 1 3.3 1.2
 16 -4 -1 3.7 1.7
 16 -4 -1 3.9 2.1
 -16 4 -1 3.1 1
 16 4 1 5.1 1.6
 16 -4 2 -1.7 1.4
 16 -4 2 -0.6 2
 -16 -4 -2 -1.2 1.2
 -16 4 2 0.4 1.1
 16 4 -2 1.9 2
 -16 4 -2 0.7 0.9
 -16 -4 2 1 1.2
 -16 -4 2 1.7 1.5
 16 -4 -2 3.6 2.2
 16 4 2 2.4 2
 16 -4 -2 1.3 1.3
 16 -4 3 4.3 2.3
 16 -4 3 5.1 2.4
 16 4 -3 1.9 2
 -16 4 3 2.6 1.3
 -16 -4 -3 0.5 1.6
 -16 4 -3 3.2 1
 16 -4 -3 3.6 2.6
 -16 -4 3 4.2 1.4
 16 4 3 -0.4 2.1
 16 4 -4 4.1 2.7
 -16 4 4 7.1 1.5
 16 -4 4 10.1 2.7
 -16 -4 -4 6.7 2
 16 -4 -4 4.8 2.9
 16 4 4 7.7 2.4
 -16 -4 4 6.1 1.6
 -16 4 -4 6.1 1.3
 -16 4 5 3.7 1.6
 16 4 -5 5.9 2.7
 16 -4 5 4.5 2.9
 -16 -4 -5 5 1.9
 16 -4 -5 3.9 2.8
 16 4 5 3.5 2.3
 -16 -4 5 3.4 1.6
 -16 4 6 -0.6 1.4
 16 -4 6 6.7 3
 16 4 -6 -2.5 2.6
 -16 -4 -6 2.1 1.9
 16 -4 -6 -3.2 3
 -16 -4 6 1.5 1.6
 16 4 6 1.7 2.3
 17 -4 0 1.9 1.9
 17 4 0 1.6 1.7
 17 4 0 -1 2.1
 17 -4 0 1.9 1.6
 -17 -4 0 2.5 1.3
 17 -4 1 35.6 3.6
 -17 4 1 31.9 2.6
 -17 -4 -1 31.4 2.8
 17 4 -1 32.4 3.2
 17 -4 1 35.5 3.5
 17 4 -1 30.6 3.8
 17 -4 -1 28.6 3.4
 17 4 1 28.8 3.6
 -17 -4 1 31.7 2.6
 -17 4 -1 29.8 2.6
 17 -4 -1 34.7 3.1
 17 4 -2 5.1 2
 17 -4 2 7.1 2.4
 -17 4 2 4.2 1.3
 -17 -4 -2 2.5 1.5
 17 -4 2 6.1 1.9
 -17 -4 2 5.2 1.4
 17 4 2 4 2.2
 17 -4 -2 5 2.6
 -17 4 -2 5.9 1.2
 17 -4 3 16.9 3.2
 -17 -4 -3 16.6 2.2
 17 4 -3 11.4 2.8
 -17 4 3 16.6 2
 -17 4 -3 13.6 1.6
 17 4 3 14.8 2.7
 -17 -4 3 14 1.9
 17 -4 -3 15.1 3
 -17 4 4 0 1.2
 17 -4 4 3.7 2.5
 17 4 -4 6 2.5
 -17 -4 -4 1.4 1.7
 17 4 4 1.4 2.2
 17 -4 -4 4.9 2.7
 -17 -4 4 -0.5 1.5
 17 -4 5 11.4 3
 -17 4 5 5.4 1.7
 17 4 -5 7.5 3.2
 -17 -4 -5 7.4 2.1
 -17 -4 5 6 1.8
 17 -4 -5 1.3 2.9
 17 4 5 4.7 2.5
 -17 4 6 1.4 1.6
 17 4 -6 2.6 3.2
 17 4 6 3.4 2.5
 18 4 0 32.8 4
 -18 -4 0 37.3 3
 18 -4 0 28.3 3.4
 18 -4 0 34.6 3.4
 18 -4 0 32.2 3.6
 18 -4 1 4.4 2
 18 4 -1 7.1 2.2
 18 4 -1 2.7 2.4
 18 -4 1 8 2.3
 -18 -4 -1 4.3 1.5
 -18 4 1 5.3 1.3
 18 -4 -1 7.6 2.6
 -18 -4 1 4.2 1.4
 18 -4 -1 7.1 1.9
 -18 4 -1 5.9 1.3
 18 4 1 7 2.5
 -18 4 2 4.9 1.4
 -18 -4 -2 6.2 1.7
 18 -4 2 6.1 2.4
 18 4 -2 3.1 2.3
 18 -4 -2 4.3 2.4
 -18 4 -2 4.8 1.3
 -18 -4 2 4.8 1.6
 18 4 2 6 2.4
 18 4 -3 -0.2 2.4
 -18 -4 -3 4.2 1.7
 18 -4 3 0.4 2.3
 -18 4 3 2.8 1.4
 18 -4 -3 -2.1 2.6
 18 4 3 4.7 2.5
 -18 -4 3 3 1.6
 -18 4 -3 0.5 1.1
 18 -4 4 9.7 2.9
 -18 4 4 7.6 1.7
 18 4 -4 13 2.9
 -18 -4 -4 10.6 2.4
 18 -4 -4 8.7 3.2
 18 4 4 10.5 2.8
 -18 -4 4 12.4 2
 18 4 -5 -3.8 2.5
 -18 4 5 2.1 1.5
 18 -4 5 5.6 2.8
 -18 -4 -5 -0.1 1.8
 18 4 5 3.5 2.5
 -18 -4 5 0.8 1.4
 18 -4 -5 -2.1 2.8
 19 -4 0 0.1 1.9
 -19 -4 0 -0.5 1.4
 19 -4 0 5.1 2.4
 19 -4 0 -0.2 2.1
 19 4 0 3.7 2.5
 19 4 -1 4.2 2.2
 19 4 -1 2.5 2.6
 -19 -4 -1 4.8 1.7
 19 -4 1 9.7 2.6
 19 -4 -1 14.5 3.4
 19 4 1 9.9 2.9
 19 -4 -1 6.8 2.4
 -19 -4 -2 -0.5 1.7
 19 -4 2 4.6 2.4
 -19 4 2 1.4 1.3
 19 4 -2 -0.4 2.2
 -19 -4 2 1 1.5
 -19 4 -2 -0.3 1.1
 19 4 2 0.2 2.4
 19 -4 -2 0.9 2.4
 -19 4 3 8.2 1.7
 19 4 -3 2.5 2.7
 19 -4 3 7.1 2.8
 -19 -4 -3 7.4 2
 19 4 3 7.4 2.7
 -19 -4 3 7.7 1.8
 19 -4 -3 5.5 2.8
 19 -4 4 6.3 2.9
 -19 -4 -4 3.8 2
 19 4 -4 -1.4 2.4
 -19 4 4 1.5 1.3
 -19 -4 4 5.2 1.8
 19 -4 -4 4.4 3.2
 19 4 4 2.8 2.4
 19 4 -5 -3.6 2.6
 -19 4 5 1 1.4
 19 4 5 1.7 2.8
 20 -4 0 34.2 3.6
 20 -4 0 29.8 3.8
 -20 -4 0 34.9 3.2
 20 4 0 27.2 4
 20 4 -1 5.9 3.1
 20 -4 1 6.5 2.5
 -20 -4 -1 6.3 1.8
 20 -4 1 11.6 2.7
 20 -4 -1 7.6 2.8
 20 4 1 7.9 3
 20 -4 -1 8.6 2.7
 20 4 -2 18.4 3.4
 -20 -4 -2 33 3.2
 20 -4 2 30.8 3.9
 -20 4 2 27.4 2.8
 20 -4 -2 28.6 3.7
 20 4 2 26.9 3.9
 -20 -4 -3 4.4 1.9
 -20 4 3 5.8 1.5
 20 4 -3 5.1 2.9
 20 -4 3 11.4 3.2
 20 4 3 6 2.5
 20 -4 -3 4.1 2.9
 -20 -4 3 7 1.8
 20 4 -4 -2.8 2.9
 -20 4 4 4.1 1.7
 20 4 4 6 2.7
 21 4 0 -0.6 2.5
 21 -4 0 2.2 2.2
 21 -4 0 0.7 2.2
 21 -4 1 13.4 4.3
 -21 -4 -1 8.4 2.1
 21 -4 1 12.6 2.7
 21 4 -1 6.2 3
 21 -4 -1 7.2 3
 21 4 1 11.3 3.3
 -21 -4 -2 0.8 1.7
 21 -4 2 8.8 2.7
 21 4 -2 1.8 3.2
 -21 4 2 2.7 1.6
 21 -4 -2 2.9 2.6
 21 4 2 2.5 2.7
 -21 4 3 8.2 1.8
 21 4 -3 2.3 4.5
 21 4 3 8.9 3.1
 21 -4 -3 6.9 3
 22 4 0 10.3 3.2
 22 -4 0 9.3 3.3
 22 4 -1 18.3 3.9
 22 -4 1 16.3 2.8
 -22 -4 -1 10.2 2.1
 22 4 1 12.8 3.2
 22 -4 -1 12.4 3.3
 0 5 0 -0.4 0.3
 0 5 0 -0.7 0.5
 0 -5 0 0.5 0.6
 0 -5 0 0.1 0.4
 0 -5 0 0.1 0.5
 0 5 -1 1004.1 51.69
 0 -5 -1 1040.1 51.59
 0 5 1 1047.9 51.69
 0 5 -1 1029.8 51.69
 0 -5 -1 1045.7 51.79
 0 5 1 1017.5 51.69
 0 -5 1 1037.7 51.69
 0 -5 1 1008.1 51.69
 0 -5 -1 1024.6 51.69
 0 -5 1 1021.5 51.69
 0 5 1 1037.8 51.79
 0 5 -1 1023.1 51.69
 0 -5 -2 140.29 7.3
 0 5 -2 140.39 7.5
 0 5 -2 140.79 7.5
 0 -5 2 144.29 7.4
 0 -5 -2 145.59 7.3
 0 5 2 142.59 7.4
 0 5 -2 142.69 7.3
 0 -5 2 138.49 7.3
 0 -5 -2 143.29 7.4
 0 5 2 140.59 7.5
 0 5 3 96.79 5.1
 0 -5 -3 91.49 4.9
 0 5 3 85.19 5.2
 0 -5 3 93.09 4.9
 0 5 3 97.29 5
 0 -5 3 90.49 5.1
 0 5 -3 92.69 5.2
 0 -5 -3 93.19 5.2
 0 5 4 68.19 4.3
 0 -5 4 70.39 4
 0 -5 -4 72.69 4
 0 -5 -4 75.59 4.5
 0 -5 4 75.49 4.2
 0 5 -4 78.89 4.5
 0 5 -5 5.8 1.6
 0 -5 5 6.5 1.1
 0 5 5 8.7 1.7
 0 -5 -5 7.3 1
 0 -5 5 7.5 1.4
 0 -5 -5 9 1.8
 0 -5 6 27.8 2.3
 0 -5 6 27.9 2.4
 0 -5 -6 23.8 1.9
 0 5 6 28.6 2.6
 0 5 -6 21 2.5
 0 -5 -6 22.9 2.5
 0 -5 -7 6.1 1.1
 0 5 -7 5.5 1.8
 0 -5 -7 6.6 1.8
 0 -5 7 4.7 1.3
 0 -5 7 8.7 2.3
 0 5 7 5.5 1.7
 0 5 8 -2.7 1.5
 0 -5 -8 0.9 2
 0 5 -8 2.2 1.9
 0 -5 8 0.2 1.4
 0 -5 9 1.2 1.4
 0 -5 -9 -1.1 2.1
 0 5 -9 0.5 2.3
 0 5 9 -1.4 1.7
 1 -5 0 49.9 2.7
 1 5 0 47.2 2.9
 1 -5 0 48 2.6
 1 5 0 49.4 2.7
 1 5 0 47.6 2.6
 -1 -5 0 49 2.7
 -1 -5 0 51.89 2.6
 -1 5 0 45.9 2.6
 1 -5 0 49 2.8
 -1 -5 -1 102.19 5.3
 1 5 -1 102.09 5.3
 -1 5 1 100.19 5.4
 1 5 -1 98.89 5.5
 1 5 -1 102.09 5.5
 1 -5 1 99.79 5.3
 1 -5 1 89.19 5.5
 -1 -5 -1 99.99 5.4
 1 -5 1 100.49 5.5
 -1 5 1 101.19 5.3
 1 -5 -1 105.09 5.5
 -1 -5 1 105.39 5.5
 1 -5 -1 108.49 5.5
 -1 5 -1 110.19 5.5
 1 5 1 112.49 5.5
 -1 -5 1 106.39 5.3
 1 5 1 103.19 5.6
 1 5 1 107.19 5.3
 1 -5 -1 106.09 5.4
 -1 -5 1 109.79 5.6
 -1 5 -1 103.39 5.5
 -1 5 -1 107.99 5.3
 -1 5 2 207.28 11.2
 1 5 -2 203.98 11.3
 -1 -5 -2 206.48 11
 -1 -5 -2 205.08 11.2
 1 -5 2 206.18 11.1
 1 5 -2 212.68 11.2
 -1 5 2 200.58 11.3
 -1 -5 -2 202.68 11.2
 1 5 -2 208.58 11.1
 1 -5 2 198.48 11.2
 -1 5 -2 234.48 11.1
 1 5 2 230.28 11.3
 1 -5 -2 228.58 11.1
 1 5 2 237.28 11.2
 -1 -5 2 232.18 11.1
 -1 5 -2 239.48 11.3
 -1 5 -2 226.68 11.3
 1 -5 -2 233.78 11.3
 1 -5 -2 229.98 11.1
 -1 -5 2 226.48 11.2
 -1 5 3 35.2 2.3
 1 -5 3 33.5 2.6
 1 5 -3 34.7 2.4
 1 5 -3 34.2 2.7
 -1 -5 -3 36.1 2.5
 -1 -5 -3 35.8 2.3
 -1 5 3 33.6 2.5
 1 -5 3 34.2 2.2
 1 -5 -3 40.2 2.2
 -1 5 -3 40 2.3
 -1 -5 3 40.6 2.4
 -1 -5 3 41.8 2.3
 1 5 3 42.3 2.6
 -1 5 -3 40.1 2.6
 1 -5 -3 40 2.7
 1 5 3 39.3 2.7
 -1 -5 -4 165.18 8.9
 1 5 -4 166.68 9.3
 1 -5 4 169.58 8.9
 -1 5 4 166.98 9.1
 1 -5 4 174.08 9.1
 -1 -5 -4 171.88 9.2
 1 -5 -4 167.68 9.2
 -1 5 -4 171.88 9.2
 1 5 4 182.78 9.2
 -1 -5 4 169.08 8.9
 1 -5 -4 176.28 8.8
 -1 -5 4 171.08 8.9
 -1 5 5 22.2 2
 -1 -5 -5 17.8 1.7
 -1 -5 -5 16.5 2
 1 5 -5 14.2 2
 1 -5 5 15.4 1.9
 1 -5 5 21.1 1.8
 -1 5 -5 18.4 2.1
 -1 -5 5 19.9 1.9
 1 -5 -5 20.6 1.6
 1 -5 -5 20.2 2.3
 1 5 5 19.4 2.1
 -1 -5 5 17.1 1.7
 -1 -5 -6 10.2 1.3
 -1 -5 -6 7.8 1.7
 1 -5 6 10.7 1.7
 1 -5 6 9.4 1.4
 1 5 -6 10.6 1.9
 -1 5 6 8.8 1.8
 1 -5 -6 7.1 1.8
 -1 5 -6 13.8 2.1
 -1 -5 6 10.8 1.4
 1 5 6 7.3 1.7
 -1 -5 6 10.2 1.4
 1 -5 -6 11 1.2
 -1 5 7 1.2 1.5
 -1 -5 -7 1 1.5
 1 -5 7 5.1 1.5
 1 -5 7 1.5 1.1
 -1 -5 -7 2.8 1.1
 1 5 -7 3.6 1.8
 1 5 7 4.8 1.6
 -1 5 -7 3.3 1.9
 1 -5 -7 4.7 2
 -1 -5 7 2.8 1.3
 -1 5 8 7.6 1.9
 1 -5 8 8.2 1.5
 1 5 -8 10.8 2.4
 -1 -5 -8 7.3 2.1
 1 5 8 6.1 1.9
 -1 5 -8 6.4 2
 1 -5 -8 3.4 2.3
 -1 -5 8 8.2 1.6
 1 5 -9 -3.6 2.2
 1 -5 9 -0.2 1.3
 -1 5 9 1 2
 1 5 9 -1.7 1.9
 -1 -5 9 0.2 1.5
 -1 5 -9 2.7 2
 1 -5 -9 -0.7 1.9
 -2 5 0 1221.98 61.99
 2 -5 0 1306.37 61.99
 2 5 0 1230.98 61.99
 -2 -5 0 1247.88 61.89
 2 5 0 1220.78 62.09
 2 -5 0 1244.78 62.09
 -2 5 0 1208.18 62.09
 2 5 0 1255.17 62.09
 2 5 0 1226.58 62.09
 -2 -5 0 1219.58 62.19
 -2 5 0 1213.18 62.09
 2 -5 0 1193.08 61.99
 2 5 -1 444.46 22.6
 -2 -5 -1 447.86 22.4
 -2 5 1 429.06 22.5
 2 -5 1 434.06 22.4
 -2 -5 -1 423.66 22.6
 2 5 -1 413.26 22.6
 2 5 -1 430.16 22.5
 -2 -5 -1 448.66 22.8
 -2 5 1 447.86 22.6
 2 -5 1 426.16 22.7
 -2 5 1 440.46 22.6
 2 5 1 446.96 22.7
 2 -5 -1 461.45 22.6
 -2 5 -1 487.05 22.7
 -2 5 -1 451.05 22.6
 2 -5 -1 437.26 22.6
 -2 5 -1 473.55 22.4
 -2 -5 1 475.45 22.7
 -2 -5 1 448.46 22.5
 -2 -5 1 448.26 22.6
 2 -5 -1 461.75 22.6
 2 5 1 460.15 22.4
 -2 -5 -2 239.08 11.9
 -2 -5 -2 246.28 11.8
 -2 5 2 236.88 12
 2 5 -2 238.28 11.9
 2 -5 2 240.38 11.8
 -2 -5 -2 234.58 11.9
 2 5 -2 236.18 12.1
 2 5 -2 241.38 11.9
 2 -5 2 242.38 12.1
 -2 5 2 240.28 11.9
 -2 5 -2 221.78 12
 2 -5 -2 217.28 11.8
 2 -5 -2 226.08 12.1
 2 -5 -2 224.58 11.9
 -2 5 -2 232.78 11.8
 2 5 2 220.28 12.1
 -2 -5 2 226.68 11.9
 -2 -5 2 221.78 11.9
 -2 -5 -3 55.69 3
 -2 5 3 55.89 3.2
 2 5 -3 57.59 3.1
 2 -5 3 56.19 2.9
 2 -5 3 56.49 3.4
 -2 -5 -3 59.49 3.2
 -2 5 3 56.29 3
 2 5 -3 53.59 3.5
 -2 5 -3 50.59 3.1
 2 5 3 48.5 3.3
 2 5 3 51.39 3.1
 2 -5 -3 48.6 2.9
 -2 5 -3 49.3 3.3
 -2 -5 3 47 3
 -2 -5 3 48.2 3
 2 -5 -3 44.2 3.4
 -2 -5 -4 87.19 4.6
 -2 5 4 89.29 4.5
 -2 5 4 85.89 4.8
 2 -5 4 87.79 4.6
 -2 -5 -4 88.39 4.8
 2 5 -4 89.79 5.1
 2 -5 4 86.29 4.9
 -2 -5 4 78.29 4.5
 2 5 4 76.99 4.9
 -2 -5 4 78.09 4.4
 -2 5 -4 84.19 4.9
 2 -5 -4 81.49 4.5
 -2 -5 4 78.29 4.6
 2 -5 -4 79.99 5
 -2 -5 -5 80.39 4.9
 -2 5 5 78.99 4.9
 2 -5 5 79.99 4.6
 -2 -5 -5 81.39 4.6
 2 5 -5 82.09 5.2
 2 -5 5 81.19 5
 -2 5 -5 77.69 5.1
 -2 -5 5 87.29 4.7
 2 5 5 87.29 5
 2 -5 -5 80.79 5.2
 2 -5 -5 78.09 4.4
 -2 -5 5 83.39 4.6
 -2 5 6 2.4 1.4
 2 5 -6 2.4 1.6
 2 -5 6 2.4 1.1
 -2 -5 -6 5 1.1
 2 -5 6 5.4 1.5
 -2 -5 -6 5.3 1.5
 -2 -5 6 5.3 1.1
 2 5 6 3.5 1.6
 2 -5 -6 4 1.8
 2 -5 -6 6.2 0.9
 -2 5 -6 4.7 1.5
 -2 -5 6 3.7 1.1
 2 -5 7 0.8 1.5
 -2 -5 -7 -0.3 1.1
 -2 5 7 0.9 1.4
 -2 -5 -7 0.7 1.5
 2 5 -7 -0.8 1.6
 2 -5 7 -0.6 1.1
 -2 5 -7 0.9 1.5
 2 -5 -7 -0.7 1.9
 2 5 7 -1.1 1.5
 -2 -5 7 -0.4 1.2
 -2 5 8 -0.4 1.5
 2 5 -8 -1.8 2
 -2 -5 -8 0.5 1.7
 2 -5 8 -0.3 1.3
 2 -5 -8 -1.6 1.8
 -2 5 -8 0.3 1.7
 2 5 8 -1.4 1.6
 -2 -5 8 -0.3 1.4
 -2 5 9 0 1.7
 2 5 -9 -0.8 2.1
 2 -5 9 1.5 1.6
 -2 -5 9 -1.2 1.5
 2 -5 -9 -0.6 2.4
 2 5 9 -2 2
 -2 5 -9 1.1 2.2
 3 -5 0 204.68 10.3
 -3 5 0 200.88 10.3
 3 -5 0 200.58 10.5
 3 5 0 199.88 10.4
 -3 5 0 206.28 10.4
 3 5 0 199.48 10.7
 -3 5 0 204.98 10.5
 -3 -5 0 204.48 10.4
 3 5 0 209.08 10.4
 3 5 0 204.28 10.4
 -3 -5 0 210.08 10.4
 3 5 -1 68.39 3.5
 -3 5 1 65.89 3.5
 -3 5 1 64.19 3.5
 -3 -5 -1 63.09 3.6
 3 5 -1 66.39 3.7
 -3 5 1 66.29 3.6
 3 -5 1 67.99 3.6
 3 -5 1 65.29 3.8
 3 5 -1 65.79 3.5
 3 -5 -1 63.49 3.5
 3 5 1 62.89 3.8
 -3 -5 1 63.09 3.5
 3 -5 -1 66.49 3.5
 -3 -5 1 63.59 3.5
 -3 -5 1 65.19 3.7
 -3 5 -1 60.39 3.6
 3 -5 -1 65.09 3.6
 3 5 -2 241.88 12.6
 -3 -5 -2 253.97 12.2
 -3 5 2 248.08 12.4
 3 -5 2 247.78 12.2
 3 -5 2 244.28 12.6
 3 5 -2 246.58 12.3
 -3 5 2 250.67 12.4
 -3 -5 -2 251.87 12.4
 -3 5 -2 244.38 12.3
 -3 -5 2 227.58 12.3
 3 -5 -2 228.28 12.3
 3 -5 -2 232.48 12.6
 -3 5 -2 232.08 12.4
 3 5 2 233.78 12.6
 -3 -5 2 239.98 12.3
 -3 5 3 105.39 5.5
 3 5 -3 100.79 5.9
 -3 -5 -3 105.29 5.6
 -3 -5 -3 112.89 5.6
 3 -5 3 98.59 5.8
 -3 5 3 103.79 5.7
 3 5 -3 107.29 5.6
 3 -5 3 108.09 5.5
 -3 5 -3 103.49 5.8
 -3 -5 3 107.09 5.5
 -3 -5 3 108.79 5.6
 -3 5 -3 103.89 5.6
 3 -5 -3 101.69 5.5
 3 5 3 97.89 5.9
 3 5 3 108.89 5.6
 3 -5 -3 102.39 5.9
 -3 -5 -4 101.29 5.2
 -3 5 4 101.19 5.1
 3 -5 4 101.39 5.1
 3 5 -4 101.79 5.7
 -3 5 4 99.69 5.4
 -3 -5 -4 105.39 5.3
 3 -5 4 94.99 5.4
 3 5 4 86.89 5.4
 -3 -5 4 90.09 4.9
 3 -5 -4 84.79 5.6
 -3 5 -4 87.09 5.4
 3 -5 -4 86.49 4.9
 -3 -5 4 90.89 5
 -3 -5 4 87.59 5.1
 -3 -5 -5 35.3 2.7
 -3 -5 -5 34.7 2.4
 3 5 -5 28 2.8
 -3 5 5 31.4 2.1
 -3 5 5 30.8 2.6
 3 -5 5 31.9 2.3
 3 -5 5 29.1 2.9
 3 -5 -5 30.8 3
 3 5 5 30.4 2.8
 -3 -5 5 31.9 2.1
 -3 5 -5 30.8 2.7
 -3 -5 5 27.8 2.3
 -3 -5 5 27.3 1.8
 3 -5 -5 29.5 1.9
 3 -5 6 14.1 2
 -3 -5 -6 13.6 1.5
 3 -5 6 11.3 1.4
 3 5 -6 11.1 2.1
 -3 -5 -6 13.7 1.8
 -3 5 6 9.2 1.7
 -3 -5 6 16.2 1.6
 3 -5 -6 14.9 1.3
 3 -5 -6 18.4 2.4
 3 5 6 16.7 2.2
 -3 -5 6 16.8 1.5
 -3 5 -6 13.3 1.9
 3 -5 7 8.4 1.5
 -3 5 7 6.4 1.7
 -3 -5 -7 8.3 1.5
 3 5 -7 9.9 2.4
 3 -5 7 9.2 1.8
 -3 -5 -7 7.9 1.7
 3 5 7 6.4 1.8
 -3 -5 7 9.6 1.7
 -3 5 -7 5.3 1.9
 3 -5 -7 6.8 2.1
 -3 -5 -8 3.5 1.7
 3 -5 8 0.9 1.4
 3 5 -8 -1.6 1.9
 -3 5 8 0.8 1.5
 -3 -5 8 0.1 1.3
 3 -5 -8 -0.3 2.2
 3 5 8 2.4 1.9
 -3 5 -8 2 1.6
 -3 5 9 -0.6 1.7
 3 5 -9 -0.5 2.4
 3 -5 9 1.3 1.5
 3 5 9 3.4 2.2
 -3 5 -9 1.2 2.1
 -3 -5 9 3.8 1.8
 3 -5 -9 1.8 2.6
 -4 5 0 35.7 2.3
 4 5 0 36.7 2
 4 5 0 29.8 2.5
 -4 -5 0 33 2
 -4 5 0 33.4 1.8
 4 -5 0 32.5 2.3
 4 5 0 36.3 2.1
 -4 -5 0 34.1 2.1
 4 -5 0 33.5 1.9
 -4 5 0 33.3 2
 -4 5 1 349.27 17.4
 4 5 -1 357.46 17.4
 4 -5 1 340.17 17.5
 -4 5 1 339.87 17.3
 4 -5 1 342.87 17.2
 -4 -5 -1 347.77 17.4
 4 -5 1 338.27 17.2
 4 5 -1 349.96 17.5
 -4 5 1 352.26 17.4
 -4 -5 1 328.47 17.4
 4 5 1 326.77 17.6
 4 -5 -1 326.17 17.4
 -4 -5 1 343.97 17.5
 -4 -5 1 344.67 17.4
 4 -5 -1 340.97 17.4
 -4 5 -1 350.56 17.4
 -4 -5 -2 35 2.2
 4 5 -2 32.5 2.1
 -4 5 2 31.9 2.2
 4 -5 2 31.3 1.9
 4 5 -2 31 2.5
 -4 -5 -2 34.3 1.8
 -4 5 2 33.7 2.1
 4 -5 2 29.6 2.6
 -4 -5 2 33.6 2.1
 -4 -5 2 36 2
 4 5 2 36.6 1.9
 4 5 2 37 2.6
 -4 5 -2 35.8 2.2
 4 -5 -2 37.5 2.7
 4 -5 -2 37.7 2.1
 -4 5 -2 36.6 2.1
 4 5 -3 321.47 15.7
 4 -5 3 311.87 16
 -4 5 3 306.57 15.7
 4 -5 3 308.77 15.7
 4 5 -3 313.47 16.1
 -4 5 3 302.17 15.8
 -4 -5 -3 309.07 15.8
 -4 -5 -3 319.97 15.7
 4 5 3 315.27 15.7
 -4 5 -3 318.67 15.8
 4 -5 -3 301.97 16.1
 4 5 3 297.07 16
 -4 -5 3 299.77 15.7
 -4 -5 3 303.47 15.8
 4 -5 -3 309.07 15.6
 -4 5 -3 299.77 15.9
 -4 5 4 18.4 1.5
 -4 5 4 21.8 1.9
 -4 -5 -4 19.3 1.8
 4 -5 4 21.9 1.7
 4 5 -4 25.5 2.3
 -4 -5 -4 20 1.7
 4 -5 4 18 2.1
 -4 -5 4 17.7 1.4
 -4 -5 4 20.6 1.3
 4 5 4 22.3 1.9
 4 -5 -4 20.5 1.3
 -4 -5 4 17.8 1.7
 4 5 4 20.2 2
 -4 5 -4 17.6 1.8
 4 -5 -4 19 2.2
 -4 -5 -5 1.3 1.1
 -4 5 5 2.6 1.4
 4 -5 5 0.4 1.6
 4 -5 5 0.8 1
 -4 -5 -5 0.4 1
 4 5 -5 2.7 1.7
 4 -5 -5 0.7 0.6
 4 5 5 2.6 1.5
 4 -5 -5 1 1.7
 -4 -5 5 1.7 0.9
 -4 -5 5 0.7 1.1
 -4 -5 5 1.1 0.7
 -4 5 -5 2.1 1.3
 -4 -5 -6 3.1 1.1
 -4 -5 -6 2.8 1.2
 4 -5 6 4.5 1.7
 4 5 -6 4.5 1.9
 4 -5 6 4.2 1.1
 -4 5 6 3.4 1.5
 -4 -5 6 4.4 1.3
 4 -5 -6 1.8 1.8
 -4 5 -6 3.7 1.4
 4 5 6 3.8 1.5
 4 -5 7 9.2 1.9
 -4 -5 -7 8.2 1.5
 4 -5 7 6.7 1.5
 4 5 -7 4.4 2.1
 -4 -5 -7 5.5 1.5
 -4 5 7 4.7 1.6
 4 5 7 3.7 1.8
 -4 5 -7 5.2 1.7
 4 -5 -7 3.4 2.1
 -4 -5 7 5.3 1.4
 -4 -5 -8 2.3 1.3
 4 -5 8 4 1.5
 -4 5 8 3.8 1.8
 4 -5 8 6.9 2.1
 4 5 -8 0 2.3
 -4 -5 8 6 1.7
 -4 5 -8 2.8 1.7
 4 -5 -8 1.6 2.2
 4 5 8 -0.1 1.7
 4 5 -9 -1.3 2.5
 -4 5 9 0.1 1.9
 -4 5 -9 -0.3 2.1
 4 5 9 1.1 2.1
 4 -5 -9 1.4 2.4
 -4 -5 9 1.1 1.7
 -5 -5 0 233.78 11.9
 -5 5 0 232.48 11.9
 -5 -5 0 222.58 11.9
 -5 5 0 225.08 11.8
 5 5 0 228.68 11.9
 5 5 0 232.88 12.3
 5 5 0 255.27 12.1
 -5 5 0 241.68 12.3
 5 -5 0 235.48 11.8
 5 -5 0 229.98 12.1
 5 -5 1 53.39 2.8
 5 -5 1 51.19 2.9
 -5 -5 -1 51.49 3.1
 -5 5 1 51.39 2.9
 5 5 -1 56.59 3
 5 -5 1 50.19 3.4
 -5 5 1 54.69 3
 -5 5 1 54.99 3.2
 5 5 -1 54.79 3.3
 -5 -5 1 57.29 3
 -5 5 -1 53.39 3.1
 5 5 1 55.19 2.8
 5 -5 -1 55.99 3
 5 5 1 53.09 2.7
 5 5 1 56.39 3.6
 5 -5 -1 54.69 3.2
 -5 -5 1 51.89 3
 -5 -5 1 58.59 3.3
 -5 -5 -2 65.09 3.4
 -5 -5 -2 70.89 3.8
 5 5 -2 64.09 4.1
 5 -5 2 66.99 4.1
 -5 5 2 62.79 3.7
 5 5 -2 64.49 3.6
 -5 5 2 62.49 3.7
 5 -5 2 66.19 3.6
 -5 -5 2 70.79 3.6
 -5 5 -2 64.59 3.8
 -5 5 -2 69.79 3.7
 -5 -5 2 67.29 3.7
 5 5 2 66.79 4.2
 5 -5 -2 66.39 3.6
 5 5 2 70.59 3.4
 -5 5 3 74.29 3.8
 5 5 -3 72.89 3.8
 -5 5 3 74.59 4
 -5 -5 -3 77.19 3.7
 5 5 -3 78.79 4.4
 5 -5 3 73.69 4.5
 -5 -5 -3 72.29 4
 5 -5 3 72.79 3.8
 -5 -5 3 65.39 3.9
 5 5 3 67.09 3.8
 -5 5 -3 63.79 4
 5 -5 -3 62.19 3.7
 -5 -5 3 65.69 3.7
 -5 5 -3 67.59 3.9
 5 -5 -3 64.49 4.4
 5 5 3 67.89 4.3
 -5 5 4 4.1 0.7
 -5 -5 -4 1.8 1
 -5 -5 -4 2.5 0.8
 5 -5 4 3 0.8
 5 5 -4 2.2 1.6
 5 -5 4 4.5 1.7
 -5 5 4 3.2 1.2
 -5 -5 4 2.4 0.5
 5 5 4 3.8 1
 5 -5 -4 1.3 1.6
 5 5 4 2.1 1.3
 -5 -5 4 3.2 0.5
 5 -5 -4 3.1 0.5
 -5 5 -4 4.2 1.1
 -5 -5 4 2.6 1
 5 -5 5 8.9 1.9
 5 5 -5 7.6 2.1
 -5 -5 -5 8.1 1.3
 -5 -5 -5 4.6 1.1
 -5 5 5 7.9 1.5
 5 -5 5 7.8 1.2
 -5 5 -5 12.5 1.6
 -5 -5 5 10.7 0.8
 5 -5 -5 10.7 0.9
 5 5 5 10.3 2
 -5 -5 5 9.6 1.4
 5 -5 -5 13.6 2.2
 5 -5 6 25.3 2.6
 -5 -5 -6 25.3 2.3
 5 5 -6 22.7 2.7
 5 -5 6 24.5 2.1
 -5 -5 -6 20.1 2
 -5 5 6 26.4 2.4
 -5 -5 6 20.5 2.1
 5 5 6 22.4 2.5
 -5 5 -6 21.7 2.3
 5 -5 -6 24 3
 -5 5 7 8 1.7
 5 -5 7 6.4 1.4
 -5 -5 -7 6.4 1.5
 -5 -5 -7 9.6 1.6
 5 -5 7 6.5 2
 5 5 -7 6.8 2.2
 5 5 7 6.5 1.9
 -5 -5 7 6.5 1.5
 5 -5 -7 8.5 2.6
 -5 5 -7 7.3 1.9
 -5 5 8 -1 1.5
 5 5 -8 -1.9 2
 5 -5 8 0.1 1.3
 -5 -5 -8 3.3 1.5
 5 -5 8 2.3 1.9
 5 5 8 0.3 1.7
 -5 -5 8 0.8 1.3
 5 -5 -8 -2.2 2
 -5 5 -8 1.7 1.7
 5 5 -9 -3.7 2.2
 -5 5 9 -0.6 1.6
 -5 -5 9 1.2 1.5
 -5 5 -9 0.8 1.7
 5 5 9 -1.1 1.9
 5 -5 -9 -0.7 2.4
 -6 -5 0 379.56 19.9
 -6 5 0 389.76 19.7
 6 5 0 383.86 20.3
 6 -5 0 396.16 20
 6 -5 0 397.76 19.8
 -6 5 0 400.66 19.9
 6 5 0 392.16 19.9
 6 5 -1 472.95 21.8
 -6 5 1 453.75 21.9
 -6 5 1 468.15 22
 6 -5 1 453.55 22.1
 -6 5 1 439.16 21.8
 6 -5 1 451.95 21.7
 6 5 -1 451.35 22
 -6 -5 -1 452.05 21.9
 6 -5 1 449.66 21.8
 -6 5 -1 403.56 21.9
 6 5 1 416.06 21.7
 6 -5 -1 402.16 21.9
 6 -5 -1 425.06 21.8
 -6 -5 1 401.16 21.8
 6 5 1 401.86 21.6
 -6 -5 1 399.86 21.8
 -6 -5 1 411.36 22
 6 5 1 401.46 22.2
 6 5 -2 10.7 1.4
 -6 -5 -2 8.5 1.1
 -6 -5 -2 9.8 0.6
 6 -5 2 10.3 1.5
 -6 5 2 7.4 1
 6 5 -2 10.5 1
 6 -5 2 10 0.9
 -6 5 2 11.5 1.1
 -6 5 -2 11.6 1.2
 -6 -5 2 11.1 0.9
 6 5 2 11.4 0.8
 6 -5 -2 10.8 1
 6 -5 -2 9.9 1.6
 -6 -5 2 11.6 1.1
 6 5 2 9.4 1.5
 6 -5 3 237.88 13.1
 6 -5 3 231.28 12.7
 -6 5 3 247.18 12.7
 6 5 -3 238.18 13.1
 -6 -5 -3 240.88 12.6
 -6 -5 -3 232.68 12.8
 -6 5 3 235.38 12.8
 6 5 -3 241.78 12.6
 -6 5 -3 258.97 12.9
 6 5 3 261.67 12.6
 6 -5 -3 256.07 12.6
 6 5 3 262.27 13.2
 -6 -5 3 258.87 12.6
 6 -5 -3 246.28 13.2
 -6 -5 3 255.47 12.8
 -6 5 -3 262.57 12.9
 -6 -5 -4 50.89 3.4
 -6 5 4 54.59 3.5
 -6 -5 -4 54.19 3.2
 6 -5 4 50.79 3.3
 6 -5 4 55.19 4
 6 5 -4 52.99 4.1
 -6 5 4 56.29 3.1
 -6 -5 4 58.49 2.9
 6 5 4 60.39 3.9
 6 5 4 55.89 3.4
 6 -5 -4 58.49 3
 -6 5 -4 52.39 3.5
 6 -5 -4 58.09 4.3
 -6 -5 4 54.99 3.4
 -6 5 5 40.7 3
 6 -5 5 46.5 3.6
 6 5 -5 42.5 3.8
 6 -5 5 42.1 2.8
 -6 -5 -5 37.1 2.7
 -6 -5 -5 46 2.9
 6 5 5 36.4 3.3
 -6 -5 5 38.6 2.8
 6 -5 -5 41.6 2.2
 6 -5 -5 35.5 3.5
 -6 5 -5 39 3.2
 6 5 -6 7.9 2.1
 6 -5 6 6.8 1.3
 -6 -5 -6 8.5 1.4
 -6 5 6 9.9 1.7
 6 -5 6 6.7 2.1
 6 5 6 6.7 1.8
 -6 -5 6 9.7 1.6
 -6 5 -6 7.3 1.7
 6 -5 -6 8.5 2.2
 6 5 -7 12.7 2.4
 6 -5 7 6.9 2.1
 -6 -5 -7 7.3 1.7
 -6 5 7 5.1 1.7
 6 -5 7 5.2 1.4
 6 5 7 8.4 2.1
 -6 5 -7 6.8 1.8
 6 -5 -7 6.9 2.4
 -6 -5 7 8 1.6
 6 -5 8 0.2 1.4
 -6 5 8 0.3 1.7
 6 -5 8 2.7 2
 6 5 -8 0 2.3
 -6 -5 -8 4.1 1.6
 6 -5 -8 0 2.3
 6 5 8 2.1 1.9
 -6 5 -8 2.5 1.8
 -6 -5 8 2.8 1.6
 -6 5 9 -1.2 1.9
 6 5 -9 -2.2 2.6
 6 5 9 0.6 2.2
 -6 -5 9 -0.2 1.4
 -6 5 -9 3.3 1.9
 6 -5 -9 -3 2.7
 7 5 0 79.69 4.3
 7 5 0 77.09 4.1
 7 -5 0 80.09 4.1
 -7 -5 0 80.49 4.3
 -7 5 0 77.19 4.3
 7 -5 0 75.39 4.5
 7 5 0 74.19 4.8
 -7 5 0 74.89 4.1
 7 5 -1 183.98 10
 7 -5 1 185.78 10.1
 -7 -5 -1 189.38 9.9
 -7 5 1 185.98 9.9
 7 -5 1 190.28 9.7
 7 -5 1 188.78 9.9
 -7 5 1 184.78 9.8
 7 5 1 194.88 10.4
 7 5 1 195.08 9.7
 -7 5 -1 196.98 9.9
 -7 -5 1 195.08 9.8
 7 -5 -1 191.18 9.9
 -7 -5 1 189.68 9.9
 7 5 1 197.78 9.7
 -7 -5 -2 51.59 3.2
 -7 -5 -2 48.9 2.7
 7 -5 2 45.6 3.6
 7 -5 2 49.8 3
 7 5 -2 48.6 3
 -7 5 2 47.9 3
 7 5 -2 46.7 3.4
 7 -5 2 47.6 2.8
 7 -5 -2 61.49 3.1
 7 5 2 58.09 2.8
 -7 -5 2 58.99 3.2
 -7 -5 2 57.99 2.9
 7 -5 -2 62.59 3.7
 -7 5 -2 60.39 3.2
 7 5 2 58.09 3.7
 -7 -5 -3 137.59 7.1
 7 5 -3 134.19 7.9
 -7 5 3 138.09 7.5
 -7 5 3 142.99 7.3
 -7 -5 -3 133.59 7.5
 7 -5 3 135.79 7.9
 7 5 -3 137.69 7.2
 7 -5 3 135.29 7.3
 7 5 3 139.19 7.8
 -7 5 -3 137.89 7.5
 7 5 3 142.59 7.2
 -7 -5 3 144.09 7.5
 7 -5 -3 141.39 7.2
 -7 -5 3 143.39 7.2
 7 -5 -3 148.19 8
 -7 5 -3 144.29 7.5
 7 -5 4 58.09 3.5
 -7 -5 -4 56.79 3.8
 -7 -5 -4 57.69 3.3
 -7 5 4 50.49 3.6
 7 -5 4 56.39 4.3
 7 5 -4 61.79 4.4
 7 5 4 61.29 4.1
 -7 5 -4 63.19 3.8
 -7 -5 4 61.89 3.6
 7 5 4 64.09 3.5
 7 -5 -4 59.49 3.1
 -7 -5 4 58.89 3
 7 -5 -4 62.89 4.5
 -7 -5 -5 51.79 3.2
 7 5 -5 50.89 4.3
 7 -5 5 48.2 4.3
 -7 -5 -5 47.1 3.6
 -7 5 5 48.9 3.5
 7 -5 5 50.99 3.2
 -7 -5 5 59.39 3.6
 7 -5 -5 62.09 4.5
 7 5 5 54.29 4.1
 -7 5 -5 55.09 3.6
 7 -5 6 1.4 1.2
 -7 -5 -6 0.9 1
 7 5 -6 2.6 2
 -7 5 6 4.2 1.5
 7 -5 6 6.1 1.9
 -7 -5 -6 3.1 1.3
 -7 5 -6 5.2 1.6
 -7 -5 6 3.2 1.2
 7 -5 -6 4.5 2.1
 7 5 6 7 2
 7 5 -7 5.3 2.3
 7 -5 7 5.7 2.2
 -7 5 7 3.9 1.5
 7 -5 7 6.9 1.4
 -7 -5 -7 5.8 1.6
 -7 5 -7 5.7 1.7
 7 5 7 4.7 2.1
 -7 -5 7 5.2 1.6
 7 -5 -7 4 2.3
 -7 -5 -8 1.5 1.4
 7 -5 8 8.3 2.3
 -7 5 8 0.9 1.6
 7 5 -8 1.5 2.4
 -7 -5 8 0.9 1.4
 -7 5 -8 1.9 1.5
 7 5 8 2.3 2.2
 7 -5 -8 4.3 2.6
 7 -5 -9 -1 3
 -7 5 -9 -0.7 1.7
 -7 -5 9 -0.3 1.5
 7 5 9 -1.2 2.1
 8 -5 0 72.69 3.8
 8 5 0 72.99 3.8
 8 5 0 69.69 4.6
 8 -5 0 69.79 4.3
 -8 5 0 69.19 4
 -8 5 0 70.89 3.8
 8 5 0 71.79 4.1
 -8 -5 0 74.79 4
 8 -5 1 27.9 2.2
 8 5 1 16.8 1.4
 8 5 1 13.8 2
 8 -5 -1 16.4 1.6
 8 5 1 16.6 1.1
 -8 -5 1 19.2 1.4
 -8 5 -1 14.5 1.4
 -8 -5 1 18.5 1.5
 -8 -5 -2 35.8 2.4
 8 5 -2 34.9 2.8
 8 -5 2 32.5 2.9
 -8 -5 -2 35.6 1.8
 -8 5 2 35 2.2
 8 -5 2 34.5 2.2
 8 -5 2 33.3 1.9
 8 5 -2 36 2.1
 -8 5 -2 32.2 2.2
 8 5 2 33.3 1.9
 -8 -5 2 32.8 2
 8 -5 -2 33.2 2.2
 8 -5 -2 33.3 2
 8 5 2 24.4 2.7
 -8 -5 2 33.8 2.3
 8 -5 -2 35.7 3
 -8 -5 -3 26.8 2
 8 5 -3 25.3 2.4
 -8 5 3 24 1.7
 8 -5 3 25.1 2.5
 8 -5 -3 14.2 2.2
 -8 -5 3 14.9 1.6
 -8 5 -3 15.4 1.6
 -8 5 -3 20.6 2
 8 5 3 18.3 2.2
 -8 -5 3 17.8 1.2
 8 -5 -3 16.3 1.4
 8 -5 -3 15.8 1.2
 8 5 3 18.7 1.4
 8 -5 4 0.7 1.8
 8 -5 4 1.2 1
 -8 -5 -4 1 1.1
 -8 5 4 2.3 1.1
 -8 -5 -4 1.9 0.6
 8 5 -4 3.8 1.9
 8 5 4 2.4 0.9
 8 -5 -4 3.5 0.5
 -8 -5 4 3.5 1.1
 -8 5 -4 3.5 1.1
 8 -5 -4 4.2 2
 8 -5 -4 4.4 0.5
 8 5 4 2.8 1.7
 -8 -5 -5 12.3 1.1
 8 -5 5 12.1 2.2
 8 5 -5 13.4 2.5
 -8 -5 -5 11.6 1.6
 8 -5 5 9.7 1.4
 -8 5 5 11.6 1.7
 -8 -5 5 8.7 1.4
 -8 5 -5 7.9 1.4
 8 5 5 10.3 1.9
 8 -5 -5 6.5 2.2
 8 -5 6 3.6 2.2
 8 5 -6 5.7 2.2
 -8 -5 -6 5.4 1.4
 -8 5 6 3.4 1.4
 8 -5 6 2 1.1
 -8 5 -6 1.4 1.4
 8 -5 -6 6 2.4
 -8 -5 6 0.3 1.2
 8 5 6 7.4 1.9
 8 -5 7 4.5 2
 8 -5 7 2.6 1.4
 8 5 -7 1.2 2.2
 -8 -5 -7 1.8 1.4
 -8 5 7 2.6 1.5
 8 -5 -7 -2.4 2.1
 -8 -5 7 0.7 1.5
 -8 5 -7 0.6 1.3
 8 5 7 3.1 2.1
 -8 5 8 -0.9 1.7
 8 5 -8 2.6 2.5
 8 -5 8 5.9 2.4
 -8 -5 -8 -0.5 1.6
 8 -5 -8 -1.7 2.5
 -8 -5 8 -1.5 1.6
 8 5 8 -0.6 1.9
 -8 5 -8 -0.3 1.6
 8 5 9 0.4 2.2
 9 5 0 58.29 3.5
 9 -5 0 54.99 3.6
 9 5 0 58.99 3.2
 -9 5 0 59.59 3.4
 9 5 0 61.79 4.2
 -9 -5 0 57.29 3.4
 -9 5 0 57.09 3.2
 9 -5 1 101.49 6
 9 5 -1 102.09 5.9
 9 -5 1 104.39 5.4
 -9 5 1 107.59 5.5
 9 -5 1 101.39 5.7
 -9 5 1 104.19 5.6
 -9 -5 -1 105.89 5.7
 9 5 1 101.49 5.3
 -9 -5 1 104.69 5.6
 9 5 1 100.99 6.2
 -9 5 -1 101.89 5.6
 -9 -5 1 101.29 5.5
 9 5 1 103.29 5.5
 9 -5 -1 98.39 5.7
 9 -5 2 27 2.8
 9 5 -2 29.4 2.8
 -9 5 2 27.6 2.2
 -9 -5 -2 27.2 2.3
 9 -5 2 28.1 2.2
 9 -5 2 28.8 1.9
 9 -5 -2 34.6 2.3
 9 5 2 36 3.1
 9 -5 -2 36.1 3.2
 9 5 2 34.9 1.9
 -9 5 -2 35.6 2.2
 -9 -5 2 34.7 2.3
 -9 -5 2 36.9 2
 -9 -5 -3 43.6 2.2
 9 5 -3 43.3 3.5
 -9 5 3 41.9 2.7
 9 5 -3 40.9 2.4
 -9 -5 -3 42.9 2.9
 9 -5 3 41.8 2.7
 9 -5 3 38.2 3.6
 9 -5 -3 40.2 2.4
 9 5 3 41.3 3.5
 -9 -5 3 40.3 2.3
 -9 -5 3 40.2 2.7
 9 5 3 39.5 2.4
 -9 5 -3 35.4 2.7
 9 -5 -3 42.7 2.5
 9 -5 -3 39.7 3.7
 -9 5 4 38.3 2.9
 9 -5 4 38 2.6
 9 -5 4 39.3 3.6
 -9 -5 -4 39.8 2.2
 9 5 -4 38.2 3.6
 -9 -5 -4 36.9 2.9
 -9 -5 4 36.2 2.7
 9 -5 -4 37.2 2.1
 9 5 4 38.3 3.4
 -9 5 -4 35.6 2.7
 9 -5 -4 33.8 3.4
 9 5 -5 52.09 4.6
 -9 -5 -5 54.59 3.6
 9 -5 5 49.8 3.3
 9 -5 5 50.69 4.5
 -9 5 5 54.19 3.5
 9 5 5 52.99 4.2
 9 -5 -5 46.3 4.5
 -9 5 -5 47.2 3.5
 -9 -5 5 49.7 3.5
 9 5 -6 6.9 2.3
 9 -5 6 3.6 1.3
 -9 5 6 5.1 1.5
 -9 -5 -6 7.5 1.6
 9 -5 6 7.1 2.5
 9 -5 -6 4.7 2.4
 -9 -5 6 9.1 1.6
 -9 5 -6 8.3 1.6
 9 5 6 7 2
 9 5 -7 6.6 2.6
 9 -5 7 10.5 2.4
 -9 5 7 5.5 1.7
 -9 -5 -7 10.9 2
 9 -5 -7 6.9 2.7
 -9 5 -7 5.1 1.7
 9 5 7 9.5 2.2
 -9 -5 7 10.9 1.8
 -9 -5 -8 1.5 1.7
 9 5 -8 -2.5 2.7
 -9 5 8 -2.8 1.5
 9 -5 8 5.1 2.2
 9 5 8 0 1.9
 -9 -5 8 -0.3 1.4
 9 -5 -8 -2.8 2.6
 -9 5 -8 -0.8 1.5
 -9 -5 -9 -1.8 1.8
 -10 -5 0 1.3 0.9
 10 -5 0 2.7 1.5
 -10 5 0 2.3 0.8
 -10 5 0 2.6 0.7
 10 5 0 2.3 1.7
 10 5 0 1.1 1.1
 -10 5 1 115.89 6.7
 10 -5 1 113.39 6.9
 10 -5 1 116.19 7.1
 10 5 -1 113.49 6.9
 -10 5 1 118.69 6.6
 -10 -5 -1 119.19 6.8
 -10 -5 1 132.99 6.6
 10 5 1 133.29 6.7
 -10 5 -1 128.99 6.7
 10 -5 -1 128.59 6.8
 -10 -5 1 134.59 6.8
 10 5 1 129.49 7.4
 10 5 1 132.59 6.5
 -10 5 2 41.9 2.7
 10 -5 2 40.2 2.9
 10 -5 2 39.8 3.6
 -10 -5 -2 43.3 3
 10 5 -2 41.5 3.4
 10 -5 -2 46.7 3.8
 -10 -5 2 46.7 2.9
 10 5 2 45 2.5
 -10 5 -2 43.7 2.8
 10 5 2 41.5 3.9
 -10 -5 2 47.9 2.6
 10 5 2 43.6 2.7
 10 -5 -2 46.3 2.9
 10 5 -3 69.79 4.8
 10 -5 3 66.09 3.9
 10 -5 3 66.59 4.9
 10 5 -3 64.99 3.5
 -10 5 3 68.99 3.8
 -10 -5 -3 66.19 3.3
 -10 -5 -3 68.09 4
 10 5 3 58.99 3.5
 10 -5 -3 56.69 4.7
 -10 -5 3 62.39 3.9
 10 -5 -3 62.99 3.6
 -10 -5 3 59.29 3.4
 10 -5 -3 61.49 3.5
 -10 5 -3 62.29 3.8
 10 5 3 55.39 4.5
 -10 -5 -4 53.69 3.7
 -10 -5 -4 55.49 3
 10 5 -4 60.59 4.7
 10 -5 4 56.79 3.5
 -10 5 4 58.19 3.6
 10 -5 4 57.39 4.5
 -10 -5 4 55.79 3.6
 10 5 4 50.89 4.1
 10 -5 -4 62.59 4.6
 -10 5 -4 54.69 3.6
 10 -5 5 2.7 2
 10 5 -5 1.6 2.1
 -10 -5 -5 3.8 1.4
 10 -5 5 5.4 1.2
 -10 5 5 2.7 1.3
 -10 -5 5 6.3 1.3
 10 -5 -5 4.7 2.3
 -10 5 -5 5 1.2
 10 5 5 3.1 1.8
 10 5 -6 1.2 2.2
 -10 -5 -6 5.8 1.7
 -10 5 6 3.5 1.4
 10 -5 6 3.8 1.3
 10 -5 6 6.3 2.3
 -10 5 -6 2.9 1.4
 10 -5 -6 1.2 2.6
 -10 -5 6 3.7 1.4
 10 5 6 3.6 1.9
 10 5 -7 0.2 2.4
 -10 5 7 3.3 1.6
 10 -5 7 5.8 2.3
 -10 -5 -7 6.6 1.7
 -10 -5 7 3.9 1.5
 10 5 7 2.9 2
 -10 5 -7 1.3 1.4
 10 -5 -7 2.9 2.6
 -10 5 8 2.2 1.9
 -10 -5 -8 6.2 2
 10 5 -8 1.7 2.9
 10 -5 8 9.9 2.7
 10 5 8 2.9 2.1
 -10 -5 8 2.7 1.8
 10 -5 -8 2.5 2.8
 -11 5 0 0.5 0.8
 11 5 0 -0.5 1.1
 11 -5 0 -0.1 1.3
 11 5 0 0.6 2
 -11 5 0 0.6 0.7
 -11 -5 0 0.6 1
 -11 5 1 19.8 1.7
 11 -5 1 19.5 2.3
 11 -5 1 20 2
 -11 5 1 19.7 1.6
 -11 -5 -1 21.3 1.9
 11 5 -1 18.7 2
 11 5 1 18.2 1.7
 -11 -5 1 18.4 1.7
 -11 -5 1 19.5 1.8
 -11 5 -1 22.6 1.9
 11 -5 -1 16 1.8
 11 5 1 18.1 2.7
 11 5 -2 22.7 2.5
 11 -5 2 23.6 2.3
 -11 -5 -2 19 2
 11 -5 2 18 2.7
 -11 5 2 22.3 2
 11 5 2 28.6 1.7
 11 5 2 26.3 2
 11 5 2 28.1 2.9
 -11 -5 2 25.1 2.1
 -11 -5 2 29.1 1.9
 11 -5 -2 25.7 2.8
 11 -5 -2 26.8 2.1
 -11 5 -2 28.5 2
 11 -5 3 65.99 4.7
 -11 5 3 61.39 3.8
 11 5 -3 65.59 4.8
 -11 -5 -3 65.49 3.3
 -11 -5 -3 63.09 4
 11 -5 3 62.09 3.8
 11 -5 -3 61.49 3.6
 -11 -5 3 63.69 3.9
 11 5 3 56.19 4.5
 -11 -5 3 60.79 3.4
 11 -5 -3 55.59 4.7
 -11 5 -3 61.59 3.7
 -11 5 4 3.4 1.2
 -11 -5 -4 4.8 1.4
 11 -5 4 2.8 1.1
 11 5 -4 3.1 1.9
 11 -5 4 3.5 2
 11 -5 -4 -0.4 1.9
 -11 5 -4 1.6 0.9
 11 5 4 -0.2 1.6
 -11 -5 4 1.6 1.1
 11 5 -5 14.4 2.7
 -11 -5 -5 19.7 2.2
 -11 5 5 18.9 2.1
 11 -5 5 19.3 1.9
 11 -5 5 20.7 2.8
 11 5 5 17.1 2.5
 -11 -5 5 17.2 2
 -11 5 -5 17.7 1.9
 11 -5 -5 15 2.9
 11 5 -6 4.4 2.4
 11 -5 6 8.8 2.4
 -11 -5 -6 6.6 1.8
 -11 5 6 3.1 1.4
 11 5 6 5.4 2
 11 -5 -6 6.4 2.6
 -11 5 -6 4.5 1.5
 -11 -5 6 6.7 1.5
 11 -5 7 4.7 2.3
 -11 5 7 1 1.5
 11 5 -7 0.9 2.4
 -11 -5 -7 4 1.7
 -11 5 -7 3.7 1.5
 -11 -5 7 5.7 1.6
 11 -5 -7 5 2.8
 11 5 7 3.3 2.1
 -11 -5 -8 2.4 1.8
 11 -5 8 4 2.4
 -11 5 8 1.1 1.7
 11 5 -8 -1.1 3.3
 11 5 8 1.1 2.3
 -11 -5 8 0.2 1.5
 11 -5 -8 -5.6 2.9
 12 5 0 108.19 6.2
 -12 -5 0 107.19 6
 -12 5 0 108.59 5.8
 12 5 0 101.39 6.8
 -12 5 0 106.89 5.9
 12 -5 0 106.39 6.4
 -12 5 1 63.79 3.7
 12 5 -1 62.89 4.2
 -12 5 1 59.39 3.7
 12 -5 1 56.99 4.2
 -12 -5 -1 57.89 3.8
 12 -5 1 61.29 4.6
 12 5 1 66.29 3.9
 12 5 1 63.69 4.8
 -12 5 -1 61.59 3.7
 -12 -5 1 65.19 3.7
 12 -5 -1 63.09 4.1
 -12 -5 1 68.69 3.9
 12 -5 2 21 2
 -12 -5 -2 18.4 1.9
 -12 5 2 18.4 1.8
 12 5 -2 17 2.4
 12 -5 2 20.1 2.6
 12 5 2 14.8 2.5
 12 -5 -2 15.5 1.8
 -12 5 -2 20.3 1.9
 -12 -5 2 16.3 1.6
 -12 -5 2 16.9 1.8
 12 5 2 17.4 1.6
 12 -5 -2 18 2.6
 12 5 -3 37.5 3.5
 12 -5 3 43.8 3.8
 12 -5 3 41.5 2.8
 -12 5 3 37.3 2.6
 -12 -5 -3 43 3
 -12 5 -3 38.2 2.7
 12 -5 -3 29.8 3.4
 12 -5 -3 35 2.5
 -12 -5 3 34.9 2.8
 12 5 3 39.2 3.8
 -12 -5 3 37.5 2.3
 12 5 -4 7.7 2.2
 -12 5 4 10.8 1.5
 -12 -5 -4 6.6 1.6
 12 -5 4 11.8 2.4
 12 -5 4 8.1 1.4
 -12 5 -4 8.2 1.3
 -12 -5 4 5.6 1.4
 12 5 4 9.3 2.2
 12 -5 -4 6.2 2.3
 -12 -5 -5 0.5 1.4
 -12 5 5 3.3 1.4
 12 -5 5 1.6 2.2
 12 5 -5 3.4 2.2
 -12 -5 5 2.3 1.3
 -12 5 -5 2.1 1.2
 12 5 5 1.7 1.8
 12 -5 -5 2.4 2.4
 -12 5 6 4 1.5
 12 5 -6 5.1 2.5
 -12 -5 -6 3.9 1.7
 12 -5 6 6.9 2.5
 12 5 6 9.7 2.2
 -12 -5 6 5.6 1.6
 12 -5 -6 8.1 2.7
 -12 5 -6 3.2 1.4
 -12 -5 -7 1.3 1.7
 -12 5 7 1.9 1.6
 12 5 -7 1 2.6
 12 -5 7 4.4 2.4
 12 -5 -7 -2.1 2.6
 12 5 7 4.1 2.4
 -12 -5 7 2.2 1.7
 -12 5 -7 -0.4 2.3
 12 -5 8 11 2.8
 -12 -5 -8 2 2
 12 5 8 0.4 2.3
 -13 -5 0 136.59 7.3
 13 5 0 128.39 7.4
 -13 5 0 124.39 7.2
 13 -5 0 137.29 7.6
 13 5 0 133.09 8.2
 -13 5 0 134.99 7.1
 -13 5 1 53.19 3.5
 13 -5 1 59.99 4.1
 13 5 -1 58.19 4.1
 13 -5 1 52.99 4.2
 -13 5 1 56.69 3.5
 -13 -5 -1 57.79 3.7
 13 5 1 61.49 4.9
 13 5 1 61.99 3.7
 -13 5 -1 57.89 3.5
 -13 -5 1 60.29 3.6
 -13 -5 1 56.69 3.6
 13 -5 -1 56.79 3.9
 -13 5 2 113.19 6.4
 13 5 -2 117.19 7.1
 13 -5 2 122.49 6.7
 -13 -5 -2 126.19 6.7
 13 -5 2 127.99 7.3
 13 -5 -2 109.89 7.3
 -13 5 -2 113.39 6.4
 -13 -5 2 114.99 6.3
 -13 -5 2 113.39 6.5
 13 -5 -2 115.19 6.5
 13 5 2 117.79 6.4
 13 5 2 111.89 7.2
 -13 5 3 26.1 2.3
 13 -5 3 23.2 3
 -13 -5 -3 25.2 2.5
 13 -5 3 25.8 2.4
 13 5 -3 24.2 2.8
 13 -5 -3 28.5 2.1
 13 -5 -3 28.8 3.2
 13 5 3 25.9 2.9
 -13 5 -3 30.6 2.3
 -13 -5 3 26.5 2.5
 -13 5 4 12.9 1.6
 13 -5 4 13.7 1.7
 13 -5 4 11.4 2.5
 13 5 -4 11 2.6
 -13 -5 -4 14.7 2.1
 13 -5 -4 8.8 2.6
 -13 -5 4 11.3 1.6
 13 5 4 8.8 2.2
 -13 5 -4 10.8 1.5
 -13 5 5 1 1.2
 -13 -5 -5 2.1 1.6
 13 5 -5 -1.1 2.2
 13 -5 5 5.6 2.7
 -13 5 -5 4.9 1.2
 13 5 5 4.4 2
 -13 -5 5 4.1 1.4
 13 -5 -5 4.3 2.5
 13 -5 6 7.8 2.6
 -13 -5 -6 5.4 1.8
 13 5 -6 0.5 2.7
 -13 5 6 3.4 1.5
 13 5 6 7 2.2
 -13 5 -6 5.5 1.5
 13 -5 -6 6.1 2.8
 -13 -5 6 3.3 1.5
 -13 -5 -7 1.1 1.8
 -13 5 7 0.4 1.7
 13 -5 7 5.3 2.5
 13 5 -7 2.2 3
 13 5 7 -3.3 2.2
 -13 -5 7 -0.7 1.4
 13 -5 -7 -0.8 2.8
 -14 5 0 33 2.3
 -14 -5 0 30.6 2.6
 14 5 0 34.6 2.9
 -14 5 0 31.9 2.4
 14 -5 0 31.8 3.2
 14 5 0 29.5 3.5
 14 -5 1 29.6 2.9
 14 -5 1 25.7 2.4
 14 5 -1 25.9 2.4
 -14 -5 -1 24.8 2.1
 14 5 1 15.8 1.8
 14 -5 -1 13.8 2
 -14 -5 1 15.8 1.7
 14 5 1 23.1 3.1
 -14 5 -1 16.4 1.7
 -14 -5 1 14.2 1.8
 -14 5 2 3.9 1
 14 -5 2 6.3 2.1
 14 -5 2 6.3 1.5
 14 5 -2 8.9 2.1
 -14 -5 -2 5.7 1.4
 -14 5 -2 5.3 1.2
 14 -5 -2 4.6 2.1
 14 5 2 2.8 1.9
 -14 -5 2 8.1 1.1
 14 -5 -2 8.1 1.4
 14 5 2 6.7 1.3
 -14 -5 2 6.9 1.4
 14 5 -3 3.8 2.1
 14 -5 3 0.6 1.3
 14 -5 3 4.1 2.4
 -14 -5 -3 3.6 1.4
 -14 5 3 2 1.2
 -14 -5 3 2.9 1.2
 14 -5 -3 1.8 2.4
 -14 5 -3 3.7 1.1
 14 5 3 5.9 2
 -14 -5 -4 12.4 2
 14 5 -4 16.6 2.7
 14 -5 4 12.6 2.8
 -14 5 4 17.4 1.9
 14 5 4 17.1 2.8
 -14 -5 4 22.3 2.1
 14 -5 -4 16.9 3
 -14 5 -4 15.4 1.7
 14 -5 5 3.6 2.7
 14 5 -5 1.8 2.3
 -14 5 5 2.7 1.3
 -14 -5 -5 4.6 1.9
 -14 -5 5 1.4 1.4
 14 -5 -5 1.3 2.6
 -14 5 -5 3.3 1.2
 14 5 5 2.3 2.2
 -14 -5 -6 5.7 1.9
 14 -5 6 7.1 3
 14 5 -6 3.2 3
 -14 5 6 3.5 1.5
 -14 -5 6 6.2 1.8
 14 5 6 7.6 2.5
 14 -5 -6 4.1 2.8
 -14 5 7 -0.7 1.7
 -14 -5 -7 0.7 2.1
 14 -5 7 4.7 2.6
 14 5 -7 1.1 2.7
 14 -5 -7 3.3 3.3
 14 5 7 0 2.1
 -14 -5 7 1.6 1.7
 -15 -5 0 39.1 2.9
 15 -5 0 36.3 3.3
 -15 5 0 38.5 2.7
 15 5 0 39.4 4
 15 5 0 35 3.3
 15 5 -1 13.5 2.1
 -15 5 1 13.5 1.5
 -15 -5 -1 12 1.7
 15 -5 1 12.5 2
 15 -5 1 12.1 2.3
 15 -5 -1 10.9 2.3
 -15 -5 1 13 1.5
 15 5 1 10.7 2.5
 -15 5 -1 9.7 1.3
 15 -5 -1 14.8 2
 15 5 1 10 1.7
 -15 -5 1 13.3 1.7
 15 5 -2 3.2 2
 15 -5 2 1.4 1.4
 -15 -5 -2 1.1 1.3
 15 -5 2 2.9 2
 -15 5 2 0.8 1
 -15 5 -2 0.9 1
 -15 -5 2 -0.1 0.9
 15 -5 -2 0.4 1.2
 15 -5 -2 0.9 2
 15 5 2 -2.5 2.1
 -15 -5 2 1.3 1.1
 15 5 -3 56.69 4.5
 15 -5 3 49.8 4
 -15 5 3 59.09 3.7
 15 -5 3 56.49 4.8
 -15 -5 -3 47.8 3.8
 15 -5 -3 54.79 4.9
 -15 5 -3 54.79 3.5
 -15 -5 3 54.19 3.7
 15 5 3 53.49 4.5
 -15 -5 -4 14.2 2.2
 15 5 -4 16 3
 -15 5 4 15.2 1.8
 15 -5 4 14.7 2.9
 -15 -5 4 15.7 1.9
 15 -5 -4 14.5 3
 -15 5 -4 15.4 1.7
 15 5 4 17.2 2.9
 -15 -5 -5 18.5 2.5
 -15 5 5 19.5 2.2
 15 -5 5 12.8 3
 15 5 -5 16.5 3.1
 15 5 5 17.4 2.8
 -15 -5 5 21.3 2.3
 -15 5 -5 16.9 1.9
 15 -5 -5 18.3 3.4
 15 5 -6 4.2 2.8
 -15 5 6 1.7 1.5
 15 -5 6 5.2 2.6
 -15 -5 -6 5.2 2.1
 -15 -5 6 2 1.6
 15 5 6 1.1 2.4
 15 -5 -6 2.8 3
 15 5 7 4.6 2.7
 -16 5 0 1.6 1.1
 16 -5 0 0 1.7
 16 5 0 -0.3 1.6
 -16 -5 0 -0.3 1.2
 16 -5 0 0.5 1.8
 16 5 0 3.3 2.2
 -16 -5 -1 34.1 2.8
 16 -5 1 37 3.6
 16 5 -1 30.8 3.1
 -16 5 1 35.7 2.6
 16 -5 1 33.2 3.3
 16 5 1 37.2 3.9
 -16 -5 1 34.4 2.6
 -16 5 -1 35.7 2.7
 16 -5 -1 28.8 3.5
 16 -5 -1 32 3.1
 16 -5 2 10.4 1.9
 16 5 -2 8.1 2.2
 -16 5 2 9.3 1.4
 -16 -5 -2 9.3 1.7
 16 -5 2 11 2.7
 16 -5 -2 9.5 2.5
 16 -5 -2 11 1.7
 -16 5 -2 8.6 1.4
 16 5 2 11.2 2.8
 -16 -5 2 9 1.6
 16 -5 3 18.7 3.2
 -16 -5 -3 16.2 2.2
 -16 5 3 18.3 2
 16 5 -3 19.9 3
 -16 -5 3 23.1 2.3
 16 -5 -3 19.1 3.1
 -16 5 -3 19 1.8
 16 5 3 22.3 3.2
 16 -5 4 1.9 2.6
 16 5 -4 -2.1 2.4
 -16 5 4 1.4 1.2
 -16 -5 -4 0 1.4
 16 5 4 -0.4 2.1
 -16 5 -4 0.8 1.1
 -16 -5 4 0.4 1.4
 16 -5 -4 0.3 2.5
 -16 -5 -5 5.7 1.9
 16 5 -5 0.9 2.5
 16 -5 5 9.2 2.8
 -16 5 5 6.4 1.7
 16 5 5 5.5 2.3
 -16 -5 5 6.8 1.7
 16 -5 -5 5.6 2.9
 -16 5 6 3.5 1.6
 -16 -5 -6 3.1 1.9
 16 -5 6 7.9 2.9
 16 5 -6 -0.1 2.5
 -16 -5 6 2.1 1.6
 16 5 6 4.9 2.6
 16 -5 -6 1 2.9
 17 5 0 19.2 3.2
 -17 -5 0 21 2
 -17 5 0 14.8 1.8
 17 5 0 17 2.4
 17 -5 0 19.4 2.7
 17 -5 0 19.3 2.5
 -17 5 1 2.5 1.1
 17 -5 1 4 1.8
 -17 -5 -1 0.4 1.3
 17 5 -1 1.9 2.4
 17 5 -1 2.3 1.8
 17 -5 1 6.1 2.3
 -17 5 -1 3.5 1.2
 17 5 1 3.5 2.3
 17 -5 -1 6.3 2.5
 -17 -5 1 3.1 1.3
 17 -5 -1 2.6 1.7
 17 -5 2 3.7 2.2
 -17 5 2 1.9 1.2
 17 5 -2 2.2 2.1
 -17 -5 -2 1.1 1.4
 -17 -5 2 5.7 1.4
 17 5 2 4.9 2.6
 -17 5 -2 4.3 1.1
 17 -5 -2 0.5 2.2
 -17 5 3 6 1.3
 17 5 -3 1.7 2.1
 17 -5 3 7.6 2.8
 -17 -5 -3 3.3 1.6
 -17 -5 3 5.7 1.5
 -17 5 -3 5.3 1.2
 17 5 3 5.7 2.3
 17 -5 -3 7.9 2.6
 -17 5 4 1.9 1.5
 17 -5 4 6.8 2.6
 -17 -5 -4 6.5 1.9
 17 5 -4 0.9 2.3
 17 -5 -4 5.8 2.8
 17 5 4 3.2 2.4
 -17 -5 4 3 1.5
 -17 5 -4 4.1 1.3
 -17 5 5 3.8 1.6
 -17 -5 -5 4.8 1.9
 17 5 -5 4.1 2.7
 17 -5 5 12.9 3
 17 5 5 7.4 2.7
 17 -5 -5 3 2.9
 -17 -5 5 2.8 1.6
 -17 5 6 2 1.6
 17 5 -6 -1.9 2.9
 17 5 6 0.6 2.2
 18 -5 0 6.8 2.3
 -18 -5 0 4.5 1.5
 18 -5 0 8.1 2.1
 18 5 0 7 2.9
 -18 -5 -1 8 1.7
 18 5 -1 6.2 2.7
 -18 5 1 5.9 1.4
 18 5 -1 5.3 2.2
 18 -5 1 7.9 2.5
 -18 -5 1 10.4 1.6
 18 -5 -1 11.4 2.6
 -18 5 -1 8.5 1.4
 18 5 1 7.6 2.7
 18 -5 -1 13.6 2.1
 18 5 -2 1.5 2.2
 18 -5 2 -0.6 2.4
 -18 5 2 3 1.2
 -18 -5 -2 1.9 1.5
 18 5 2 3.3 2.6
 -18 -5 2 -0.1 1.5
 18 -5 -2 -1.2 2.2
 -18 5 -2 0.9 1
 18 5 -3 -0.3 2.2
 -18 -5 -3 4.9 1.7
 18 -5 3 3.9 2.9
 -18 5 3 3.4 1.3
 18 -5 -3 -0.7 2.4
 -18 -5 3 -0.1 1.3
 18 5 3 4 2.5
 -18 5 -3 3.6 1.2
 -18 5 4 0.4 1.4
 18 -5 4 1.5 2.5
 18 5 -4 -0.1 2.7
 -18 -5 -4 1.9 1.7
 18 -5 -4 -0.4 2.9
 18 5 4 3.4 2.5
 -18 -5 4 1.6 1.7
 -18 5 5 0.8 1.6
 18 -5 5 6 4.9
 18 5 -5 -1.4 2.9
 -18 -5 -5 2.6 2.4
 -18 -5 5 1.8 1.6
 18 5 5 0 2.6
 18 -5 -5 2 3.4
 19 -5 0 11.7 2.6
 -19 -5 0 13.5 2
 19 5 0 15.1 3.2
 19 -5 0 18.1 2.7
 19 5 -1 4.7 2.9
 -19 -5 -1 1.1 1.5
 19 -5 1 6.5 2.5
 -19 5 -1 -0.9 1
 19 5 1 4.4 2.5
 19 -5 -1 -2.9 2.4
 -19 -5 -2 5.2 1.8
 19 5 -2 4.4 2.4
 19 -5 2 4.4 2.7
 -19 5 2 3.4 1.4
 -19 5 -2 2.1 1.2
 19 5 2 1.8 2.3
 19 -5 -2 0.6 2.4
 -19 5 3 1 1.2
 19 5 -3 2 2.6
 -19 -5 -3 2.5 1.7
 19 -5 3 2.6 2.8
 -19 -5 3 -0.4 1.4
 19 -5 -3 1.1 2.9
 19 5 3 1.8 2.5
 19 5 -4 5.5 3
 -19 -5 -4 10.5 2.4
 19 -5 4 13.3 3.1
 -19 5 4 5.7 1.7
 -19 -5 4 8.9 1.9
 19 -5 -4 7.6 3.4
 19 5 4 10.2 2.9
 19 5 -5 -3.8 2.6
 -19 5 5 0.7 1.6
 19 5 5 3.2 2.6
 -20 -5 0 8.3 1.9
 20 -5 0 13.1 2.6
 20 -5 0 13.5 2.8
 20 5 0 11.1 3.1
 -20 -5 -1 6.8 1.9
 20 -5 1 6.1 2.3
 20 5 -1 4.5 2.9
 20 -5 -1 7.3 2.9
 20 5 1 2 2.9
 -20 -5 -2 6.5 2.1
 20 -5 2 12 2.7
 20 5 -2 4.2 2.9
 -20 5 2 4.4 1.5
 -20 5 -2 4 1.7
 20 5 2 6.7 2.7
 20 -5 -2 7.1 2.8
 20 5 -3 17.9 3
 20 -5 3 18.2 3.3
 -20 5 3 10.3 1.9
 -20 -5 -3 11.7 2.3
 20 -5 -3 10.5 3.2
 20 5 3 8.4 3
 -20 -5 3 11.5 2.1
 20 5 -4 5 2.8
 -20 5 4 4.5 1.7
 20 5 4 9.1 2.7
 21 5 0 9.4 3.2
 21 -5 0 8.5 3
 21 -5 0 15.1 3
 21 -5 1 5.4 2.5
 -21 -5 -1 1.2 1.8
 21 -5 1 3.5 2.5
 21 5 -1 2 3.1
 21 -5 -1 -2.5 2.2
 21 5 1 3.2 2.7
 -21 -5 -2 8.5 2.1
 21 5 -2 6.4 3.2
 21 -5 2 14.1 3.1
 21 -5 -2 6.1 2.8
 21 5 2 5.8 2.7
 -21 5 3 1.4 1.6
 21 5 3 1.6 2.7
 22 5 0 4.7 2.9
 22 -5 0 5.8 2.5
 -22 -5 -1 38.5 3.7
 22 -5 1 60.99 5
 22 5 1 44.1 5.1
 22 -5 -1 34.8 4.4
 0 -6 0 183.28 9.2
 0 -6 0 177.28 9.1
 0 -6 0 182.68 9.2
 0 6 0 177.78 9.1
 0 6 0 170.88 9.2
 0 6 1 1.1 0.4
 0 -6 -1 1.3 0.4
 0 -6 -1 0.1 0.8
 0 6 -1 1.7 0.8
 0 -6 1 1.4 0.4
 0 6 -1 1.6 0.4
 0 -6 1 2.5 0.7
 0 6 1 1.4 0.9
 0 6 -1 0.8 0.6
 0 -6 1 1.2 0.8
 0 -6 -1 2.3 0.7
 0 6 1 0.8 0.7
 0 6 2 252.07 12.4
 0 -6 2 234.08 12.4
 0 6 2 239.58 12.5
 0 6 -2 234.08 12.5
 0 -6 -2 241.48 12.3
 0 -6 -2 240.28 12.4
 0 -6 -2 241.08 12.4
 0 -6 2 242.18 12.3
 0 6 -2 245.78 12.3
 0 6 -2 246.98 12.5
 0 -6 -3 364.06 17.4
 0 -6 -3 345.87 17.6
 0 -6 3 341.77 17.4
 0 -6 -3 334.17 17.4
 0 6 3 333.77 17.6
 0 -6 3 343.67 17.5
 0 6 -3 331.27 17.6
 0 -6 -4 3.5 0.8
 0 -6 4 4 1.1
 0 -6 4 4.3 0.8
 0 -6 -4 4.1 1.3
 0 6 -4 3.9 1.3
 0 6 4 2.7 1.2
 0 6 5 10.1 1.9
 0 -6 5 10.5 1.3
 0 6 -5 8.2 1.7
 0 -6 -5 10.2 1.2
 0 -6 5 10.2 1.5
 0 -6 -5 8.9 1.8
 0 6 -6 0 1.4
 0 -6 -6 -0.3 1.4
 0 6 6 0.1 1.4
 0 -6 6 1.6 1.1
 0 -6 -6 -1 0.8
 0 -6 6 2 1.2
 0 6 -7 12.3 2.1
 0 -6 -7 11.5 2
 0 -6 7 12.2 1.7
 0 6 7 11.7 2
 0 -6 -7 14.5 1.5
 0 6 -8 0.6 1.8
 0 6 8 3.7 2
 0 -6 -8 3.3 2.1
 0 -6 8 5.1 1.5
 0 -6 9 1.3 1.6
 0 6 9 0.3 1.8
 0 6 -9 1.7 2.1
 1 6 0 248.58 12.8
 -1 6 0 248.68 12.8
 -1 -6 0 257.07 13
 -1 -6 0 258.57 12.9
 1 -6 0 258.67 12.9
 1 6 0 253.37 12.9
 1 6 0 253.27 13
 -1 -6 0 247.78 12.9
 -1 6 0 255.67 12.9
 1 -6 0 248.98 12.9
 1 -6 0 255.27 12.9
 1 -6 1 208.98 11.7
 1 6 -1 208.98 11.7
 -1 6 1 211.28 11.7
 1 6 -1 204.38 11.7
 1 -6 1 219.58 11.7
 -1 6 1 207.78 11.6
 -1 6 1 202.78 11.7
 -1 -6 -1 208.28 11.8
 1 -6 1 212.88 11.5
 -1 -6 -1 214.58 11.5
 1 6 -1 209.68 11.6
 -1 -6 -1 212.88 11.7
 -1 -6 1 255.07 11.8
 -1 -6 1 245.38 11.6
 1 6 1 250.07 11.5
 -1 6 -1 239.48 11.7
 1 6 1 257.27 11.7
 1 6 1 246.08 11.8
 1 -6 -1 245.18 11.7
 -1 -6 1 240.18 11.7
 -1 6 -1 246.98 11.5
 1 -6 -1 240.28 11.6
 1 -6 -1 246.88 11.7
 -1 6 -1 245.78 11.8
 1 -6 2 13.1 1
 1 6 -2 15.2 1.4
 1 -6 2 13 1.5
 1 6 -2 14.7 1.1
 -1 -6 -2 15.7 1.2
 -1 -6 -2 14 1
 -1 6 2 12.6 1.4
 -1 6 2 14.7 1.3
 -1 -6 -2 12.4 1.2
 1 6 -2 17.1 1.6
 -1 6 -2 14 1.3
 -1 -6 2 17.1 1.1
 -1 6 -2 17.6 1.1
 1 6 2 18.5 1.7
 1 -6 -2 17.5 1.1
 1 -6 -2 18.4 1.6
 1 -6 -2 19.4 1.3
 -1 6 -2 17.9 1.7
 -1 -6 2 17.9 1.4
 1 -6 3 118.49 6
 -1 -6 -3 117.19 5.9
 1 6 -3 112.39 6
 -1 -6 -3 121.89 5.6
 1 6 -3 114.79 5.9
 -1 6 3 116.79 6
 1 -6 3 118.59 5.7
 -1 -6 -3 114.69 5.7
 -1 6 3 126.39 5.9
 -1 6 -3 93.49 5.9
 -1 -6 3 94.89 5.7
 1 6 3 98.99 6
 -1 6 -3 100.09 5.7
 1 -6 -3 95.69 5.7
 -1 -6 3 94.09 5.8
 1 -6 -3 92.89 6
 -1 -6 -4 88.99 5
 1 -6 4 87.89 4.9
 -1 6 4 86.09 5
 1 6 -4 86.09 5.1
 -1 -6 -4 88.59 4.7
 1 -6 4 88.49 4.6
 -1 6 -4 82.09 5
 1 6 4 82.99 5.1
 1 -6 -4 76.89 5.1
 1 -6 -4 83.29 4.6
 -1 -6 4 83.19 4.8
 -1 -6 4 83.59 4.6
 -1 -6 -5 0.9 0.9
 1 -6 5 0.9 0.9
 1 -6 5 -0.9 1.2
 -1 6 5 0.1 1.2
 -1 -6 -5 2.1 1.4
 1 6 -5 0.2 1.4
 -1 -6 5 0 1
 -1 6 -5 -0.1 1.3
 1 6 5 -1.2 1.3
 1 -6 -5 1.2 0.7
 1 -6 -5 2.3 1.6
 -1 -6 5 0.4 1.1
 1 6 -6 7.6 1.8
 -1 6 6 8.7 1.7
 1 -6 6 6.4 1.3
 -1 -6 -6 8.1 1.2
 -1 -6 -6 4.9 1.7
 1 -6 6 9.7 1.6
 1 -6 -6 9.5 1.9
 -1 -6 6 10.1 1.4
 -1 6 -6 7.7 1.7
 1 6 6 11 1.9
 -1 -6 6 10.6 1.3
 1 -6 -6 10.7 1.2
 1 -6 7 12.4 1.6
 -1 -6 -7 12.4 1.5
 -1 -6 -7 8.6 2
 -1 6 7 11.6 2
 1 6 -7 9.5 2.1
 1 -6 7 12.2 1.8
 -1 -6 7 10.7 1.6
 1 6 7 7.5 1.9
 1 -6 -7 9.5 2.3
 -1 6 -7 7.2 2
 -1 -6 -8 10.5 2.2
 1 6 -8 7.7 2.2
 -1 6 8 10.3 2.2
 1 -6 8 12.3 1.8
 -1 -6 8 11.8 1.7
 1 6 8 10.4 2.3
 1 -6 -8 10.3 2.5
 -1 6 -8 13 2.5
 -1 6 9 -2.8 1.7
 1 -6 9 1.4 1.5
 1 6 -9 -1.9 1.9
 -1 -6 9 -1.1 1.5
 -1 6 -9 0.5 1.9
 1 6 9 -0.4 2
 1 -6 -9 -3.6 2.2
 2 6 0 631.54 31.4
 2 -6 0 600.94 31.4
 -2 -6 0 620.34 31.3
 2 6 0 633.44 31.3
 2 -6 0 627.34 31.4
 -2 6 0 624.94 31.3
 2 -6 0 626.54 31.3
 2 6 0 622.54 31.5
 -2 6 0 609.54 31.4
 -2 6 0 618.34 31.4
 -2 -6 0 610.24 31.4
 2 6 0 644.04 31.4
 2 -6 1 116.19 6.5
 -2 6 1 122.39 6.4
 2 6 -1 126.39 6.5
 -2 -6 -1 119.19 6.4
 -2 6 1 120.79 6.4
 -2 -6 -1 122.39 6.7
 2 6 -1 125.49 6.4
 -2 6 1 121.89 6.5
 2 6 -1 125.89 6.5
 -2 -6 -1 120.19 6.3
 -2 6 -1 123.99 6.2
 -2 6 -1 121.99 6.6
 2 -6 -1 124.89 6.5
 -2 -6 1 125.39 6.4
 2 6 1 117.89 6.6
 2 -6 -1 125.59 6.4
 -2 -6 1 128.79 6.5
 2 6 1 122.59 6.2
 -2 -6 1 124.59 6.4
 -2 6 -1 121.59 6.5
 -2 6 -1 123.09 6.2
 2 -6 -1 125.59 6.4
 -2 -6 -2 263.67 14.1
 -2 -6 -2 264.27 14.3
 2 6 -2 262.17 14.4
 2 -6 2 269.57 14.2
 2 6 -2 274.67 14.3
 -2 6 2 277.47 14.3
 -2 6 2 274.87 14.4
 -2 -6 -2 263.67 14.2
 2 -6 2 263.47 14.4
 2 6 -2 272.87 14.3
 -2 -6 2 289.87 14.3
 2 -6 -2 300.77 14.5
 -2 6 -2 286.57 14.4
 2 -6 -2 304.27 14.4
 2 6 2 285.57 14.5
 -2 6 -2 301.37 14.2
 2 -6 -2 301.07 14.3
 -2 -6 2 301.17 14.3
 2 6 -3 42.2 3.1
 2 -6 3 41.4 2.6
 -2 6 3 46.5 2.7
 2 -6 3 40.9 3.1
 -2 6 3 43.1 2.9
 -2 -6 -3 40.7 2.7
 -2 -6 -3 40.3 2.8
 2 6 -3 45.3 2.7
 -2 6 -3 48 2.7
 -2 -6 3 49 2.7
 2 -6 -3 50.59 2.6
 2 -6 -3 49.3 3.1
 -2 -6 3 52.59 2.7
 2 6 3 46.2 3.1
 -2 6 -3 47.8 3
 -2 -6 -4 25.4 2.3
 -2 6 4 23 2.2
 -2 -6 -4 22 1.9
 2 -6 4 20.7 2.2
 2 6 -4 25.6 2.4
 2 -6 4 23.5 1.7
 -2 -6 4 25.5 1.9
 2 -6 -4 26.6 1.7
 2 6 4 25.4 2.4
 2 -6 -4 27.2 2.5
 -2 -6 4 28 1.9
 -2 -6 4 26.3 1.9
 -2 6 -4 30.8 2.4
 2 -6 5 40.2 2.7
 -2 -6 -5 42.1 2.7
 -2 6 5 38.9 3.1
 -2 -6 -5 44.4 3.2
 2 -6 5 42.7 3.3
 2 6 -5 44 3.5
 2 6 5 37.2 3.2
 2 -6 -5 43.1 3.5
 -2 -6 5 42.6 2.8
 -2 -6 5 43 2.8
 -2 6 -5 42.6 3.3
 2 -6 -5 42.3 2.5
 2 6 -6 5.6 1.7
 -2 -6 -6 4.9 1.1
 2 -6 6 4.6 1.1
 -2 6 6 3.9 1.4
 2 -6 6 4.3 1.5
 -2 -6 -6 5.5 1.5
 -2 -6 6 4.8 1.1
 -2 6 -6 5.3 1.7
 2 6 6 6.4 1.7
 -2 -6 6 4.1 1.2
 2 -6 -6 3.9 1.7
 2 -6 -6 6.9 1
 2 6 -7 11.1 2.2
 -2 -6 -7 12.7 2
 2 -6 7 11.5 1.6
 -2 -6 -7 13.3 1.6
 -2 6 7 12.5 2
 2 -6 7 13.9 2
 2 6 7 11.9 2.1
 2 -6 -7 14.3 2.5
 -2 -6 7 15.1 1.8
 -2 6 -7 11.2 2
 -2 -6 -8 2.4 1.8
 -2 6 8 3.6 1.7
 2 -6 8 3.9 1.4
 2 6 -8 4.7 2
 -2 -6 8 2.3 1.5
 2 6 8 4.2 1.8
 2 -6 -8 -1.7 2.1
 -2 6 -8 4.3 2.1
 2 -6 9 0.6 1.5
 -2 6 9 1 1.8
 2 6 -9 0.2 2.1
 2 -6 -9 -0.7 2.5
 -2 6 -9 4.4 2
 2 6 9 -1.5 1.8
 -2 -6 9 -0.2 1.3
 3 6 0 738.03 36.1
 -3 6 0 733.73 36.1
 -3 6 0 715.63 36
 3 6 0 749.82 36.1
 3 -6 0 717.43 36.1
 3 6 0 712.53 36
 -3 -6 0 733.13 36
 -3 -6 0 726.73 36.1
 3 -6 0 621.54 36.1
 3 -6 0 708.23 36
 3 6 0 719.73 36.3
 -3 6 0 716.73 36.2
 3 6 -1 54.69 3.1
 -3 6 1 52.89 3.1
 3 6 -1 54.39 3.2
 -3 6 1 53.49 3.1
 -3 -6 -1 55.89 2.9
 -3 -6 -1 52.39 3.1
 -3 6 1 53.79 3.2
 3 -6 1 51.29 3.3
 3 6 -1 52.59 3
 3 6 1 56.59 2.8
 -3 -6 1 60.99 3.3
 3 6 1 58.89 3.5
 3 -6 -1 59.59 3.1
 3 -6 -1 58.49 3.1
 -3 -6 1 55.39 3
 -3 -6 1 58.49 3.1
 3 -6 -1 57.99 3.2
 -3 6 -1 59.19 3.2
 3 6 -2 82.79 4.5
 -3 6 2 83.49 4.6
 -3 -6 -2 84.19 4.6
 3 6 -2 78.49 4.8
 -3 -6 -2 80.69 4.3
 3 -6 2 84.19 4.3
 3 -6 2 87.99 4.9
 -3 6 2 86.69 4.6
 -3 -6 -2 83.29 4.4
 -3 -6 2 84.99 4.5
 -3 6 -2 86.19 4.4
 -3 -6 2 85.59 4.5
 -3 6 -2 85.29 4.7
 3 6 2 85.39 4.9
 3 -6 -2 85.49 4.5
 3 -6 3 129.79 6.8
 -3 -6 -3 128.69 6.5
 -3 6 3 133.69 6.6
 3 6 -3 133.09 6.4
 3 -6 3 135.59 6.3
 -3 -6 -3 131.99 6.4
 -3 6 3 136.39 6.5
 3 6 -3 122.79 6.8
 3 -6 -3 110.79 6.7
 -3 6 -3 111.29 6.6
 3 -6 -3 111.39 6.3
 -3 -6 3 113.99 6.4
 -3 6 -3 111.19 6.4
 3 6 3 112.79 6.4
 3 6 3 111.19 6.7
 -3 -6 3 110.99 6.4
 3 -6 4 8.2 1
 -3 -6 -4 8 1.1
 -3 -6 -4 10.1 1.2
 -3 6 4 8.7 1.4
 3 6 -4 9.5 1.7
 3 -6 4 8.2 1.5
 -3 6 4 8.7 1.1
 3 -6 -4 8.1 1.8
 -3 -6 4 9 1.1
 -3 6 -4 10.3 1.5
 -3 -6 4 7.7 1.1
 3 -6 -4 9.9 0.9
 3 6 4 6.6 1.5
 -3 -6 -5 66.69 4
 3 -6 5 61.69 4.3
 3 6 -5 62.69 4.6
 3 -6 5 69.49 3.9
 -3 -6 -5 68.89 4.2
 -3 6 5 66.79 4.3
 -3 -6 5 70.99 3.9
 -3 6 -5 66.89 4.4
 3 -6 -5 65.49 4.6
 3 6 5 67.59 4.4
 -3 -6 5 67.39 3.8
 -3 -6 5 66.69 4
 3 -6 -5 67.79 3.7
 3 -6 6 23.1 2.2
 3 -6 6 30.8 2.9
 3 6 -6 20.8 2.6
 -3 -6 -6 27.2 2.3
 -3 -6 -6 30.7 2.6
 -3 6 6 29.2 2.6
 3 -6 -6 27.1 1.9
 -3 -6 6 26.1 2.4
 3 -6 -6 24.3 2.8
 3 6 6 25 2.6
 -3 -6 6 32.3 2.3
 -3 6 -6 25.4 2.5
 3 -6 7 4.4 1.8
 -3 -6 -7 2.6 1.4
 -3 6 7 1.8 1.5
 3 6 -7 4.6 1.9
 3 -6 7 1.3 1.2
 -3 -6 -7 2.8 1.3
 -3 6 -7 3.2 1.6
 3 6 7 0.6 1.8
 3 -6 -7 3.3 2.2
 -3 -6 7 2.2 1.3
 3 6 -8 2.9 2.1
 -3 6 8 2.9 1.6
 3 -6 8 -0.4 1.1
 3 -6 -8 -1.6 2
 3 6 8 1.8 1.8
 -3 6 -8 -1.2 1.6
 -3 -6 8 2 1.4
 -3 6 9 2.8 2
 3 6 -9 0.7 2.5
 -3 -6 9 1.6 1.5
 3 -6 -9 0.7 2.6
 -3 6 -9 0.8 2.1
 3 6 9 1.9 2
 4 6 0 61.99 3.9
 4 6 0 67.19 3.6
 -4 -6 0 61.19 3.5
 -4 6 0 63.59 3.8
 4 -6 0 61.79 3.7
 -4 6 0 62.79 3.3
 4 6 0 60.49 3.4
 -4 -6 0 63.29 3.5
 4 -6 0 63.99 3.3
 -4 6 0 63.79 3.5
 4 6 -1 83.29 4.3
 -4 6 1 77.09 4.2
 -4 -6 -1 77.89 4.2
 4 -6 1 78.49 4.4
 -4 6 1 75.29 4.1
 4 6 -1 77.19 4.1
 -4 6 1 74.89 4
 -4 -6 1 77.79 4.1
 -4 -6 1 75.79 4.1
 -4 6 -1 70.79 4.1
 4 -6 -1 76.89 4.1
 4 6 1 70.69 4.5
 4 -6 -1 74.19 4.2
 -4 -6 1 75.89 4.3
 4 6 -2 208.58 10.8
 4 6 -2 202.88 11
 4 -6 2 202.58 11
 -4 6 2 209.58 10.8
 -4 6 2 212.88 10.8
 -4 -6 -2 198.88 10.8
 4 -6 2 205.68 10.6
 -4 6 -2 209.58 10.9
 -4 6 -2 216.58 10.7
 -4 -6 2 214.38 10.8
 -4 -6 2 218.38 10.8
 4 -6 -2 210.18 10.8
 4 6 2 213.98 11.1
 4 6 -3 93.69 5.7
 -4 6 3 98.89 5.3
 4 6 -3 96.99 5.3
 4 -6 3 96.49 5.2
 -4 6 3 99.79 5.5
 4 -6 3 94.49 5.7
 -4 -6 -3 95.59 5.4
 -4 -6 -3 96.59 5.2
 4 -6 -3 105.39 5.8
 -4 6 -3 101.09 5.5
 -4 6 -3 101.69 5.3
 -4 -6 3 99.59 5.3
 4 6 3 101.69 5.2
 4 6 3 99.89 5.7
 -4 -6 3 99.59 5.2
 4 -6 -3 104.09 5.2
 4 -6 4 81.79 4.4
 4 6 -4 85.19 4.4
 -4 -6 -4 86.89 4.6
 4 -6 4 82.39 4.9
 4 6 -4 78.09 5
 -4 -6 -4 79.49 4.5
 -4 6 4 80.39 4.7
 -4 6 4 73.69 4.4
 4 6 4 78.89 4.5
 -4 -6 4 81.19 4.5
 4 -6 -4 74.99 5.1
 -4 6 -4 77.19 4.7
 -4 -6 4 74.49 4.3
 4 6 4 84.09 4.9
 4 -6 -4 78.39 4.2
 4 -6 5 33.3 2.3
 4 6 -5 30.9 3
 -4 -6 -5 35.3 2.4
 4 -6 5 29 2.9
 -4 -6 -5 29.7 2.5
 -4 6 5 34.3 2.7
 -4 6 -5 35 2.8
 4 6 5 32.5 3
 -4 -6 5 35.5 2.6
 4 -6 -5 33.8 2
 4 -6 -5 28.3 3
 -4 -6 5 30.4 2.1
 4 6 -6 3.3 1.8
 -4 -6 -6 5.6 1.3
 4 -6 6 2.4 1.1
 -4 6 6 3.8 1.4
 -4 -6 -6 5.8 1.2
 4 -6 6 5.5 1.6
 -4 6 -6 3.9 1.5
 -4 -6 6 4.6 1.2
 4 6 6 5.2 1.7
 4 -6 -6 7.6 2
 -4 6 7 1.7 1.5
 4 -6 7 3 1.2
 4 -6 7 4.2 1.8
 4 6 -7 2.9 1.9
 -4 -6 -7 2.5 1.3
 -4 -6 -7 3.8 1.3
 4 6 7 1.2 1.9
 4 -6 -7 3 2
 -4 6 -7 -0.2 1.6
 -4 -6 7 3.6 1.4
 4 -6 8 -1.8 1.3
 -4 6 8 0 1.5
 4 -6 8 3.2 2.1
 4 6 -8 -1.6 2
 -4 -6 -8 1.5 1.3
 4 6 8 1.5 1.8
 4 -6 -8 -1.7 2.3
 -4 6 -8 -0.5 1.8
 -4 -6 8 -0.1 1.2
 -4 6 9 0.1 1.7
 4 6 -9 -2.8 2.4
 4 6 9 -2.7 2.1
 4 -6 -9 -1.2 2.3
 -4 6 -9 4.2 2.3
 -4 -6 9 1.4 1.6
 5 -6 0 71.39 3.6
 5 6 0 70.89 4.3
 5 6 0 67.09 3.7
 5 -6 0 68.09 4
 -5 -6 0 70.99 3.8
 -5 -6 0 70.49 3.8
 -5 6 0 68.29 3.6
 -5 6 0 65.79 3.8
 -5 -6 -1 6.6 1
 5 -6 1 8.2 1.4
 5 -6 1 7.5 0.7
 -5 6 1 7.9 0.8
 5 6 -1 8.2 1
 5 6 -1 8.6 1.2
 5 -6 1 9 0.6
 -5 6 1 6.2 1.1
 -5 6 1 8.7 0.9
 5 -6 -1 11 1.1
 5 6 1 9.8 1.6
 -5 -6 1 13.1 1.1
 -5 6 -1 9.3 1
 -5 -6 1 12.8 1.1
 -5 -6 1 12.7 1.3
 5 6 -2 84.59 4.6
 -5 6 2 86.39 4.7
 5 -6 2 79.29 5
 -5 6 2 87.69 4.6
 5 6 -2 84.19 5
 5 -6 2 79.39 4.4
 -5 -6 -2 81.59 4.7
 -5 6 2 86.29 4.6
 -5 -6 2 92.99 4.6
 -5 6 -2 82.09 4.7
 -5 6 -2 88.39 4.5
 5 6 2 85.39 5.1
 5 -6 -2 90.99 4.6
 -5 -6 2 88.09 4.6
 5 -6 3 14.1 1.2
 5 6 -3 14.3 1.3
 -5 -6 -3 13.3 1.4
 -5 -6 -3 13.7 1.1
 5 6 -3 10.8 1.8
 -5 6 3 12.5 1.4
 5 -6 3 14.1 1.9
 -5 6 3 14.6 1.4
 5 -6 -3 19.1 1.3
 -5 -6 3 19.3 1.3
 -5 6 -3 22 1.7
 5 6 3 19 1.3
 -5 -6 3 21.8 1.5
 5 -6 -3 17.8 2
 -5 6 -3 22.2 1.5
 5 6 3 16.8 1.9
 -5 6 4 2.8 0.8
 -5 -6 -4 0.8 0.7
 -5 -6 -4 1.6 1
 -5 6 4 1 1.1
 5 -6 4 0.8 0.8
 5 6 -4 3 0.8
 5 -6 4 1.3 1.5
 5 6 -4 2.6 1.6
 -5 -6 4 1.5 0.6
 5 -6 -4 1.8 0.6
 5 -6 -4 1.6 1.9
 5 6 4 1.1 1.6
 -5 -6 4 1.4 0.9
 -5 6 -4 0.3 1
 5 6 4 1.6 0.9
 5 6 -5 22.6 2.6
 -5 -6 -5 17.5 1.8
 -5 -6 -5 24.7 2.1
 -5 6 5 23.6 2.3
 5 -6 5 23.9 2.7
 5 -6 5 24.8 2
 -5 -6 5 19 1.6
 5 -6 -5 28.2 1.6
 -5 6 -5 26 2.4
 5 -6 -5 28.8 3
 5 6 5 28.1 2.7
 -5 -6 5 28.3 2.3
 -5 -6 -6 3.4 1.1
 5 -6 6 4.8 1.2
 -5 6 6 5.6 1.5
 -5 -6 -6 5.7 1.4
 5 6 -6 4.4 1.9
 5 -6 6 4.9 1.7
 -5 6 -6 8.5 1.7
 5 -6 -6 7.9 2.1
 5 6 6 3.9 1.7
 -5 -6 6 5.9 1.3
 -5 6 7 2.1 1.5
 -5 -6 -7 2.9 1.4
 5 -6 7 3.7 1.9
 5 6 -7 1.7 2.3
 5 -6 7 2.9 1.2
 -5 6 -7 3.2 1.6
 5 -6 -7 1.1 2.3
 -5 -6 7 3.3 1.3
 5 6 7 3.9 1.8
 -5 -6 -8 0.5 1.4
 5 -6 8 3.2 2
 -5 6 8 -0.8 1.5
 5 -6 8 -0.2 1.3
 5 6 -8 -4.1 2
 -5 6 -8 -0.4 1.5
 -5 -6 8 0.6 1.3
 5 6 8 -0.3 1.8
 5 -6 -8 -1.6 2.2
 5 6 -9 -1.8 2.3
 -5 6 9 -1.6 1.6
 5 6 9 1.9 2
 5 -6 -9 -0.6 2.4
 -5 -6 9 1.5 1.7
 -5 6 -9 0.2 1.7
 -6 6 0 174.18 9
 6 6 0 170.38 9.4
 6 -6 0 169.18 9.1
 -6 -6 0 168.28 8.9
 6 6 0 174.28 8.9
 -6 -6 0 173.88 8.9
 -6 6 0 170.98 8.8
 6 -6 0 177.38 8.8
 6 6 -1 3.5 1.1
 6 -6 1 4.7 0.7
 -6 6 1 4.5 0.6
 -6 -6 -1 5.6 0.9
 6 -6 1 4 1.2
 6 -6 1 4.5 0.4
 -6 6 1 5 0.7
 6 6 1 3.6 0.3
 -6 -6 1 4.9 0.8
 -6 -6 1 4.8 1.1
 -6 -6 1 3.6 0.8
 6 -6 -1 1.9 1
 6 6 1 4 1.4
 6 6 1 3.4 0.4
 6 -6 -1 4.9 0.8
 -6 6 -1 3 0.7
 -6 6 2 143.79 7.2
 -6 6 2 145.49 7.2
 -6 -6 -2 143.99 7.3
 6 -6 2 140.89 7.5
 -6 6 2 138.99 7.2
 6 -6 2 141.09 7
 6 -6 2 143.69 6.9
 6 6 -2 143.89 7.5
 6 6 -2 144.29 7.1
 -6 -6 2 128.09 7.2
 -6 -6 2 124.79 7.1
 6 -6 -2 126.89 7.1
 6 6 2 118.09 7.5
 -6 6 -2 124.29 7.2
 6 -6 3 68.39 4.3
 -6 6 3 68.89 3.8
 -6 -6 -3 67.29 3.4
 6 -6 3 68.29 3.6
 -6 6 3 74.69 3.8
 6 6 -3 69.29 4.3
 6 6 -3 70.89 3.6
 -6 -6 -3 68.09 3.9
 6 6 3 62.19 3.5
 -6 -6 3 62.59 3.8
 -6 6 -3 61.39 3.9
 6 -6 -3 64.69 3.6
 6 -6 -3 66.79 4.4
 6 6 3 56.29 4.2
 -6 -6 3 64.79 3.6
 -6 6 -3 62.59 3.8
 -6 -6 -4 46.2 3.2
 6 -6 4 49.2 3.8
 6 -6 4 47.7 2.9
 -6 6 4 45.7 3.3
 6 6 -4 43.5 3.8
 -6 6 4 49.6 2.9
 -6 -6 -4 49.1 2.8
 6 6 -4 47.6 2.8
 6 6 4 59.39 3.8
 6 -6 -4 51.59 2.7
 6 -6 -4 46.2 4.2
 -6 6 -4 54.59 3.4
 6 6 4 52.49 3
 -6 -6 4 48.9 2.7
 -6 -6 4 49.9 3.1
 6 -6 5 23 2.6
 6 6 -5 20.2 2.6
 -6 6 5 20.4 2
 6 -6 5 20.6 1.9
 -6 -6 -5 20.1 1.8
 -6 -6 -5 23.3 2.1
 6 6 5 25.5 2.5
 6 -6 -5 17.9 2.7
 -6 -6 5 21.6 2
 -6 6 -5 21.1 2.2
 6 -6 -5 20.1 1.3
 6 6 -6 7 2.1
 6 -6 6 7 1.8
 6 -6 6 6.6 1.2
 -6 6 6 6.9 1.5
 -6 -6 -6 7.9 1.5
 -6 -6 -6 1 1
 -6 6 -6 3.8 1.4
 6 6 6 7.5 1.9
 -6 -6 6 6.2 1.4
 6 -6 -6 4 2.1
 -6 6 7 5.6 1.6
 6 -6 7 3.6 1.3
 6 -6 7 5.9 2.1
 6 6 -7 3 2.1
 -6 -6 -7 3.5 1.5
 -6 -6 7 5.1 1.4
 6 6 7 7.9 2.2
 -6 6 -7 5.3 1.8
 6 -6 -7 4.3 2.3
 -6 -6 -8 2.6 1.5
 6 6 -8 0.4 2.5
 6 -6 8 2.6 2
 -6 6 8 0.2 1.5
 -6 6 -8 1.1 1.6
 6 -6 -8 0.3 2.6
 -6 -6 8 4.4 1.7
 6 6 8 0.1 1.8
 -6 6 -9 5.7 2.2
 6 6 9 -0.7 2.2
 6 -6 -9 0 2.8
 -6 -6 9 1.9 1.7
 7 6 0 472.85 24
 -7 6 0 478.35 23.8
 7 6 0 464.75 24.4
 -7 -6 0 467.75 24
 7 -6 0 483.55 23.9
 7 -6 0 470.15 24.1
 -7 6 0 463.65 24
 7 6 0 480.65 23.8
 7 -6 1 154.68 8.7
 7 -6 1 151.38 8.2
 -7 6 1 152.88 8.3
 7 6 -1 159.98 8.6
 -7 6 1 153.98 8.4
 -7 -6 -1 144.89 8.5
 7 -6 1 152.98 8.4
 -7 -6 1 165.18 8.5
 -7 -6 1 165.28 8.4
 7 -6 -1 167.88 8.5
 7 6 1 177.08 9
 7 6 1 174.88 8.2
 7 6 1 172.68 8.3
 -7 6 -1 172.78 8.5
 7 -6 2 162.68 8
 -7 6 2 156.98 8.2
 7 -6 2 159.98 8.6
 -7 6 2 156.38 8.2
 -7 6 2 165.38 8.4
 7 6 -2 162.48 8.1
 7 -6 2 157.78 8
 7 6 -2 157.58 8.5
 -7 -6 -2 159.58 8.3
 7 6 2 145.29 8.6
 -7 6 -2 149.79 8.2
 7 -6 -2 153.98 8.2
 -7 -6 2 148.09 8.1
 -7 -6 2 149.99 8.2
 7 6 -3 56.29 3.3
 -7 6 3 56.89 3.4
 -7 -6 -3 55.59 3.6
 7 6 -3 55.49 4.1
 7 -6 3 59.39 4.1
 -7 6 3 54.59 3.5
 7 -6 3 57.19 3.3
 -7 -6 -3 58.99 3
 -7 -6 3 59.69 3.5
 -7 6 -3 62.89 3.5
 7 6 3 60.99 3.1
 -7 -6 3 59.39 3.2
 7 -6 -3 62.59 4.3
 -7 6 -3 60.29 3.6
 7 -6 -3 56.09 3.3
 7 6 3 57.59 4.2
 7 -6 4 84.79 4.4
 -7 6 4 83.89 4.3
 7 6 -4 81.79 4.2
 7 6 -4 79.79 5.2
 7 -6 4 81.19 5.4
 -7 -6 -4 80.79 4.2
 -7 -6 -4 77.59 4.7
 -7 6 4 77.89 4.6
 7 6 4 74.99 5
 7 6 4 76.39 4.3
 -7 -6 4 75.39 4.6
 -7 6 -4 71.89 4.6
 -7 -6 4 75.09 4.1
 7 -6 -4 78.19 4.1
 7 -6 -4 76.09 5.3
 7 -6 5 12.9 2.1
 -7 -6 -5 11.2 1.1
 7 -6 5 12.4 1.3
 -7 -6 -5 14 1.6
 -7 6 5 9.9 1.6
 7 6 -5 11 2.2
 7 6 5 8.5 1.9
 7 -6 -5 8.1 2.2
 -7 6 -5 8.9 1.5
 -7 -6 5 8.8 1.5
 7 6 -6 10.4 2.3
 7 -6 6 12.7 2.2
 -7 -6 -6 11.4 1.8
 -7 6 6 9.2 1.7
 7 -6 6 9.4 1.4
 7 -6 -6 9.3 2.4
 7 6 6 10.9 2.3
 -7 6 -6 10.6 1.7
 -7 -6 6 12.2 1.7
 7 -6 7 2.4 1.3
 -7 -6 -7 7.2 1.7
 7 6 -7 1.3 2.1
 -7 6 7 2.6 1.5
 7 -6 7 5.8 2
 -7 6 -7 3.5 1.7
 -7 -6 7 3.3 1.4
 7 6 7 7 2.2
 7 -6 -7 2.7 2.3
 -7 6 8 1.3 1.7
 -7 -6 -8 5.1 1.7
 7 -6 8 7.6 2.3
 7 6 -8 3.4 2.4
 7 -6 -8 3.3 2.9
 7 6 8 7.4 2.2
 -7 -6 8 4.8 1.6
 -7 6 -8 3.9 1.8
 7 6 9 -0.1 2
 7 -6 -9 -5.5 2.8
 -7 6 -9 0.3 1.8
 -7 -6 9 -0.3 1.7
 -8 6 0 9.7 0.9
 8 -6 0 9.9 1.5
 -8 6 0 8.8 1
 8 6 0 10.2 1.2
 8 6 0 8.1 1.7
 -8 -6 0 8.8 1
 8 6 0 10.5 0.8
 8 -6 0 10.4 0.9
 -8 6 1 173.48 9.2
 8 -6 1 169.88 9.6
 8 -6 1 178.58 9.3
 -8 6 1 175.48 9.3
 8 6 -1 169.08 9.4
 -8 -6 -1 177.58 9.3
 8 -6 1 176.48 9.1
 -8 -6 1 176.18 9.3
 8 6 1 182.28 9.1
 8 6 1 175.18 9.8
 8 6 1 183.18 9
 -8 6 -1 187.18 9.3
 8 -6 -1 183.08 9.4
 -8 -6 1 176.58 9.2
 8 -6 2 193.78 9.7
 8 -6 2 189.78 9.9
 -8 6 2 183.48 9.9
 8 -6 2 189.78 10.4
 8 6 -2 193.38 10.3
 -8 -6 -2 188.48 10.1
 8 6 2 193.58 9.7
 8 6 2 190.98 10.5
 -8 -6 2 192.78 10
 8 -6 -2 192.48 10
 -8 6 -2 192.58 10
 8 6 2 190.38 9.6
 -8 -6 2 193.98 9.8
 -8 -6 -3 64.79 4.2
 -8 -6 -3 66.69 3.6
 8 -6 3 68.29 4.7
 8 -6 3 65.69 3.9
 -8 6 3 68.89 4.1
 8 6 -3 69.39 4.9
 8 6 -3 70.79 3.8
 -8 -6 3 74.89 4.1
 8 -6 -3 72.59 4.9
 8 6 3 71.29 3.7
 8 -6 -3 70.89 3.9
 8 6 3 70.69 4.7
 -8 -6 3 71.59 3.8
 -8 6 -3 74.09 4.2
 8 -6 4 -0.1 0.9
 -8 -6 -4 0.1 0.4
 -8 -6 -4 1.6 1.2
 8 -6 4 0 1.8
 8 6 -4 1.1 0.7
 8 6 -4 -2.6 1.7
 -8 6 4 0.1 1
 8 6 4 2.4 1.7
 -8 -6 4 1.7 0.4
 8 -6 -4 1.8 0.5
 -8 6 -4 -0.5 1
 8 -6 -4 -1.1 1.9
 -8 -6 4 1.2 1
 8 -6 -4 0.9 0.8
 8 -6 5 -0.3 1.7
 -8 -6 -5 -0.8 1.1
 8 6 -5 0 1.8
 8 -6 5 0.6 0.9
 -8 6 5 -0.1 1.1
 -8 6 -5 -1 1
 -8 -6 5 0 1
 8 -6 -5 -0.9 1.9
 8 6 5 -0.2 1.6
 8 6 -6 13.9 2.6
 -8 6 6 11.9 1.8
 -8 -6 -6 13.2 1.8
 8 -6 6 16.1 2.6
 8 -6 6 13.4 1.6
 -8 -6 6 15.9 1.9
 -8 6 -6 13.5 1.9
 8 6 6 15.9 2.3
 8 -6 -6 13.8 2.7
 8 6 -7 1.1 2.2
 8 -6 7 2.2 2.2
 -8 6 7 1.2 1.6
 -8 -6 -7 2.8 1.6
 8 -6 -7 3.3 2.4
 8 6 7 4.3 1.9
 -8 6 -7 4.8 1.7
 -8 -6 7 3.3 1.6
 8 6 -8 -5.1 2.5
 8 -6 8 3.1 2.2
 -8 -6 -8 -0.8 1.4
 -8 6 8 0.2 1.8
 8 6 8 -1.5 1.9
 8 -6 -8 -2.8 2.4
 -8 -6 8 0 1.6
 -8 6 -8 -1.6 1.3
 -8 6 -9 1.9 1.9
 8 6 9 -3.5 3.3
 -9 -6 0 50.89 3
 9 6 0 47.5 3.1
 -9 6 0 48.5 3
 9 6 0 48.4 3.8
 9 6 0 49.99 2.7
 -9 6 0 47.9 2.7
 9 -6 0 47.6 3.4
 -9 6 1 130.49 7.2
 -9 6 1 137.69 7.1
 9 6 -1 137.79 7.4
 9 -6 1 131.69 6.9
 -9 -6 -1 128.29 7.2
 9 -6 1 129.49 7.5
 9 -6 1 132.09 7.2
 9 6 1 140.69 8
 -9 6 -1 136.29 7.2
 9 -6 -1 135.09 7.3
 9 6 1 137.89 6.9
 -9 -6 1 138.79 7.1
 -9 -6 1 132.89 7.2
 9 6 1 139.79 7.1
 9 -6 2 10 0.9
 9 -6 2 9.7 2
 -9 -6 -2 8.1 1.3
 9 -6 2 9.8 1.2
 -9 6 2 12.6 1.2
 9 6 -2 10.4 1.7
 9 6 2 11.9 1.1
 -9 -6 2 13.2 1.3
 -9 6 -2 11.6 1.2
 9 -6 -2 11.7 1.3
 9 6 2 10.5 0.9
 -9 -6 2 13.9 1.2
 9 6 2 9.3 1.9
 9 -6 3 188.18 10.6
 9 -6 3 190.28 9.9
 9 6 -3 192.38 9.9
 -9 6 3 188.08 10.1
 -9 -6 -3 194.08 10.2
 9 -6 3 201.88 9.9
 9 6 -3 184.78 10.5
 -9 -6 -3 194.98 9.6
 9 -6 -3 184.48 10.7
 9 -6 -3 185.18 9.9
 -9 6 -3 198.68 10.1
 9 -6 -3 188.98 9.8
 9 6 3 190.88 9.7
 -9 -6 3 189.28 9.8
 9 6 3 194.88 10.6
 -9 -6 3 187.98 10.1
 -9 6 4 62.59 4
 9 -6 4 63.49 4.7
 9 -6 4 61.49 3.8
 -9 -6 -4 59.29 4.1
 9 6 -4 61.89 4.7
 -9 -6 -4 60.89 3.4
 -9 -6 4 66.59 4
 9 -6 -4 65.29 4.9
 9 -6 -4 69.29 3.5
 9 6 4 66.39 4.6
 -9 -6 4 68.59 3.5
 -9 6 -4 65.19 4
 -9 -6 -5 7.2 1.5
 9 -6 5 7.3 1.2
 -9 6 5 6.4 1.4
 9 6 -5 3.3 2
 9 -6 5 2.2 1.9
 -9 -6 5 7.8 1.4
 9 -6 -5 9.5 2.3
 9 6 5 9 2
 -9 6 -5 10.2 1.5
 -9 -6 -6 0 1.4
 9 -6 6 -1.2 1
 9 -6 6 -0.7 1.9
 -9 6 6 0.2 1.2
 9 6 -6 -3.8 1.9
 9 6 6 -0.5 2
 -9 6 -6 0.5 1.4
 -9 -6 6 0.2 1.2
 9 -6 -6 0 2.2
 -9 -6 -7 13.8 2.1
 -9 6 7 16.1 2.2
 9 6 -7 8.2 2.9
 9 -6 7 17.4 2.7
 9 6 7 15.1 2.5
 9 -6 -7 9.6 2.9
 -9 6 -7 13.1 2.1
 -9 -6 7 15.2 2
 9 6 -8 6.4 2.8
 9 -6 8 9.7 2.4
 -9 6 8 3.9 1.8
 -9 -6 -8 7.1 2
 9 6 8 4.2 2.2
 -9 6 -8 3.9 1.8
 -9 -6 8 1.4 1.5
 9 -6 -8 4 3.2
 10 -6 0 20.4 2.2
 -10 6 0 23.6 1.6
 10 6 0 19.4 1.9
 -10 -6 0 22.7 1.9
 10 6 0 21.8 2.7
 -10 6 0 25.1 1.9
 10 -6 1 34.5 3.3
 10 6 -1 33.4 2.8
 -10 -6 -1 32.7 2.5
 -10 6 1 31.4 2.2
 10 -6 1 36 2.6
 -10 6 1 34.6 2.4
 10 6 1 36.2 3.4
 -10 -6 1 35.9 2.5
 10 6 1 36.6 2
 -10 -6 1 33.4 2.3
 10 -6 -1 33 2.5
 -10 6 -1 36.7 2.4
 10 6 1 37.5 2.4
 -10 -6 -2 99.69 5.4
 10 -6 2 103.29 5.1
 10 -6 2 99.99 5.3
 10 6 -2 105.29 5.8
 10 -6 2 106.59 6
 -10 6 2 98.69 5.2
 -10 -6 2 89.59 5.1
 10 -6 -2 88.99 5.2
 -10 6 -2 88.09 5.2
 10 -6 -2 86.09 5.9
 10 6 2 89.59 4.9
 10 6 2 88.59 5.9
 -10 -6 2 89.19 5.3
 10 6 2 88.29 5
 10 -6 3 40 2.9
 -10 6 3 40.9 3
 -10 -6 -3 39.8 3.1
 10 -6 3 44.7 4.2
 10 6 -3 42 3
 10 6 -3 41.2 3.7
 10 -6 -3 48.1 2.8
 10 6 3 45.1 2.6
 10 -6 -3 53.49 4.1
 -10 -6 3 49 3
 -10 6 -3 47.8 3
 -10 -6 3 48.1 2.6
 10 6 3 39.1 3.7
 -10 -6 -4 32.6 2.6
 -10 6 4 28.2 2.3
 10 -6 4 30.8 2.2
 10 6 -4 30.4 3.2
 10 -6 4 29.9 3.1
 -10 -6 4 26.4 2.3
 -10 6 -4 29 2.5
 10 -6 -4 22.6 3
 10 6 4 26.6 2.9
 -10 6 5 2.1 1.2
 10 -6 5 3.8 2
 10 -6 5 3.5 1.1
 10 6 -5 -0.5 1.9
 -10 -6 -5 1.8 1.3
 -10 6 -5 2.6 1.1
 -10 -6 5 1.7 1.2
 10 -6 -5 3.2 2.5
 10 6 5 1.9 1.7
 -10 -6 -6 4.4 1.6
 -10 6 6 5.9 1.7
 10 6 -6 5 2.3
 10 -6 6 4.5 2.4
 10 -6 -6 3.4 2.7
 -10 -6 6 5.4 1.5
 10 6 6 4.4 2
 -10 6 -6 6 1.4
 -10 6 7 2 1.6
 10 -6 7 7.9 2.3
 -10 -6 -7 6 1.7
 10 6 -7 1.7 2.4
 -10 -6 7 5.4 1.6
 10 6 7 6.6 2.2
 -10 6 -7 3.3 1.6
 10 -6 -7 0.7 2.8
 10 6 -8 -1.9 2.5
 10 -6 8 5.8 2.3
 -10 6 8 -2.2 1.8
 -10 -6 -8 -1 1.7
 -10 -6 8 1.7 1.5
 -10 6 -8 -1.9 1.4
 10 -6 -8 -0.3 2.7
 10 6 8 -0.3 2
 -11 6 0 -0.3 0.9
 11 6 0 -1.3 1.7
 -11 6 0 0 0.6
 11 -6 0 -1.2 1.3
 -11 -6 0 -0.4 0.8
 11 6 0 -1.9 1.1
 -11 6 1 39.7 2.7
 11 -6 1 36.7 3.5
 11 -6 1 38.1 3.1
 -11 6 1 40.7 2.8
 -11 -6 -1 38.5 2.9
 11 6 -1 33.2 3.2
 -11 -6 1 46.3 2.8
 11 6 1 48 3.9
 11 -6 -1 46.6 3.2
 -11 6 -1 49.5 3
 -11 -6 1 47.7 2.9
 11 6 1 48.5 2.5
 11 6 1 48.8 2.9
 11 -6 2 6.4 2
 -11 -6 -2 4.8 1.3
 11 6 -2 6.2 1.7
 11 -6 2 7.4 1.3
 -11 6 2 8 1.2
 11 6 2 9.1 0.8
 -11 6 -2 7 1.1
 11 -6 -2 7.3 1.4
 11 6 2 9.1 1
 11 -6 -2 7.4 2.2
 -11 -6 2 8.9 1.3
 11 6 2 4.2 1.9
 -11 -6 2 9.4 1.1
 11 -6 3 16.2 1.5
 11 6 -3 13.9 2.2
 -11 -6 -3 16.9 1.8
 -11 6 3 13.4 1.4
 11 -6 3 16.7 2.4
 11 -6 -3 8.6 2.2
 11 -6 -3 10.9 1.3
 11 6 3 13.7 2.3
 11 6 3 9.7 1
 -11 6 -3 11.6 1.5
 -11 -6 3 10.5 1.1
 -11 -6 3 11.1 1.5
 11 -6 4 8.9 1.3
 11 -6 4 9.7 2.2
 -11 -6 -4 10.3 1.6
 -11 6 4 6.9 1.3
 11 6 -4 10.9 2.2
 -11 -6 4 6.5 1.4
 11 -6 -4 7.1 2.3
 11 6 4 10 2.3
 -11 6 -4 8.9 1.4
 11 6 -5 6.6 2.3
 -11 6 5 2.7 1.2
 -11 -6 -5 3.1 1.6
 11 -6 5 1.7 2.1
 -11 -6 5 6 1.4
 11 -6 -5 7.6 2.5
 11 6 5 7.3 2
 -11 6 -5 5.8 1.3
 -11 6 6 3.4 1.4
 -11 -6 -6 2 1.7
 11 6 -6 2.8 2.2
 11 -6 6 4.9 2.2
 -11 -6 6 4.1 1.4
 11 -6 -6 3.1 2.5
 11 6 6 3.9 2.2
 -11 6 -6 3.9 1.5
 -11 -6 -7 2.3 1.6
 11 -6 7 7.5 2.4
 11 6 -7 -2 2.3
 -11 6 7 -0.2 1.5
 -11 6 -7 0.1 1.4
 11 -6 -7 6.8 2.8
 11 6 7 3.2 2.4
 -11 -6 7 1.2 1.4
 -11 -6 -8 -1 1.8
 11 -6 8 3.1 2.6
 -11 6 8 -0.9 1.8
 11 6 8 1.1 2.4
 -11 -6 8 -0.2 1.5
 11 -6 -8 0.4 3.2
 -12 6 0 34.8 2.3
 -12 6 0 29.4 2.1
 12 6 0 30 2.7
 12 6 0 30.6 3.3
 -12 -6 0 32.7 2.3
 12 -6 0 28.9 2.8
 12 6 -1 4.9 1.6
 -12 6 1 7.1 1.2
 -12 6 1 6.9 1
 -12 -6 -1 4.8 1.2
 12 -6 1 6.1 1.9
 12 -6 1 5.8 1.5
 -12 -6 1 4.5 1.2
 -12 -6 1 5.6 1.1
 12 6 1 5.3 2.3
 12 -6 -1 7.2 1.4
 -12 6 -1 5.3 1.1
 12 6 1 7.2 1.3
 -12 -6 -2 74.69 4.8
 12 -6 2 69.19 4.6
 -12 6 2 73.69 4.4
 12 6 -2 75.49 5.2
 12 -6 2 73.19 5.3
 12 6 2 76.99 5.4
 -12 -6 2 83.89 4.4
 12 -6 -2 80.79 4.6
 12 6 2 78.89 4.4
 -12 6 -2 78.79 4.6
 12 -6 -2 88.19 5.6
 -12 -6 2 83.59 4.7
 12 6 -3 1.9 1.9
 12 -6 3 2.1 1
 -12 -6 -3 2 1.2
 -12 6 3 0.6 1
 12 -6 3 -0.1 1.9
 -12 -6 3 0.3 1
 12 -6 -3 -1.1 1.9
 12 -6 -3 1.1 0.9
 -12 -6 3 0 0.7
 -12 6 -3 0.7 0.9
 12 6 3 -0.3 1.9
 12 6 -4 34 3.5
 12 -6 4 32.5 2.6
 -12 -6 -4 31.3 2.9
 -12 6 4 30.6 2.7
 12 -6 4 26.9 3.3
 -12 6 -4 34.4 2.6
 12 6 4 39.4 3.6
 12 -6 -4 35.2 3.6
 -12 -6 4 42 2.8
 -12 -6 -5 8.8 1.8
 12 6 -5 10.7 2.5
 -12 6 5 9.1 1.6
 12 -6 5 8.2 2.5
 12 -6 -5 15.6 3.1
 -12 -6 5 10.8 1.8
 -12 6 -5 9.4 1.6
 12 6 5 11.6 2.3
 -12 -6 -6 -1.6 1.5
 -12 6 6 2.8 1.6
 12 6 -6 3.9 2.4
 12 -6 6 4.2 2.3
 12 -6 -6 0.8 2.5
 -12 -6 6 3.3 1.6
 12 6 6 3.6 2
 -12 6 -6 1.5 1.3
 -12 -6 -7 2.1 1.7
 12 -6 7 4.3 2.7
 12 6 -7 2.1 2.5
 -12 6 7 -1.9 1.4
 12 -6 -7 2.7 2.8
 -12 6 -7 0.3 1.3
 12 6 7 0.5 2.1
 -12 -6 7 3 1.6
 12 -6 8 5 2.7
 -12 -6 -8 5.4 2
 12 6 8 3.2 2.6
 13 6 0 16.6 1.9
 -13 6 0 16.3 1.6
 -13 -6 0 16.4 1.7
 13 -6 0 17.6 2.3
 -13 6 0 16.6 1.6
 13 6 0 18.1 2.7
 -13 6 1 75.09 4.2
 13 -6 1 76.19 4.7
 13 -6 1 76.09 5
 -13 6 1 77.99 4.3
 -13 -6 -1 75.39 4.4
 13 6 -1 78.99 4.8
 -13 6 -1 67.29 4.2
 -13 -6 1 72.79 4.4
 13 6 1 69.39 5.3
 13 6 1 69.69 4.4
 13 -6 -1 64.29 4.5
 -13 -6 1 70.29 4.2
 -13 -6 -2 48 3.5
 13 6 -2 54.49 4.1
 -13 6 2 54.69 3.3
 13 -6 2 55.59 4.6
 13 -6 2 54.59 3.5
 13 6 2 48.1 4.3
 -13 -6 2 50.59 3.5
 13 6 2 50.19 3.2
 13 -6 -2 51.99 3.4
 -13 6 -2 51.39 3.3
 13 -6 -2 49 4.4
 -13 -6 2 50.59 3.1
 -13 -6 -3 21.8 2.3
 13 6 -3 18 2.7
 13 -6 3 23.4 2.2
 13 -6 3 19.4 2.8
 -13 6 3 20.3 1.9
 13 -6 -3 27.4 3.1
 -13 6 -3 22.1 2.1
 -13 -6 3 24.8 2.2
 13 -6 -3 24.1 2
 13 6 3 19.1 2.7
 13 -6 4 29.3 3.4
 13 6 -4 28 3.2
 -13 -6 -4 28.2 2.8
 -13 6 4 32.9 2.5
 -13 6 -4 31.5 2.6
 -13 -6 4 28.8 2.6
 13 6 4 30 3.3
 13 -6 -4 30.4 3.6
 13 -6 5 34.5 3.7
 -13 6 5 34.3 2.9
 -13 -6 -5 31.1 3
 13 6 -5 32.4 3.7
 13 -6 -5 30.5 4
 -13 -6 5 33.3 2.9
 -13 6 -5 35.3 2.9
 13 6 5 31.7 3.4
 13 6 -6 16.4 3.1
 13 -6 6 22.4 3.2
 -13 -6 -6 21.4 2.6
 -13 6 6 17.5 2.3
 -13 -6 6 17.6 2.3
 -13 6 -6 19.2 2.2
 13 6 6 22.3 3.1
 13 -6 -6 25.2 3.6
 -13 -6 -7 2.2 2
 13 6 -7 0.1 2.9
 -13 6 7 1.1 1.6
 13 -6 7 9.1 2.7
 13 6 7 2.6 2.2
 13 -6 -7 2.1 3.2
 -13 -6 7 3.9 1.7
 14 6 0 213.08 11.1
 -14 -6 0 211.58 11
 14 -6 0 204.08 11.3
 14 6 0 197.38 11.9
 -14 6 0 205.78 11
 -14 6 0 207.58 10.8
 -14 6 1 -1.3 0.9
 14 -6 1 1.1 1.7
 14 6 -1 -0.4 1.5
 14 -6 1 0.1 1.3
 -14 -6 -1 1.2 1.3
 -14 6 1 0.6 0.8
 14 6 1 -1.2 1.8
 14 -6 -1 0.2 1.4
 -14 -6 1 1.2 1
 14 6 1 0.1 1.1
 -14 -6 1 0.8 1
 -14 6 -1 1.6 1
 14 6 -2 87.89 5.7
 14 -6 2 94.69 5.2
 -14 6 2 81.39 4.9
 -14 -6 -2 88.99 5.3
 14 -6 2 82.19 5.8
 14 -6 -2 81.09 6
 -14 -6 2 87.19 4.8
 14 -6 -2 82.09 5.1
 -14 6 -2 85.89 5
 14 6 2 84.79 6
 -14 -6 2 82.39 5.1
 14 -6 3 1.6 2
 -14 -6 -3 1.3 1.3
 -14 6 3 1.5 1.1
 14 6 -3 -0.4 2
 14 -6 3 2.3 1.4
 -14 -6 3 0.1 1.1
 -14 6 -3 0.7 1
 14 6 3 0 1.8
 14 -6 -3 0.1 2.1
 -14 6 4 54.69 3.6
 14 6 -4 55.19 5
 14 -6 4 53.99 4.8
 -14 -6 -4 49.4 3.9
 -14 6 -4 51.79 3.6
 14 -6 -4 56.89 5.1
 14 6 4 58.99 4.6
 -14 -6 4 53.49 3.7
 14 -6 5 4.9 2.7
 -14 -6 -5 1 1.5
 -14 6 5 0.8 1.2
 14 6 -5 1 2.3
 14 6 5 1.5 2.3
 -14 6 -5 2.7 1.3
 14 -6 -5 0.7 2.5
 -14 -6 5 1.4 1.5
 -14 6 6 2.2 1.5
 14 6 -6 -0.6 2.5
 14 -6 6 4.7 2.5
 -14 -6 -6 4.5 1.8
 -14 6 -6 4 1.5
 14 6 6 3.5 2.2
 -14 -6 6 4.3 1.6
 14 -6 -6 4.3 2.9
 -14 6 7 0.8 1.6
 14 -6 7 5.4 2.6
 14 6 -7 -5.2 2.9
 -14 -6 -7 1.3 1.8
 -14 -6 7 1.1 2
 14 6 7 -2 2.4
 15 -6 0 2.4 1.8
 15 6 0 -1.9 1.9
 15 6 0 -0.3 1.4
 -15 6 0 0.8 1
 -15 -6 0 0.4 1.1
 15 -6 1 117.89 6.9
 15 6 -1 110.79 6.7
 -15 6 1 109.79 6.1
 15 -6 1 106.79 6.6
 -15 -6 -1 113.09 6.4
 15 6 1 111.39 7.3
 -15 6 -1 113.19 6.2
 15 -6 -1 109.39 6.5
 -15 -6 1 108.99 6.2
 15 6 1 107.39 6.4
 15 6 -2 -4.6 1.7
 -15 6 2 0.5 0.9
 -15 -6 -2 1.7 1.5
 15 -6 2 -0.4 1.3
 15 -6 2 -1.4 2.2
 -15 -6 2 0.6 0.9
 15 -6 -2 2.1 1.3
 -15 -6 2 1.1 1.1
 15 -6 -2 1.3 2.1
 15 6 2 1.1 2.3
 -15 6 -2 -0.1 1
 -15 6 3 53.59 3.7
 -15 -6 -3 57.59 4.2
 15 6 -3 51.89 4.7
 15 -6 3 59.89 4.9
 15 -6 -3 57.99 5
 15 6 3 49.8 4.6
 -15 -6 3 57.39 3.8
 -15 6 -3 58.49 3.7
 -15 -6 -4 5.5 1.7
 15 -6 4 5.4 2.5
 -15 6 4 4.2 1.3
 15 6 -4 0.3 2.2
 15 6 4 3.7 2.1
 -15 6 -4 4.5 1.2
 15 -6 -4 9.6 2.8
 -15 -6 4 6.2 1.5
 -15 6 5 1.5 1.5
 -15 -6 -5 0.8 1.6
 15 -6 5 1.1 2.7
 15 6 -5 -3.6 2.5
 15 6 5 0.6 2.1
 -15 6 -5 1 1.2
 -15 -6 5 2 1.5
 15 -6 -5 0.7 3
 -15 -6 -6 1.1 1.7
 15 -6 6 1 2.4
 -15 6 6 -0.1 1.6
 15 6 -6 0.2 2.6
 -15 -6 6 1.1 1.5
 15 6 6 -1.4 2.4
 15 -6 -6 -1.9 3.1
 15 6 7 -2.2 2.2
 16 -6 0 5.9 2
 16 -6 0 5.7 2
 -16 6 0 4.3 1.3
 16 6 0 7.1 2.5
 -16 -6 0 6.3 1.3
 16 6 0 7.4 1.8
 -16 6 1 0.1 1
 16 -6 1 4.7 2.1
 16 -6 1 1.1 1.5
 16 6 -1 -0.4 1.6
 16 6 -1 -1.2 2.2
 -16 -6 -1 1 1.2
 -16 6 -1 0.5 1.1
 16 -6 -1 -0.9 1.9
 16 6 1 0 2.4
 -16 -6 1 1.4 1.1
 16 -6 -1 0.3 1.6
 16 -6 2 18.3 2.8
 -16 6 2 17.6 1.9
 -16 -6 -2 19.2 2.2
 16 6 -2 21.3 2.6
 -16 -6 2 17.7 2.1
 16 -6 -2 18.5 2
 -16 6 -2 17.5 1.8
 16 6 2 19.8 3.1
 16 -6 -2 17.7 3
 16 -6 3 5.4 2.4
 -16 6 3 5 1.2
 -16 -6 -3 4.6 1.6
 16 6 -3 2 2.3
 16 -6 -3 6.2 2.6
 -16 -6 3 4.5 1.4
 -16 6 -3 3.8 1.2
 16 6 3 5.5 2.3
 -16 -6 -4 4.7 1.9
 16 6 -4 -1.6 2.1
 -16 6 4 1.9 1.3
 16 -6 4 2.7 2.7
 -16 -6 4 3.8 1.4
 -16 6 -4 4.9 1.3
 16 -6 -4 4.5 2.6
 16 6 4 2.9 2.4
 16 -6 5 4 2.5
 -16 -6 -5 0.9 1.7
 -16 6 5 2 1.3
 16 6 -5 -1.7 2.4
 16 6 5 1.8 2.5
 16 -6 -5 5.1 2.8
 -16 6 -5 2.3 1.4
 -16 -6 5 5.8 1.8
 16 -6 6 4.4 2.6
 -16 -6 -6 0.8 1.8
 16 6 -6 -3.9 2.4
 -16 6 6 -0.2 1.6
 16 -6 -6 2.2 3.1
 16 6 6 2.3 2.6
 -16 -6 6 1 1.8
 17 6 0 1.1 2.6
 17 -6 0 2.6 1.7
 -17 -6 0 -0.1 1.3
 -17 6 0 1.7 1.1
 17 -6 0 0.7 1.7
 17 6 -1 19.4 3.4
 -17 -6 -1 18.7 2.3
 -17 6 1 21 2
 17 -6 1 21.3 2.9
 17 6 -1 19.4 2.5
 -17 6 -1 18.9 2
 17 -6 -1 20.4 2.4
 -17 -6 1 22.2 2.2
 17 -6 -1 22 3.3
 17 6 1 18.2 3.2
 -17 -6 -2 2.1 1.5
 17 -6 2 5.3 2.5
 -17 6 2 0.7 1.1
 17 6 -2 -1.2 1.9
 -17 -6 2 0.1 1.3
 17 6 2 1.8 2.2
 -17 6 -2 0.4 1
 17 -6 -2 3.1 2.3
 17 -6 3 18.5 3.2
 -17 6 3 15.9 1.9
 -17 -6 -3 16.4 2.2
 17 6 -3 12.3 2.5
 17 6 3 10.8 2.7
 17 -6 -3 12.2 3
 -17 6 -3 10.1 1.6
 -17 -6 3 15.5 2
 -17 6 4 2.6 1.3
 17 -6 4 6.3 2.6
 -17 -6 -4 2.7 1.7
 17 6 -4 1.3 2.4
 17 6 4 4.4 2.3
 -17 -6 4 2.2 1.4
 -17 6 -4 0.8 1.2
 17 -6 -4 4.1 2.8
 -17 -6 -5 6.9 2.2
 17 -6 5 10.2 2.9
 17 6 -5 4.2 3
 -17 6 5 3.4 1.5
 17 -6 -5 2.8 3.3
 -17 -6 5 2.9 1.6
 17 6 5 3.6 2.3
 -17 6 6 0.1 1.9
 17 6 6 -1.7 2.5
 18 -6 0 11.8 2.3
 -18 6 0 7.7 1.4
 18 -6 0 8.3 2.3
 18 6 0 8 2.8
 -18 -6 0 6.1 1.6
 -18 6 1 1.5 1.1
 -18 -6 -1 -0.4 1.5
 18 6 -1 -0.8 2.4
 18 -6 1 2.4 2
 18 6 1 0.9 2.4
 -18 -6 1 1.6 1.2
 -18 6 -1 2 1.1
 18 -6 -1 5.5 2.4
 18 -6 -1 3.6 1.7
 -18 6 2 6.5 1.4
 18 6 -2 3.7 2.2
 18 -6 2 5.8 2.6
 -18 -6 -2 5.2 1.8
 -18 -6 2 4.7 1.5
 18 -6 -2 7.2 2.6
 -18 6 -2 4.9 1.3
 18 6 2 8 2.6
 18 -6 3 3.1 2.4
 -18 6 3 2.3 1.2
 -18 -6 -3 -1.2 1.5
 18 6 -3 -1.8 2.3
 -18 6 -3 2 1.1
 18 6 3 0 2.2
 18 -6 -3 4.5 2.7
 -18 -6 3 -0.3 1.3
 18 -6 4 -0.5 2.4
 -18 -6 -4 3.6 1.9
 -18 6 4 0.9 1.4
 18 6 -4 -2.8 2.6
 -18 -6 4 1.1 1.5
 18 6 4 2.1 2.6
 18 -6 -4 1.4 2.7
 -18 6 5 1 1.6
 18 6 -5 -2.3 2.4
 18 6 5 3.6 2.6
 -19 -6 0 0 1.4
 19 -6 0 3.6 2.1
 19 -6 0 -2.4 2.3
 19 6 0 -1.3 2.6
 -19 -6 -1 3.7 1.7
 19 6 -1 -0.1 2.6
 19 -6 1 6.7 2.3
 19 -6 -1 5.6 2.8
 -19 6 -1 5.5 1.3
 19 6 1 6.1 2.7
 19 -6 2 2.4 2.6
 -19 6 2 0.3 1.2
 -19 -6 -2 -1.1 1.5
 19 6 -2 0.7 2.7
 -19 6 -2 -1.1 1.2
 19 -6 -2 1.1 2.4
 19 6 2 2.7 2.7
 19 6 -3 -2.5 2.4
 -19 -6 -3 0.9 1.9
 -19 6 3 1.8 1.2
 19 -6 3 5.6 2.6
 19 6 3 5.6 2.7
 19 -6 -3 -0.6 2.5
 -19 6 -3 2.2 1.3
 -19 -6 3 0.8 1.5
 -19 -6 -4 1.7 1.8
 19 6 -4 -0.9 2.7
 -19 6 4 2 1.5
 19 -6 4 3.6 2.6
 19 -6 -4 2.7 3.3
 -19 -6 4 -0.8 1.4
 19 6 4 1.2 2.3
 19 6 -5 -0.9 3
 -19 6 5 2.4 1.7
 19 6 5 2.7 2.7
 -20 -6 0 46 3.7
 20 6 0 56.09 5.6
 20 -6 0 45.5 4.1
 20 -6 0 43.9 4.5
 20 -6 1 6.8 2.4
 20 6 -1 10 3.5
 -20 -6 -1 8 2
 20 -6 -1 13.7 3.2
 20 6 1 11.7 3.4
 -20 6 -1 5.8 1.5
 20 -6 2 13.4 2.9
 -20 -6 -2 14.2 2.4
 20 6 -2 9.7 3.3
 -20 6 -2 9.2 1.7
 20 6 2 14.9 3.5
 20 -6 -2 14.3 3.2
 20 -6 3 3.1 2.9
 -20 -6 -3 1.9 2
 -20 6 3 1.5 1.3
 -20 -6 3 1.7 1.8
 20 -6 -3 4.1 2.8
 20 6 3 5.4 2.6
 20 6 -4 9.6 3.3
 -20 6 4 8 1.9
 20 6 4 15.8 3.3
 21 -6 0 5.2 2.9
 21 -6 0 4.5 2.8
 21 6 0 3.1 3.1
 21 6 -1 9.3 3.4
 -21 -6 -1 11.8 2.1
 21 -6 1 16.5 3.1
 21 -6 1 15 3
 21 6 1 15.4 3.4
 21 -6 -1 12.2 3
 21 -6 2 7.2 2.6
 -21 -6 -2 2 1.8
 21 6 -2 2.9 3.3
 21 -6 -2 6.3 2.9
 21 6 2 5 2.9
 21 6 3 9.1 3.2
 22 -6 0 10.5 2.9
 -22 -6 -1 4.1 1.8
 22 6 1 5.7 5
 22 -6 -1 9.5 2.9
 0 7 0 -0.5 0.7
 0 7 0 0.2 0.4
 0 -7 0 0.5 0.8
 0 -7 0 -0.2 0.8
 0 -7 0 -0.4 0.5
 0 -7 -1 23.3 1.4
 0 7 1 21.9 1.7
 0 -7 1 23.3 1.4
 0 7 1 22.2 1.4
 0 -7 -1 23.8 1.8
 0 7 -1 23.2 1.6
 0 7 -1 24 1.4
 0 7 -1 22.7 1.8
 0 7 1 21.9 1.8
 0 -7 -1 23.4 1.7
 0 -7 1 23.5 1.8
 0 -7 1 24.9 1.7
 0 7 -2 48.1 2.9
 0 7 2 45.9 3
 0 -7 2 45.8 2.6
 0 -7 -2 49.3 2.9
 0 7 -2 48.2 2.6
 0 -7 2 46.2 2.9
 0 -7 -2 46.3 2.7
 0 -7 -2 47.2 2.6
 0 -7 3 161.38 8.6
 0 7 -3 160.58 8.7
 0 -7 3 160.88 8.3
 0 7 3 158.98 8.6
 0 -7 -3 168.08 8.4
 0 -7 -3 160.78 8.6
 0 7 4 74.09 4.5
 0 -7 4 77.09 4.4
 0 -7 -4 75.39 4.2
 0 7 -4 71.59 4.6
 0 -7 4 74.49 4.1
 0 -7 -4 72.79 4.6
 0 -7 5 2.7 1
 0 7 -5 3.2 1.5
 0 -7 -5 3.2 0.9
 0 7 5 3.6 1.5
 0 -7 5 6.1 1.3
 0 -7 -5 4.1 1.6
 0 -7 6 26.6 2.4
 0 -7 -6 23.1 2.5
 0 7 -6 20.8 2.4
 0 -7 6 23 2
 0 7 6 22.7 2.4
 0 -7 -6 23.1 2
 0 -7 -7 1.2 1
 0 7 7 0 1.5
 0 -7 7 0.1 1.2
 0 7 -7 -0.2 1.6
 0 -7 -7 -0.6 1.7
 0 7 -8 6 2.1
 0 -7 -8 6.1 2.2
 0 7 8 4.5 1.9
 0 -7 8 5.8 1.5
 0 7 9 -0.4 1.8
 0 7 -9 -3.1 1.9
 0 -7 9 -0.4 1.5
 1 -7 0 315.47 16
 -1 -7 0 317.07 16.2
 1 7 0 307.47 16
 1 -7 0 320.77 16.1
 -1 -7 0 326.67 16.1
 1 -7 0 303.57 16.1
 1 7 0 319.37 16.2
 1 7 0 319.17 16.1
 -1 -7 0 318.07 16
 -1 7 0 313.47 16
 -1 7 0 313.27 16
 -1 -7 -1 197.88 9.9
 1 7 -1 180.28 9.7
 1 -7 1 196.18 9.7
 -1 -7 -1 189.98 9.5
 1 7 -1 185.48 9.5
 -1 7 1 188.58 9.7
 -1 7 1 179.58 9.7
 -1 -7 -1 188.28 9.7
 1 -7 1 185.28 9.7
 -1 7 1 184.88 9.6
 1 7 -1 186.38 9.7
 -1 -7 1 185.18 9.7
 -1 7 -1 192.68 9.5
 1 -7 -1 186.58 9.6
 -1 -7 1 190.48 9.6
 1 -7 -1 190.58 9.7
 -1 7 -1 183.98 9.7
 -1 7 -1 190.88 9.8
 1 7 1 187.98 9.5
 -1 7 -1 189.88 9.6
 1 -7 -1 179.18 9.7
 -1 -7 1 188.88 9.7
 1 7 1 185.08 9.8
 1 7 -2 481.45 25
 -1 -7 -2 497.25 24.8
 -1 -7 -2 488.95 24.7
 1 7 -2 495.65 24.9
 1 -7 2 496.25 25
 -1 7 2 500.25 25
 -1 -7 -2 485.95 24.9
 1 -7 2 490.95 24.7
 1 7 -2 506.95 24.8
 -1 7 -2 486.65 25
 1 -7 -2 484.45 24.8
 1 -7 -2 490.95 24.8
 -1 -7 2 468.65 24.8
 -1 7 -2 498.05 24.7
 -1 -7 2 488.95 24.9
 1 7 2 493.95 25
 -1 -7 -3 166.28 8.6
 1 -7 3 167.68 8.6
 -1 -7 -3 162.68 8.8
 -1 -7 -3 158.18 8.7
 -1 7 3 158.38 8.9
 1 -7 3 157.18 8.8
 1 7 -3 165.68 8.9
 1 7 3 168.88 9
 -1 7 -3 174.38 8.7
 -1 7 -3 169.58 8.9
 1 -7 -3 171.98 8.7
 -1 -7 3 175.48 8.8
 -1 -7 3 177.78 8.7
 1 -7 -3 168.18 8.9
 1 -7 4 25.9 2.4
 1 7 -4 28.8 2.6
 -1 -7 -4 25.8 2.4
 -1 -7 -4 25.7 1.9
 -1 7 4 28.3 2.4
 1 -7 4 26.6 1.9
 1 -7 -4 30.4 2.7
 -1 -7 4 30.1 2.3
 -1 7 -4 26.8 2.5
 1 7 4 26.7 2.5
 1 -7 -4 32 1.9
 -1 -7 4 31.4 1.9
 1 7 -5 69.69 4.9
 1 -7 5 69.19 4.6
 -1 7 5 70.79 4.7
 1 -7 5 72.49 4.3
 -1 -7 -5 69.29 4.7
 -1 -7 -5 72.69 4.3
 -1 7 -5 82.09 4.9
 -1 -7 5 81.79 4.5
 1 -7 -5 79.19 4.8
 1 -7 -5 76.59 4.3
 1 7 5 83.79 4.8
 -1 -7 5 80.59 4.4
 -1 -7 -6 25.7 2
 1 7 -6 22.3 2.5
 1 -7 6 24.8 2.4
 -1 7 6 23.7 2.4
 1 -7 6 21.8 2
 -1 -7 -6 22.9 2.4
 -1 -7 6 26.8 2.3
 1 -7 -6 23.7 1.9
 1 -7 -6 20.8 2.6
 -1 7 -6 23.7 2.5
 -1 -7 6 23.9 2.2
 1 7 6 22.3 2.4
 1 -7 7 0.8 1.1
 -1 7 7 2.5 1.8
 -1 -7 -7 2.9 1.1
 1 7 -7 0.6 1.9
 -1 -7 -7 2.1 1.7
 1 -7 7 4.1 1.5
 1 7 7 0.7 1.6
 -1 -7 7 3.7 1.3
 -1 7 -7 1.7 1.6
 1 -7 -7 2.9 1.9
 -1 7 8 3.8 2
 -1 -7 -8 0.5 1.8
 1 -7 8 2.7 1.4
 1 7 -8 -0.9 1.8
 1 7 8 2.4 2
 1 -7 -8 0.4 2.1
 -1 -7 8 1.9 1.3
 -1 7 -8 0.3 2
 1 -7 9 2.1 1.5
 1 7 -9 -3.9 1.9
 -1 7 9 -0.9 1.7
 1 -7 -9 -1.2 3.1
 -1 -7 9 -1.1 1.4
 1 7 9 -1.5 2
 -1 7 -9 -1.9 1.9
 2 -7 0 0.9 0.5
 2 7 0 0.3 0.4
 -2 -7 0 0.3 0.7
 2 -7 0 0.3 0.5
 2 -7 0 -0.1 0.9
 2 7 0 -0.6 1
 -2 7 0 0.6 0.5
 -2 -7 0 1.2 0.6
 -2 7 0 0.8 0.5
 2 7 0 0.9 0.7
 -2 7 0 1.2 0.8
 2 7 0 0.8 0.5
 -2 7 1 264.27 13.6
 -2 7 1 276.17 13.7
 -2 7 1 274.47 13.7
 2 7 -1 272.17 13.6
 2 -7 1 267.27 13.8
 2 7 -1 278.47 13.7
 -2 -7 -1 288.47 14.1
 -2 -7 -1 278.37 13.5
 -2 -7 -1 265.47 13.7
 2 7 -1 264.17 13.7
 -2 7 -1 265.27 13.5
 -2 -7 1 258.07 13.7
 -2 -7 1 270.87 13.8
 2 7 1 262.97 13.5
 2 -7 -1 265.97 13.6
 2 -7 -1 254.17 13.7
 2 -7 -1 258.57 13.7
 -2 -7 1 269.37 13.6
 -2 7 -1 265.37 13.7
 -2 7 -1 267.97 13.4
 2 7 1 254.67 13.8
 2 7 -2 30.3 1.9
 2 7 -2 26.6 2.1
 -2 -7 -2 25.8 1.8
 2 -7 2 25 1.5
 -2 -7 -2 24.9 1.7
 2 7 -2 25.7 1.8
 -2 7 2 27.7 1.9
 -2 7 2 27.2 2
 -2 7 2 26.5 1.7
 2 -7 2 26.1 2.2
 -2 -7 -2 26.5 1.5
 -2 -7 2 30.2 2
 -2 7 -2 28.4 1.6
 -2 -7 2 27 1.7
 2 7 2 26.9 2.3
 -2 7 -2 25.6 1.9
 2 -7 -2 28.2 1.9
 -2 -7 -3 324.17 16.4
 2 7 -3 332.87 16.5
 -2 -7 -3 320.77 16.2
 2 7 -3 305.97 16.6
 -2 7 3 313.07 16.5
 2 -7 3 312.37 16.5
 -2 -7 -3 319.77 16.4
 2 -7 3 326.57 16.3
 2 -7 -3 310.57 16.6
 2 7 3 321.77 16.6
 -2 -7 3 323.77 16.4
 -2 7 -3 333.07 16.3
 2 -7 -3 317.27 16.3
 -2 -7 3 322.77 16.4
 -2 7 -3 326.77 16.6
 -2 -7 -4 92.59 5.2
 -2 7 4 90.49 5.3
 -2 -7 -4 93.39 5.1
 2 7 -4 90.09 5.5
 2 -7 4 88.49 5.3
 2 -7 4 87.19 5
 -2 -7 4 95.99 5.1
 -2 7 -4 94.79 5.4
 -2 -7 4 96.59 5.1
 2 -7 -4 94.29 5
 2 -7 -4 97.69 5.5
 2 7 4 91.69 5.5
 2 7 -5 10.6 1.9
 -2 -7 -5 12.2 1.4
 2 -7 5 12.8 1.9
 -2 -7 -5 14 1.7
 2 -7 5 12 1.3
 -2 7 5 10.6 1.7
 2 -7 -5 10.5 2.1
 2 -7 -5 11.1 1.2
 -2 -7 5 8.8 1.3
 -2 -7 5 11 1.4
 2 7 5 11.4 1.9
 -2 7 -5 13.1 1.8
 -2 -7 -6 3.3 1.5
 -2 7 6 3.8 1.5
 2 -7 6 5.5 1.2
 2 -7 6 4.4 1.5
 2 7 -6 3.3 1.7
 -2 -7 -6 4.8 1.2
 2 -7 -6 2.6 1.9
 -2 -7 6 5.1 1.1
 2 7 6 3.6 1.7
 -2 -7 6 5.6 1.2
 2 -7 -6 4.5 0.9
 -2 7 -6 3.7 1.5
 2 7 -7 13.1 2.4
 -2 -7 -7 17.7 2.2
 2 -7 7 19.1 2.2
 -2 7 7 15.4 2.2
 -2 -7 -7 19.6 1.8
 2 -7 7 16.2 1.8
 -2 7 -7 17.2 2.5
 -2 -7 7 16.5 1.8
 2 7 7 15.4 2.3
 2 -7 -7 16 2.6
 -2 7 8 0.8 1.8
 2 -7 8 -0.1 1.2
 2 7 -8 -0.5 1.9
 -2 -7 8 1.4 1.2
 2 7 8 -1.4 1.7
 -2 7 -8 1.2 1.7
 2 -7 -8 2.3 2
 -2 7 9 -0.9 1.8
 2 7 -9 -1.3 2.3
 2 -7 -9 0.7 2.4
 2 7 9 -1.8 2.1
 -2 -7 9 -0.5 1.5
 -2 7 -9 2.4 2
 -3 -7 0 528.25 26.8
 -3 -7 0 542.05 26.7
 3 7 0 528.65 26.7
 3 -7 0 505.35 26.8
 3 -7 0 527.85 26.6
 3 7 0 534.45 26.7
 3 7 0 535.15 27
 -3 7 0 529.95 26.6
 -3 7 0 534.05 26.8
 3 7 -1 327.17 17
 -3 7 1 334.47 17.1
 3 7 -1 336.57 17
 3 -7 1 323.87 17.1
 3 7 -1 344.07 17.1
 -3 7 1 327.97 17
 -3 -7 -1 325.37 17
 -3 -7 -1 337.97 16.8
 -3 7 1 335.07 17
 3 -7 -1 339.27 17
 3 -7 -1 333.77 17
 3 7 1 336.97 16.8
 -3 -7 1 339.57 17.1
 -3 7 -1 329.87 17
 -3 -7 1 337.47 17
 -3 -7 1 328.67 17
 3 7 1 344.27 17.2
 3 7 -2 38.3 2.5
 3 7 -2 39.4 2.3
 -3 7 2 40.2 2.2
 -3 -7 -2 40.7 2.3
 3 -7 2 40.6 1.9
 3 -7 2 35.7 2.7
 -3 -7 -2 37.9 1.9
 -3 -7 -2 39.6 2.1
 -3 7 2 40.9 2.4
 -3 7 2 38.6 2.4
 -3 -7 2 27.5 2.3
 -3 7 -2 28.6 2.3
 3 7 2 25.6 2.6
 3 -7 -2 28.5 2.3
 -3 -7 -3 19.3 1.7
 3 7 -3 19.1 1.6
 3 -7 3 14.6 1.8
 -3 -7 -3 19.2 1.2
 -3 7 3 18.6 1.7
 -3 7 3 18.9 1.9
 3 -7 3 19 1.3
 -3 -7 -3 18.9 1.5
 3 7 -3 17.4 1.8
 -3 -7 3 19.9 1.6
 -3 7 -3 20.5 1.5
 -3 7 -3 19.2 1.8
 3 -7 -3 20.8 1.4
 3 7 3 17.9 1.9
 3 -7 -3 19.6 1.9
 -3 -7 3 19.9 1.5
 3 -7 4 27.8 2.6
 -3 -7 -4 28.7 2.1
 -3 7 4 29.7 2.5
 3 7 -4 28 2.7
 -3 -7 -4 30.1 2.3
 3 -7 4 28.5 1.9
 -3 -7 4 30.9 2.1
 3 7 4 33.2 2.2
 3 7 4 29.5 2.7
 3 -7 -4 27.2 2.6
 -3 -7 4 29.3 2.2
 -3 7 -4 30 2.5
 3 -7 -4 29.3 1.9
 3 -7 5 -0.6 1.4
 3 7 -5 1.5 1.5
 -3 7 5 0 1.3
 -3 -7 -5 0.5 0.9
 3 -7 5 0.5 0.9
 -3 -7 -5 1.1 1.2
 3 -7 -5 2.1 1.9
 -3 -7 5 1.6 0.9
 3 -7 -5 0.5 0.7
 3 7 5 1.7 1.5
 -3 7 -5 1.1 1.3
 -3 -7 5 0.7 0.9
 -3 -7 -6 26.7 2.2
 3 -7 6 27.7 2
 3 7 -6 21.3 2.7
 3 -7 6 26.3 2.5
 -3 -7 -6 26 2.4
 -3 7 6 22.9 2.4
 3 -7 -6 20.8 1.7
 3 7 6 18.9 2.4
 -3 7 -6 21.6 2.5
 3 -7 -6 21.9 2.7
 -3 -7 6 21.1 2
 -3 -7 6 21.3 2.1
 -3 -7 -7 4.8 1.6
 3 -7 7 4.4 1.3
 3 7 -7 5.2 1.9
 -3 -7 -7 5.4 1.3
 -3 7 7 2.6 1.5
 3 -7 7 6.9 1.8
 -3 7 -7 4.3 1.7
 -3 -7 7 3.4 1.2
 3 -7 -7 2.9 2.2
 3 7 7 3.1 2
 -3 7 8 0.3 1.6
 3 -7 8 0 1.2
 3 7 -8 0.3 2.1
 -3 7 -8 0.8 1.9
 -3 -7 8 0.5 1.4
 3 -7 -8 -2.6 2.2
 3 7 8 0.8 1.8
 3 7 -9 -0.8 2.4
 -3 7 9 -1.1 1.7
 3 7 9 -1 2.1
 3 -7 -9 -6.9 2.3
 -3 7 -9 0.2 1.9
 -3 -7 9 0.7 1.4
 4 -7 0 49.6 3
 -4 7 0 46.2 2.7
 -4 -7 0 47.6 2.8
 -4 7 0 47.3 2.5
 4 7 0 48.1 2.6
 4 7 0 44.6 3.2
 4 -7 0 47.3 2.6
 -4 -7 0 49.8 2.7
 4 7 -1 291.37 14.4
 -4 7 1 270.57 14.3
 4 7 -1 277.37 14.3
 -4 7 1 275.67 14.2
 4 -7 1 274.57 14.5
 -4 -7 -1 273.27 14.3
 4 7 1 273.27 14.6
 4 -7 -1 278.37 14.3
 -4 -7 1 277.77 14.3
 -4 -7 1 295.27 14.4
 -4 7 -1 277.37 14.3
 -4 -7 1 278.97 14.3
 4 -7 -1 291.07 14.3
 4 -7 2 4.3 1.3
 -4 -7 -2 6.4 0.9
 4 -7 2 7 0.5
 -4 7 2 6.4 1
 -4 7 2 5.9 0.8
 -4 7 2 5.3 0.9
 4 7 -2 5.7 0.9
 4 7 -2 5.2 1.2
 4 7 2 4.2 1.3
 -4 7 -2 6.9 1
 -4 7 -2 6.2 0.6
 -4 -7 2 4.2 0.8
 -4 -7 2 5.9 0.9
 4 -7 -2 5.8 0.9
 4 7 -3 1.9 1.2
 -4 -7 -3 3.7 0.4
 4 7 -3 4.3 0.8
 -4 -7 -3 5 1
 -4 -7 -3 3.6 0.6
 4 -7 3 5.2 0.6
 -4 7 3 4.9 0.9
 4 -7 3 4 1.3
 -4 7 3 2.9 1
 -4 7 -3 5 1
 -4 7 -3 4.2 0.8
 -4 -7 3 3.9 0.8
 -4 -7 3 4 0.8
 4 7 3 4.1 1.3
 4 -7 -3 5.5 0.7
 4 -7 -3 4.8 1.4
 -4 -7 -4 12.5 1.4
 4 7 -4 13.3 2
 4 7 -4 15.7 1.4
 -4 -7 -4 13.5 1.3
 4 -7 4 13.9 1.2
 -4 7 4 12.1 1.4
 4 -7 4 10.8 1.8
 -4 7 4 14.6 1.6
 -4 7 -4 8.8 1.5
 -4 -7 4 10.9 1.3
 4 -7 -4 9.9 2.1
 4 -7 -4 13.5 1.2
 -4 -7 4 10.9 1.2
 4 7 4 11.9 1.3
 4 7 4 10.4 1.8
 -4 7 5 32.2 2.8
 4 7 -5 35.5 3.2
 -4 -7 -5 32.1 2.5
 -4 -7 -5 35.3 2.5
 4 -7 5 31.1 2.1
 4 -7 5 31 2.9
 -4 -7 5 29.2 2.3
 -4 -7 5 26.7 2.1
 4 -7 -5 29.6 2
 4 7 5 28.3 2.8
 4 -7 -5 27.8 3.1
 -4 7 -5 27.5 2.7
 -4 7 6 4.6 1.4
 -4 -7 -6 7.3 1.4
 -4 -7 -6 4.9 1.3
 4 7 -6 3.7 1.8
 4 -7 6 6 1.8
 4 -7 6 4.7 1.1
 4 -7 -6 4.5 2.1
 4 7 6 7.1 1.8
 -4 7 -6 3.9 1.5
 -4 -7 6 6.1 1.3
 -4 -7 -7 1.9 1.3
 4 -7 7 -0.6 1.1
 -4 7 7 0.8 1.6
 4 -7 7 2.5 1.8
 4 7 -7 -3.5 1.7
 -4 7 -7 -0.7 1.5
 -4 -7 7 -0.3 1.3
 4 -7 -7 0.5 2
 4 7 7 0.1 1.7
 4 -7 8 -0.7 1.3
 -4 7 8 -2.7 1.4
 4 7 -8 -0.6 2
 -4 -7 -8 0.3 1.2
 -4 7 -8 0.8 1.7
 4 7 8 -2.3 1.7
 4 -7 -8 -2.2 2
 -4 -7 8 0.6 1.4
 -4 7 9 0.2 2
 4 7 -9 0.6 2.2
 -4 7 -9 2 2.1
 4 7 9 -1.1 2.2
 4 -7 -9 -1.7 2.2
 -4 -7 9 2.8 1.5
 5 -7 0 79.59 4
 -5 7 0 74.79 4
 -5 -7 0 80.09 4.2
 5 7 0 76.09 4.7
 5 7 0 76.19 4.1
 5 -7 0 73.29 4.4
 -5 -7 0 79.19 4.2
 -5 7 0 77.49 4.2
 -5 7 1 271.37 13.6
 -5 7 1 267.67 13.7
 5 7 -1 272.57 13.8
 -5 -7 -1 264.87 13.7
 5 -7 1 270.97 13.9
 5 -7 -1 274.97 13.6
 5 7 1 267.27 14.1
 -5 -7 1 264.17 13.7
 -5 -7 1 275.67 13.8
 -5 -7 1 263.97 13.7
 5 -7 -1 258.47 13.7
 -5 7 -1 256.67 13.7
 5 -7 2 66.79 3.6
 -5 -7 -2 62.99 3.9
 -5 7 2 70.99 4.1
 5 7 -2 65.99 3.9
 -5 7 2 66.09 3.9
 5 -7 2 63.49 3.6
 -5 7 2 65.39 3.9
 5 7 -2 65.09 4.2
 5 -7 2 63.49 4.2
 -5 -7 2 78.69 3.9
 5 7 2 81.49 4.4
 -5 7 -2 80.19 4
 -5 -7 2 80.29 3.9
 5 -7 -2 77.59 3.9
 -5 7 3 15.1 1.4
 5 -7 3 11.4 0.9
 -5 -7 -3 9.3 1.2
 5 7 -3 12 1.1
 5 7 -3 8.9 1.6
 -5 7 3 9.3 1.2
 -5 -7 -3 10.7 0.7
 -5 -7 -3 10.4 0.8
 5 -7 3 8.9 1.6
 5 -7 -3 7.7 1
 -5 -7 3 7.5 0.9
 -5 7 -3 8.9 1.3
 -5 7 -3 10.3 1.1
 5 -7 -3 8.9 1.7
 5 7 3 9.8 1.7
 -5 -7 3 10.2 1.2
 5 -7 4 87.79 5.6
 5 -7 4 91.89 4.9
 -5 7 4 93.29 5.3
 -5 -7 -4 85.49 4.9
 -5 7 4 92.69 5
 5 7 -4 92.79 5
 -5 -7 -4 96.89 5.3
 5 7 -4 91.69 5.7
 5 7 4 94.69 5
 5 -7 -4 94.29 5.8
 -5 -7 4 94.19 5.1
 -5 -7 4 78.59 4.9
 5 -7 -4 94.19 4.9
 5 7 4 92.69 5.6
 -5 7 -4 94.59 5.4
 5 -7 5 25.7 1.9
 5 7 -5 24.2 2.7
 5 -7 5 24.4 2.5
 -5 7 5 24.5 2.3
 -5 -7 -5 27 2.2
 -5 -7 -5 17.8 1.7
 5 7 5 25.3 2.5
 -5 -7 5 25.5 2.3
 -5 7 -5 19.1 2.1
 5 -7 -5 23.4 2.9
 5 -7 -5 22.6 1.6
 -5 -7 -6 10.2 1.5
 5 -7 6 12.2 1.4
 5 -7 6 8.1 1.9
 -5 7 6 11.4 1.7
 5 7 -6 9.5 2.2
 -5 -7 -6 6.2 1.3
 -5 -7 6 12.7 1.6
 5 -7 -6 11.3 2.5
 -5 7 -6 8.5 1.7
 5 7 6 13.2 2.1
 5 -7 7 4.9 1.9
 5 7 -7 1.1 2.2
 5 -7 7 1.4 1.2
 -5 -7 -7 3.3 1.3
 -5 7 7 2.3 1.5
 -5 7 -7 4.1 1.6
 5 7 7 2.5 1.8
 -5 -7 7 3.6 1.3
 5 -7 -7 1.7 2.4
 -5 -7 -8 2.7 1.5
 -5 7 8 2.5 1.7
 5 7 -8 1.7 2.1
 5 -7 8 2.9 1.9
 -5 -7 8 0.4 1.5
 5 -7 -8 -0.2 2.5
 5 7 8 0.9 1.9
 -5 7 -8 1.7 1.8
 -5 -7 9 1.6 1.6
 5 7 9 0.9 2
 -5 7 -9 2.4 1.9
 5 -7 -9 1.6 2.5
 -6 7 0 21.9 1.6
 -6 -7 0 21.9 1.7
 6 -7 0 22.4 1.4
 6 7 0 22.4 1.6
 -6 7 0 20.8 1.3
 6 -7 0 19.6 1.9
 -6 -7 0 21.1 1.6
 6 7 0 17.7 2.1
 -6 7 1 402.56 21.5
 6 7 -1 397.86 21.5
 -6 7 1 404.16 21.4
 -6 -7 -1 388.76 21.5
 6 -7 1 405.46 21.2
 6 -7 1 389.16 21.3
 6 -7 1 395.46 21.7
 6 7 1 437.96 21.9
 -6 7 -1 440.36 21.6
 6 7 1 448.26 21.2
 6 7 1 438.16 21.2
 6 -7 -1 448.16 21.6
 -6 -7 1 438.06 21.5
 -6 -7 1 446.26 21.5
 6 -7 -1 465.75 21.5
 6 7 -2 242.28 12.5
 6 -7 2 231.78 12.6
 6 7 -2 242.38 12.3
 -6 7 2 238.08 12.3
 6 -7 2 232.08 12
 -6 7 2 236.68 12.3
 -6 -7 -2 233.28 12.3
 6 -7 2 231.78 12
 -6 -7 2 246.58 12.2
 -6 -7 2 246.78 12.3
 -6 7 -2 235.08 12.4
 6 -7 -2 242.38 12.3
 6 7 2 237.48 12.7
 6 7 -3 110.99 5.5
 6 -7 3 113.49 5.4
 -6 7 3 116.29 5.6
 6 -7 3 109.99 6.1
 -6 7 3 110.69 5.7
 -6 -7 -3 106.89 5.7
 6 7 -3 114.99 6.2
 -6 -7 3 98.09 5.5
 -6 -7 3 93.59 5.6
 6 -7 -3 95.39 5.5
 6 -7 -3 93.39 6.1
 -6 7 -3 90.49 5.7
 -6 7 -3 98.09 5.5
 6 7 3 95.49 6.1
 6 7 -4 46.2 2.7
 6 7 -4 47.9 3.7
 -6 -7 -4 45.8 2.5
 -6 -7 -4 43.9 3
 6 -7 4 44.7 2.7
 -6 7 4 51.79 2.8
 -6 7 4 46.5 3.1
 6 -7 4 46 3.8
 -6 7 -4 42.9 3.1
 -6 -7 4 45.3 2.9
 6 -7 -4 39.1 3.7
 6 7 4 40.9 3.5
 6 -7 -4 43.4 2.6
 6 7 4 39.9 2.7
 -6 -7 4 42.4 2.6
 -6 -7 -5 94.19 5.9
 6 -7 5 104.69 6
 6 7 -5 107.39 6.8
 6 -7 5 108.89 6.8
 -6 -7 -5 105.39 6.2
 -6 7 5 108.29 6.3
 6 -7 -5 115.89 5.8
 6 7 5 121.69 6.7
 -6 -7 5 119.99 6.3
 -6 7 -5 120.39 6.5
 6 -7 -5 117.59 7
 -6 -7 -6 10.5 1.6
 6 -7 6 8.9 2.1
 6 -7 6 8 1.2
 -6 7 6 9.4 1.6
 6 7 -6 5.9 2.1
 6 7 6 8.9 2
 -6 7 -6 8 1.6
 6 -7 -6 6.4 2.2
 -6 -7 6 10 1.6
 6 -7 7 2.1 1.1
 -6 7 7 2.3 1.5
 6 -7 7 2.1 2
 6 7 -7 1.8 2
 -6 -7 -7 2.6 1.5
 -6 7 -7 2.3 1.7
 6 7 7 2.1 1.8
 6 -7 -7 4.8 2.3
 -6 -7 7 2.6 1.5
 -6 -7 -8 5.8 1.5
 6 -7 8 8 2.3
 -6 7 8 1.1 1.6
 6 7 -8 4.2 2.4
 6 7 8 4.6 2.1
 -6 7 -8 4.4 1.8
 -6 -7 8 2.9 1.5
 6 -7 -8 2.5 2.5
 -6 7 -9 -1.1 1.6
 6 -7 -9 0.4 2.9
 6 7 9 1.4 2.4
 -6 -7 9 -0.6 1.6
 7 -7 0 190.78 10.3
 7 7 0 193.98 10.1
 7 7 0 195.28 10.6
 -7 -7 0 201.68 10.1
 7 -7 0 199.98 10
 -7 -7 0 193.78 10.1
 -7 7 0 193.08 10.1
 -7 7 0 192.18 9.9
 7 -7 1 72.19 4
 7 7 -1 79.89 4.3
 -7 7 1 77.09 4
 7 -7 1 73.29 4.5
 -7 -7 -1 69.09 4.2
 7 -7 1 74.09 3.8
 -7 7 1 74.29 4.1
 7 -7 -1 77.59 4.2
 -7 -7 1 76.59 4.1
 7 7 1 72.69 4.7
 7 7 1 71.49 3.8
 -7 -7 1 76.39 4.1
 -7 7 -1 73.59 4.2
 7 7 1 72.89 3.8
 7 -7 2 162.48 8.6
 -7 7 2 162.68 8.9
 7 7 -2 168.18 9.2
 -7 7 2 167.08 8.8
 -7 -7 -2 159.88 8.9
 7 -7 2 162.78 8.6
 7 -7 2 166.18 9.2
 -7 -7 2 173.28 8.9
 -7 7 -2 176.78 8.9
 -7 -7 2 176.48 8.8
 7 -7 -2 177.98 8.9
 7 7 2 176.38 9.4
 7 -7 3 150.88 8.3
 7 7 -3 159.88 8.4
 -7 7 3 165.58 8.6
 7 7 -3 160.48 9
 -7 7 3 159.58 8.6
 7 -7 3 162.48 9
 -7 -7 -3 155.58 8.6
 -7 7 -3 169.98 8.7
 7 -7 -3 162.88 9.1
 -7 -7 3 161.98 8.6
 -7 -7 3 169.28 8.4
 -7 7 -3 163.08 8.5
 7 7 3 163.48 9
 7 -7 -3 160.68 8.4
 7 -7 4 46 4
 -7 -7 -4 51.49 3.5
 7 -7 4 50.59 3.1
 -7 7 4 51.39 3.7
 7 7 -4 51.49 3.1
 -7 -7 -4 49.5 2.8
 -7 7 4 49.5 3.4
 7 7 -4 50.79 4.1
 7 -7 -4 57.89 3
 7 7 4 56.69 3
 7 -7 -4 55.39 4.3
 -7 7 -4 57.09 3.7
 -7 -7 4 56.19 3.4
 -7 -7 4 55.59 2.9
 7 7 4 59.69 4.1
 -7 7 5 10.3 1.6
 7 -7 5 11.9 1.2
 -7 -7 -5 10.6 1.1
 7 -7 5 9.9 2.1
 7 7 -5 9.7 2.2
 -7 -7 -5 11.6 1.7
 7 7 5 9.6 2
 7 -7 -5 9 2.2
 -7 7 -5 11.3 1.6
 -7 -7 5 10.1 1.4
 7 7 -6 20.9 2.8
 -7 7 6 17.9 2.2
 7 -7 6 18.5 1.9
 7 -7 6 17.9 2.5
 -7 -7 -6 21.1 2.2
 7 -7 -6 21.8 2.9
 -7 7 -6 20.3 2.3
 -7 -7 6 22.2 2.2
 7 7 6 19.8 2.6
 -7 7 7 3.6 1.6
 7 -7 7 6.6 2
 -7 -7 -7 5.6 1.5
 7 7 -7 2.5 2.2
 7 -7 -7 5.8 2.5
 -7 7 -7 6.8 1.7
 -7 -7 7 6 1.5
 7 7 7 5.7 2.1
 7 -7 8 1.6 2.1
 7 7 -8 -3.1 2.2
 -7 7 8 -0.5 1.6
 -7 -7 -8 1.8 1.6
 7 7 8 -1.2 2.2
 7 -7 -8 -1.3 2.4
 -7 -7 8 1.1 1.4
 -7 7 -8 0 1.5
 -7 7 -9 0.4 1.9
 -7 -7 9 0.5 1.7
 7 -7 -9 -0.2 2.9
 8 -7 0 45.2 2.6
 -8 7 0 46.4 2.8
 8 7 0 47.7 3.6
 -8 -7 0 44.9 2.8
 8 -7 0 45.2 3.2
 8 7 0 46.7 2.8
 8 7 0 46.7 2.5
 -8 7 0 45.1 2.5
 8 7 -1 76.49 4.4
 -8 7 1 76.99 4
 -8 7 1 80.09 4.2
 -8 -7 -1 76.69 4.3
 8 -7 1 75.39 4.1
 8 -7 1 73.39 4.7
 8 -7 1 77.39 3.9
 8 7 1 72.99 4
 8 7 1 72.79 3.8
 -8 -7 1 70.69 4.1
 -8 7 -1 71.69 4.2
 -8 -7 1 71.19 4.2
 8 7 1 77.09 5.1
 8 -7 -1 73.49 4.4
 -8 7 2 16.5 1.6
 -8 7 2 17.2 1.5
 8 -7 2 17 1.1
 -8 -7 -2 15.2 1.6
 8 -7 2 15.4 2.1
 8 -7 2 16.5 1.3
 8 7 -2 16.7 1.9
 -8 7 -2 17.9 1.6
 8 -7 -2 22 1.8
 -8 -7 2 19.8 1.6
 -8 -7 2 17.9 1.4
 8 7 2 20.1 2.3
 8 -7 3 92.99 5
 -8 -7 -3 97.79 5.5
 8 7 -3 95.69 5.2
 8 7 -3 91.99 5.8
 8 -7 3 95.59 5.9
 8 -7 3 96.99 5.1
 -8 7 3 99.09 5.3
 -8 -7 3 100.79 5.4
 -8 -7 3 92.79 5.1
 8 -7 -3 96.09 5.2
 8 7 3 94.69 5.9
 -8 7 -3 96.19 5.4
 8 -7 -3 89.19 6
 -8 -7 -4 27.7 1.6
 8 7 -4 28.1 2.9
 -8 7 4 27.6 2.4
 8 -7 4 27.3 2.9
 -8 -7 -4 27 2.5
 8 -7 4 29.8 2
 -8 -7 4 31.4 1.8
 8 7 4 29.7 3
 8 -7 -4 31.3 1.9
 -8 -7 4 30.5 2.3
 8 -7 -4 29.5 3.1
 -8 7 -4 27.3 2.4
 -8 7 5 8.5 1.5
 8 7 -5 6.8 2
 8 -7 5 6.7 2
 -8 -7 -5 7.1 1.5
 8 -7 5 9.3 1.2
 8 7 5 8.2 2
 8 -7 -5 4.4 2
 -8 -7 5 5.7 1.3
 -8 7 -5 5.2 1.5
 8 -7 6 7.1 2.1
 -8 -7 -6 3.5 1.4
 8 -7 6 1.9 1.1
 8 7 -6 3 2.1
 -8 7 6 3.8 1.6
 8 -7 -6 6.1 2.3
 -8 -7 6 6.2 1.4
 -8 7 -6 6 1.6
 8 7 6 2.7 1.9
 -8 7 7 13.1 2.2
 8 7 -7 12.2 2.7
 8 -7 7 13.9 2.5
 -8 -7 -7 16.3 2.1
 8 -7 -7 17.2 3.3
 -8 -7 7 13.9 2
 -8 7 -7 12.7 2
 8 7 7 19.1 2.7
 -8 -7 -8 4 1.6
 8 7 -8 -2.6 2.3
 -8 7 8 -1.7 1.8
 8 -7 8 5.5 2.3
 -8 -7 8 2.6 1.5
 8 -7 -8 3.9 3
 -8 7 -8 1.2 1.7
 8 7 8 -0.9 2
 -8 7 -9 -0.3 1.9
 9 -7 0 207.88 10.2
 -9 7 0 195.68 10.1
 -9 7 0 199.98 10.3
 9 7 0 195.48 10.1
 9 -7 0 193.08 10.5
 -9 -7 0 197.28 10.3
 9 7 0 186.98 10.9
 9 7 0 198.68 10.3
 -9 7 1 25.8 2
 9 -7 1 27.2 2.1
 9 7 -1 23.7 2.2
 9 -7 1 21.6 2.4
 9 -7 1 25.5 1.6
 -9 7 1 24.5 1.7
 -9 -7 -1 29.6 2.2
 -9 -7 1 26.1 2
 9 7 1 27.7 1.5
 9 -7 -1 27.7 2.3
 -9 7 -1 28.6 2
 9 7 1 24 2.7
 -9 -7 1 25.3 1.8
 9 7 1 28.4 1.8
 -9 7 2 122.69 6.7
 9 -7 2 128.89 6.6
 9 7 -2 124.19 7.1
 -9 7 2 122.79 6.8
 9 -7 2 126.49 6.5
 9 -7 2 124.49 7.3
 -9 -7 -2 126.59 6.9
 9 7 2 124.29 7.4
 -9 7 -2 129.09 6.8
 -9 -7 2 125.39 6.6
 -9 -7 2 124.29 6.8
 9 -7 -2 128.09 6.8
 9 -7 3 20.4 1.4
 -9 -7 -3 23.9 2.2
 9 7 -3 20.1 2.4
 9 -7 3 19.3 2.5
 9 -7 3 21.2 1.7
 -9 7 3 23.6 1.9
 -9 7 -3 21.5 1.9
 -9 -7 3 21.7 1.6
 9 7 3 22.1 2.6
 -9 -7 3 21.7 2
 9 -7 -3 19.1 1.8
 9 -7 -3 23.1 2.7
 9 -7 4 2.4 0.8
 9 7 -4 1.8 2
 9 -7 4 2 1.8
 -9 7 4 2.3 1.1
 -9 -7 -4 1.8 1.2
 9 -7 -4 5.3 2.1
 -9 -7 4 2.4 1.1
 9 7 4 2.7 1.8
 -9 -7 4 3.1 0.6
 -9 7 -4 4 1.2
 9 -7 -4 3.4 0.7
 -9 7 5 7.8 1.5
 9 -7 5 6.7 2.1
 9 7 -5 7.9 2.2
 -9 -7 -5 9.8 1.6
 9 -7 5 9.3 1.2
 -9 -7 5 9.3 1.6
 9 7 5 8.9 2.1
 9 -7 -5 10.6 2.4
 -9 7 -5 9.8 1.5
 -9 7 6 5.8 1.7
 9 -7 6 4.7 2.1
 9 7 -6 4.1 2.2
 -9 -7 -6 7.1 1.6
 -9 -7 6 5.9 1.6
 9 7 6 4.2 2
 -9 7 -6 1.7 1.5
 9 -7 -6 5.1 2.4
 9 -7 7 6.3 2.4
 -9 7 7 2.8 1.6
 -9 -7 -7 1.2 1.5
 9 7 -7 0.6 2.3
 9 7 7 1.9 2.2
 9 -7 -7 2.8 2.8
 -9 7 -7 1 1.6
 -9 -7 7 3 1.4
 -9 -7 -8 -0.9 1.7
 -9 7 8 -0.6 1.6
 9 7 -8 -0.9 2.4
 9 -7 8 4.4 2.1
 9 -7 -8 -0.2 2.7
 -9 -7 8 3.5 1.8
 9 7 8 -1.5 2.1
 -9 7 -8 1.3 1.7
 -10 -7 0 252.77 13.3
 10 7 0 254.87 14
 10 7 0 256.57 13.3
 10 -7 0 257.17 13.6
 -10 7 0 265.97 13.4
 -10 7 0 253.27 13.1
 -10 7 1 37.1 2.4
 10 -7 1 38.5 2
 10 -7 1 37.5 2.5
 -10 7 1 38.1 2.1
 10 -7 1 37.3 3
 -10 -7 -1 37.1 2.4
 10 7 -1 38.3 2.8
 10 7 1 27.5 1.9
 10 -7 -1 25.4 2.6
 10 7 1 27.1 3.1
 10 7 1 25.4 2.2
 -10 7 -1 27.4 2.3
 -10 -7 1 30.3 2.2
 -10 -7 1 29.3 2.3
 10 7 -2 22.5 2.4
 -10 7 2 18.4 1.8
 10 -7 2 19.6 2.4
 -10 7 2 18.4 1.7
 10 -7 2 19.5 1.4
 -10 -7 -2 18.5 1.9
 10 -7 2 19 1.8
 -10 7 -2 21.1 1.8
 10 -7 -2 20.6 1.9
 10 7 2 24.5 2.8
 -10 -7 2 23.2 1.7
 10 7 2 22.7 1.3
 -10 -7 2 20.7 1.9
 10 7 2 21.3 1.2
 10 7 -3 15.9 2.2
 10 -7 3 12.8 2.3
 10 -7 3 12.7 1.3
 -10 -7 -3 17.7 1.8
 -10 7 3 13.2 1.5
 10 -7 -3 11.7 1.3
 -10 -7 3 14.5 1.6
 -10 7 -3 11.1 1.5
 -10 -7 3 11.3 1.1
 10 7 3 11.5 2.3
 10 -7 -3 10.1 2.3
 -10 -7 -4 12.1 1.7
 -10 7 4 9.6 1.5
 10 -7 4 12 1.3
 10 -7 4 12 2.3
 10 7 -4 10.5 2.4
 10 -7 -4 12.8 2.4
 -10 -7 4 12.9 1.6
 10 -7 -4 13.4 1.2
 -10 7 -4 14.1 1.7
 10 7 4 14.2 2.3
 10 -7 5 31.8 3.5
 10 7 -5 36.6 3.6
 -10 -7 -5 38.2 3
 -10 7 5 39.7 3.1
 10 7 5 36.2 3.6
 10 -7 -5 35.9 3.8
 -10 -7 5 35.9 2.9
 -10 7 -5 38.6 3.1
 10 7 -6 6.3 2.4
 10 -7 6 7.1 2.3
 -10 7 6 8.7 1.7
 -10 -7 -6 8.2 1.9
 10 -7 -6 8.7 2.9
 -10 -7 6 5.8 1.5
 10 7 6 2.8 2
 -10 7 -6 4.9 1.5
 10 -7 7 6.8 2.6
 -10 7 7 2.7 1.6
 10 7 -7 0.7 2.3
 -10 -7 -7 5.6 1.8
 10 -7 -7 2.6 2.6
 -10 -7 7 3.1 1.7
 -10 7 -7 3 1.6
 10 7 7 4.2 2.4
 -10 -7 -8 -0.3 1.6
 -10 7 8 1.4 1.7
 10 7 -8 3.3 3
 10 -7 8 9.1 2.4
 -10 7 -8 -3.5 1.2
 10 7 8 0 2.4
 -10 -7 8 -0.5 1.7
 10 -7 -8 -2 3
 11 7 0 40.6 2.9
 -11 7 0 40.3 2.8
 11 7 0 44.2 3.9
 -11 7 0 41 2.4
 -11 -7 0 39.1 2.7
 11 -7 0 39 3.1
 11 -7 1 22.4 2.2
 -11 7 1 20.9 1.9
 -11 7 1 22.5 1.7
 11 -7 1 18.3 2.3
 -11 -7 -1 22.8 2
 11 7 -1 17.1 2.1
 -11 7 -1 20.5 1.8
 11 7 1 20.2 1.4
 11 7 1 17.2 2.7
 -11 -7 1 20.6 1.8
 11 -7 -1 22 2.1
 -11 -7 1 21.7 1.9
 11 7 1 17.1 1.6
 11 7 -2 2.4 1.7
 -11 -7 -2 2.6 1.2
 11 -7 2 1.7 1
 -11 7 2 0.5 0.8
 11 -7 2 6.3 1.9
 -11 7 -2 -0.9 0.8
 11 -7 -2 0.9 1.1
 11 7 2 -1.6 1.7
 -11 -7 2 0.4 0.8
 11 7 2 1.2 0.6
 -11 -7 2 1.9 1.1
 11 -7 3 20.3 1.8
 11 7 -3 18.7 2.5
 -11 7 3 19.5 1.8
 11 -7 3 20.2 2.6
 -11 -7 -3 20 2
 11 -7 -3 18.8 1.7
 -11 7 -3 20.8 1.9
 -11 -7 3 18.8 1.9
 11 7 3 19.5 2.8
 -11 -7 3 20 1.5
 11 -7 -3 19.7 2.7
 11 -7 4 40.5 2.7
 -11 7 4 41.9 3.1
 11 7 -4 42.2 3.9
 11 -7 4 45.5 4
 -11 -7 -4 40.9 3.2
 -11 7 -4 43.6 3
 11 -7 -4 44.4 4.2
 -11 -7 4 43.2 3.1
 11 7 4 42.3 3.8
 -11 -7 -5 5.2 1.6
 11 7 -5 2.4 2.1
 11 -7 5 4.1 2.1
 -11 7 5 2.4 1.3
 -11 7 -5 5 1.3
 11 7 5 3.2 2
 11 -7 -5 5.2 2.4
 -11 -7 5 6.1 1.4
 11 7 -6 0.3 2.2
 -11 7 6 2.3 1.4
 -11 -7 -6 3 1.6
 11 -7 6 5.9 2.5
 11 7 6 0.6 1.9
 -11 7 -6 0 1.2
 11 -7 -6 6.8 2.8
 -11 -7 6 2.5 1.4
 11 -7 7 9 2.4
 11 7 -7 4 2.6
 -11 7 7 3.7 1.6
 -11 -7 -7 2.8 1.7
 11 -7 -7 0.8 3
 -11 -7 7 3.2 1.6
 11 7 7 1.6 2.2
 -11 7 -7 -1 1.4
 -11 -7 -8 1.8 2
 11 -7 8 3.4 2.3
 -11 7 -8 -4.2 2.1
 -11 -7 8 -0.4 1.7
 11 7 8 0.5 2.2
 -12 7 0 14.9 1.6
 12 -7 0 13.8 2
 12 7 0 13.7 1.7
 -12 7 0 14.7 1.4
 12 7 0 14.2 2.6
 -12 -7 0 16.1 1.7
 -12 7 1 7.9 1
 12 -7 1 9.9 2
 12 -7 1 8 1.5
 -12 7 1 6.2 1.2
 -12 -7 -1 8.3 1.4
 12 7 -1 7.1 1.6
 12 -7 -1 6.6 1.6
 12 7 1 9 2.5
 12 7 1 6.1 1.2
 -12 7 -1 6.3 1.2
 -12 -7 1 6.3 1.2
 -12 -7 1 5.5 1.3
 12 -7 2 31.4 2.3
 -12 7 2 28.8 2.1
 12 -7 2 26.1 3
 -12 -7 -2 32.1 2.5
 12 7 -2 28.1 2.7
 -12 -7 2 21.2 2.2
 12 7 2 26.3 3.1
 -12 -7 2 24.2 2
 12 -7 -2 25.6 2.4
 -12 7 -2 27.2 2.3
 12 7 2 27.5 1.9
 12 -7 -2 22.8 2.9
 -12 -7 -3 58.19 4.1
 -12 7 3 57.39 3.9
 12 -7 3 55.09 4.8
 12 7 -3 59.59 4.8
 12 -7 3 60.09 3.8
 12 7 3 69.49 4.9
 -12 -7 3 78.09 4.3
 12 -7 -3 73.89 3.9
 -12 -7 3 70.19 3.7
 -12 7 -3 68.69 4.1
 12 -7 -3 70.29 5.1
 -12 -7 -4 2.4 1.4
 12 -7 4 3.6 2.1
 12 7 -4 2.8 2
 -12 7 4 3.6 1.2
 12 -7 -4 10 2.5
 -12 7 -4 3.3 1.1
 -12 -7 4 3.4 1.4
 12 7 4 4.3 2
 -12 7 5 8.5 1.6
 12 7 -5 5.7 2.3
 12 -7 5 7 2.4
 -12 -7 -5 9.2 1.8
 -12 -7 5 10.1 1.7
 12 7 5 9.9 2.5
 12 -7 -5 13.1 3.1
 -12 7 -5 12.6 1.7
 12 -7 6 2.4 2.5
 12 7 -6 3.1 2.7
 -12 7 6 -0.6 1.5
 -12 -7 -6 -0.6 1.5
 -12 -7 6 2.1 1.4
 -12 7 -6 -1.3 1.1
 12 -7 -6 1.8 2.6
 12 7 6 1.4 2.3
 12 -7 7 4.5 2.7
 -12 -7 -7 8.9 2.2
 12 7 -7 6.2 2.7
 -12 7 7 3.5 1.7
 12 7 7 6.4 2.6
 -12 7 -7 3.8 1.7
 12 -7 -7 4.8 2.8
 -12 -7 7 4.9 1.7
 -12 -7 -8 -0.8 2.2
 12 7 8 -1.7 2.1
 13 7 0 230.28 12.1
 -13 -7 0 238.68 12.1
 13 -7 0 228.08 12.4
 13 7 0 222.38 12.9
 -13 7 0 223.88 12
 -13 7 0 226.78 11.8
 -13 7 1 23.5 2.1
 -13 -7 -1 26.1 2.3
 13 -7 1 24.6 2.4
 13 -7 1 23.2 2.6
 -13 7 1 23.8 1.9
 13 7 -1 21.8 2.3
 13 7 1 26.9 2.2
 -13 -7 1 24.9 2.1
 -13 -7 1 26.2 2.2
 13 7 1 23.6 3.1
 -13 7 -1 25.8 2.1
 13 -7 -1 25.1 2.4
 13 -7 2 41.3 3.7
 13 -7 2 42.8 2.8
 13 7 -2 38 3.3
 -13 -7 -2 41.3 3.1
 -13 7 2 35.6 2.6
 -13 -7 2 39 2.9
 13 -7 -2 34.5 3.6
 13 -7 -2 37.7 2.9
 -13 7 -2 39.7 2.8
 13 7 2 38 3.8
 -13 -7 2 37.1 2.6
 13 7 -3 11.9 2.2
 13 -7 3 11.9 2.1
 13 -7 3 11.6 2.4
 -13 7 3 8.6 1.4
 -13 -7 -3 11.1 1.8
 13 -7 -3 11.1 2.5
 13 -7 -3 12.9 1.5
 -13 -7 3 13.6 1.8
 13 7 3 19.2 2.8
 -13 7 -3 14.3 1.6
 -13 -7 -4 18.9 2.2
 13 7 -4 17.2 2.7
 -13 7 4 19.5 1.9
 13 -7 4 17.4 2.8
 -13 7 -4 17 1.8
 -13 -7 4 13.3 1.9
 13 -7 -4 17.6 3
 13 7 4 17.5 2.7
 -13 -7 -5 1.6 1.5
 13 -7 5 0.4 2.2
 13 7 -5 0.8 2.1
 -13 7 5 3.6 1.3
 13 7 5 3.5 2.3
 -13 -7 5 2.3 1.5
 -13 7 -5 0.8 1.2
 13 -7 -5 2.1 2.4
 -13 -7 -6 0 1.6
 13 -7 6 4.8 2.7
 -13 7 6 2.4 1.5
 13 7 -6 -0.1 2.4
 13 -7 -6 -0.3 2.5
 13 7 6 4.3 2.5
 -13 -7 6 3.3 1.7
 -13 7 -6 0.5 1.4
 13 7 -7 3.1 3.1
 -13 -7 -7 1.3 1.8
 -13 7 7 0.7 1.6
 13 -7 7 7.9 2.9
 13 -7 -7 -1.5 2.8
 -13 -7 7 2.9 1.8
 13 7 7 0.9 2.5
 -13 7 -7 0.5 2.1
 14 7 0 1.3 1.3
 -14 -7 0 2.3 1.2
 14 7 0 1.2 2.1
 14 -7 0 -0.7 1.6
 -14 7 0 0.3 0.7
 -14 7 0 1.8 1.1
 -14 7 1 23.2 2.2
 -14 -7 -1 24 2.3
 -14 7 1 22.5 1.9
 14 -7 1 25 2.5
 14 7 -1 19.6 2.4
 14 -7 1 20.9 2.6
 -14 -7 1 25.1 2.1
 14 7 1 24 3.2
 14 -7 -1 23.9 2.4
 -14 7 -1 29.5 2.2
 14 7 1 27.5 2.3
 -14 7 2 7.9 1.2
 14 -7 2 5.7 1.3
 -14 -7 -2 5.7 1.5
 14 7 -2 8.7 2
 14 -7 2 5.3 2
 -14 7 -2 6.4 1.2
 -14 -7 2 6.6 1.4
 14 7 2 8.1 2.3
 -14 -7 2 8.6 1.2
 14 -7 -2 6.9 1.5
 14 -7 -2 5.4 2.2
 -14 7 3 13.4 1.6
 14 7 -3 9.9 2.2
 14 -7 3 12.9 2.5
 -14 -7 -3 14.1 1.9
 -14 7 -3 8 1.5
 14 7 3 8.3 2.3
 -14 -7 3 8.6 1.5
 14 -7 -3 10.1 2.5
 14 7 -4 14.7 2.6
 -14 7 4 12.8 1.7
 14 -7 4 17.1 2.8
 -14 -7 -4 14.7 2.1
 14 7 4 14.4 2.8
 -14 7 -4 13.8 1.7
 -14 -7 4 11.1 1.8
 14 -7 -4 14.3 3
 14 7 -5 1.5 2.3
 14 -7 5 4.1 2.7
 -14 7 5 4.8 1.5
 -14 -7 -5 3.6 1.9
 -14 -7 5 5.3 1.6
 -14 7 -5 4.7 1.4
 14 -7 -5 5.7 2.8
 14 7 5 6.5 2.4
 -14 7 6 8.5 2
 14 -7 6 12.5 2.9
 14 7 -6 8.2 2.8
 -14 -7 -6 10.3 2.2
 14 7 6 9.9 2.6
 14 -7 -6 9.5 3.1
 -14 -7 6 12.3 2
 -14 7 -6 7.4 1.7
 -14 -7 -7 -0.9 2.1
 14 7 -7 0.1 3.4
 14 -7 7 6.3 3
 -14 7 7 1.2 1.7
 14 7 7 3.7 2.4
 15 7 0 0.1 2.1
 -15 -7 0 0.5 1.2
 -15 7 0 0.8 1
 15 -7 0 1.6 1.6
 15 7 0 -1.4 1.3
 -15 -7 -1 1.7 1.2
 -15 7 1 3.3 1.1
 15 -7 1 4.6 1.5
 15 7 -1 3.6 2.3
 15 -7 1 2.8 1.8
 15 7 -1 4.9 1.7
 -15 7 1 3.4 1
 15 7 1 2.4 2.2
 15 -7 -1 3.2 1.6
 -15 7 -1 2.5 1
 -15 -7 1 4 1.2
 -15 -7 -2 16.2 2.1
 -15 7 2 16.3 1.7
 15 7 -2 15.5 2.4
 15 -7 2 15.4 2.6
 -15 7 -2 18.5 1.9
 15 -7 -2 22 2.1
 15 7 2 18.8 3.2
 -15 -7 2 21.5 2.1
 -15 -7 2 18.9 1.8
 15 -7 -2 15.8 2.9
 15 -7 3 17.7 2.9
 -15 7 3 22.2 2.1
 15 7 -3 20.4 2.9
 -15 -7 -3 16 2.1
 15 7 3 13.8 2.8
 15 -7 -3 16.3 3
 -15 7 -3 17.6 1.9
 -15 -7 3 18.1 2.1
 15 7 -4 3.1 2.5
 -15 -7 -4 5.2 1.7
 -15 7 4 4.9 1.3
 15 -7 4 6.3 2.4
 -15 -7 4 4.9 1.5
 15 -7 -4 4.2 2.6
 15 7 4 7.5 2.3
 -15 7 -4 4.4 1.4
 -15 7 5 16.5 2.1
 -15 -7 -5 13.4 2.3
 15 7 -5 17.9 3
 15 -7 5 11.9 2.9
 -15 -7 5 16.6 2.2
 15 7 5 16.1 3.1
 -15 7 -5 14.3 2
 15 -7 -5 13.8 3.3
 15 7 -6 -0.3 2.8
 15 -7 6 6.9 2.7
 -15 -7 -6 3.5 1.9
 -15 7 6 4.3 1.7
 15 -7 -6 3.5 3
 15 7 6 4.2 2.7
 -15 -7 6 4 1.7
 15 7 7 0.6 2.7
 16 -7 0 -0.5 1.7
 -16 7 0 0.3 1.1
 -16 -7 0 1.7 1.2
 16 7 0 0.3 2.2
 16 -7 0 2.3 1.6
 16 -7 1 6.1 2
 16 7 -1 1.1 2.3
 -16 -7 -1 6.1 1.5
 16 7 -1 2.4 1.8
 -16 7 1 3.5 1.1
 -16 -7 1 6.8 1.3
 16 7 1 1.3 2.3
 -16 7 -1 4.5 1.3
 16 -7 -1 7.1 1.7
 -16 7 2 7.1 1.3
 16 7 -2 6.6 1.9
 16 -7 2 8.8 2.6
 -16 -7 -2 5.7 1.6
 16 -7 -2 8.3 2.6
 16 -7 -2 9.3 1.7
 16 7 2 8.8 2.6
 -16 -7 2 9.1 1.6
 -16 7 -2 10.2 1.5
 -16 7 3 12.4 1.7
 16 -7 3 13.1 2.7
 16 7 -3 12.4 2.6
 -16 -7 -3 9.8 2
 -16 7 -3 9.6 1.6
 -16 -7 3 9.9 1.7
 16 7 3 9.8 2.5
 16 -7 -3 13.2 2.9
 -16 7 4 4 1.3
 -16 -7 -4 5.5 1.9
 16 7 -4 2.1 2.3
 16 -7 4 8.4 2.6
 -16 -7 4 4.5 1.5
 -16 7 -4 3.1 1.2
 16 -7 -4 3.9 2.9
 16 7 4 3.6 2.3
 -16 -7 -5 1.4 2
 16 7 -5 -2.6 2.3
 -16 7 5 0 1.5
 16 -7 5 4.9 2.5
 16 7 5 -0.6 2.5
 -16 7 -5 1.6 1.2
 16 -7 -5 1.2 2.7
 -16 -7 5 2.7 1.7
 16 7 -6 0.6 2.6
 -16 -7 -6 -2.4 2.2
 -16 7 6 0.2 1.5
 -16 -7 6 2.5 2.9
 16 7 6 2.2 2.6
 17 -7 0 4.7 1.9
 -17 7 0 3.4 1.2
 17 -7 0 4.7 1.8
 -17 -7 0 4.2 1.5
 17 7 0 4 2.5
 17 7 -1 11.2 2.9
 -17 7 1 11.1 1.5
 17 -7 1 14.3 2.7
 17 7 -1 8.3 2
 -17 -7 -1 15.3 2
 17 7 1 21 3.4
 17 -7 -1 10.6 2.8
 -17 -7 1 12.8 1.7
 17 -7 -1 14.8 2.1
 -17 7 -1 10.4 1.5
 -17 -7 -2 8.2 1.9
 17 -7 2 7.8 2.4
 17 7 -2 8.8 2.3
 -17 7 2 7.7 1.4
 17 7 2 7.1 2.6
 -17 7 -2 7.4 1.5
 -17 -7 2 8 1.8
 17 -7 -2 5.8 2.5
 -17 7 3 11.2 1.6
 17 7 -3 4.6 2.5
 17 -7 3 14.5 3.1
 -17 -7 -3 7.9 1.9
 -17 -7 3 9.2 1.8
 17 7 3 13.3 3
 17 -7 -3 5.4 2.7
 -17 7 -3 9.8 1.5
 -17 -7 -4 -0.8 1.8
 -17 7 4 1.8 1.4
 17 -7 4 5.8 2.6
 17 7 -4 0.7 2.5
 -17 -7 4 0.9 1.4
 17 -7 -4 2.8 2.7
 -17 7 -4 1.3 1.1
 17 7 4 0.1 2.2
 17 -7 5 7.1 3
 -17 -7 -5 1.3 1.9
 -17 7 5 1.2 1.6
 17 7 -5 -1.8 2.4
 -17 -7 5 5.2 1.7
 17 7 5 7.1 2.8
 17 -7 -5 1 2.9
 -17 7 6 0.1 2.5
 17 7 6 0.3 2.3
 -18 7 0 2.8 1.3
 -18 -7 0 1 1.4
 18 -7 0 6.1 2.2
 18 7 0 2 2.7
 -18 7 1 9.4 2.3
 18 -7 1 10.7 2.4
 18 7 -1 7.9 2.9
 -18 -7 -1 8.7 1.7
 18 7 1 7.1 3
 18 -7 -1 9.2 2
 -18 7 -1 7.4 1.4
 -18 -7 1 4.3 1.4
 18 -7 -1 7.8 2.6
 18 -7 2 4.9 2.6
 -18 7 2 1.7 1.2
 18 7 -2 0.9 2.1
 -18 -7 -2 3.1 1.8
 -18 7 -2 2.4 1.3
 18 7 2 3.5 2.4
 18 -7 -2 6 2.6
 -18 7 3 3.7 1.4
 -18 -7 -3 6.1 1.8
 18 -7 3 8.4 2.7
 18 7 -3 3.4 2.5
 18 -7 -3 2.9 3
 -18 7 -3 5.1 1.4
 -18 -7 3 6 1.7
 18 7 3 6.8 2.6
 -18 7 4 3.5 1.4
 18 -7 4 8.4 2.8
 -18 -7 -4 3.4 2
 18 7 -4 1.7 2.7
 18 7 4 6.1 2.6
 -18 -7 4 3.7 1.8
 18 -7 -4 5.3 3
 -18 7 -4 3 1.4
 18 7 -5 -0.4 2.9
 -18 7 5 -1 1.3
 18 7 5 0.4 2.3
 19 -7 0 19.2 2.8
 -19 -7 0 17.1 2.1
 19 7 0 15.7 3.4
 19 7 -1 4.2 2.8
 19 -7 1 6.9 2.2
 -19 -7 -1 2.6 1.5
 -19 7 -1 -0.1 1.1
 19 -7 -1 4 2.5
 19 7 1 1.5 2.9
 -19 -7 -2 5.2 1.7
 19 -7 2 7.7 2.8
 19 7 -2 3.8 2.9
 -19 7 -2 3.7 1.4
 19 -7 -2 4.8 2.7
 19 7 2 6.7 3
 19 7 -3 0.8 2.5
 19 -7 3 6.6 2.7
 -19 7 3 3.9 1.4
 -19 -7 -3 2 1.7
 19 7 3 7.2 2.6
 -19 -7 3 0.8 1.5
 -19 7 -3 1.4 1.1
 19 -7 -3 5.7 3
 -19 -7 -4 2.5 2.4
 19 -7 4 8.3 3.3
 19 7 -4 0.6 2.8
 -19 7 4 5.4 1.7
 -19 -7 4 1.3 2
 19 -7 -4 4.7 3.1
 19 7 4 5 2.8
 20 -7 0 4.3 2.7
 -20 -7 0 0.1 1.5
 20 -7 0 5.6 2.2
 20 7 0 0.6 2.7
 -20 -7 -1 9.6 2
 20 -7 1 10.2 2.5
 20 7 -1 8.8 3.1
 -20 7 -1 9.6 1.8
 20 -7 -1 10.1 3.2
 20 7 1 15.2 3.6
 20 7 -2 0.5 2.8
 -20 -7 -2 3 1.7
 20 -7 2 8.7 2.9
 20 -7 -2 3.3 2.7
 20 7 2 2.6 2.6
 -20 7 -2 1.4 1.2
 20 -7 3 8.8 2.8
 -20 -7 -3 5.3 2
 20 7 3 5.7 2.6
 20 -7 -3 3.3 3.2
 -20 -7 3 6.2 2.3
 20 7 -4 -3.8 3
 -20 7 4 1.7 1.6
 20 7 4 5.5 2.9
 21 7 0 23.3 4.2
 21 -7 0 19.3 4.4
 21 -7 0 17.2 3.4
 21 7 -1 2.7 3.2
 21 -7 1 1 2.4
 -21 -7 -1 0.3 1.7
 21 7 1 5.6 2.9
 21 -7 -1 4.5 3
 21 -7 2 12.1 3
 -21 -7 -2 4.7 2.2
 21 -7 -2 8 3.3
 21 7 2 13.6 3.2
 22 -7 0 10 2.9
 0 8 0 1536.85 77.59
 0 -8 0 1554.44 77.39
 0 8 0 1517.95 77.49
 0 -8 0 1599.04 77.49
 0 -8 0 1497.05 77.49
 0 8 -1 38.6 2.5
 0 8 1 39.9 2.2
 0 8 -1 40.2 2.2
 0 8 1 39.6 2.6
 0 -8 -1 41.9 2.3
 0 -8 -1 39.6 2.6
 0 -8 -1 39.1 2.5
 0 -8 1 42.3 2.6
 0 8 -1 39.7 2.4
 0 -8 2 329.57 16.9
 0 8 -2 342.67 16.9
 0 -8 2 341.07 17.2
 0 8 2 332.67 16.9
 0 8 -2 330.37 17.2
 0 8 2 334.87 17.2
 0 -8 -2 335.47 17.1
 0 -8 -2 331.57 16.9
 0 -8 -3 12.3 1.2
 0 8 -3 8.9 1.3
 0 8 3 11.3 1.4
 0 -8 -3 10 1.3
 0 -8 3 11.7 1.4
 0 -8 3 10.2 1
 0 8 4 115.29 6.5
 0 -8 4 115.89 6.3
 0 -8 -4 113.19 6.1
 0 8 -4 106.29 6.5
 0 -8 4 113.79 6.1
 0 -8 -4 121.39 6.5
 0 -8 5 37.9 3.1
 0 -8 -5 39.5 3.3
 0 -8 -5 40 2.7
 0 -8 5 42.8 2.7
 0 8 -5 39.7 3.5
 0 8 5 40.8 3.2
 0 -8 6 1.7 1
 0 8 -6 1.1 1.5
 0 8 6 2.7 1.7
 0 -8 6 2.4 1.3
 0 -8 -6 3.5 1
 0 -8 -6 4.7 1.7
 0 -8 7 1.8 1.2
 0 -8 -7 1.1 1
 0 8 7 -2.1 1.4
 0 8 -7 2 1.7
 0 -8 -7 1.2 1.8
 0 -8 -8 -4.1 1.8
 0 8 -8 1.4 1.9
 0 -8 8 0.5 1.3
 0 8 8 0.8 2
 0 -8 9 -0.7 1.4
 0 8 -9 -1.1 2.3
 0 8 9 -0.1 1.9
 1 -8 0 143.29 7.4
 1 8 0 143.29 7.5
 -1 8 0 141.19 7.4
 1 -8 0 136.89 7.5
 -1 -8 0 140.79 7.5
 1 -8 0 143.89 7.4
 1 8 0 141.89 7.3
 -1 8 0 141.59 7.4
 -1 -8 0 141.79 7.4
 -1 -8 0 146.29 7.6
 -1 -8 -1 221.98 10
 -1 8 1 207.18 10.1
 -1 8 1 200.98 10
 1 8 -1 206.08 10
 1 -8 1 211.48 10.2
 1 8 -1 206.28 10.1
 -1 -8 -1 204.08 10.1
 1 8 1 181.78 10.2
 -1 -8 1 185.28 10
 -1 8 -1 194.48 10
 -1 8 -1 189.98 9.9
 1 -8 -1 186.18 10
 1 8 1 191.58 9.9
 -1 -8 1 185.88 10.1
 1 -8 -1 178.78 10.1
 -1 8 -1 191.48 10.1
 -1 -8 1 189.28 10.2
 1 -8 -1 184.38 10.1
 -1 -8 -2 257.47 12.7
 1 -8 2 253.77 12.7
 -1 8 2 248.38 13
 -1 -8 -2 258.47 12.9
 1 8 -2 259.37 12.8
 1 8 -2 256.87 13
 1 -8 2 252.17 13
 -1 8 2 252.57 12.8
 -1 -8 -2 252.67 12.9
 -1 8 -2 253.27 12.7
 -1 8 -2 246.88 13
 1 -8 -2 239.28 12.9
 -1 -8 2 246.38 12.8
 1 8 2 243.58 13
 -1 -8 2 245.18 12.9
 1 -8 -2 246.98 12.8
 -1 -8 -3 141.29 7.7
 -1 -8 -3 137.59 7.9
 -1 -8 -3 139.59 7.9
 1 8 -3 143.89 8.1
 -1 8 3 140.39 8.1
 1 -8 3 138.79 8
 1 -8 3 141.89 7.7
 -1 -8 3 160.58 7.8
 -1 -8 3 164.98 8
 -1 8 -3 164.08 7.8
 1 8 3 158.18 8.2
 1 -8 -3 159.88 8.1
 1 -8 -3 158.08 7.9
 -1 8 -3 157.48 8.1
 -1 -8 -4 3.3 1.2
 1 -8 4 2 0.8
 -1 -8 -4 3.7 0.9
 1 -8 4 3.4 1.2
 1 8 -4 4.1 1.4
 -1 8 4 2.6 1.3
 -1 -8 4 3.5 0.9
 -1 -8 4 3.3 1.1
 -1 8 -4 2 1.2
 1 -8 -4 3.4 0.9
 1 8 4 1.8 1.3
 1 -8 -4 2.1 1.3
 -1 -8 -5 13.1 1.8
 1 8 -5 12 1.9
 1 -8 5 12.8 1.3
 -1 8 5 16.6 2
 -1 -8 -5 16.1 1.5
 1 -8 5 10.8 1.7
 1 -8 -5 11.1 1.3
 1 8 5 11.1 1.9
 -1 8 -5 7.9 1.8
 1 -8 -5 13.8 2
 -1 -8 5 11.4 1.3
 -1 -8 5 8.3 1.5
 -1 -8 -6 31.3 2.3
 -1 -8 -6 24.9 2.6
 1 -8 6 31.4 2.7
 1 8 -6 33.9 3.1
 -1 8 6 29.4 2.8
 1 -8 6 34.9 2.3
 1 -8 -6 24.1 2.8
 -1 8 -6 24.3 2.7
 -1 -8 6 29.7 2.5
 -1 -8 6 29 2.4
 1 -8 -6 30.5 2.2
 1 8 6 28.1 2.9
 -1 -8 -7 0.9 1.1
 1 -8 7 2.3 1.4
 1 8 -7 1.4 1.7
 -1 8 7 1.9 1.8
 -1 -8 -7 -1.2 1.5
 1 -8 7 1.1 1.2
 -1 -8 7 1.6 1.2
 1 -8 -7 2.9 1.7
 1 8 7 1.6 1.6
 -1 8 -7 2.7 1.9
 -1 8 8 0.8 2
 1 8 -8 -3.1 1.8
 1 -8 8 0 1.3
 -1 8 -8 -0.5 2
 -1 -8 8 0.8 1.3
 1 8 8 -0.4 1.7
 1 -8 -8 -0.3 2
 1 8 -9 1.9 2.2
 -1 8 9 3 2.2
 -1 8 -9 0.6 2.2
 1 8 9 -1.9 1.9
 -1 -8 9 2 1.5
 2 8 0 294.87 14.7
 -2 -8 0 285.77 14.8
 -2 8 0 287.87 14.7
 2 8 0 288.07 14.7
 2 -8 0 284.47 14.8
 -2 -8 0 293.37 14.7
 2 8 0 288.27 14.9
 -2 8 0 283.47 14.7
 2 -8 0 297.57 14.7
 2 8 -1 207.78 10.7
 2 -8 1 200.68 10.8
 -2 -8 -1 212.28 10.5
 -2 8 1 210.18 10.6
 -2 -8 -1 205.28 10.7
 2 8 -1 207.58 10.6
 -2 8 1 211.78 10.7
 -2 8 -1 205.28 10.5
 -2 -8 1 206.28 10.7
 -2 8 -1 200.98 10.7
 -2 8 -1 207.78 10.4
 2 8 1 202.18 10.8
 2 -8 -1 208.88 10.7
 2 8 1 206.18 10.5
 -2 -8 1 205.58 10.6
 2 -8 -1 202.28 10.7
 -2 -8 1 214.08 10.7
 -2 -8 -2 89.89 4.8
 2 -8 2 88.89 4.5
 -2 -8 -2 90.69 4.7
 2 8 -2 89.59 4.9
 2 -8 2 86.69 5
 -2 -8 -2 93.09 4.6
 -2 8 2 90.19 4.7
 -2 8 2 89.79 4.9
 2 -8 -2 84.69 4.8
 2 8 2 86.09 5.1
 -2 -8 2 86.89 4.8
 -2 8 -2 89.59 4.6
 -2 8 -2 83.19 4.9
 -2 -8 2 83.59 4.7
 2 -8 3 215.98 10.8
 -2 -8 -3 210.08 10.9
 -2 8 3 221.28 11.2
 2 8 -3 212.58 11.2
 -2 -8 -3 218.88 11
 -2 -8 -3 213.88 10.8
 2 -8 3 208.68 11.1
 -2 8 -3 216.18 10.9
 -2 -8 3 203.18 10.9
 -2 -8 3 209.78 11
 2 -8 -3 212.68 10.9
 2 8 3 201.48 11.2
 -2 8 -3 207.08 11.2
 2 -8 -3 213.48 11.2
 2 -8 4 54.99 3.2
 2 8 -4 52.39 3.8
 2 -8 4 47.4 3.8
 -2 -8 -4 51.89 3.3
 -2 -8 -4 56.09 3.6
 -2 8 4 54.79 3.6
 2 -8 -4 57.29 4
 2 -8 -4 59.29 3.2
 -2 -8 4 59.29 3.4
 -2 8 -4 58.09 3.7
 2 8 4 57.89 3.8
 -2 -8 4 61.29 3.3
 2 -8 5 1.9 0.9
 2 -8 5 1.3 1.4
 -2 -8 -5 0.3 1.3
 -2 8 5 1 1.5
 2 8 -5 1.1 1.5
 -2 -8 -5 1.6 0.9
 -2 8 -5 -0.8 1.3
 -2 -8 5 0.6 1
 2 -8 -5 0.9 1.7
 2 -8 -5 -0.1 0.8
 -2 -8 5 2.8 1.1
 2 8 5 -0.1 1.5
 2 8 -6 0.5 1.5
 -2 -8 -6 1.3 1.1
 -2 8 6 0.9 1.4
 2 -8 6 2.1 1.3
 2 -8 6 0.4 0.9
 -2 -8 -6 -0.1 1.4
 2 -8 -6 4.2 1.7
 -2 -8 6 2.5 1.1
 -2 8 -6 1.2 1.4
 -2 -8 6 1.1 1
 2 8 6 1.1 1.5
 2 -8 -6 0.4 0.8
 -2 -8 -7 5.4 1.7
 -2 -8 -7 6.9 1.4
 2 -8 7 7.4 1.7
 -2 8 7 6.7 1.7
 2 -8 7 4.4 1.2
 2 8 -7 6 2
 2 8 7 3.2 1.8
 -2 -8 7 5.5 1.4
 2 -8 -7 3.2 2.1
 -2 8 -7 5.6 1.8
 -2 8 8 1.6 1.7
 2 -8 8 1.3 1.3
 2 8 -8 -0.1 1.8
 -2 8 -8 4.1 1.9
 2 -8 -8 1.1 2.3
 -2 -8 8 1.8 1.4
 2 8 8 2.4 1.9
 -2 8 9 5.8 2.1
 2 8 -9 2.7 2.5
 -2 -8 9 2.3 1.6
 2 8 9 8.1 2.5
 -2 8 -9 3.8 2.1
 2 -8 -9 1 2.8
 -3 8 0 67.89 3.7
 -3 -8 0 66.79 3.8
 -3 8 0 68.29 3.5
 3 -8 0 63.39 4
 -3 -8 0 67.49 3.7
 3 8 0 67.29 4.2
 3 8 0 68.29 3.6
 3 -8 0 65.19 3.6
 3 8 -1 9.9 1
 3 -8 1 8.6 1.3
 -3 -8 1 5 0.9
 3 -8 -1 4.8 0.9
 3 8 1 4.4 0.4
 -3 -8 1 4.5 0.7
 -3 -8 1 3.8 1
 -3 8 -1 4.2 0.8
 3 -8 -1 4.5 0.9
 3 8 1 7.6 1.4
 -3 -8 -2 16.2 1.4
 3 -8 2 14.7 0.9
 -3 8 2 15.1 1.2
 3 -8 2 13.7 1.6
 -3 -8 -2 15 0.9
 -3 -8 -2 15.3 1.1
 3 8 -2 15.4 1.6
 -3 8 2 15.8 1.6
 -3 8 -2 14.1 1
 -3 -8 2 18.3 1.5
 3 -8 -2 17.4 1.5
 3 8 2 14.8 1.7
 -3 -8 2 14.6 1.3
 -3 8 -2 16.6 1.5
 3 8 -3 219.68 11.7
 3 -8 3 214.98 11.7
 -3 8 3 219.38 11.6
 -3 -8 -3 226.58 11.4
 -3 -8 -3 221.88 11.2
 -3 -8 -3 225.38 11.5
 3 -8 3 229.78 11.3
 3 -8 -3 222.08 11.4
 -3 8 -3 220.38 11.4
 3 -8 -3 222.78 11.8
 -3 -8 3 225.58 11.5
 3 8 3 217.28 11.8
 -3 -8 3 224.48 11.4
 -3 8 -3 210.08 11.6
 -3 8 4 51.99 3.6
 3 -8 4 56.89 3.2
 3 -8 4 53.89 3.7
 -3 -8 -4 60.69 3.5
 3 8 -4 52.09 3.8
 -3 -8 -4 54.59 3.5
 -3 -8 -4 56.69 3.1
 -3 -8 4 59.09 3.4
 3 8 4 53.29 4
 -3 8 -4 52.39 3.7
 -3 -8 4 58.69 3.3
 3 -8 -4 52.79 3.9
 3 -8 -4 59.09 3.2
 -3 -8 -5 12.3 1.6
 -3 8 5 10.8 1.7
 3 -8 5 11.4 2
 3 8 -5 12.2 2
 3 -8 5 11.9 1.2
 -3 -8 -5 12.3 1.4
 3 -8 -5 11.3 1.2
 3 8 5 9.1 1.9
 -3 -8 5 12.5 1.4
 3 -8 -5 9.6 2.2
 -3 -8 5 9.7 1.3
 -3 8 -5 10.6 1.9
 3 -8 6 5.8 1.1
 3 -8 6 5.1 1.7
 -3 8 6 1.1 1.4
 -3 -8 -6 7 1.3
 3 8 -6 3.6 1.8
 -3 -8 -6 2.8 1.3
 3 8 6 2.6 1.6
 -3 -8 6 6.3 1.3
 -3 8 -6 6 1.6
 3 -8 -6 4.3 1.8
 3 -8 -6 5.4 0.9
 -3 -8 6 6 1.3
 3 -8 7 16.2 2.2
 3 8 -7 12.5 2.4
 3 -8 7 12.4 1.6
 -3 -8 -7 17.1 1.9
 -3 -8 -7 15.3 2.2
 -3 8 7 14.5 2.1
 3 8 7 15.2 2.4
 -3 -8 7 13.7 1.7
 3 -8 -7 13.6 2.5
 -3 8 -7 14.1 2.2
 3 8 -8 6.3 2.3
 -3 8 8 4.2 1.8
 3 -8 8 5.8 1.5
 -3 -8 8 5.1 1.5
 3 -8 -8 2.2 2.3
 3 8 8 4.6 2.2
 -3 8 -8 3.9 1.9
 3 8 -9 0.4 2.5
 -3 8 9 -2.8 1.7
 -3 8 -9 -1.8 1.9
 3 8 9 -1.7 2.2
 3 -8 -9 -4.1 2.4
 -3 -8 9 0.1 1.5
 4 -8 0 82.29 4.7
 -4 -8 0 81.29 4.5
 -4 8 0 83.39 4.5
 4 8 0 80.59 4.9
 4 -8 0 82.19 4.3
 -4 8 0 82.19 4.2
 -4 -8 0 84.19 4.5
 4 8 0 82.29 4.4
 -4 -8 -1 138.39 6.8
 -4 8 1 137.59 7
 -4 8 1 134.09 7
 -4 -8 -1 133.39 7.1
 4 -8 1 129.29 7.3
 4 8 -1 132.69 7.1
 -4 8 -1 134.89 7.1
 -4 -8 1 131.69 7
 -4 -8 1 135.39 7.2
 4 8 1 134.49 6.8
 -4 -8 1 132.19 7.1
 4 8 1 130.79 7.4
 4 -8 -1 134.79 7.2
 4 -8 -1 136.09 7
 4 -8 2 179.58 9.6
 4 8 -2 180.58 9.5
 -4 -8 -2 182.08 9.4
 -4 8 2 188.48 9.4
 -4 8 2 184.68 9.4
 4 -8 -2 177.68 9.4
 -4 8 -2 172.68 9.5
 4 8 2 176.08 9.7
 -4 -8 2 175.38 9.3
 -4 -8 2 184.28 9.4
 4 -8 3 64.89 4.1
 4 8 -3 69.99 4.1
 -4 8 3 68.39 3.9
 -4 -8 -3 62.99 3.4
 -4 -8 -3 62.49 3.5
 -4 -8 -3 65.49 3.8
 4 -8 3 63.89 3.4
 -4 8 -3 66.79 3.6
 4 -8 -3 67.79 4.2
 4 -8 -3 66.79 3.7
 -4 8 -3 60.29 3.9
 4 8 3 58.99 4.1
 -4 -8 3 66.09 3.7
 -4 -8 3 65.79 3.7
 -4 -8 -4 5.7 0.6
 -4 8 4 6.5 1.5
 4 8 -4 7.3 1.6
 4 -8 4 3.6 1.5
 -4 -8 -4 5.8 1
 4 -8 4 5.5 0.8
 -4 -8 -4 3.6 1.2
 -4 -8 4 6.6 1.1
 4 -8 -4 9.7 1.8
 4 8 4 9.2 1.7
 -4 -8 4 6.5 1
 4 -8 -4 7 0.9
 -4 8 -4 5.9 1.3
 -4 -8 -5 5 1.1
 4 -8 5 3.1 1.6
 4 -8 5 2.6 0.9
 4 8 -5 4.5 1.7
 -4 -8 -5 3.1 1.2
 -4 8 5 3.8 1.4
 4 -8 -5 5.9 0.9
 4 8 5 3.6 1.7
 -4 8 -5 3.8 1.4
 -4 -8 5 5.4 1.2
 4 -8 -5 2.7 2
 -4 -8 5 6.5 1
 4 8 -6 16.5 2.4
 -4 -8 -6 17.9 1.8
 4 -8 6 18.2 1.7
 -4 8 6 16.3 2.1
 -4 -8 -6 17.9 1.8
 4 -8 6 16.6 2.3
 -4 -8 6 17.4 1.8
 4 -8 -6 15.8 2.6
 4 8 6 18.3 2.4
 -4 8 -6 17.5 2.2
 4 -8 7 -0.7 1.1
 -4 8 7 -0.9 1.6
 4 -8 7 1.4 1.7
 -4 -8 -7 0.3 1.3
 4 8 -7 0.3 1.7
 -4 8 -7 -2.3 1.4
 4 8 7 0 1.7
 4 -8 -7 -0.3 2
 -4 -8 7 0.9 1.3
 4 8 -8 -0.9 2
 -4 8 8 -1.3 1.7
 -4 -8 -8 0.7 1.5
 4 -8 -8 -0.5 2.5
 -4 8 -8 0.4 1.7
 4 8 8 -2.1 1.8
 -4 -8 8 0.7 1.3
 4 8 9 0.4 2
 -4 -8 9 -3.9 1.4
 4 -8 -9 -5.6 2.1
 -4 8 -9 -1 1.8
 -5 8 0 2.5 0.4
 -5 -8 0 3.1 0.8
 -5 8 0 3.8 0.8
 5 8 0 1.6 1.4
 5 -8 0 2.5 0.5
 -5 -8 0 3.1 0.8
 5 8 0 2.6 0.6
 5 -8 0 2.4 1.2
 -5 -8 -1 29.5 2.4
 -5 8 1 30.8 2.2
 5 8 -1 30.8 2.4
 5 -8 1 28.2 2.7
 -5 8 1 31.8 2.3
 5 -8 -1 44.4 2.3
 -5 -8 1 41.1 2.3
 5 -8 -1 44 2.5
 -5 -8 1 46.4 2.9
 -5 -8 1 46.3 2.5
 5 8 1 39.3 1.9
 -5 8 -1 41.1 2.4
 -5 8 2 45.5 2.7
 5 8 -2 43.3 3.1
 -5 8 2 43.5 2.7
 -5 -8 -2 44.8 2.8
 5 -8 2 44.3 3.2
 -5 -8 2 45.7 2.7
 5 -8 -2 47.3 2.8
 -5 8 -2 47.4 2.9
 5 8 2 45.6 3.3
 -5 -8 2 45.6 2.7
 -5 -8 -3 14.6 0.9
 -5 -8 -3 14.5 0.8
 5 -8 3 13.7 1
 5 8 -3 13.3 1.8
 5 -8 3 12.2 1.9
 -5 8 3 14.9 1.6
 -5 -8 -3 15.2 1.5
 5 8 3 23 2.1
 5 -8 -3 17.2 2
 -5 -8 3 19.3 1.5
 -5 -8 3 19.7 1.5
 5 -8 -3 19 1.5
 -5 8 -3 17.7 1.6
 5 8 -4 5.5 1.7
 -5 8 4 5 1.4
 5 -8 4 3.9 0.7
 -5 -8 -4 4.1 1.1
 -5 -8 -4 3.9 0.5
 5 -8 4 2.7 1.8
 -5 -8 -4 1.6 0.7
 5 -8 -4 4.6 0.8
 -5 -8 4 3.9 1.1
 5 -8 -4 3.9 1.9
 -5 -8 4 2.5 0.8
 5 8 4 3.3 1.7
 -5 8 -4 4.2 1
 -5 8 -4 2 1.2
 5 -8 5 5.1 1
 -5 8 5 5.5 1.4
 -5 -8 -5 5.4 1.3
 5 -8 5 5 1.7
 5 8 -5 7.3 1.9
 -5 8 -5 7.8 1.5
 -5 -8 5 8.9 1.4
 5 -8 -5 8.6 0.9
 -5 -8 5 3.7 0.9
 5 8 5 7 1.8
 5 -8 -5 9.3 2
 5 -8 6 1.2 0.9
 5 -8 6 3.2 1.8
 5 8 -6 -0.5 1.7
 -5 8 6 2.1 1.4
 -5 -8 -6 2.3 1.3
 -5 8 -6 0.2 1.5
 -5 -8 6 1.2 1.1
 5 8 6 1.4 1.8
 5 -8 -6 0.9 1.9
 5 -8 7 11.6 1.5
 5 -8 7 12.1 2.3
 5 8 -7 10.3 2.6
 -5 8 7 14 2.1
 -5 -8 -7 12.7 1.7
 5 -8 -7 12.3 2.6
 5 8 7 11.8 2.2
 -5 -8 7 12.9 1.8
 -5 8 -7 10.1 2.1
 5 -8 8 5.2 2
 5 8 -8 -1.3 2.1
 -5 -8 -8 0.3 1.5
 -5 8 8 0.3 1.6
 -5 -8 8 -0.6 1.3
 5 -8 -8 0.9 2.6
 5 8 8 -1.1 1.9
 -5 8 -8 -1.8 1.7
 5 8 9 -3.6 1.9
 -5 -8 9 0.1 1.4
 5 -8 -9 -4.6 2.3
 -5 8 -9 1.3 1.8
 -6 -8 0 991.9 49.7
 -6 8 0 980.3 49.8
 6 -8 0 972.9 49.9
 6 -8 0 1003.8 49.6
 6 8 0 969.9 49.7
 -6 8 0 991.2 49.6
 -6 -8 0 979.5 49.8
 6 8 0 1010.2 50.19
 -6 8 1 25.1 1.8
 -6 -8 -1 28.1 2
 6 -8 1 25.3 2.3
 6 8 -1 24.3 2
 -6 8 1 26.3 1.7
 -6 -8 1 25.5 1.8
 6 8 1 28.7 2.6
 -6 -8 1 27.8 1.9
 6 -8 -1 25.5 2.1
 -6 8 -1 27.7 1.9
 6 -8 -1 26.1 1.8
 -6 8 2 251.97 13.1
 -6 8 2 255.37 13.1
 -6 -8 -2 257.07 13.2
 6 8 -2 260.47 13.4
 6 -8 2 247.28 13.4
 -6 8 -2 266.97 13.3
 -6 -8 2 252.07 13.1
 6 8 2 257.37 13.6
 6 -8 -2 252.77 13.1
 -6 -8 2 249.68 13.1
 6 -8 3 7.3 0.8
 6 8 -3 7.8 1.6
 6 -8 3 7.8 1.8
 -6 8 3 7.6 1.3
 -6 -8 -3 7.3 1.3
 6 8 3 8.7 1.7
 -6 8 -3 8.9 1.3
 6 -8 -3 7.6 1.8
 -6 -8 3 8.1 1
 6 -8 -3 8.4 1.1
 -6 8 -3 8.7 0.9
 -6 -8 3 7.9 1.1
 -6 -8 -4 117.39 5.8
 6 8 -4 116.09 6.1
 6 8 -4 117.09 6.8
 -6 8 4 114.89 6.3
 -6 -8 -4 120.49 6.4
 6 -8 4 116.49 5.9
 6 -8 4 112.59 6.7
 -6 -8 -4 118.59 5.8
 -6 8 -4 108.09 6.4
 6 -8 -4 111.69 6
 -6 8 -4 113.79 6.2
 6 -8 -4 104.19 6.8
 -6 -8 4 105.99 6.2
 6 8 4 103.49 6.7
 -6 -8 4 101.79 6
 -6 -8 -5 5.2 1.3
 6 -8 5 7.8 2
 6 8 -5 4.9 1.8
 -6 -8 -5 3.1 0.8
 6 -8 5 6.5 0.9
 -6 8 5 6.3 1.6
 -6 -8 5 4.4 0.9
 -6 8 -5 3.9 1.3
 6 8 5 6.5 1.9
 6 -8 -5 5 0.8
 -6 -8 5 5.1 1.2
 6 -8 -5 3.9 2.1
 6 -8 6 12.6 2.1
 6 -8 6 11.3 1.3
 -6 -8 -6 10.8 1.6
 6 8 -6 9.2 2.2
 -6 8 6 10.5 1.8
 -6 8 -6 9.4 1.8
 -6 -8 6 10.6 1.6
 6 -8 -6 9.8 2.3
 6 8 6 12.4 2.2
 -6 8 7 3.5 1.6
 6 8 -7 3.4 2
 -6 -8 -7 8 1.7
 6 -8 7 6.8 2
 6 8 7 6.8 2.1
 -6 -8 7 4.7 1.5
 6 -8 -7 6 2.6
 -6 8 -7 5.6 1.7
 6 -8 8 9.1 2.1
 6 8 -8 2 2.3
 -6 8 8 3.8 2
 -6 -8 -8 5.9 1.8
 6 -8 -8 1.7 2.5
 -6 8 -8 4.9 1.9
 -6 -8 8 3.7 1.5
 6 8 8 7.8 2.5
 6 -8 -9 -1.5 2.8
 -6 -8 9 0 1.6
 -6 8 -9 0.2 1.8
 -7 8 0 3.6 0.8
 7 -8 0 2.2 1.1
 -7 -8 0 2.9 0.8
 7 8 0 2.3 0.7
 -7 -8 0 3.5 0.8
 7 -8 0 3.1 0.6
 7 8 0 1.5 1.4
 -7 8 0 2.7 0.4
 7 -8 1 130.99 6.9
 7 -8 1 125.69 6.4
 -7 8 1 123.49 6.4
 -7 8 1 126.69 6.6
 7 -8 1 133.29 6.3
 7 8 -1 127.89 6.7
 -7 -8 -1 126.09 6.6
 7 -8 -1 116.59 6.7
 -7 -8 1 122.59 6.6
 7 8 1 120.69 6.3
 7 8 1 121.29 6.2
 -7 -8 1 115.09 6.6
 7 8 1 113.29 7.2
 -7 8 -1 121.69 6.6
 7 8 -2 24.2 2.2
 7 -8 2 17.8 2.2
 7 -8 2 23.3 1.2
 -7 8 2 25.7 1.8
 -7 -8 -2 25.1 2
 -7 8 2 24.9 1.7
 7 -8 2 22.6 1.3
 -7 -8 2 24.8 1.7
 7 -8 -2 25.7 2
 -7 8 -2 21.1 1.9
 -7 -8 2 22.2 1.8
 7 8 2 22.8 2.4
 -7 -8 -3 85.49 4.8
 7 8 -3 83.09 5.1
 7 -8 3 89.59 4.3
 7 -8 3 87.99 5.4
 -7 8 3 81.99 4.6
 -7 8 -3 77.59 4.7
 7 8 3 77.09 5.2
 -7 -8 3 79.09 4.6
 -7 -8 3 78.49 4.4
 7 -8 -3 81.79 5.4
 7 -8 -3 74.79 4.5
 -7 -8 -4 11.2 0.7
 -7 -8 -4 10.3 1.5
 7 8 -4 11.9 2.3
 -7 8 4 16.3 1.6
 7 -8 4 9.9 2.1
 7 -8 4 11.9 1.1
 -7 8 -4 11.2 1.6
 -7 -8 4 12 1.4
 7 -8 -4 12.9 1.1
 7 8 4 10.6 2.1
 -7 -8 4 12.2 1.1
 7 -8 -4 15.9 2.5
 7 -8 5 13.2 2.3
 7 8 -5 13.5 2.3
 -7 -8 -5 15.6 1.9
 -7 8 5 12.5 1.7
 7 -8 5 15.1 1.5
 -7 -8 5 15.2 1.7
 7 8 5 15.2 2.2
 7 -8 -5 14.3 2.5
 -7 8 -5 16.4 2
 7 -8 6 9.4 1.3
 -7 -8 -6 9.3 1.6
 7 8 -6 8.7 2.5
 -7 8 6 6.6 1.6
 7 -8 6 7.4 2
 -7 -8 6 11.1 1.6
 7 8 6 6.1 2.2
 7 -8 -6 6.6 2.4
 -7 8 -6 7.6 1.7
 7 8 -7 2.3 2.2
 -7 8 7 2.2 1.5
 -7 -8 -7 2.8 1.5
 7 -8 7 4.7 2.2
 -7 8 -7 1.4 1.5
 -7 -8 7 2.7 1.5
 7 8 7 2.2 2
 7 -8 -7 -0.8 2.5
 7 8 -8 -0.9 2.5
 7 -8 8 5.3 2
 -7 -8 -8 1.9 1.7
 -7 8 8 2.8 1.8
 -7 -8 8 2 1.4
 7 8 8 3.7 2.2
 7 -8 -8 -1 2.4
 -7 8 -8 0.6 1.6
 -7 8 -9 -0.7 2
 7 -8 -9 2.2 3.4
 -7 -8 9 -0.4 1.8
 -8 8 0 198.18 10.2
 -8 -8 0 191.18 10.4
 8 -8 0 207.38 10.2
 8 -8 0 195.68 10.6
 -8 8 0 205.88 10.5
 8 8 0 197.28 11
 8 8 0 201.58 10.3
 -8 -8 -1 90.29 5.2
 8 -8 1 97.89 4.8
 -8 8 1 94.49 5
 8 -8 1 89.09 5.5
 -8 8 1 95.99 5.2
 8 -8 1 92.89 5
 8 8 -1 94.59 5.3
 -8 -8 1 97.99 5.1
 8 -8 -1 96.19 5.3
 8 8 1 94.29 5.8
 -8 8 -1 89.69 5.2
 -8 -8 1 93.59 5.2
 8 8 1 88.29 4.8
 8 8 1 90.39 4.8
 8 -8 2 2.9 0.4
 8 8 -2 3.7 1.5
 -8 8 2 3.7 0.9
 -8 8 2 2.7 0.9
 -8 -8 -2 2.7 1.1
 8 -8 2 2.8 0.5
 8 -8 2 2.2 1.6
 8 -8 -2 3.2 1.1
 -8 -8 2 3 0.8
 -8 8 -2 2.1 0.9
 -8 -8 2 2.1 0.9
 8 8 2 1.8 1.7
 -8 8 3 4.8 1.1
 -8 -8 -3 5.9 1.3
 8 -8 3 7.6 1.9
 8 8 -3 2.7 1.6
 8 -8 3 5.9 0.7
 8 -8 3 5.8 0.6
 8 -8 -3 4.5 1.9
 -8 8 -3 3.9 1.2
 8 8 3 3.7 1.8
 -8 -8 3 5.5 0.9
 -8 -8 3 4.6 1.1
 8 -8 -3 4.1 1
 8 8 -4 86.99 5.6
 -8 -8 -4 86.79 5.2
 -8 8 4 83.89 5.1
 8 -8 4 84.59 5.7
 8 -8 4 88.39 4.7
 -8 -8 4 84.29 4.6
 -8 8 -4 90.39 5.2
 8 -8 -4 85.79 4.7
 8 -8 -4 88.19 5.9
 -8 -8 4 90.79 5.1
 8 8 4 90.89 5.9
 -8 8 5 5.9 1.4
 -8 -8 -5 4.6 1.4
 8 -8 5 7.4 2.1
 8 -8 5 5.4 1
 8 8 -5 3.5 2.2
 -8 8 -5 7.5 1.5
 8 8 5 6.1 2
 8 -8 -5 9.3 2.3
 -8 -8 5 9.1 1.5
 -8 8 6 1.7 1.3
 -8 -8 -6 1.8 1.3
 8 -8 6 2.2 1.9
 8 8 -6 -1 1.9
 8 -8 -6 2.5 2.2
 -8 -8 6 1.9 1.4
 -8 8 -6 -0.1 1.3
 8 8 6 1.6 2.1
 8 -8 7 6.1 2.3
 -8 -8 -7 3.9 1.7
 8 8 -7 4.1 2.3
 -8 8 7 0.3 1.7
 8 8 7 0 2.2
 8 -8 -7 2.6 2.4
 -8 8 -7 2.8 1.7
 -8 -8 7 1.7 1.3
 -8 -8 -8 2.3 1.5
 -8 8 8 -1.1 1.6
 8 8 -8 -1.9 2.2
 8 -8 8 3.7 2.3
 8 -8 -8 -0.8 2.7
 -8 -8 8 -0.6 1.4
 -8 8 -8 -1 1.6
 8 8 8 -1.1 2.3
 9 8 0 52.39 2.8
 -9 8 0 50.69 3.2
 9 -8 0 53.49 2.9
 9 8 0 51.59 3.2
 9 8 0 47.1 4
 -9 8 0 50.69 2.8
 9 -8 0 52.79 3.5
 -9 -8 0 50.39 3.1
 -9 8 1 126.39 6.9
 9 -8 1 132.69 6.6
 9 -8 1 129.89 7.3
 9 8 -1 128.69 7.1
 9 -8 1 123.79 6.8
 -9 8 1 127.59 6.7
 -9 -8 -1 126.39 7
 -9 -8 1 127.49 6.9
 9 8 1 129.99 6.5
 9 8 1 131.89 6.6
 -9 8 -1 124.29 6.9
 9 -8 -1 124.49 7
 -9 -8 1 133.89 6.9
 9 8 1 125.19 7.6
 -9 8 2 99.99 5.3
 9 -8 2 90.79 6
 -9 -8 -2 96.79 5.6
 -9 8 2 99.99 5.5
 9 -8 2 96.99 5
 9 8 -2 105.39 5.9
 9 -8 2 96.19 5.1
 9 -8 -2 100.99 5.5
 -9 -8 2 96.49 5.3
 -9 8 -2 93.89 5.5
 -9 -8 2 101.39 5.5
 9 8 2 95.39 6.2
 9 8 -3 42.1 3.7
 -9 -8 -3 48.1 3.3
 9 -8 3 41.1 3.9
 9 -8 3 45.1 2.6
 9 -8 3 44.1 2.7
 -9 8 3 44.2 3
 9 8 3 53.89 4
 -9 -8 3 54.39 2.8
 9 -8 -3 52.79 3
 -9 8 -3 47.6 3.2
 -9 -8 3 52.69 3.2
 9 -8 -3 42.2 4.1
 9 -8 4 14.8 2.4
 -9 8 4 16.5 1.7
 -9 -8 -4 17.1 1.9
 9 8 -4 15.9 2.4
 9 -8 4 15.3 1.4
 -9 -8 4 13.9 1.6
 9 8 4 16.1 2.4
 9 -8 -4 15.1 2.5
 9 -8 -4 14.9 1.4
 -9 -8 4 13.9 1.2
 -9 8 -4 15.9 1.8
 9 -8 5 28.5 3.2
 -9 8 5 30.5 2.8
 9 8 -5 27.5 3.2
 -9 -8 -5 35.1 2.8
 9 -8 -5 32.8 3.5
 -9 8 -5 31.9 2.7
 9 8 5 35.8 3.4
 -9 -8 5 33.1 2.6
 9 8 -6 23.3 3.1
 -9 -8 -6 25 2.6
 -9 8 6 21.2 2.4
 9 -8 6 24.2 3.1
 -9 8 -6 20.1 2.3
 -9 -8 6 24.3 2.4
 9 8 6 21.6 2.9
 9 -8 -6 24.1 3.3
 -9 -8 -7 -0.5 1.4
 -9 8 7 0.3 1.5
 9 8 -7 -2.6 2.1
 9 -8 7 2.2 2.3
 -9 -8 7 2.5 1.4
 9 -8 -7 0.7 2.5
 9 8 7 -1.8 1.9
 -9 8 -7 0.6 1.4
 -9 -8 -8 1.4 1.8
 9 8 -8 -3.9 2.2
 -9 8 8 -1.1 1.8
 9 -8 8 3.4 2.2
 -9 8 -8 1.6 1.6
 -9 -8 8 -0.3 1.4
 9 -8 -8 -4.9 2.4
 9 8 8 -1.1 2.3
 -10 -8 0 95.29 5.5
 10 -8 0 103.19 6
 10 8 0 103.39 5.6
 -10 8 0 103.59 5.6
 10 8 0 98.79 6.4
 -10 8 0 98.79 5.3
 10 8 -1 49.1 3.4
 -10 8 1 48.1 2.8
 10 -8 1 45.3 3.1
 10 -8 1 46.3 3.7
 10 -8 1 49.2 2.7
 -10 8 1 43.9 3.1
 -10 -8 -1 48.5 3.2
 10 8 1 49.2 2.8
 -10 8 -1 49.9 3.1
 -10 -8 1 49.3 3.1
 10 8 1 52.49 2.6
 -10 -8 1 49.5 3.1
 10 -8 -1 48 3.3
 10 8 1 53.19 4.2
 -10 8 2 6.1 1
 10 -8 2 6.9 1.9
 10 -8 2 6.1 0.6
 -10 8 2 4.4 1.1
 10 8 -2 6.5 1.8
 -10 -8 -2 5.2 1.2
 10 -8 2 6.1 0.9
 -10 8 -2 3.4 1
 -10 -8 2 4.6 1
 -10 -8 2 3.5 1.1
 10 -8 -2 4.5 1.2
 10 8 2 6.6 2
 -10 8 3 13.6 1.5
 10 8 -3 11.8 2.1
 10 -8 3 11 2.3
 10 -8 3 12.8 1.3
 -10 -8 -3 14.1 1.7
 10 8 3 14.2 2.4
 10 -8 -3 12.8 2.3
 -10 -8 3 14.8 1.3
 -10 -8 3 12.7 1.6
 10 -8 -3 10.7 1.4
 -10 8 -3 14.8 1.6
 -10 -8 -4 25.7 2.4
 10 8 -4 21.8 2.6
 -10 8 4 23.5 2.1
 10 -8 4 22.7 1.7
 10 -8 4 21.7 2.8
 -10 8 -4 21.4 2.1
 10 -8 -4 24.5 2.9
 10 8 4 26.2 3
 10 -8 -4 19.6 1.7
 -10 -8 4 23.5 2.2
 -10 8 5 7.9 1.5
 -10 -8 -5 6 1.5
 10 8 -5 5.7 2.1
 10 -8 5 7.2 2.2
 -10 -8 5 9.1 1.5
 10 -8 -5 7.6 2.5
 -10 8 -5 7.4 1.6
 10 8 5 6.7 2.1
 10 8 -6 1.2 2.2
 10 -8 6 3.5 2.3
 -10 -8 -6 2.1 1.7
 -10 8 6 3.7 1.5
 -10 -8 6 1.9 1.3
 10 8 6 -0.3 1.9
 10 -8 -6 4.1 2.5
 -10 8 -6 1.8 1.5
 -10 -8 -7 0.7 1.5
 10 -8 7 4 2.5
 10 8 -7 -1.8 2.2
 -10 8 7 0.4 1.5
 -10 8 -7 -0.4 1.5
 -10 -8 7 0.1 1.6
 10 -8 -7 -1.7 2.5
 10 8 7 -1.3 2.3
 10 8 -8 -4.5 2.7
 -10 8 8 0.8 1.7
 10 -8 8 4.2 2.5
 -10 -8 -8 2.2 1.7
 -10 -8 8 1.3 1.6
 10 8 8 3.4 2.3
 10 -8 -8 -2.8 2.7
 -10 8 -8 2.8 1.6
 -11 -8 0 9.1 1.3
 11 8 0 8.4 2.2
 11 8 0 7.9 1.4
 11 -8 0 7.1 1.9
 -11 8 0 11.6 1.3
 -11 8 0 9.8 1
 -11 -8 -1 40.8 2.8
 -11 8 1 37.7 2.4
 11 -8 1 43.4 3.6
 11 8 -1 43.8 3.2
 11 -8 1 41.4 2.8
 -11 8 1 41.8 2.7
 -11 -8 1 35.7 2.7
 -11 -8 1 35.6 2.6
 11 8 1 39.8 3.8
 11 -8 -1 33.3 2.8
 11 8 1 37.1 2.1
 11 8 1 36.7 2.5
 -11 8 -1 32.5 2.6
 -11 -8 -2 14.1 1.7
 11 -8 2 16.1 1.5
 -11 8 2 11.6 1.5
 11 -8 2 15.7 2.5
 11 8 -2 14 2.1
 -11 8 2 13.9 1.4
 11 -8 -2 16.3 1.7
 -11 -8 2 15.3 1.5
 11 8 2 14.7 2.5
 -11 8 -2 15.8 1.6
 -11 -8 2 15.6 1.7
 -11 8 3 23.8 2.1
 11 -8 3 24.2 1.9
 11 -8 3 23.9 2.9
 -11 -8 -3 22 2.3
 11 8 -3 25.7 2.9
 -11 -8 3 35.8 2.4
 -11 -8 3 31.7 2
 11 -8 -3 31.6 2.2
 11 -8 -3 35.7 3.3
 -11 8 -3 32.8 2.4
 11 8 3 33.5 3.2
 11 8 -4 12.8 2.3
 -11 -8 -4 12.1 1.8
 11 -8 4 12.7 2.4
 -11 8 4 11.6 1.5
 -11 -8 4 14.1 1.7
 11 -8 -4 11 2.5
 11 8 4 16.2 2.5
 -11 8 -4 13.5 1.6
 -11 8 5 1.7 1.2
 11 8 -5 0.8 2
 -11 -8 -5 1.8 1.4
 11 -8 5 2.5 2
 11 8 5 2.8 2
 -11 -8 5 0.4 1.2
 -11 8 -5 2.6 1.3
 11 -8 -5 2.2 2.3
 -11 8 6 0.3 1.4
 11 8 -6 -4 2
 11 -8 6 0.5 2.1
 -11 -8 -6 1.2 1.6
 11 8 6 1.4 2
 -11 -8 6 0.5 1.5
 11 -8 -6 3.5 2.5
 -11 8 -6 0.9 1.5
 -11 8 7 1.9 1.6
 -11 -8 -7 1.2 1.9
 11 8 -7 0.1 2.4
 11 -8 7 8.6 2.7
 -11 -8 7 -0.3 1.6
 -11 8 -7 -1.9 1.3
 11 -8 -7 -1 2.6
 11 8 7 0 2.1
 11 -8 8 11.9 2.9
 -11 -8 -8 2.3 1.8
 -11 8 -8 0.3 1.6
 11 8 8 4.5 2.7
 12 8 0 1.3 2
 -12 8 0 1.2 1
 -12 -8 0 0.8 1.1
 12 -8 0 -0.8 1.4
 -12 8 0 2.1 0.7
 12 8 0 1 1.2
 -12 8 1 75.69 4.2
 -12 -8 -1 76.49 4.5
 12 8 -1 75.69 4.8
 12 -8 1 73.19 4.5
 12 -8 1 75.09 5
 -12 8 1 74.59 4.4
 -12 -8 1 74.69 4.4
 12 8 1 72.59 5.7
 12 8 1 71.39 4.2
 -12 8 -1 76.79 4.4
 12 -8 -1 72.59 4.6
 12 8 -2 20.2 2.4
 -12 -8 -2 21.4 2.1
 12 -8 2 22 1.9
 -12 8 2 22 1.8
 12 -8 2 17.1 2.5
 12 8 2 22.8 2.9
 -12 -8 2 21.6 1.8
 -12 8 -2 23.5 2
 -12 -8 2 21.6 2.1
 12 -8 -2 23.8 2.2
 12 -8 3 20.4 2.7
 -12 8 3 23.3 2
 12 8 -3 16.1 2.5
 -12 -8 -3 22.2 2.2
 -12 -8 3 16.3 1.9
 12 8 3 22.8 2.8
 12 -8 -3 17.4 2.8
 -12 -8 3 17.5 1.6
 12 -8 -3 18.1 1.7
 -12 8 -3 17.6 1.8
 12 8 -4 2.3 1.9
 12 -8 4 0.1 2
 -12 8 4 1.6 1.1
 -12 -8 -4 -0.4 1.3
 12 8 4 2 2.2
 12 -8 -4 1.6 2.2
 -12 8 -4 2.2 1.1
 -12 -8 4 3.4 1.3
 -12 -8 -5 -0.9 1.5
 -12 8 5 0.6 1.2
 12 -8 5 1.2 2.2
 12 8 -5 -0.8 2.3
 -12 8 -5 -2.2 1.2
 12 -8 -5 0.5 2.4
 -12 -8 5 0.2 1.3
 12 8 5 -1.2 1.9
 12 -8 6 8.1 2.8
 -12 -8 -6 7.4 2
 12 8 -6 6.5 2.5
 -12 8 6 10.3 1.8
 12 -8 -6 8.2 2.9
 -12 8 -6 7.3 1.8
 -12 -8 6 8.6 1.7
 12 8 6 9.3 2.6
 12 -8 7 4.1 2.4
 -12 8 7 0.5 1.7
 -12 -8 -7 0.2 1.7
 12 8 -7 -4.6 2.3
 12 -8 -7 6.1 2.9
 -12 8 -7 -1.1 1.5
 12 8 7 -1.9 2.5
 -12 -8 7 2 1.5
 13 8 0 6.8 2.2
 13 8 0 1 1.2
 -13 8 0 2.7 0.8
 -13 -8 0 2.9 1.1
 -13 8 0 2 1
 13 -8 0 -0.1 1.4
 13 8 -1 18.3 2.1
 -13 8 1 17.4 1.7
 13 -8 1 23 2.7
 -13 8 1 22.8 2.1
 -13 -8 -1 22.3 2.1
 13 -8 1 19.3 2
 -13 8 -1 24.6 2.1
 -13 -8 1 23.4 1.9
 13 -8 -1 20.5 2.2
 13 8 1 23.9 2
 13 8 1 19.9 3
 13 -8 2 46.5 3.1
 -13 8 2 48.5 3.1
 13 -8 2 48.6 4.1
 13 8 -2 45.8 3.8
 -13 -8 -2 46.7 3.4
 -13 8 -2 44.6 3.2
 13 -8 -2 46.7 4.3
 -13 -8 2 49.2 3.3
 13 -8 -2 48.6 3.4
 13 8 2 46.7 4.6
 -13 -8 2 51.79 3.1
 -13 8 3 76.89 4.4
 13 8 -3 84.59 5.5
 13 -8 3 75.69 5.4
 -13 -8 -3 78.49 4.8
 -13 8 -3 77.29 4.6
 -13 -8 3 72.19 4.6
 13 -8 -3 69.09 4.4
 13 -8 -3 70.39 5.9
 13 8 3 72.39 5.5
 13 8 -4 48 4.2
 -13 8 4 44.7 3.2
 13 -8 4 45.7 4.3
 -13 -8 -4 48.6 3.7
 -13 -8 4 43.9 3.3
 13 8 4 48.2 4.3
 -13 8 -4 41.5 3.3
 13 -8 -4 43.5 4.3
 -13 -8 -5 8.8 1.8
 13 8 -5 2.8 2.3
 -13 8 5 6.2 1.6
 13 -8 5 6 2.4
 13 -8 -5 1.4 2.5
 -13 -8 5 4.2 1.5
 -13 8 -5 3 1.3
 13 8 5 8.4 2.4
 13 8 -6 2.4 2.8
 -13 8 6 6.6 1.8
 -13 -8 -6 0.9 1.9
 13 -8 6 9 2.9
 13 8 6 4 2.6
 -13 8 -6 2.3 1.4
 -13 -8 6 5.7 1.7
 13 -8 -6 5.2 2.8
 13 -8 7 8.4 2.8
 -13 -8 -7 10.5 2.4
 13 8 -7 5.5 3.2
 -13 8 7 8 2.1
 13 8 7 8.8 3
 -13 -8 7 7.7 1.9
 -13 8 -7 4.9 1.8
 13 -8 -7 10.1 3.3
 14 8 0 44.1 4.3
 14 -8 0 44.5 3.5
 14 8 0 44.2 3.2
 -14 8 0 42.4 3
 -14 8 0 45 2.8
 -14 -8 0 44.7 3.1
 14 -8 1 42.6 3.2
 14 8 -1 40.7 3.5
 -14 -8 -1 42.5 3.1
 -14 8 1 42.3 2.7
 14 8 -1 39.5 4.3
 -14 8 1 42.2 3
 14 -8 1 44 3.9
 -14 -8 1 43.3 3
 -14 8 -1 43.8 3.1
 14 -8 -1 41.9 3.3
 14 8 1 42.3 4.3
 14 -8 2 53.29 4.4
 -14 8 2 50.19 3.3
 14 8 -2 56.09 4
 -14 -8 -2 51.59 3.6
 14 8 2 52.09 4.6
 -14 8 -2 54.39 3.5
 -14 -8 2 52.09 3.6
 14 -8 -2 58.89 4.8
 -14 -8 2 51.99 3.3
 14 -8 -2 49.4 3.6
 -14 -8 -3 15.7 2.2
 14 -8 3 13.5 2.8
 14 8 -3 17.7 2.7
 -14 8 3 14.7 1.7
 14 -8 -3 13.6 2.8
 -14 8 -3 16.6 1.8
 14 8 3 16.3 2.8
 -14 -8 3 19 2
 14 -8 4 15.9 2.8
 -14 -8 -4 17.8 2.2
 14 8 -4 14.8 2.8
 -14 8 4 17.7 1.9
 -14 -8 4 14 1.9
 -14 8 -4 14.4 1.8
 14 -8 -4 15.1 3
 14 8 4 20.7 3.1
 -14 -8 -5 2.4 1.6
 14 -8 5 1.2 2.6
 -14 8 5 0.4 1.4
 14 8 -5 -0.4 2.2
 -14 8 -5 1.8 1.2
 14 -8 -5 1 2.8
 14 8 5 3.6 2.3
 -14 -8 5 0.7 1.4
 -14 -8 -6 4.1 1.9
 14 8 -6 5 2.9
 14 -8 6 7.4 2.7
 -14 8 6 2.4 1.6
 -14 -8 6 7.6 1.8
 -14 8 -6 4.5 1.6
 14 8 6 6.2 2.5
 14 -8 -6 7.4 3
 -14 8 7 -2.1 1.9
 14 8 7 -2.6 2.2
 -15 8 0 6 1.3
 -15 -8 0 4.1 1.3
 15 8 0 5 2.4
 15 8 0 3.7 1.4
 15 -8 0 3.2 1.7
 15 8 -1 61.19 4.2
 -15 -8 -1 55.09 3.9
 15 8 -1 66.09 5.3
 -15 8 1 55.89 3.6
 15 -8 1 60.59 4.5
 15 -8 1 62.09 5.5
 -15 8 1 59.09 3.9
 15 -8 -1 61.39 4.2
 -15 8 -1 58.89 3.8
 -15 -8 1 58.09 3.8
 15 8 1 61.99 5.5
 15 8 -2 4.1 2
 -15 -8 -2 2.8 1.5
 -15 8 2 3 1
 15 -8 2 0.4 2
 15 -8 -2 4.6 1.5
 15 8 2 5.4 2.6
 -15 -8 2 3.3 1.3
 -15 8 -2 4.4 1.3
 -15 -8 2 5.1 1.2
 15 -8 -2 4 2.6
 -15 -8 -3 17.2 2.2
 15 -8 3 19.6 2.9
 15 8 -3 13.9 2.5
 -15 8 3 17 1.8
 15 -8 -3 16.8 3.1
 -15 -8 3 16.7 2
 -15 8 -3 15.8 1.8
 15 8 3 16.9 2.9
 15 8 -4 0.3 2.1
 -15 -8 -4 0 1.4
 15 -8 4 -1.3 2.1
 -15 8 4 0.6 1.2
 -15 8 -4 -0.5 1.1
 15 8 4 1.2 2.1
 15 -8 -4 1.6 2.8
 -15 -8 4 1.1 1.3
 -15 -8 -5 8.2 2.1
 15 -8 5 9.1 2.7
 15 8 -5 2.3 2.4
 -15 8 5 5.4 1.5
 15 8 5 6.1 2.5
 -15 8 -5 9.1 1.7
 -15 -8 5 6 1.7
 15 -8 -5 2.6 2.7
 -15 -8 -6 4.4 1.9
 -15 8 6 1 1.7
 15 -8 6 4.6 2.5
 15 8 -6 1.8 2.6
 -15 8 -6 2.5 1.5
 15 -8 -6 2.8 2.9
 -15 -8 6 2.3 1.6
 15 8 6 2.6 2.7
 -16 8 0 57.89 3.8
 16 -8 0 54.19 4.3
 -16 -8 0 59.79 4
 16 8 0 56.49 5.3
 16 -8 0 59.69 4.5
 -16 8 1 4.2 1
 16 8 -1 1.2 2.3
 16 -8 1 2.9 1.9
 -16 -8 -1 2.2 1.3
 16 8 -1 -0.5 1.6
 -16 8 1 1.9 1.1
 -16 -8 1 2 1.1
 16 -8 -1 1.6 1.6
 16 8 1 3.6 2.4
 -16 8 -1 1.1 1
 -16 8 2 3.6 1.1
 -16 -8 -2 5.1 1.7
 16 -8 2 1.9 2.1
 16 8 -2 3.1 2
 16 -8 -2 6.5 1.6
 16 8 2 7.8 2.5
 -16 -8 2 6.7 1.5
 16 -8 -2 4.7 2.4
 -16 8 -2 7.1 1.4
 -16 -8 -3 0.3 1.4
 16 8 -3 -4.1 2
 16 -8 3 3.5 2.3
 -16 8 3 -0.1 1.1
 -16 -8 3 0.4 1.3
 -16 8 -3 0.9 1.2
 16 -8 -3 -1.3 2.2
 16 8 3 3.9 2.3
 -16 -8 -4 6.6 1.9
 16 8 -4 0.9 2.5
 16 -8 4 7.5 2.7
 -16 8 4 6 1.5
 -16 -8 4 6.4 1.6
 -16 8 -4 7.8 1.6
 16 -8 -4 4.8 2.7
 16 8 4 6.1 2.5
 16 -8 5 1.3 2.5
 -16 8 5 2.5 1.4
 -16 -8 -5 0.8 1.7
 16 8 -5 -0.2 2.4
 -16 8 -5 1.2 1.3
 16 8 5 1.5 2.6
 -16 -8 5 4.1 1.8
 16 -8 -5 5.8 3
 16 8 -6 -4.1 2.8
 -16 8 6 -3.2 1.3
 16 8 6 1.1 2.4
 -17 -8 0 1.2 1.3
 17 -8 0 0.6 1.8
 17 8 0 1.7 2.4
 -17 8 0 0 1.2
 -17 8 1 7.6 1.5
 17 -8 1 9.8 2.3
 -17 -8 -1 9.4 1.8
 17 8 -1 8.8 3.1
 -17 -8 1 9.4 1.6
 -17 8 -1 9.8 1.6
 17 8 1 8.7 2.8
 17 -8 -1 10.1 2
 -17 8 2 0.7 1
 17 8 -2 -1.6 1.9
 -17 -8 -2 -0.3 1.5
 17 -8 2 3.6 2.2
 17 8 2 5.9 2.5
 -17 8 -2 2.5 1.3
 17 -8 -2 -0.6 2.3
 -17 8 3 3.3 1.3
 17 8 -3 2 2.1
 -17 -8 -3 4.3 1.7
 17 -8 3 5.9 2.7
 -17 -8 3 2.5 1.5
 17 8 3 3.7 2.4
 -17 8 -3 5.8 1.4
 17 -8 -3 4.4 2.9
 17 8 -4 -3 2.4
 -17 8 4 -0.4 1.3
 17 -8 4 9.1 3
 -17 -8 -4 -0.2 1.6
 -17 8 -4 -1.4 1.2
 17 -8 -4 4.4 2.7
 17 8 4 1.3 2.3
 -17 -8 4 -0.3 1.4
 -17 -8 -5 3.2 1.9
 17 8 -5 -4 2.3
 -17 8 5 -0.7 1.5
 17 -8 5 3.4 2.6
 17 8 5 -1.5 2.3
 17 -8 -5 3.4 3.3
 -17 8 -5 1.7 1.7
 -17 -8 5 0.8 1.7
 17 8 6 1.4 2.8
 18 -8 0 6.8 2.2
 -18 8 0 6 1.4
 -18 -8 0 7.1 1.7
 18 8 0 8 3.1
 18 -8 1 4.3 2.4
 18 8 -1 -0.3 2.5
 -18 -8 -1 0.3 1.5
 18 8 1 1.6 2.5
 -18 -8 1 0.7 1.2
 18 -8 -1 3.9 2.7
 -18 8 -1 0.5 1.3
 18 -8 -1 3.6 1.8
 -18 -8 -2 1.4 1.7
 18 -8 2 -1.3 2.3
 18 8 -2 2.9 3
 -18 8 2 2.2 1.3
 18 8 2 4.2 2.5
 -18 8 -2 1.8 1.1
 18 -8 -2 2 2.4
 18 -8 3 3 2.4
 -18 8 3 1.7 1.2
 18 8 -3 -0.4 2.3
 -18 -8 -3 1.3 1.6
 -18 8 -3 1 1.3
 18 -8 -3 2.5 2.7
 -18 -8 3 -0.3 1.4
 18 8 3 6.3 2.8
 18 8 -4 3.3 2.5
 -18 -8 -4 6.4 2
 -18 8 4 7.1 1.6
 18 -8 4 9.3 2.8
 18 8 4 9.7 2.8
 -18 -8 4 7.9 1.9
 18 -8 -4 8.2 3.4
 -18 8 -4 8.9 1.6
 18 8 -5 -4 2.3
 -18 8 5 2.2 1.4
 18 8 5 -2.8 2.6
 19 -8 0 4.6 2.2
 -19 -8 0 3.2 1.6
 -19 8 0 4.5 1.4
 19 8 0 2.9 2.8
 -19 -8 -1 0.9 1.4
 19 8 -1 2.1 2.7
 19 -8 1 1.6 2.1
 19 8 1 -0.6 2.9
 19 -8 -1 -1.3 2.3
 -19 8 -1 1.7 1.4
 19 -8 2 1.5 2.3
 -19 -8 -2 2 1.8
 19 8 -2 4.4 2.9
 19 -8 -2 2.4 2.6
 -19 8 -2 4.6 1.3
 19 8 2 6.9 3
 19 -8 3 7.7 3.1
 -19 -8 -3 4.8 1.9
 -19 8 -3 7.2 1.5
 19 -8 -3 4.5 3.3
 19 8 3 11.7 3.3
 -19 -8 3 6.5 1.8
 -19 8 4 1.1 1.5
 19 8 -4 -4.9 2.5
 19 8 4 8.7 3
 -20 -8 0 4.5 1.7
 20 8 0 10.5 3.5
 20 -8 0 7.7 2.3
 20 8 -1 11.7 3.4
 20 -8 1 10.3 2.6
 -20 -8 -1 8.3 2
 20 -8 -1 8.4 2.9
 20 8 1 10.8 3.5
 -20 8 -1 9.8 1.8
 20 8 -2 14.4 3.6
 -20 -8 -2 13.5 2.2
 20 -8 2 13.6 3
 20 -8 -2 12.9 3.5
 20 8 2 13.9 3.3
 -20 8 -2 12.5 2
 -20 -8 -3 6.3 2.2
 20 -8 3 4.7 3.3
 20 8 3 7.4 3.1
 20 -8 -3 7.9 3.5
 21 -8 0 -2.3 2.3
 21 8 0 4.8 3
 21 -8 1 4.2 2.4
 21 8 -1 0.1 3.2
 -21 -8 -1 4.2 2
 21 8 1 7.4 3.1
 -21 8 -1 2.6 1.5
 21 -8 -1 3.7 2.7
 -21 -8 -2 -1 1.6
 21 -8 2 5.3 2.6
 -21 8 -2 0.5 1.4
 21 8 2 3.4 3.5
 0 -9 0 1.9 0.9
 0 -9 0 -0.6 0.8
 0 9 0 -0.7 0.8
 0 -9 0 0.5 0.6
 0 9 0 1.1 0.5
 0 -9 -1 24.5 1.5
 0 9 -1 23.1 1.9
 0 -9 -1 26.7 2.2
 0 -9 1 25.6 2
 0 -9 -1 25.2 1.9
 0 9 -1 23.4 1.4
 0 9 1 23.2 1.5
 0 9 -1 22.9 1.7
 0 9 1 23 2
 0 9 2 28.9 1.7
 0 9 -2 29.4 2.1
 0 -9 -2 25.8 2
 0 9 2 28.1 2.4
 0 -9 2 30.3 2.2
 0 -9 -2 28.4 1.7
 0 -9 2 28 1.7
 0 9 -2 30.5 1.7
 0 9 -3 0.9 1
 0 -9 3 0.5 0.5
 0 -9 -3 1 0.8
 0 -9 3 0.7 1.1
 0 9 3 0.9 1.1
 0 -9 -3 1.1 1
 0 9 4 24.6 2.4
 0 -9 -4 24.2 1.9
 0 -9 4 24 2.3
 0 9 -4 22.3 2.2
 0 -9 -4 22.9 2.2
 0 -9 4 25 1.7
 0 -9 5 4.5 1.4
 0 -9 5 4.9 1
 0 -9 -5 4.1 1.6
 0 -9 -5 5.7 1.1
 0 9 5 7.3 1.7
 0 9 -5 5 1.6
 0 9 6 8 1.8
 0 -9 6 7.6 1.5
 0 -9 -6 7.5 1.3
 0 -9 -6 8.8 1.9
 0 -9 6 7.8 1.2
 0 9 -6 4.6 1.7
 0 -9 -7 -0.4 1.7
 0 9 7 -1.3 1.5
 0 -9 7 -0.9 1.1
 0 -9 -7 -0.6 1
 0 9 -7 -0.9 1.7
 0 9 8 3.1 1.9
 0 9 -8 0.7 1.8
 0 -9 -8 -3 3
 0 -9 8 1.8 1.3
 0 9 9 1.4 2.2
 0 9 -9 1.4 2.4
 1 -9 0 155.28 8.2
 1 -9 0 160.68 8.2
 -1 -9 0 153.98 8.1
 -1 9 0 152.28 8.1
 -1 -9 0 162.38 8.3
 1 9 0 156.68 8.1
 -1 -9 0 152.68 8.2
 1 9 0 150.98 8.3
 -1 9 0 157.88 8.1
 -1 9 1 13.1 1.3
 1 9 -1 14 1
 -1 -9 -1 14.6 1.4
 -1 -9 -1 14.9 1
 1 9 -1 13.8 1.4
 1 9 -1 14.9 1.3
 -1 9 1 13.4 1
 1 -9 1 12.9 1.4
 1 9 1 11.4 1.4
 1 -9 -1 12.5 1.1
 1 -9 -1 12.6 1.3
 -1 9 -1 12.2 1.3
 -1 -9 1 12 1.3
 -1 9 -1 12.7 0.9
 1 9 1 12 1
 1 -9 -1 10.2 1.2
 -1 9 -1 10.8 1.2
 -1 -9 -2 54.99 3.2
 -1 9 2 58.49 3.3
 -1 -9 -2 57.19 3.5
 1 -9 2 53.99 3.2
 1 9 -2 58.49 3.3
 -1 9 2 58.79 3.7
 1 -9 2 57.59 3.7
 1 9 -2 53.59 3.6
 1 9 2 67.09 3.3
 1 9 2 67.29 3.9
 -1 9 -2 66.89 3.2
 -1 -9 2 66.79 3.7
 1 -9 -2 67.09 3.6
 -1 9 -2 62.09 3.6
 -1 -9 2 65.49 3.3
 1 9 -3 4.6 1.2
 1 -9 3 5.3 1.2
 -1 -9 -3 4.6 1
 -1 9 3 4.6 1.2
 -1 -9 -3 5.2 0.6
 -1 -9 -3 3.6 0.9
 1 -9 3 4.3 0.6
 -1 -9 3 5.6 0.7
 -1 9 -3 7 0.8
 1 -9 -3 8.4 1
 1 9 3 4.7 1.3
 1 -9 -3 5.8 1.3
 -1 -9 3 7.6 1.2
 -1 9 -3 6.2 1.2
 -1 -9 -4 117.99 6.3
 1 9 -4 119.29 6.7
 1 -9 4 119.19 6.2
 -1 9 4 114.99 6.6
 1 -9 4 121.49 6.6
 -1 -9 -4 117.39 6.5
 -1 -9 4 119.39 6.5
 1 9 4 106.49 6.7
 -1 -9 4 117.89 6.3
 1 -9 -4 114.19 6.7
 -1 9 -4 116.69 6.7
 1 -9 -4 118.39 6.3
 1 -9 5 8.1 1.1
 1 -9 5 8.7 1.7
 -1 -9 -5 9.4 1.2
 1 9 -5 8.6 1.8
 -1 -9 -5 12.5 1.8
 -1 9 5 8.2 1.7
 -1 -9 5 5.2 1.1
 1 -9 -5 4.8 1.7
 -1 -9 5 5.6 1.3
 1 9 5 6.8 1.7
 -1 9 -5 6.5 1.6
 1 -9 -5 5 1
 -1 -9 -6 9 1.7
 1 9 -6 5.9 1.7
 -1 -9 -6 6.9 1.2
 -1 9 6 6.1 1.7
 1 -9 6 6.6 1.6
 1 -9 6 7.3 1.2
 1 -9 -6 6.1 1.1
 1 9 6 6.3 1.8
 -1 -9 6 6.5 1.2
 -1 -9 6 7.1 1.4
 1 -9 -6 8 2
 -1 9 -6 11.3 2
 1 -9 7 11.9 1.6
 -1 -9 -7 9 2
 -1 -9 -7 16.1 1.7
 1 -9 7 10.8 1.8
 1 9 -7 9.1 2.2
 -1 9 7 9.5 2
 1 -9 -7 13.1 2.4
 -1 -9 7 13.7 1.7
 1 9 7 15.9 2.4
 -1 9 -7 11 2.2
 1 -9 8 3.9 1.4
 -1 9 8 1.2 1.8
 1 9 -8 3.9 2
 -1 9 -8 0.6 2.1
 1 9 8 3.8 1.9
 1 -9 -8 1.8 2.1
 -1 -9 8 2.5 1.4
 1 9 -9 1.7 2.2
 -1 9 9 1.9 2
 -1 9 -9 -1.1 1.9
 1 9 9 -0.5 2
 -1 -9 9 1.8 1.5
 -2 9 0 158.58 8.4
 2 9 0 166.18 8.7
 2 -9 0 162.08 8.4
 -2 9 0 159.08 8.3
 2 -9 0 162.88 8.5
 2 9 0 157.48 8.3
 -2 -9 0 164.58 8.5
 -2 -9 0 160.78 8.4
 2 9 -1 682.63 33.5
 -2 9 1 646.94 33.5
 -2 -9 -1 650.33 33.6
 -2 -9 -1 681.33 33.4
 -2 9 1 671.53 33.6
 2 9 -1 657.73 33.6
 2 -9 1 659.73 33.7
 -2 9 -1 669.83 33.3
 -2 9 -1 662.03 33.4
 2 -9 -1 672.83 33.6
 -2 -9 1 670.83 33.6
 2 9 1 665.13 33.4
 -2 9 -1 652.33 33.6
 2 9 1 659.13 33.7
 2 -9 -1 656.33 33.6
 2 -9 2 47 2.5
 -2 9 2 47.2 2.7
 -2 9 2 48.8 3
 -2 -9 -2 47.2 2.8
 -2 -9 -2 47.3 2.9
 -2 -9 -2 47.3 2.6
 2 9 -2 49.5 3
 2 -9 -2 47.6 2.9
 -2 -9 2 50.89 3
 -2 9 -2 46.2 3
 -2 9 -2 51.09 2.6
 -2 -9 2 52.09 2.8
 2 9 2 47.6 3.2
 -2 -9 -3 135.49 7.2
 -2 -9 -3 135.09 7.3
 2 -9 3 134.49 7.4
 2 9 -3 129.69 7.5
 -2 9 3 134.69 7.4
 2 -9 3 134.79 7
 -2 -9 -3 133.99 7
 2 -9 -3 138.99 7.2
 -2 -9 3 143.49 7.3
 2 9 3 131.59 7.5
 2 -9 -3 131.59 7.5
 -2 -9 3 138.19 7.2
 -2 9 -3 140.99 7.4
 -2 9 -3 145.39 7.1
 2 -9 4 25 1.6
 -2 -9 -4 22.3 1.9
 2 -9 4 24.5 2.3
 2 9 -4 20.7 2.2
 -2 9 4 27.7 2.4
 -2 -9 -4 24.6 2.2
 -2 -9 4 25.3 2.1
 2 9 4 17.5 2.2
 2 -9 -4 23.1 2.3
 -2 9 -4 20.7 2.1
 -2 -9 4 22.4 1.8
 2 -9 -4 23.1 1.8
 -2 -9 -5 31.9 2.8
 -2 9 5 34.1 2.9
 2 -9 5 35.7 3.1
 2 -9 5 36.1 2.4
 2 9 -5 25.9 2.9
 -2 -9 -5 33.9 2.5
 -2 -9 5 36.6 2.5
 2 -9 -5 37.7 2.4
 -2 -9 5 34.1 2.6
 2 9 5 39.9 3.2
 -2 9 -5 38 3
 2 -9 -5 37.3 3.2
 -2 -9 -6 5.3 1.3
 2 -9 6 4.2 1.1
 -2 -9 -6 2.5 1.4
 -2 9 6 3.3 1.6
 2 -9 6 6.3 1.6
 2 9 -6 3.4 1.7
 -2 -9 6 7.5 1.3
 -2 -9 6 4.2 1.1
 -2 9 -6 4.8 1.6
 2 -9 -6 5.1 1
 2 -9 -6 4.6 1.9
 2 9 6 5.6 1.7
 -2 -9 -7 3.2 1.7
 2 -9 7 7.3 1.7
 -2 -9 -7 6.3 1.4
 2 9 -7 7.2 2
 -2 9 7 2.8 1.9
 2 -9 7 5.1 1.3
 2 9 7 3.9 1.9
 -2 -9 7 5.1 1.4
 2 -9 -7 2.5 2.1
 -2 9 -7 5.9 1.8
 -2 9 8 -1.3 1.6
 2 -9 8 1.1 1.5
 2 9 -8 -2.7 1.8
 2 9 8 1.5 1.8
 2 -9 -8 1.9 2.3
 -2 -9 8 0.6 1.3
 -2 9 -8 1.7 1.8
 2 9 -9 0.4 2.4
 2 9 9 -2.6 1.9
 -2 9 -9 3.7 2.1
 -2 -9 9 0.3 1.4
 3 9 0 113.19 6.3
 3 -9 0 107.19 6
 -3 -9 0 110.39 5.9
 3 9 0 112.49 5.7
 -3 9 0 108.29 5.7
 3 -9 0 108.29 5.7
 -3 -9 0 112.79 5.9
 -3 9 0 107.69 5.9
 3 9 -1 115.59 6.4
 3 -9 1 125.39 6.7
 -3 -9 -1 123.69 6.3
 -3 -9 -1 125.09 6.5
 -3 9 1 122.09 6.4
 -3 9 1 119.29 6.4
 3 9 1 122.89 6.8
 3 -9 -1 123.69 6.4
 -3 -9 1 123.29 6.4
 3 9 1 121.09 6.2
 -3 -9 1 119.19 6.5
 3 -9 -1 119.99 6.6
 -3 9 -1 117.59 6.5
 3 -9 2 332.77 16.7
 3 9 -2 331.97 17.1
 3 -9 2 330.07 17.1
 -3 -9 -2 320.27 17
 -3 9 2 330.67 16.9
 -3 9 2 330.07 17
 -3 -9 -2 325.27 16.8
 -3 -9 -2 340.97 16.7
 -3 -9 2 334.67 16.9
 3 -9 -2 329.27 17
 3 9 2 341.07 17.3
 -3 9 -2 328.77 16.7
 -3 -9 2 337.57 17
 -3 9 -2 332.17 17.1
 3 9 -3 59.79 4
 -3 -9 -3 63.29 3.8
 -3 -9 -3 62.79 3.6
 3 -9 3 60.89 3.4
 3 -9 3 62.59 4
 -3 -9 -3 63.69 3.4
 -3 9 3 62.19 3.8
 -3 9 -3 65.99 3.9
 3 -9 -3 65.19 4.1
 3 9 3 63.89 4.1
 -3 9 -3 64.59 3.5
 -3 -9 3 65.79 3.6
 -3 -9 3 67.39 3.8
 3 -9 -3 65.49 3.7
 -3 9 4 9.4 1.5
 -3 -9 -4 9.7 1.2
 -3 -9 -4 10.4 1.2
 3 -9 4 6.8 1.7
 3 9 -4 8.4 1.7
 3 9 4 6.9 1.7
 -3 -9 4 5.8 1
 3 -9 -4 5.2 0.9
 -3 9 -4 4.7 1.3
 -3 -9 4 7.3 1.2
 3 -9 -4 5.1 1.8
 3 9 -5 -1.9 1.4
 3 -9 5 -0.6 1.5
 -3 9 5 0.8 1.3
 -3 -9 -5 0.5 1.1
 3 -9 5 0 0.8
 -3 -9 -5 0.9 1
 3 -9 -5 0.1 0.8
 -3 9 -5 -1.6 1.2
 3 -9 -5 -1.8 1.7
 -3 -9 5 -0.6 0.9
 -3 -9 5 1.1 1
 3 9 5 -0.8 1.5
 -3 -9 -6 9.2 1.6
 -3 9 6 6.7 1.7
 3 -9 6 7.1 1.8
 3 -9 6 7.6 1.2
 3 9 -6 3.8 1.7
 -3 -9 -6 10 1.4
 3 -9 -6 8.1 1.1
 -3 -9 6 8.6 1.4
 -3 9 -6 5.9 1.7
 3 -9 -6 7.8 2
 -3 -9 6 6.6 1.4
 3 9 6 9.5 1.9
 -3 -9 -7 1.4 1.2
 3 -9 7 -0.5 1.1
 3 -9 7 2 1.7
 3 9 -7 2.8 1.9
 -3 9 7 -0.3 1.7
 -3 9 -7 0.4 1.6
 3 -9 -7 0.6 2.1
 -3 -9 7 0.7 1.1
 3 9 7 1.6 1.8
 3 9 -8 0.6 2
 -3 9 8 2 1.7
 3 9 8 1.7 1.9
 3 -9 -8 1.4 2.1
 -3 -9 8 2.9 1.5
 -3 9 -8 0.8 2
 3 -9 -9 -1.4 2.6
 -3 9 -9 5 2.3
 -3 -9 9 2.6 1.6
 3 9 9 1 2.4
 -4 9 0 11.7 0.9
 4 9 0 12.5 1.1
 4 -9 0 11.8 1
 -4 -9 0 11.8 1.2
 4 9 0 11.4 1.7
 4 -9 0 10.7 1.4
 -4 -9 0 12 1.2
 -4 9 0 10.9 1.1
 -4 9 1 125.49 6.3
 -4 -9 -1 116.59 6.3
 4 -9 1 123.99 6.5
 -4 9 1 124.09 6.2
 4 9 -1 125.09 6.3
 -4 -9 -1 121.99 6.1
 -4 -9 1 114.89 6.3
 -4 9 -1 108.19 6.3
 4 -9 -1 115.79 6.4
 4 9 1 107.09 6.7
 4 -9 -1 114.69 6.2
 -4 -9 1 115.39 6.2
 4 9 1 113.49 6
 4 -9 2 27.6 2.5
 -4 9 2 32.5 2
 -4 -9 -2 33.8 2.2
 4 9 -2 29.4 2.4
 -4 9 2 31.1 2.1
 -4 9 -2 34.5 2.3
 -4 -9 2 32 2
 -4 -9 2 31.8 2.1
 4 -9 -2 34.7 2.3
 4 9 2 29.6 2.6
 4 9 -3 151.38 8.3
 -4 -9 -3 152.88 8.1
 -4 -9 -3 155.08 7.7
 4 -9 3 158.38 8.4
 4 -9 3 158.58 7.7
 -4 -9 -3 155.68 7.8
 -4 9 3 162.28 8.2
 -4 9 -3 149.69 7.9
 -4 9 -3 143.09 8.2
 4 9 3 143.29 8.4
 4 -9 -3 147.09 8
 -4 -9 3 144.99 8
 4 -9 -3 151.18 8.4
 -4 -9 3 151.48 8.1
 4 -9 4 25.2 1.7
 -4 -9 -4 24.6 2
 4 9 -4 23.5 2.4
 -4 9 4 25.7 2.4
 4 -9 4 24 2.4
 -4 -9 -4 24.7 1.5
 -4 -9 -4 25.4 2.1
 -4 9 -4 28.5 2.4
 4 -9 -4 28.7 1.9
 4 -9 -4 29.3 2.8
 -4 -9 4 28.3 2
 -4 9 -4 18.9 1.9
 4 9 4 26.9 2.6
 -4 -9 4 26.3 2
 4 -9 5 1.3 0.8
 -4 -9 -5 0.9 1
 -4 -9 -5 2 1
 -4 9 5 1.4 1.3
 4 9 -5 1 1.5
 4 -9 5 -0.9 1.4
 -4 -9 5 3.9 1
 4 9 5 4.6 1.7
 4 -9 -5 3.7 1.8
 -4 9 -5 0.9 1.2
 -4 -9 5 4.8 1
 4 -9 -5 3.3 0.8
 -4 9 6 1.2 1.4
 -4 -9 -6 -1.3 1
 4 9 -6 0.3 1.8
 -4 -9 -6 1.3 1.2
 4 -9 6 0 0.9
 4 -9 6 -0.4 1.4
 -4 -9 6 0.9 1
 -4 9 -6 -0.6 1.3
 4 -9 -6 -0.1 1.2
 4 -9 -6 0 1.8
 4 9 6 -0.5 1.6
 4 -9 7 5.6 1.9
 4 -9 7 6.5 1.3
 4 9 -7 4.6 2.2
 -4 9 7 6.3 1.8
 -4 -9 -7 6.4 1.5
 -4 -9 7 5.4 1.3
 4 9 7 4.1 1.9
 4 -9 -7 6.3 2.4
 -4 9 -7 7.8 2
 -4 -9 -8 9.6 1.8
 -4 9 8 9.4 2.1
 4 9 -8 5.9 2.3
 -4 9 -8 5.4 2.2
 4 -9 -8 5.7 2.7
 -4 -9 8 7 1.6
 4 9 8 5.4 2.1
 -4 -9 9 -1.5 1.5
 4 -9 -9 -3.5 2.5
 -4 9 -9 -0.1 1.8
 -5 -9 0 26.2 2
 5 -9 0 24.4 2.2
 5 9 0 28.2 1.7
 5 -9 0 26.2 1.6
 -5 9 0 27.2 1.9
 5 9 0 28.1 2.8
 -5 -9 0 32.1 2
 -5 9 0 26.6 1.5
 -5 9 1 62.69 3.4
 5 9 -1 60.89 3.5
 5 -9 1 59.49 3.8
 -5 -9 -1 59.79 3.5
 -5 -9 -1 63.29 3.2
 -5 9 1 62.79 3.5
 -5 9 -1 58.29 3.5
 5 -9 -1 58.19 3.4
 -5 -9 1 61.09 3.5
 5 9 1 61.89 4
 5 9 1 61.09 3.1
 5 -9 -1 60.09 3.7
 -5 -9 1 61.49 3.5
 -5 9 2 56.09 3.2
 5 9 -2 57.09 3.4
 -5 9 2 57.29 3.2
 -5 -9 -2 57.19 3.3
 5 -9 2 52.29 3.6
 -5 -9 2 49 3.1
 -5 -9 2 53.19 3.2
 -5 9 -2 49.5 3.2
 5 9 2 55.99 3.7
 5 -9 -2 51.29 3.2
 5 -9 3 20.4 2.2
 -5 -9 -3 20.2 1.8
 -5 9 3 18.4 1.8
 5 -9 3 19.1 1.1
 5 9 -3 16.7 1.9
 -5 -9 3 16.1 1.6
 -5 9 -3 20.7 1.4
 5 -9 -3 15.8 2.1
 -5 -9 3 14 1.4
 5 9 3 16.5 2.1
 5 -9 -3 16.6 1.6
 -5 9 -3 16.4 1.7
 5 9 -4 15.8 2.2
 -5 -9 -4 17.5 1.1
 -5 9 4 18.1 1.9
 5 -9 4 16.9 1.4
 5 -9 4 14.2 2.2
 -5 -9 -4 20.7 1.9
 -5 -9 -4 13.7 1.3
 -5 -9 4 24.8 1.8
 -5 9 -4 24.6 1.8
 5 -9 -4 24.7 2.5
 -5 9 -4 19.7 2
 5 9 4 23.4 2.4
 -5 -9 4 15.9 1.6
 5 9 -5 18.9 2.3
 5 -9 5 20 2.4
 5 -9 5 16.8 1.5
 -5 9 5 17.2 2
 -5 -9 -5 17 1.8
 5 -9 -5 20.9 1.6
 -5 -9 5 15.2 1.5
 5 -9 -5 17.1 2.4
 -5 -9 5 22.2 2
 -5 9 -5 20.1 2.1
 5 9 5 23.4 2.5
 5 -9 6 4.8 1.9
 -5 -9 -6 8.1 1.5
 -5 9 6 6.3 1.6
 5 9 -6 4.4 1.9
 5 -9 6 5.4 1.1
 5 9 6 7.5 1.9
 -5 9 -6 2.5 1.5
 5 -9 -6 4.5 2
 -5 -9 6 6.4 1.4
 -5 -9 -7 2.9 1.5
 -5 9 7 3.3 1.7
 5 9 -7 2.7 2.2
 5 -9 7 4.4 2
 -5 -9 7 2.1 1.2
 5 9 7 2.5 2
 -5 9 -7 2.4 1.6
 5 -9 -7 2.6 2.4
 -5 9 8 2.1 1.7
 5 -9 8 3.7 1.9
 -5 -9 -8 3.7 1.5
 5 9 -8 2.2 2.2
 -5 -9 8 3.6 1.4
 5 9 8 1.5 2.1
 5 -9 -8 0.8 2.4
 -5 9 -8 5.1 1.8
 -5 -9 9 2.3 1.6
 -5 9 -9 0.9 1.9
 5 -9 -9 -1.4 2.4
 -6 -9 0 491.15 25.2
 -6 -9 0 500.45 25.1
 6 9 0 486.05 25
 6 -9 0 509.15 25.3
 -6 9 0 486.65 24.9
 -6 9 0 490.55 25.2
 6 -9 0 503.05 25
 6 9 0 497.95 25.6
 -6 9 1 146.09 7.1
 6 -9 1 151.68 7.4
 6 9 -1 140.09 7.1
 -6 -9 -1 144.29 7.1
 -6 9 1 145.89 6.9
 6 9 1 125.79 6.7
 6 -9 -1 127.69 7
 -6 -9 1 117.79 7
 -6 9 -1 118.29 7
 6 9 1 128.99 6.7
 -6 -9 1 127.39 7
 6 -9 -1 126.59 7.1
 6 9 1 129.79 7.5
 -6 9 2 11 1.1
 -6 9 2 10.1 1.1
 -6 -9 -2 9 1.2
 6 9 -2 9.1 1.4
 6 -9 2 9.8 1.7
 -6 -9 2 8.1 1.1
 -6 -9 2 10 1.1
 6 9 2 9.6 1.8
 6 -9 -2 11 1.3
 -6 9 -2 8.4 1.2
 6 9 -3 233.48 12.6
 -6 9 3 221.28 12.3
 6 -9 3 215.68 12.6
 6 -9 3 229.38 11.9
 -6 -9 -3 218.38 12.4
 -6 -9 3 250.47 12.3
 -6 -9 3 247.38 12.2
 6 -9 -3 246.58 12.2
 -6 9 -3 249.18 12.5
 6 9 3 248.28 12.8
 -6 9 -3 239.38 12
 6 -9 -3 238.28 12.8
 6 9 -4 42.4 3.6
 -6 -9 -4 42.7 2.4
 -6 9 4 44.7 3.2
 6 -9 4 39.5 3.6
 6 -9 4 42.5 2.5
 -6 -9 -4 46.6 3.3
 6 -9 -4 43.8 4.1
 6 9 4 47.2 3.7
 -6 -9 4 41.8 2.7
 6 -9 -4 47 2.7
 -6 -9 4 52.29 3.1
 -6 9 -4 43.9 3.3
 6 -9 5 15 1.3
 -6 -9 -5 14.2 1.7
 6 9 -5 9.8 2
 6 -9 5 16.5 2.2
 -6 9 5 14 1.8
 6 9 5 11 2.1
 -6 -9 5 11.3 1.5
 -6 9 -5 11.2 1.8
 6 -9 -5 11.8 1.1
 -6 -9 5 8.8 1.1
 6 -9 -5 13.6 2.3
 -6 9 6 8.8 1.7
 6 -9 6 9.6 2
 6 -9 6 9.1 1.3
 6 9 -6 9.8 2.2
 -6 -9 -6 9.4 1.7
 -6 9 -6 7.6 1.8
 -6 -9 6 7.5 1.4
 6 -9 -6 7.5 2.3
 6 9 6 8.7 2.3
 6 -9 7 7.5 2
 -6 -9 -7 7 1.7
 6 9 -7 6.3 2.2
 -6 9 7 5.4 1.7
 -6 -9 7 6.9 1.5
 6 -9 -7 10.4 2.5
 -6 9 -7 7.8 1.8
 6 9 7 9.1 2.2
 -6 9 8 -1.6 1.6
 6 -9 8 7.5 2.2
 6 9 -8 -1.3 2.1
 -6 -9 -8 0.6 1.5
 -6 -9 8 -0.1 1.4
 -6 9 -8 0.9 1.7
 6 9 8 0.2 2.1
 6 -9 -8 -1.1 2.7
 -6 -9 9 2.7 1.5
 -6 9 -9 2.2 1.9
 6 -9 -9 -4.8 2.7
 7 -9 0 297.17 14.6
 -7 -9 0 278.47 14.8
 -7 -9 0 288.37 14.7
 7 9 0 291.57 15.3
 -7 9 0 282.67 14.8
 7 9 0 284.07 14.6
 -7 9 0 292.17 14.5
 7 -9 0 283.97 14.9
 -7 9 1 39.1 2.4
 7 9 -1 42.3 2.8
 -7 -9 -1 43.9 2.7
 -7 9 1 37.7 2.6
 7 -9 1 42.8 3.1
 7 9 1 43.4 2.2
 -7 -9 1 42.2 2.7
 -7 -9 1 40.6 2.6
 7 -9 -1 42.7 3
 7 9 1 38.1 3.4
 7 9 1 44.9 2.2
 -7 9 -1 43.9 2.7
 -7 -9 -2 33.9 2.6
 7 9 -2 37.6 2.8
 7 -9 2 32.1 3.1
 -7 9 2 34.2 2.4
 -7 9 2 33.6 2.3
 7 -9 -2 40 2.6
 -7 9 -2 38 2.5
 7 9 2 38.5 3.3
 -7 -9 2 36.5 2.4
 -7 -9 2 40.4 2.4
 -7 -9 -3 35.5 2.6
 7 -9 3 36.4 1.9
 7 9 -3 38.8 3.1
 7 -9 3 33.7 3.2
 7 -9 3 35.1 1.8
 -7 9 3 34.9 2.5
 7 9 3 32.2 3.2
 -7 9 -3 34.5 2.6
 -7 -9 3 33.4 2.3
 7 -9 -3 34.5 2.4
 -7 -9 3 30.5 2.4
 7 -9 -3 28.9 3
 7 9 -4 62.29 4.5
 -7 -9 -4 62.49 3.9
 7 -9 4 60.69 3.4
 -7 9 4 59.89 3.9
 7 -9 4 58.99 4.5
 -7 -9 4 61.79 3.8
 7 -9 -4 62.09 4.7
 7 -9 -4 64.59 3.6
 7 9 4 61.79 4.7
 -7 9 -4 62.79 4
 -7 -9 4 64.89 3.5
 -7 9 5 8 1.5
 -7 -9 -5 6.6 1.4
 7 9 -5 8.1 2.1
 7 -9 5 5.7 1.9
 7 -9 5 7.2 1
 7 9 5 10.5 2
 7 -9 -5 8.8 2.2
 -7 -9 5 8.6 1.4
 7 -9 -5 7.8 1
 -7 9 -5 6.9 1.6
 -7 -9 -6 6.5 1.6
 7 -9 6 6.1 2
 -7 9 6 3.6 1.5
 7 9 -6 3.5 2
 -7 9 -6 4.1 1.5
 7 9 6 3.8 2
 7 -9 -6 4.6 2.3
 -7 -9 6 2 1.2
 -7 -9 -7 4.6 1.7
 7 9 -7 -2.1 2.3
 7 -9 7 5.6 2
 -7 9 7 -0.4 1.6
 -7 -9 7 2.5 1.3
 7 9 7 2.5 2
 7 -9 -7 4.3 2.4
 -7 9 -7 3.9 1.7
 -7 -9 -8 2.2 1.7
 -7 9 8 1.4 1.9
 7 9 -8 3.5 2.4
 7 -9 8 5.7 2.3
 7 9 8 -0.3 2.3
 7 -9 -8 -0.1 2.8
 -7 -9 8 0.3 1.6
 -7 9 -8 1.7 1.9
 -7 9 -9 0 2
 8 -9 0 10.1 1.6
 -8 9 0 11.6 1.2
 -8 9 0 10.1 0.9
 -8 -9 0 9.7 1.1
 8 9 0 10.6 1.1
 8 -9 0 10.7 1
 8 9 0 7.2 1.9
 -8 -9 0 9.6 1.3
 8 -9 1 206.48 10.9
 8 9 -1 217.58 11.2
 -8 -9 -1 206.28 11.2
 -8 9 1 208.58 11.2
 -8 9 1 204.48 11
 8 -9 1 218.78 11.5
 8 -9 1 212.18 10.8
 -8 -9 1 211.78 11.1
 -8 9 -1 219.88 11.2
 8 9 1 223.08 11.8
 8 9 1 216.38 10.8
 8 9 1 216.28 10.8
 -8 -9 1 218.48 11.2
 8 -9 -1 216.78 11.3
 8 9 -2 21.6 2.1
 -8 9 2 22.8 1.9
 -8 9 2 22.2 1.7
 -8 -9 -2 19.8 2
 8 -9 2 16.8 2.3
 -8 -9 2 24.9 1.9
 8 -9 -2 22.6 2.1
 -8 9 -2 21.1 1.9
 8 9 2 14.6 2.4
 -8 -9 2 24.2 1.8
 8 -9 3 33.5 3.3
 -8 -9 -3 32.4 2.7
 8 9 -3 29.8 3
 8 -9 3 34.6 1.9
 8 -9 3 34.3 1.8
 -8 9 3 35.2 2.5
 -8 -9 3 33.6 2.2
 8 -9 -3 36.1 2.4
 8 -9 -3 30.8 3.2
 8 9 3 31.1 3.2
 -8 -9 3 34.5 2.6
 -8 9 -3 33.8 2.6
 8 -9 4 3 1.8
 -8 9 4 1.8 1.2
 8 9 -4 3 1.7
 8 -9 4 2.1 0.6
 -8 -9 -4 2.6 1.2
 -8 -9 4 3.4 1.1
 8 9 4 1.2 1.8
 -8 9 -4 1.9 1.1
 8 -9 -4 3.3 0.8
 -8 -9 4 3.5 0.8
 8 -9 -4 3 1.9
 -8 -9 -5 40.3 3.1
 -8 9 5 38.6 3.2
 8 9 -5 39.7 3.8
 8 -9 5 41.4 3.7
 8 -9 -5 37.4 3.7
 -8 9 -5 38.8 3.3
 -8 -9 5 43.1 3.1
 8 9 5 40.2 3.7
 -8 -9 -6 10.4 1.9
 8 9 -6 9.6 2.4
 8 -9 6 10.5 2.3
 -8 9 6 7.6 1.8
 -8 9 -6 8.8 1.9
 -8 -9 6 12.7 1.7
 8 -9 -6 8.6 2.5
 8 9 6 10.5 2.6
 8 -9 7 6.8 2.4
 -8 9 7 2 1.6
 -8 -9 -7 3.5 1.7
 8 9 -7 3.7 2.5
 8 9 7 0.4 2.3
 -8 -9 7 4.3 1.5
 -8 9 -7 0.3 1.4
 8 -9 -7 2.1 2.8
 8 -9 8 2.2 2.3
 -8 9 8 0 1.7
 8 9 -8 -0.5 2.6
 -8 -9 -8 3.4 1.6
 8 -9 -8 -5.3 2.4
 -8 -9 8 0 1.6
 -8 9 -8 1.7 1.8
 8 9 8 1.6 2.2
 9 -9 0 367.66 19.4
 -9 -9 0 370.86 19.2
 -9 9 0 370.16 19.3
 9 9 0 375.96 19
 -9 9 0 377.76 19
 9 -9 0 387.26 19
 9 9 0 379.36 19.9
 9 9 0 369.76 19.1
 9 -9 1 2.6 0.8
 9 -9 1 2.6 0.5
 9 9 -1 4.2 1.3
 9 -9 1 1.9 1.6
 -9 -9 -1 2.5 1.1
 -9 9 1 3.8 1
 -9 9 1 4.1 0.7
 -9 -9 1 3.8 1
 9 9 1 2.4 0.5
 9 9 1 1.1 1.8
 9 9 1 3.5 0.4
 -9 9 -1 3.6 1
 -9 -9 1 2.6 1
 9 -9 -1 3 1.4
 9 9 -2 42.9 3.4
 9 -9 2 44 3.6
 -9 9 2 42.8 2.9
 -9 -9 -2 45.8 3
 -9 9 2 43.8 2.7
 9 -9 2 44.6 2.4
 9 -9 2 45.5 2.3
 -9 -9 2 39.8 2.9
 -9 9 -2 43.7 2.9
 9 -9 -2 42.4 3
 -9 -9 2 40.2 2.7
 9 9 2 43.7 3.8
 9 9 -3 23.1 2.5
 9 -9 3 18.9 2.7
 -9 -9 -3 26.2 2.4
 9 -9 3 25.1 1.6
 -9 9 3 25.4 2.1
 -9 9 -3 25.1 2.4
 9 9 3 25.4 2.9
 -9 -9 3 30.3 1.9
 9 -9 -3 28.3 3
 -9 -9 3 27 2.2
 9 -9 -3 28.4 2.1
 9 9 -4 79.89 5.3
 -9 -9 -4 78.09 4.8
 -9 9 4 75.99 4.7
 9 -9 4 74.99 5.3
 9 9 4 80.79 5.6
 9 -9 -4 78.99 4.3
 -9 -9 4 80.79 4.7
 -9 -9 4 77.79 4.3
 -9 9 -4 79.69 4.8
 9 -9 -4 79.39 5.5
 9 -9 5 6.9 2.2
 9 9 -5 5.2 2.1
 -9 -9 -5 8.8 1.7
 -9 9 5 7.8 1.6
 -9 9 -5 8.5 1.6
 9 9 5 6.9 2.3
 9 -9 -5 4.8 2.3
 -9 -9 5 7.9 1.4
 -9 9 6 4.2 1.7
 -9 -9 -6 6.2 1.7
 9 -9 6 4.7 2.1
 9 9 -6 4.1 2.2
 9 -9 -6 6.6 2.8
 -9 -9 6 6.7 1.6
 9 9 6 4.6 2.2
 -9 9 -6 5.5 1.6
 9 9 -7 1.2 2.3
 9 -9 7 5.7 2.3
 -9 9 7 6.6 1.8
 -9 -9 -7 5.7 1.7
 -9 -9 7 6.1 1.7
 9 -9 -7 10.4 3.2
 9 9 7 5.9 2.3
 -9 9 -7 3.3 1.6
 -9 -9 -8 -0.3 1.8
 9 -9 8 4.6 2.3
 -9 9 8 0.4 1.7
 9 9 -8 -0.1 2.4
 -9 -9 8 -0.6 1.4
 -9 9 -8 2.7 1.7
 9 -9 -8 0.2 2.7
 9 9 8 0.5 2.5
 10 9 0 1.8 1
 -10 9 0 0.2 0.5
 -10 9 0 1 0.9
 10 -9 0 2.9 1.4
 10 9 0 3.5 2
 -10 -9 0 0.9 0.9
 -10 9 1 19.9 1.5
 -10 -9 -1 19.2 1.8
 -10 9 1 20.3 1.8
 10 -9 1 18.2 1.7
 10 -9 1 16.1 2.2
 10 -9 1 18.4 1.3
 10 9 -1 19.7 1.9
 10 -9 -1 15.4 1.9
 -10 -9 1 16.8 1.6
 -10 -9 1 17.6 1.8
 10 9 1 15.6 1.3
 10 9 1 17.7 1.1
 -10 9 -1 15.6 1.6
 10 9 1 17.3 2.6
 -10 -9 -2 43.5 3.4
 10 -9 2 49 2.7
 10 9 -2 47.8 3.7
 10 -9 2 44 3.9
 -10 9 2 47 3
 10 -9 2 49.6 2.7
 -10 9 2 44.8 3.2
 -10 -9 2 51.69 3.2
 -10 -9 2 54.99 3
 10 9 2 52.79 4.2
 10 -9 -2 49.8 3.3
 -10 9 -2 49.3 3.2
 10 -9 3 86.29 5.6
 -10 -9 -3 83.59 4.8
 10 -9 3 81.29 4.1
 -10 9 3 80.89 4.5
 10 9 -3 84.09 5.3
 10 9 3 70.09 5.4
 -10 -9 3 73.79 4.6
 -10 9 -3 72.49 4.6
 -10 -9 3 75.59 4.3
 10 -9 -3 78.09 5.8
 10 -9 -3 75.69 4.5
 -10 9 4 1.2 1.2
 -10 -9 -4 4.9 1.4
 10 9 -4 -0.1 1.7
 10 -9 4 3.2 1.9
 10 -9 -4 2 0.9
 -10 -9 4 3.6 1.2
 10 -9 -4 3.1 2
 -10 9 -4 5.3 1.2
 10 9 4 5.6 2.2
 10 -9 5 9.2 2.2
 10 9 -5 2.4 2.1
 -10 -9 -5 7.3 1.6
 -10 9 5 6.1 1.4
 10 -9 -5 6.6 2.7
 10 9 5 4.6 2.1
 -10 -9 5 7.1 1.5
 -10 9 -5 5.2 1.4
 10 -9 6 1.6 2.1
 -10 9 6 -1.3 1.5
 10 9 -6 -0.8 2.3
 -10 -9 -6 2.3 1.7
 -10 -9 6 1.6 1.5
 -10 9 -6 0.9 1.4
 10 -9 -6 1.2 2.4
 10 9 6 -0.9 2
 10 9 -7 2.9 2.8
 10 -9 7 9.6 2.7
 -10 9 7 6.4 2
 -10 -9 -7 8.2 2
 -10 -9 7 5.8 1.8
 10 -9 -7 5.8 2.8
 -10 9 -7 6.1 1.9
 10 9 7 8.7 2.5
 -10 -9 -8 1.9 1.9
 10 -9 8 2.5 2.5
 10 -9 -8 -0.3 2.8
 -10 9 -8 -0.3 1.5
 10 9 8 2.7 2.3
 -10 -9 8 2.6 1.6
 11 -9 0 -0.4 1.6
 11 9 0 2.2 1.1
 -11 -9 0 2.3 1.1
 11 9 0 -0.1 1.9
 -11 9 0 0.5 0.9
 -11 9 0 2.4 0.7
 -11 9 1 0.8 0.9
 -11 9 1 1.2 0.7
 11 9 -1 1.2 1.4
 11 -9 1 -1.4 1.8
 -11 -9 -1 -0.1 1
 11 -9 1 0 0.9
 -11 -9 1 0.5 1
 -11 9 -1 0 0.9
 11 9 1 0.1 1.9
 11 -9 -1 0.3 1.2
 11 9 1 -1.2 0.7
 -11 9 2 32.9 2.3
 -11 9 2 30.9 2.5
 11 9 -2 33.4 3.1
 11 -9 2 24.2 2.9
 11 -9 2 28.9 2.1
 -11 -9 -2 29.6 2.6
 -11 -9 2 35.7 2.5
 -11 9 -2 34.9 2.5
 -11 -9 2 34.2 2.4
 11 9 2 39.3 3.6
 11 -9 -2 37.4 2.7
 11 -9 3 7.9 2.3
 11 9 -3 8.4 2
 -11 -9 -3 10.7 1.6
 -11 9 3 10.1 1.4
 -11 -9 3 12.1 1.2
 -11 9 -3 8.6 1.4
 -11 -9 3 11.9 1.5
 11 9 3 14.4 2.4
 11 -9 -3 9 2.3
 11 -9 -3 11.2 1.4
 -11 -9 -4 2.7 1.4
 11 9 -4 2.3 2.1
 11 -9 4 2.6 2
 -11 9 4 3.1 1.1
 11 9 4 3.8 2.1
 11 -9 -4 1.8 2.1
 -11 9 -4 2.8 1.1
 -11 -9 4 2.4 1.3
 -11 9 5 4.1 1.4
 -11 -9 -5 4.8 1.5
 11 -9 5 5.2 2.1
 11 9 -5 5.7 2.2
 -11 -9 5 3.3 1.4
 11 -9 -5 2.4 2.4
 -11 9 -5 3.5 1.3
 11 9 5 4 2.1
 11 9 -6 1.7 2.2
 -11 -9 -6 4.6 1.6
 -11 9 6 2.7 1.7
 11 -9 6 3.2 2.2
 -11 -9 6 7.3 1.7
 11 9 6 6.1 2.3
 11 -9 -6 9.2 3.1
 -11 9 -6 9 1.7
 -11 -9 -7 -0.8 1.6
 -11 9 7 -0.6 1.7
 11 -9 7 3.6 2.7
 11 9 -7 0.4 2.8
 -11 -9 7 3.2 1.5
 -11 9 -7 -2.3 1.5
 11 9 7 5.3 2.4
 11 -9 -7 5.1 2.8
 -11 -9 -8 2.8 2
 11 -9 8 5.9 2.7
 -11 9 -8 0.2 1.6
 12 9 0 7.6 2.3
 -12 9 0 7.4 0.9
 12 9 0 8.1 1.3
 -12 -9 0 5.8 1.2
 12 -9 0 5.2 1.6
 -12 9 0 7 1.2
 12 9 -1 68.49 5.3
 12 9 -1 68.89 4.4
 -12 -9 -1 61.89 4.1
 -12 9 1 65.89 3.8
 -12 9 1 63.19 4.1
 12 -9 1 56.99 4
 12 -9 1 60.69 4.8
 12 -9 -1 79.09 4.5
 -12 9 -1 73.89 4.3
 -12 -9 1 79.89 4.1
 12 9 1 69.49 5.2
 12 9 1 69.89 3.8
 -12 9 2 10.1 1.2
 12 -9 2 11.6 2.2
 -12 9 2 8.5 1.4
 -12 -9 -2 10.1 1.6
 12 -9 2 10.9 1.2
 12 9 -2 8.6 1.9
 -12 -9 2 9.4 1.5
 12 9 2 12.2 2.6
 -12 -9 2 11 1.3
 -12 9 -2 11.2 1.4
 12 -9 -2 9.7 1.6
 12 -9 3 20.9 2.9
 -12 9 3 24.4 2.3
 -12 -9 -3 26.6 2.6
 12 9 -3 20.1 2.8
 -12 9 -3 30.4 2.4
 -12 -9 3 31.3 2.1
 -12 -9 3 33.9 2.5
 12 -9 -3 29.9 3.3
 12 9 3 32.1 3.4
 12 -9 -3 34.2 2.5
 -12 -9 -4 7.6 1.6
 -12 9 4 8.2 1.4
 12 -9 4 10.9 2.4
 12 9 -4 5.5 2.1
 12 9 4 7 2.2
 -12 -9 4 5.5 1.4
 -12 9 -4 7.7 1.5
 12 -9 -4 7.2 2.4
 -12 9 5 32.7 3
 -12 -9 -5 27.9 2.9
 12 9 -5 31 3.5
 12 -9 5 30.9 3.5
 12 9 5 39.4 3.8
 12 -9 -5 36.3 4
 -12 9 -5 36.1 3.1
 -12 -9 5 40.9 3
 12 9 -6 0.4 2.6
 -12 9 6 0.9 1.4
 -12 -9 -6 4.9 1.7
 12 -9 6 6.8 2.7
 12 9 6 2.4 2.2
 12 -9 -6 2 2.7
 -12 9 -6 1.5 1.5
 -12 -9 6 2.6 1.7
 12 9 -7 -3.6 2.4
 -12 9 7 -2 1.5
 12 -9 7 1.7 2.3
 -12 -9 -7 2.3 1.9
 -12 9 -7 1.8 1.5
 12 -9 -7 -1.8 2.7
 -12 -9 7 -0.2 1.4
 12 9 7 2.6 2.7
 -13 -9 0 118.19 6.5
 -13 9 0 116.09 6.5
 -13 9 0 113.69 6.2
 13 9 0 113.09 7.5
 13 -9 0 115.49 6.8
 13 9 0 116.39 6.4
 -13 9 1 4.1 1.2
 13 9 -1 6.2 2.4
 -13 9 1 6.5 1
 13 9 -1 7.8 1.6
 13 -9 1 8 1.9
 -13 -9 -1 7.2 1.4
 13 -9 1 7.1 1.3
 -13 9 -1 8.4 1.3
 13 9 1 9.4 2.4
 -13 -9 1 8.1 1.2
 13 -9 -1 7.4 1.6
 -13 9 2 95.09 5.3
 -13 -9 -2 94.89 5.6
 13 9 -2 97.49 6
 13 -9 2 95.79 6.2
 -13 -9 2 93.79 5.5
 -13 -9 2 92.89 5.3
 -13 9 -2 92.69 5.5
 13 9 2 99.59 6.5
 13 -9 -2 93.39 5.5
 13 -9 3 4.5 2.1
 13 9 -3 4.7 2.1
 -13 -9 -3 6.6 1.7
 -13 9 3 6 1.1
 13 -9 -3 3.1 1.3
 13 9 3 4.9 2.2
 -13 -9 3 4.4 1.3
 13 -9 -3 3.9 2.3
 -13 9 -3 5.2 1.3
 -13 9 4 4.4 1.3
 13 -9 4 4.9 2.2
 13 9 -4 5.6 2.3
 -13 -9 -4 5.3 1.6
 13 -9 -4 6 2.8
 -13 9 -4 5.7 1.3
 13 9 4 5.4 2.3
 -13 -9 4 3.9 1.4
 13 9 -5 -2 2
 -13 9 5 0.2 1.3
 -13 -9 -5 -0.7 1.6
 13 -9 5 1.8 2.2
 -13 9 -5 -0.3 1.1
 13 -9 -5 -0.7 2.7
 -13 -9 5 2.1 1.4
 13 9 5 -1.1 2.4
 -13 -9 -6 1.3 1.7
 13 9 -6 -0.9 2.3
 13 -9 6 5.1 2.5
 -13 9 6 4.1 1.6
 13 -9 -6 3.8 2.9
 13 9 6 4.6 2.4
 -13 -9 6 1.1 1.6
 -13 9 -6 3 1.6
 13 9 -7 -0.8 2.9
 13 -9 7 3.5 2.8
 -13 -9 -7 0.3 1.8
 -13 9 7 -0.2 1.5
 -13 -9 7 1.1 1.6
 13 -9 -7 -2.6 3
 13 9 7 -0.4 2.6
 -13 9 -7 -2.4 1.5
 14 -9 0 0.1 1.7
 -14 -9 0 0.3 1.2
 14 9 0 0.2 2.1
 14 9 0 1.2 1.2
 -14 9 0 0.6 0.7
 -14 9 0 1.9 1.1
 -14 -9 -1 46.4 3.3
 14 9 -1 44.4 4.5
 14 9 -1 44 3.5
 -14 9 1 43.8 2.7
 -14 9 1 47.4 3.1
 14 -9 1 44.5 3.8
 -14 -9 1 39.5 3
 14 -9 -1 41.3 3.4
 14 9 1 43.7 4.3
 -14 9 -1 40.3 3
 -14 -9 -2 3.2 1.4
 14 9 -2 2.4 1.7
 -14 9 2 2.9 1
 14 -9 2 3.6 2
 14 -9 -2 3.5 1.4
 -14 -9 2 3.3 1.1
 -14 9 -2 2.8 1.2
 14 9 2 2.4 2.1
 14 -9 -2 2.5 2.1
 -14 -9 2 2.1 1.2
 -14 -9 -3 40.5 3.4
 14 -9 3 43.6 4.1
 14 9 -3 36.9 3.6
 -14 9 3 40.1 2.8
 14 9 3 34.8 3.9
 -14 -9 3 36.3 3
 14 -9 -3 36.9 4
 -14 9 -3 39.2 2.9
 14 9 -4 4.2 2.4
 14 -9 4 9.5 2.5
 -14 9 4 5.2 1.4
 -14 -9 -4 3.3 1.6
 -14 -9 4 5.4 1.5
 14 -9 -4 2.1 2.4
 -14 9 -4 6.7 1.5
 14 9 4 6.7 2.4
 14 9 -5 9.3 2.6
 -14 -9 -5 9.2 2
 14 -9 5 14.9 3.1
 -14 9 5 9.5 1.7
 -14 9 -5 9.2 1.8
 -14 -9 5 10 1.8
 14 9 5 7.3 2.6
 14 -9 -5 11.9 3
 14 9 -6 2.8 2.6
 -14 -9 -6 1.2 1.7
 14 -9 6 8.4 2.9
 -14 9 6 5.1 1.8
 -14 9 -6 5.1 1.7
 -14 -9 6 2.4 1.8
 14 9 6 3.7 2.7
 14 -9 -6 3 3
 14 9 7 2.9 2.6
 15 9 0 35.6 4.2
 -15 -9 0 42.1 3.2
 -15 9 0 40.7 3
 15 -9 0 45.4 3.5
 15 9 -1 8 2.6
 15 -9 1 7.9 2.1
 -15 9 1 6 1.4
 -15 9 1 6.5 1.1
 15 9 -1 4 1.7
 -15 -9 -1 8.2 1.7
 15 9 1 6.9 2.5
 -15 -9 1 8.2 1.4
 -15 9 -1 6.9 1.3
 15 -9 -1 6.1 1.7
 -15 9 2 9.5 1.3
 15 9 -2 6.3 2
 15 -9 2 12.9 2.7
 -15 -9 -2 9.7 1.7
 -15 -9 2 7.7 1.3
 15 9 2 11.1 2.7
 15 -9 -2 9.1 2.6
 15 -9 -2 7.3 1.7
 -15 9 -2 6.4 1.3
 -15 -9 2 5.4 1.5
 -15 -9 -3 10.7 1.9
 15 -9 3 12.7 2.8
 15 9 -3 8.8 2.4
 -15 9 3 10.9 1.5
 -15 -9 3 10.4 1.9
 15 -9 -3 13 2.9
 -15 9 -3 8.9 1.5
 15 9 3 11.9 2.9
 15 9 -4 7.1 2.6
 -15 -9 -4 13.6 2.1
 -15 9 4 10.5 1.7
 15 -9 4 13.4 2.7
 -15 -9 4 15.2 2.1
 -15 9 -4 14.6 1.9
 15 -9 -4 9.9 3
 15 9 4 13.3 2.8
 -15 9 5 6.7 1.6
 -15 -9 -5 5.8 1.9
 15 9 -5 9 2.6
 15 -9 5 9.9 2.8
 -15 -9 5 9.5 1.8
 15 9 5 6.9 2.6
 -15 9 -5 4.9 1.6
 15 -9 -5 14.5 3.4
 -15 -9 -6 3.4 1.9
 -15 9 6 2.7 1.6
 15 -9 6 1.8 2.5
 15 9 -6 4 2.6
 -15 9 -6 2.2 1.4
 15 -9 -6 -0.2 3.2
 15 9 6 2.9 2.5
 -15 -9 6 3.6 1.8
 16 -9 0 8.5 2.1
 16 9 0 7.6 2.7
 -16 9 0 6 1.3
 -16 -9 0 6.6 1.4
 -16 -9 -1 7.3 1.8
 -16 9 1 11.1 1.3
 -16 9 1 9.1 1.5
 16 9 -1 5.2 2.7
 16 -9 1 11 2.5
 16 9 1 11.9 2.8
 -16 -9 1 10.6 1.6
 16 -9 -1 9.3 1.9
 -16 9 -1 10.2 1.5
 16 9 -2 3.2 1.9
 -16 9 2 4.9 1.2
 16 -9 2 3.6 2.1
 -16 -9 -2 5.1 1.7
 16 -9 -2 5 2.5
 16 -9 -2 7.3 1.6
 -16 9 -2 4.7 1.4
 16 9 2 4.7 2.5
 -16 -9 -3 8.6 1.9
 16 9 -3 4.6 2.3
 16 -9 3 7.9 2.5
 -16 9 3 9.1 1.5
 -16 9 -3 11 1.7
 16 -9 -3 7.2 2.7
 16 9 3 9.1 2.9
 -16 -9 3 8.6 1.7
 -16 -9 -4 3.3 1.9
 16 9 -4 3.3 2.4
 -16 9 4 2.2 1.4
 16 -9 4 0.7 2.3
 -16 9 -4 2.7 1.4
 16 9 4 2.4 2.6
 -16 -9 4 2.9 1.5
 16 -9 -4 6.6 2.8
 16 9 -5 0.8 2.4
 -16 9 5 4 1.7
 -16 -9 -5 9.3 2.1
 16 -9 5 6.2 2.6
 16 9 5 7.3 2.6
 16 -9 -5 2.3 2.9
 -16 9 -5 2.1 1.3
 -16 -9 5 4.9 1.9
 -16 9 6 3.1 1.8
 16 9 -6 0.1 2.6
 16 9 6 3.2 2.5
 17 9 0 10.2 3
 17 -9 0 10.2 2.2
 -17 -9 0 12.9 1.9
 -17 9 0 10.1 1.6
 17 -9 1 2 2.2
 17 9 -1 0.9 2.5
 -17 9 1 1.2 1.2
 -17 -9 -1 0.5 1.3
 17 -9 -1 2.8 1.7
 17 9 1 4.6 2.6
 -17 9 -1 0.9 1.3
 -17 -9 1 2.1 1.3
 17 -9 2 3.2 2.2
 -17 -9 -2 0.3 1.3
 17 9 -2 1.7 2.6
 -17 9 2 0.8 1
 17 9 -2 -3.2 1.9
 17 9 2 3.9 2.5
 -17 9 -2 -1.1 1.2
 17 -9 -2 0.6 2.4
 -17 9 3 0.4 1.1
 17 9 -3 -1.1 2.2
 17 -9 3 1.2 2.3
 -17 -9 -3 3.4 1.8
 -17 9 -3 -0.2 1.3
 -17 -9 3 -1.7 1.5
 17 -9 -3 3.6 2.7
 17 9 3 1.1 2.6
 17 9 -4 5.9 2.7
 -17 -9 -4 7.2 2
 17 -9 4 7.1 2.7
 -17 9 4 7.5 1.6
 17 9 4 7.9 2.7
 -17 -9 4 6 1.7
 17 -9 -4 8 3
 -17 9 -4 4.4 1.4
 -17 9 5 0.5 1.5
 17 -9 5 4.7 3.4
 -17 -9 -5 1.4 1.8
 17 9 -5 0.8 2.7
 -17 -9 5 2 1.8
 17 9 5 -0.4 2.7
 17 -9 -5 2.4 2.9
 -17 9 -5 -0.6 1.4
 -18 9 0 -0.3 1.3
 18 9 0 3.6 2.7
 -18 -9 0 1.4 1.5
 18 -9 0 3.1 2
 18 9 -1 2.8 3.1
 18 -9 1 8.4 2.6
 -18 -9 -1 4.3 1.8
 18 -9 -1 10.8 2.1
 18 -9 -1 10 2.8
 18 9 1 11.8 3
 -18 -9 1 11.5 1.7
 -18 9 -1 10.5 1.7
 18 9 -2 4.9 2.9
 -18 -9 -2 2.7 1.6
 18 -9 2 8.1 2.7
 18 9 2 2.7 2.6
 -18 9 -2 5.5 1.4
 18 -9 -2 3.7 2.7
 -18 -9 -3 2.9 1.7
 18 9 -3 -1 2.3
 -18 9 3 1.9 1.4
 18 -9 3 4.4 2.8
 18 9 3 2.4 2.6
 18 -9 -3 2.7 2.7
 -18 -9 3 2.4 1.6
 -18 9 -3 2.8 1.3
 -18 -9 -4 0.3 1.8
 18 -9 4 6.3 3
 -18 9 4 -0.5 1.2
 18 9 -4 0.1 2.6
 18 -9 -4 3.8 2.9
 18 9 4 -2.1 2.7
 -18 -9 4 -1.3 1.5
 -18 9 -4 0.4 1.4
 18 9 -5 -2.4 2.4
 -18 9 5 0.7 1.4
 18 9 5 3.1 3
 -19 9 0 3.6 1.4
 19 9 0 4.8 3.2
 -19 -9 0 6.5 1.7
 19 -9 0 6.4 2.3
 19 -9 1 14 2.6
 19 9 -1 11.1 3.4
 -19 -9 -1 13.8 2.1
 -19 9 -1 11.1 1.9
 19 9 1 16.2 3.5
 19 -9 -1 6.1 2.8
 19 9 -2 10.6 3.3
 19 -9 2 8.2 2.7
 -19 -9 -2 10 2
 -19 9 -2 7.6 1.5
 19 9 2 10.8 3.1
 19 -9 -2 4.3 2.8
 19 -9 3 4.9 2.6
 -19 -9 -3 0.1 1.7
 -19 9 -3 2.2 1.3
 19 -9 -3 3.2 2.9
 19 9 3 3.4 2.7
 -19 9 -4 2.8 2.4
 19 9 4 7.8 2.8
 20 9 0 3.9 3
 20 -9 0 3.7 2.2
 -20 -9 0 1 1.5
 20 -9 1 15.1 3
 -20 -9 -1 13.1 2.3
 20 9 -1 12.5 3.6
 -20 9 -1 12.6 2
 20 -9 -1 13.4 3.1
 20 9 1 9.7 3.3
 20 9 -2 2.4 3.4
 -20 -9 -2 0.2 1.6
 20 -9 2 6 2.6
 20 9 2 6.1 3.1
 -20 9 -2 1.1 1.5
 20 -9 -2 0.1 2.7
 20 9 3 16 3.4
 -20 9 -3 12.6 2
 21 -9 0 10.8 3
 21 -9 1 10.1 2.8
 -21 -9 -1 8.8 2
 -21 9 -1 7.6 1.8
 21 -9 -1 9.6 3.3
 -21 -9 -2 9 2.6
 -21 9 -2 8.7 1.7
 0 -10 0 562.04 28.2
 0 10 0 574.34 28.1
 0 -10 0 541.15 28.2
 0 10 0 541.35 28.1
 0 10 -1 9.8 1.2
 0 10 1 9.6 0.9
 0 10 -1 9.6 1.1
 0 10 1 9.1 1.3
 0 10 -1 9.3 0.8
 0 -10 -1 8.4 1.2
 0 -10 1 7.5 1.2
 0 -10 -1 10.1 0.9
 0 -10 2 217.48 11.1
 0 10 2 216.18 11.4
 0 -10 -2 215.08 11.3
 0 -10 2 216.78 11.4
 0 -10 -2 226.18 11.2
 0 10 -2 215.58 11.4
 0 10 -2 221.28 11.1
 0 10 2 214.58 11.1
 0 -10 3 2.2 0.6
 0 10 -3 0.5 1
 0 -10 3 2.1 1.2
 0 -10 -3 2.1 0.9
 0 -10 -3 3 1.1
 0 10 3 1.6 1.2
 0 -10 4 44 2.6
 0 10 -4 41.6 3.2
 0 -10 4 42 3
 0 -10 -4 42.3 2.8
 0 -10 -4 40.3 3.2
 0 10 4 43.1 3.3
 0 -10 5 67.89 3.9
 0 10 5 66.79 4.4
 0 -10 -5 63.99 3.9
 0 -10 5 71.09 4.2
 0 -10 -5 65.19 4.4
 0 10 -5 63.69 4.5
 0 -10 6 13.6 1.8
 0 -10 6 12.6 1.5
 0 10 6 10.1 1.9
 0 -10 -6 14.2 1.5
 0 10 -6 11.6 2.1
 0 -10 -6 14.1 2.1
 0 -10 -7 1.3 1.2
 0 10 7 1 1.8
 0 10 -7 -0.9 1.6
 0 -10 7 -0.8 1
 0 -10 -7 -1.2 1.6
 0 10 -8 -1 1.8
 0 10 8 -2.1 1.7
 0 -10 8 -0.2 1.2
 0 10 -9 1.1 2.4
 1 -10 0 2.9 0.9
 -1 10 0 3.9 0.8
 1 -10 0 4.1 1.1
 -1 -10 0 4.3 1.2
 -1 -10 0 3.5 1.1
 1 10 0 2.4 1.1
 -1 10 0 3.3 0.9
 1 10 0 3.8 0.7
 -1 -10 -1 159.68 8.6
 1 -10 1 154.38 8.8
 1 10 -1 164.08 8.7
 1 10 -1 158.18 8.8
 1 10 -1 160.68 8.6
 -1 10 1 162.18 8.8
 -1 -10 -1 154.68 8.8
 -1 10 1 161.88 8.6
 -1 10 -1 177.98 8.8
 1 10 1 172.88 8.9
 1 10 1 174.88 8.6
 -1 -10 1 179.48 8.8
 -1 10 -1 172.98 8.7
 1 -10 -1 177.78 8.8
 -1 10 -1 174.38 8.5
 -1 -10 -2 84.49 4.5
 1 -10 2 82.29 4.9
 1 10 -2 79.99 4.8
 -1 10 2 83.09 4.6
 -1 10 2 87.79 4.9
 1 -10 2 85.39 4.5
 -1 -10 -2 85.29 4.8
 1 10 -2 91.49 4.7
 -1 -10 2 87.69 4.6
 1 10 2 88.79 5
 1 -10 -2 90.49 4.8
 1 10 2 86.79 4.5
 -1 10 -2 91.79 4.5
 -1 -10 2 85.69 4.9
 -1 10 -2 84.29 4.8
 -1 -10 -3 221.48 10.8
 1 -10 3 209.48 11
 -1 -10 -3 212.88 10.9
 1 10 -3 211.38 11.1
 -1 -10 -3 213.78 10.9
 1 -10 3 213.38 10.7
 -1 10 3 213.98 11.1
 -1 10 -3 206.38 10.7
 1 -10 -3 203.48 11.1
 1 10 3 203.58 11.1
 -1 -10 3 196.98 10.7
 -1 10 -3 203.88 11
 1 -10 -3 202.88 10.9
 -1 -10 3 210.08 11
 -1 -10 -4 2.3 1.2
 -1 10 4 1.6 1.3
 1 -10 4 0.5 1.4
 1 10 -4 1.7 1.3
 1 -10 4 1.8 0.7
 -1 -10 -4 2.5 0.9
 1 -10 -4 1.6 0.9
 -1 -10 4 2.2 0.8
 1 -10 -4 2.5 1.5
 -1 10 -4 0.9 1.2
 -1 -10 4 4 1.3
 1 10 4 2.4 1.6
 -1 -10 -5 12.8 1.9
 1 -10 5 12.4 1.8
 1 10 -5 11.8 1.9
 1 -10 5 14.9 1.4
 -1 10 5 12.4 1.9
 -1 -10 -5 14.3 1.6
 1 -10 -5 15.7 2.1
 -1 10 -5 19.1 2.1
 1 -10 -5 17.6 1.7
 -1 -10 5 14.9 1.8
 1 10 5 18 2.2
 -1 -10 5 17.6 1.6
 -1 10 6 4.7 1.7
 -1 -10 -6 2.9 1.2
 1 10 -6 4.2 1.7
 -1 -10 -6 5.1 1.6
 1 -10 6 6.1 1.6
 1 -10 6 4.8 1.1
 -1 10 -6 3.7 1.6
 -1 -10 6 5.5 1.2
 -1 -10 6 3.6 1.4
 1 -10 -6 4.8 1.1
 1 -10 -6 1.9 1.7
 1 10 6 5.4 1.8
 1 10 -7 6.9 2
 -1 -10 -7 4.9 1.9
 -1 -10 -7 8.7 1.5
 1 -10 7 8 1.7
 -1 10 7 7.7 2
 1 -10 7 8 1.3
 -1 -10 7 5.6 1.2
 1 10 7 6.6 1.9
 -1 10 -7 7.5 2
 1 -10 -7 7.5 2.2
 -1 10 8 2.2 1.9
 1 10 -8 1.7 2.3
 -1 -10 8 4.7 1.4
 1 -10 -8 2 2.4
 1 10 8 4.2 2.2
 -1 10 -8 3.7 2.2
 -1 10 -9 -0.9 2.2
 2 -10 0 229.08 11.9
 -2 -10 0 233.58 11.8
 -2 10 0 221.38 11.8
 -2 10 0 231.58 11.7
 -2 -10 0 225.58 11.9
 2 10 0 230.38 11.7
 2 10 0 225.38 12
 2 -10 0 235.78 11.8
 2 10 -1 98.39 5.2
 -2 10 1 92.29 5
 2 10 -1 89.89 5
 -2 10 1 88.79 4.9
 -2 -10 -1 95.99 4.8
 -2 -10 -1 90.59 5
 2 -10 1 90.49 5.2
 2 -10 -1 87.09 5
 2 10 1 89.39 4.7
 -2 10 -1 88.39 5
 -2 10 -1 89.39 4.6
 -2 10 -1 92.19 4.8
 2 -10 -1 91.79 5.1
 -2 -10 1 88.59 5.1
 2 10 1 87.99 5.2
 2 10 -2 86.09 4.8
 -2 10 2 84.99 4.5
 2 -10 2 87.99 4.3
 2 -10 2 84.29 4.8
 -2 -10 -2 82.59 4.7
 -2 -10 -2 86.39 4.4
 -2 10 2 91.69 4.8
 -2 10 -2 84.29 4.7
 2 -10 -2 82.39 4.7
 -2 10 -2 80.69 4.3
 -2 -10 2 79.09 4.5
 -2 -10 2 84.39 4.7
 2 10 2 80.29 4.3
 2 10 2 76.39 4.9
 2 -10 3 25.9 2.4
 -2 10 3 26.1 2.4
 2 10 -3 24.3 2.2
 -2 -10 -3 25.6 2
 -2 -10 -3 26.2 1.5
 2 -10 3 24.6 1.5
 -2 -10 -3 24.5 2
 -2 10 -3 27.3 1.7
 2 -10 -3 26.9 1.9
 -2 -10 3 28.7 2.2
 -2 -10 3 24.9 1.7
 2 10 3 23.3 2.4
 -2 10 -3 22.3 2.1
 2 -10 -3 21.7 2.1
 2 -10 4 12.6 1.2
 -2 -10 -4 13.5 1.4
 -2 10 4 11.3 1.7
 -2 -10 -4 12.2 1.5
 2 -10 4 11.3 1.7
 2 10 -4 12.6 1.8
 -2 -10 4 7.6 1.1
 -2 10 -4 8.2 1.5
 2 10 4 7.8 1.7
 2 -10 -4 10.8 1.3
 2 -10 -4 8 1.8
 -2 -10 4 9.3 1.5
 -2 -10 -5 26.2 2.1
 -2 -10 -5 25 2.3
 2 10 -5 22.9 2.5
 -2 10 5 25.7 2.6
 2 -10 5 25.7 1.9
 2 -10 5 26.8 2.5
 2 -10 -5 27.9 2.7
 -2 -10 5 29.6 2.3
 -2 10 -5 24.6 2.5
 -2 -10 5 26.4 2.1
 2 -10 -5 25 2
 2 10 5 22.8 2.5
 -2 10 6 5.1 1.6
 -2 -10 -6 5.4 1.5
 2 10 -6 4.8 1.8
 2 -10 6 3.4 1
 2 -10 6 5.4 1.7
 -2 -10 -6 4.2 1.3
 2 10 6 2.6 1.7
 -2 -10 6 7.2 1.4
 -2 10 -6 4.8 1.6
 2 -10 -6 4.1 2
 -2 -10 6 4.2 1.2
 2 -10 -6 5.3 1.1
 2 10 -7 5.5 1.9
 -2 10 7 8.3 2
 2 -10 7 7.6 1.8
 2 -10 7 5.3 1.2
 -2 -10 -7 9.9 1.6
 2 10 7 9.7 2.1
 -2 -10 7 10.7 1.5
 2 -10 -7 8.4 2.3
 -2 10 -7 10.1 2
 2 10 -8 6.5 2.3
 -2 10 8 4 2.1
 2 10 8 3.7 2
 -2 -10 8 3.3 1.4
 2 -10 -8 6.4 2.4
 -2 10 -8 6.3 2.1
 -2 10 -9 1.1 2.1
 -3 10 0 18.4 1.3
 3 10 0 19 1.9
 -3 -10 0 21.3 1.6
 -3 -10 0 18.5 1.7
 3 -10 0 19.3 1.9
 -3 10 0 18.8 1.5
 3 10 0 17.9 1.4
 3 -10 0 19.6 1.5
 -3 -10 -1 279.37 13.2
 3 -10 1 261.37 13.5
 -3 10 1 266.17 13.3
 3 10 -1 265.07 13.3
 3 10 -1 257.17 13.6
 -3 -10 -1 263.57 13.4
 -3 10 1 257.87 13.3
 -3 10 -1 249.18 13.1
 3 10 1 264.97 13.6
 -3 10 -1 258.47 13
 3 10 1 248.78 13.1
 -3 10 -1 261.17 13.4
 -3 -10 1 253.37 13.4
 3 -10 -1 247.38 13.4
 3 -10 -1 259.27 13.3
 -3 10 2 12.8 1.4
 -3 -10 -2 12.4 1.3
 3 10 -2 10.3 1.3
 -3 10 2 12 1.1
 3 -10 2 8.1 1.5
 -3 -10 -2 11 1
 -3 -10 -2 12.5 0.9
 -3 -10 2 13.2 1.4
 -3 10 -2 10.9 1.3
 -3 10 -2 11.4 0.8
 3 -10 -2 11.4 1.3
 -3 -10 2 12.4 1.2
 -3 10 -2 14.1 0.9
 3 10 2 10.6 1.6
 -3 -10 -3 76.89 4.3
 -3 10 3 81.79 4.4
 3 -10 3 80.99 3.9
 -3 -10 -3 79.69 3.9
 -3 -10 -3 80.59 4.1
 3 10 -3 74.69 4.5
 3 -10 3 79.49 4.6
 -3 -10 3 70.89 4.1
 3 -10 -3 65.49 4.1
 -3 10 -3 67.79 4.4
 3 10 3 65.39 4.6
 -3 -10 3 69.39 4.3
 -3 10 -3 67.69 4
 3 -10 -3 66.79 4.6
 3 -10 4 -0.1 1.4
 -3 -10 -4 2.7 1
 3 10 -4 3.2 1.5
 -3 10 4 2.1 1.3
 -3 -10 -4 2.8 1
 -3 -10 -4 1.8 0.5
 3 -10 4 2.9 0.6
 -3 -10 4 2.7 1.2
 3 -10 -4 2.1 1.6
 -3 -10 4 2.7 0.9
 3 10 4 4 1.6
 3 -10 -4 2.3 0.9
 -3 10 -4 2.3 1.1
 -3 -10 -5 37.2 2.7
 3 -10 5 39.4 3.3
 3 -10 5 40.6 2.4
 3 10 -5 36.3 3.3
 -3 10 5 41.9 3.3
 -3 -10 -5 37.4 2.7
 3 -10 -5 32.4 2.5
 -3 -10 5 37.6 2.7
 3 -10 -5 38.1 3.4
 3 10 5 37.9 3.3
 -3 -10 5 32.6 2.6
 -3 10 -5 37.8 3.1
 -3 -10 -6 30.1 2.4
 3 10 -6 28.7 2.9
 3 -10 6 30.4 2.2
 -3 10 6 27.7 2.8
 -3 -10 -6 31 2.7
 3 -10 6 28.9 2.8
 3 10 6 30.6 3
 3 -10 -6 30.4 3
 -3 10 -6 28.9 2.8
 3 -10 -6 29.6 2.2
 -3 -10 6 31.2 2.7
 -3 -10 6 30.2 2.3
 3 -10 7 4 1.2
 -3 -10 -7 5.2 1.3
 3 -10 7 5.1 1.8
 3 10 -7 1.2 1.9
 -3 10 7 4.8 1.8
 -3 10 -7 3.3 1.7
 3 -10 -7 3.2 2.3
 -3 -10 7 5 1.4
 3 10 7 3.6 1.9
 -3 10 8 -1 1.7
 3 10 -8 0.8 2.1
 3 10 8 -0.4 2.1
 -3 -10 8 0.6 1.4
 -3 10 -8 0.5 1.8
 3 -10 -8 -2.9 1.9
 -3 10 -9 3.8 2.3
 -3 -10 9 1.2 1.5
 -4 -10 0 623.04 31
 -4 -10 0 608.54 31.1
 4 10 0 614.24 31.3
 -4 10 0 630.74 30.8
 4 -10 0 614.44 30.9
 -4 10 0 603.24 31
 4 10 0 603.04 30.9
 4 -10 0 604.44 31.1
 -4 -10 -1 82.39 4.7
 -4 -10 -1 83.09 4.5
 4 10 -1 77.59 5
 4 10 -1 82.99 4.7
 -4 10 1 85.49 4.6
 -4 10 1 82.69 4.6
 4 -10 -1 89.69 4.6
 4 10 1 87.19 4.4
 -4 -10 1 89.09 4.7
 4 10 1 81.69 5
 4 -10 -1 85.29 4.8
 -4 10 -1 83.89 4.7
 -4 -10 -2 10.6 0.8
 -4 -10 -2 11.4 1.3
 -4 10 2 9.7 1
 -4 -10 -2 10 0.7
 4 -10 2 9.8 1.5
 4 10 -2 9 1.3
 -4 10 2 8.9 1.2
 4 -10 -2 12.2 1.3
 -4 -10 2 10 1
 4 10 2 9.9 1.7
 -4 10 -2 10.4 1.3
 -4 -10 2 12.3 1.3
 -4 -10 -3 8 0.8
 -4 -10 -3 9.1 1.3
 4 10 -3 8.6 1.4
 -4 -10 -3 7.2 0.6
 4 -10 3 7.2 0.6
 -4 10 3 7.7 1.4
 4 -10 3 4.7 1.7
 -4 -10 3 8.4 1.2
 -4 10 -3 10.8 0.9
 -4 -10 3 8.7 1
 4 -10 -3 6.6 1.1
 4 10 3 8.2 1.7
 -4 10 -3 6.8 1.3
 4 -10 -3 4.9 1.6
 4 -10 4 200.58 10.2
 -4 -10 -4 197.98 10.3
 -4 -10 -4 202.78 10.5
 4 10 -4 193.88 10.8
 -4 -10 -4 198.68 10.1
 -4 10 4 200.98 10.7
 4 -10 4 194.68 10.8
 -4 10 -4 194.18 10.7
 4 -10 -4 198.78 10.9
 -4 -10 4 201.08 10.4
 -4 -10 4 203.78 10.4
 4 -10 -4 195.68 10.3
 4 10 4 196.78 10.9
 4 -10 5 20.9 1.6
 4 10 -5 20.9 2.4
 -4 -10 -5 19.7 1.9
 4 -10 5 19.5 2.2
 -4 -10 -5 18.8 1.9
 -4 10 5 22.1 2.2
 -4 10 -5 14.6 2
 4 -10 -5 17.3 2.5
 4 -10 -5 17.9 1.7
 -4 -10 5 23.6 2
 4 10 5 19.5 2.5
 -4 -10 5 22.8 1.9
 4 -10 6 9.6 1.2
 -4 10 6 5.8 1.7
 4 10 -6 7.5 2
 4 -10 6 6 1.7
 -4 -10 -6 8.5 1.4
 4 10 6 7.1 2
 4 -10 -6 6.8 1.6
 -4 10 -6 4.6 1.6
 4 -10 -6 6 2
 -4 -10 6 8.1 1.3
 -4 -10 -7 1.6 1.3
 -4 10 7 -2.1 1.5
 4 10 -7 2.6 2.1
 4 -10 7 4.3 1.9
 4 -10 -7 2 2
 -4 -10 7 1.1 1.3
 4 10 7 1 1.8
 -4 10 -7 1.6 1.5
 -4 10 8 1.4 1.8
 -4 -10 -8 4.4 1.6
 4 10 -8 -1 2.1
 -4 -10 8 3.3 1.5
 4 -10 -8 0 2.4
 4 10 8 1.1 2.2
 -4 10 -8 1.6 1.8
 -4 10 -9 1 2.4
 4 -10 -9 0.4 3
 -4 -10 9 -0.4 1.5
 -5 -10 0 1.3 0.8
 -5 10 0 0.9 0.7
 5 10 0 1.4 0.5
 -5 -10 0 2 0.8
 5 -10 0 1 0.5
 5 -10 0 1.6 1.1
 -5 10 0 1.5 0.4
 5 10 0 1.3 1.3
 5 10 -1 90.79 5.1
 -5 10 1 90.39 5.1
 -5 -10 -1 94.79 4.8
 -5 10 1 92.89 4.9
 -5 -10 -1 87.99 5.1
 5 -10 1 92.09 5.4
 5 -10 -1 98.29 5.2
 5 -10 -1 91.49 5
 5 10 1 93.59 4.8
 5 10 1 92.59 5.6
 -5 -10 1 96.59 5.1
 -5 10 -1 96.29 5.2
 5 -10 2 130.29 7.2
 -5 10 2 134.69 6.8
 -5 10 2 127.89 6.8
 -5 -10 -2 132.59 6.9
 5 10 -2 132.99 7
 5 10 2 127.49 7.3
 -5 10 -2 123.09 6.9
 5 -10 -2 121.99 6.8
 -5 -10 2 122.49 6.8
 -5 -10 2 125.49 6.9
 5 10 -3 166.08 9.3
 -5 10 3 165.38 9.1
 -5 -10 -3 155.78 9
 5 -10 3 163.88 8.6
 5 -10 3 165.18 9.3
 5 10 3 169.18 9.5
 -5 10 -3 171.58 9.2
 -5 -10 3 175.28 9
 5 -10 -3 179.78 9
 5 -10 -3 183.78 9.6
 -5 10 -3 174.88 8.6
 -5 -10 3 172.78 9
 -5 -10 -4 6 0.8
 5 10 -4 7.1 1.7
 5 -10 4 9.9 0.9
 -5 -10 -4 10.5 1.4
 5 -10 4 11.2 1.9
 -5 10 4 8.9 1.6
 5 -10 -4 9.8 2
 5 -10 -4 9.1 1.1
 -5 -10 4 8.8 1.2
 -5 10 -4 9.1 1.5
 -5 -10 4 3.5 1.1
 5 10 4 9.9 2.1
 5 -10 5 19.8 2.3
 5 10 -5 20.7 2.4
 -5 10 5 21.1 2.1
 5 -10 5 20.2 1.5
 -5 -10 -5 18.1 2
 5 10 5 18.4 2.4
 5 -10 -5 22 1.7
 -5 10 -5 20.6 2.2
 -5 -10 5 22.8 2
 5 -10 -5 17.7 2.5
 -5 -10 5 13.9 1.5
 5 -10 6 5.7 1.2
 5 -10 6 5 1.9
 -5 -10 -6 5.8 1.4
 5 10 -6 6.6 1.9
 -5 10 6 4.5 1.5
 -5 10 -6 5.3 1.6
 5 10 6 2.9 1.9
 5 -10 -6 2.3 2.2
 -5 -10 6 4.2 1.2
 5 -10 7 7.4 1.9
 5 10 -7 0.9 2.3
 -5 10 7 5.9 1.8
 -5 -10 -7 5 1.4
 -5 10 -7 6.5 2
 5 10 7 4.3 2
 -5 -10 7 7.4 1.5
 5 -10 -7 3.9 2.2
 -5 10 8 -0.9 1.6
 -5 -10 -8 1.1 1.5
 5 -10 8 4.7 2.1
 5 10 -8 -1.7 2.1
 -5 -10 8 1 1.4
 -5 10 -8 -0.3 1.7
 5 10 8 0.7 2.3
 5 -10 -8 -0.8 2.2
 -5 -10 9 1.2 1.4
 5 -10 -9 0.1 2.8
 -6 -10 0 51.29 3.1
 6 -10 0 50.09 3.3
 6 -10 0 49.9 2.8
 -6 10 0 50.39 3.1
 6 10 0 50.99 3.7
 -6 -10 0 50.79 3
 -6 10 0 50.89 2.7
 6 10 0 51.79 2.9
 6 10 -1 79.59 4.5
 6 -10 1 79.19 4.8
 -6 -10 -1 80.09 4.1
 -6 10 1 80.69 4.3
 -6 -10 -1 80.69 4.6
 -6 10 1 82.49 4.5
 -6 -10 1 76.99 4.5
 6 -10 -1 86.09 4.5
 6 -10 -1 79.49 4.7
 6 10 1 76.39 5
 -6 10 -1 75.59 4.5
 6 10 1 78.59 4.1
 -6 10 2 93.69 4.8
 6 -10 2 93.19 5.3
 -6 10 2 91.29 4.8
 6 10 -2 90.89 5
 -6 -10 -2 90.59 4.9
 -6 -10 2 83.79 4.8
 6 -10 -2 78.19 4.9
 6 10 2 80.99 5.4
 -6 -10 2 81.69 4.8
 -6 10 -2 77.19 4.9
 6 10 -3 67.59 4.4
 -6 10 3 67.69 4
 6 -10 3 68.89 4.4
 -6 -10 -3 67.49 4
 6 10 3 63.29 4.5
 -6 10 -3 67.59 4
 6 -10 -3 61.49 4.6
 -6 -10 3 59.69 3.8
 -6 -10 3 60.79 3.8
 6 -10 -3 66.09 3.8
 6 -10 4 62.09 3.2
 6 10 -4 59.59 4.2
 6 -10 4 56.69 4.3
 -6 -10 -4 59.99 3.8
 -6 10 4 57.89 3.8
 -6 10 -4 61.69 3.9
 -6 -10 4 46 3.5
 6 10 4 66.09 4.4
 6 -10 -4 61.19 3.5
 6 -10 -4 57.19 4.4
 -6 -10 4 63.59 3.6
 -6 10 5 -0.1 1.2
 6 -10 5 0.2 1.6
 6 10 -5 0.1 1.6
 -6 -10 -5 1.1 1.3
 6 -10 5 -0.3 0.6
 -6 -10 5 1.3 1
 -6 -10 5 -2.1 0.7
 -6 10 -5 0.1 1.2
 6 -10 -5 -1.2 1.7
 6 10 5 1.3 1.7
 6 -10 -5 0.4 0.7
 -6 -10 -6 5.9 1.5
 6 -10 6 4.5 1.9
 -6 10 6 5.9 1.6
 6 10 -6 5.4 2.2
 6 10 6 4.6 2.2
 -6 10 -6 4.4 1.6
 -6 -10 6 5.7 1.3
 6 -10 -6 6.4 2.3
 6 10 -7 1.9 2.1
 6 -10 7 3.5 2.1
 -6 -10 -7 3.8 1.4
 -6 10 7 1.6 1.7
 -6 10 -7 1.9 1.6
 -6 -10 7 2.2 1.3
 6 10 7 5.5 2.1
 6 -10 -7 0.3 2.5
 6 10 -8 0.8 2.3
 -6 10 8 -0.3 1.6
 -6 -10 -8 4.4 1.7
 6 -10 8 3.7 2.2
 6 -10 -8 2.4 2.8
 6 10 8 -1.4 2.1
 -6 10 -8 2.2 1.8
 -6 -10 8 0.9 1.5
 6 -10 -9 -0.3 2.6
 -6 -10 9 -0.2 1.6
 7 -10 0 7.5 1.4
 7 10 0 5.2 1.7
 -7 10 0 6.3 1
 -7 10 0 6.7 0.6
 7 -10 0 7 0.8
 7 10 0 6 0.8
 -7 -10 0 7 1
 -7 -10 0 8.2 1.2
 7 10 -1 65.09 3.7
 7 -10 1 63.09 4
 -7 10 1 63.19 3.6
 -7 10 1 65.09 3.4
 -7 -10 -1 64.49 3.7
 7 10 1 58.99 3.1
 -7 10 -1 56.79 3.6
 7 -10 -1 60.09 3.9
 -7 -10 1 60.19 3.6
 7 10 1 59.69 4.4
 7 10 1 60.39 3.1
 7 -10 2 5.6 1.7
 -7 10 2 6.3 1.1
 -7 10 2 7.4 1.1
 -7 -10 -2 7.5 1.2
 7 10 -2 6.8 1.5
 7 10 2 5.4 1.8
 7 -10 -2 5.4 1.3
 -7 -10 2 5.1 1
 -7 -10 2 5.8 1.1
 -7 10 -2 5 1.1
 -7 10 3 32.9 2.5
 7 -10 3 26.5 3
 7 10 -3 36.8 3.1
 -7 -10 -3 36.3 2.8
 7 10 3 38.3 3.5
 7 -10 -3 42.4 2.6
 7 -10 -3 33.6 3.2
 -7 -10 3 39.6 2.5
 -7 -10 3 37.8 2.5
 -7 10 -3 37.5 2.7
 7 10 -4 13.5 2.2
 7 -10 4 15.4 2.3
 -7 -10 -4 16.8 1.9
 -7 10 4 17.1 1.8
 7 -10 4 15.3 1.2
 -7 -10 4 19.8 1.6
 7 10 4 20.6 2.5
 7 -10 -4 20.4 1.7
 -7 -10 4 20.9 2.1
 7 -10 -4 19.8 2.5
 -7 10 -4 17.5 1.9
 -7 10 5 1 1.2
 -7 -10 -5 2.7 1.4
 7 10 -5 0.5 1.7
 7 -10 5 0 1.7
 7 10 5 2.6 1.8
 -7 -10 5 1.6 1.2
 7 -10 -5 1.5 1.9
 -7 10 -5 1.2 1.4
 7 -10 -5 1.7 0.8
 7 10 -6 -0.2 1.8
 -7 10 6 -0.4 1.5
 -7 -10 -6 2.3 1.4
 7 -10 6 3.1 1.9
 -7 10 -6 1.4 1.4
 7 10 6 2.7 2.2
 7 -10 -6 -1.3 2.3
 -7 -10 6 0.6 1.1
 7 10 -7 7.8 2.4
 -7 10 7 6.9 1.8
 7 -10 7 8.9 2.4
 -7 -10 -7 8 1.9
 7 10 7 7 2.3
 -7 10 -7 8 1.9
 7 -10 -7 8.5 2.9
 -7 -10 7 8.9 1.6
 -7 10 8 -0.5 1.7
 7 10 -8 -0.4 2.3
 -7 -10 -8 -0.1 1.7
 7 -10 8 4.9 2.3
 7 10 8 -2.4 2
 -7 10 -8 1.3 1.9
 7 -10 -8 -1.2 2.8
 -7 -10 8 -0.2 1.4
 -8 -10 0 37.6 2.4
 -8 -10 0 32.1 2.5
 8 10 0 35.5 2.2
 8 -10 0 36.3 2.1
 8 10 0 33.8 3.4
 -8 10 0 32.4 1.9
 8 -10 0 34.1 2.8
 -8 10 0 33.7 2.4
 8 10 -1 81.09 4.7
 8 -10 1 83.29 5.1
 -8 10 1 78.09 4.6
 -8 -10 -1 81.29 4.7
 -8 10 1 77.99 4.4
 8 10 1 84.79 4.1
 8 -10 -1 81.29 4.9
 8 10 1 81.89 4.1
 -8 -10 1 78.39 4.6
 -8 10 -1 83.29 4.7
 8 10 1 81.19 5.4
 -8 10 2 141.19 7.4
 8 10 -2 138.49 7.7
 -8 10 2 135.99 7.3
 8 -10 2 139.59 7.8
 -8 -10 -2 140.59 7.5
 -8 -10 2 133.99 7.3
 -8 10 -2 136.89 7.5
 -8 -10 2 129.69 7.4
 8 10 2 132.79 8
 8 -10 -2 138.79 7.5
 8 -10 3 21.6 2.7
 8 10 -3 27.4 2.6
 -8 -10 -3 27.1 2.4
 -8 10 3 27.6 2.1
 -8 10 -3 27.2 2.3
 8 -10 -3 26.3 2.3
 -8 -10 3 26.8 2
 8 10 3 21.2 2.8
 8 -10 -3 28.5 3
 -8 -10 3 27.7 2.2
 -8 -10 -4 1.2 1.2
 8 10 -4 0.3 1.6
 -8 10 4 0.5 1
 8 -10 4 1.5 1.8
 8 -10 -4 5.2 2
 8 -10 -4 2.5 0.9
 8 10 4 2.1 1.8
 -8 -10 4 2.2 0.8
 -8 10 -4 1 1.1
 -8 -10 4 3.3 1.1
 8 10 -5 -1.4 1.7
 8 -10 5 1.3 1.8
 -8 10 5 0.5 1.3
 -8 -10 -5 0.8 1.4
 8 -10 -5 0.1 2.2
 -8 -10 5 1.2 1.2
 8 10 5 0.2 1.8
 -8 10 -5 -0.4 1.2
 -8 10 6 6.3 1.6
 8 10 -6 5.6 2.2
 -8 -10 -6 7.7 1.8
 8 -10 6 12.4 2.5
 -8 -10 6 7.6 1.5
 8 10 6 10.8 2.4
 8 -10 -6 12.7 2.9
 -8 10 -6 9.8 1.8
 8 -10 7 1.9 2
 8 10 -7 2 2.2
 -8 10 7 0.3 1.5
 -8 -10 -7 2.4 1.7
 8 10 7 4.5 2.5
 -8 10 -7 1.8 1.7
 8 -10 -7 -0.1 2.3
 -8 -10 7 3.6 1.4
 8 -10 8 5.7 2.4
 -8 -10 -8 1.1 1.8
 -8 10 8 -0.3 1.6
 8 10 -8 -3.3 2.2
 -8 -10 8 2.9 1.7
 -8 10 -8 2.1 1.7
 8 10 8 5.5 2.4
 8 -10 -8 -0.5 2.6
 9 10 0 0.1 0.8
 -9 -10 0 0.4 0.9
 9 -10 0 -0.9 1.3
 -9 10 0 0.4 0.9
 9 10 0 -0.8 1.7
 -9 10 0 0.5 0.5
 9 -10 0 -0.1 0.7
 -9 10 1 74.59 4.1
 9 -10 1 71.69 3.9
 9 -10 1 73.39 5
 9 -10 1 69.99 4
 -9 -10 -1 74.39 4.4
 9 10 -1 71.69 4.5
 -9 10 1 71.99 4.4
 9 10 1 76.39 3.8
 9 -10 -1 78.09 4.7
 -9 10 -1 75.69 4.4
 9 10 1 74.29 5.3
 9 10 1 77.19 3.8
 -9 -10 1 78.49 4.3
 -9 10 2 10.7 1.4
 9 -10 2 9 2
 -9 -10 -2 11.4 1.5
 -9 10 2 9.7 1.2
 9 10 -2 10 1.6
 9 -10 -2 10.1 1.6
 9 10 2 10.7 2.2
 -9 -10 2 10.2 1.4
 -9 10 -2 11.6 1.4
 -9 -10 2 11.8 1.3
 -9 10 3 48.2 3.3
 9 -10 3 55.59 4.4
 -9 -10 -3 52.59 3.5
 9 10 -3 50.59 4
 9 -10 -3 47.8 4.3
 9 -10 -3 47.5 3.2
 9 10 3 51.99 4.5
 -9 -10 3 50.99 3.1
 -9 -10 3 50.59 3.3
 -9 10 -3 52.69 3.4
 -9 10 4 40.5 3
 9 -10 4 40.7 3.7
 -9 -10 -4 36.3 3
 9 10 -4 41.3 3.6
 -9 -10 4 42.6 2.9
 9 -10 -4 37 3.6
 9 -10 -4 38.8 2.6
 -9 10 -4 37.9 3
 9 10 4 42 3.8
 -9 -10 4 38.2 2.4
 9 10 -5 3.3 2
 9 -10 5 7.4 2.1
 -9 10 5 5.4 1.5
 -9 -10 -5 4.7 1.6
 -9 -10 5 7.7 1.5
 -9 10 -5 4.4 1.4
 9 -10 -5 4.2 2.5
 9 10 5 4.4 2.1
 9 -10 6 1.7 2.2
 -9 -10 -6 1.2 1.6
 9 10 -6 0.7 2.1
 -9 10 6 0.8 1.3
 9 10 6 1 2
 9 -10 -6 0 2.3
 -9 10 -6 -1 1.5
 -9 -10 6 2.1 1.3
 -9 10 7 -0.5 1.7
 9 10 -7 -1.2 2.2
 9 -10 7 2.3 2.1
 -9 -10 -7 3.5 1.6
 9 -10 -7 0.1 2.8
 -9 10 -7 1.6 1.7
 -9 -10 7 1 1.5
 9 10 7 2 2.2
 9 -10 8 9.3 2.6
 9 10 -8 2.2 2.9
 -9 10 8 6.4 2.3
 -9 -10 -8 4.9 2
 -9 -10 8 7.7 1.8
 9 -10 -8 4.5 2.9
 9 10 8 1.6 2.3
 -9 10 -8 4.8 2.1
 -10 -10 0 0.1 1
 10 -10 0 0.4 0.7
 10 10 0 0.3 1.9
 -10 10 0 -0.5 0.9
 10 10 0 0.5 0.9
 -10 10 0 -0.1 0.5
 10 10 0 1.5 0.8
 10 -10 0 -0.8 1.6
 10 10 -1 85.79 5.1
 10 -10 1 84.19 4.6
 10 -10 1 81.09 5.4
 -10 10 1 85.69 4.6
 10 10 -1 79.69 5.8
 -10 10 1 82.29 4.9
 -10 -10 -1 88.09 5
 10 -10 1 86.89 4.5
 -10 -10 1 87.09 4.9
 10 -10 -1 92.99 5.3
 10 10 1 86.49 5.9
 10 10 1 86.99 4.4
 10 10 1 83.79 4.4
 -10 10 -1 84.29 4.9
 -10 -10 -2 11.9 1.6
 10 10 -2 14.4 2
 -10 10 2 13.2 1.5
 -10 10 2 12.4 1.3
 10 -10 2 9 2.1
 10 -10 -2 11.6 1.6
 10 10 2 8.2 2.2
 -10 10 -2 9.9 1.4
 -10 -10 2 9.5 1.4
 -10 -10 2 12.8 1.4
 -10 10 3 37.1 2.7
 10 10 -3 40.1 3.4
 10 -10 3 41.1 3.7
 -10 -10 -3 37.7 3
 10 10 3 43.6 3.8
 -10 10 -3 37.8 3
 -10 -10 3 43.6 2.9
 10 -10 -3 38.4 2.7
 10 -10 -3 38.3 3.7
 -10 -10 3 40.5 2.6
 -10 10 4 36.8 2.7
 10 10 -4 33.1 3.1
 -10 -10 -4 38.6 2.8
 10 -10 4 37.6 3.6
 10 -10 -4 28 2.3
 10 10 4 30.6 3.5
 10 -10 -4 26.1 3.3
 -10 10 -4 32.7 2.7
 -10 -10 4 30.9 2.6
 10 10 -5 0.8 2
 10 -10 5 2.5 2
 -10 10 5 4.6 1.5
 -10 -10 -5 4 1.5
 -10 10 -5 4.2 1.4
 10 10 5 4.4 2.1
 -10 -10 5 5.7 1.4
 10 -10 -5 2.3 2.2
 10 -10 6 14.6 2.7
 -10 10 6 13.6 2
 10 10 -6 12.2 2.7
 -10 -10 -6 16.7 2.1
 -10 -10 6 12.4 1.8
 10 -10 -6 14.3 3
 10 10 6 11.5 2.6
 -10 10 -6 11.2 1.9
 10 -10 7 4.1 2.6
 -10 -10 -7 1.5 1.6
 10 10 -7 2.6 2.4
 -10 10 7 3.3 1.7
 -10 -10 7 3.5 1.7
 10 10 7 6.3 2.7
 -10 10 -7 3.3 1.8
 10 -10 -7 4.7 2.7
 -10 -10 -8 7.7 2.2
 10 -10 8 10.3 2.6
 10 10 8 5.5 3.3
 10 -10 -8 6.2 3.5
 -10 10 -8 4.8 2
 -10 -10 8 5.7 1.8
 11 10 0 3.3 1.1
 -11 10 0 3.5 1.1
 -11 -10 0 4.9 1.2
 11 10 0 2.1 2
 11 -10 0 1.7 1.5
 -11 10 0 3.5 0.7
 11 10 -1 57.89 4.7
 11 -10 1 54.89 4.1
 11 10 -1 54.99 3.7
 -11 10 1 56.49 3.3
 -11 10 1 54.89 3.6
 -11 -10 -1 55.49 3.7
 11 -10 1 56.39 3.4
 11 10 1 58.39 3.1
 11 10 1 53.89 4.6
 11 -10 -1 60.19 4
 -11 10 -1 59.39 3.7
 -11 -10 1 58.99 3.5
 -11 -10 -2 23.8 2.2
 11 -10 2 23.3 2.8
 -11 10 2 20.9 1.7
 11 10 -2 18.6 2.2
 -11 10 2 19.1 1.9
 11 10 2 24.7 2.9
 -11 -10 2 19.2 1.8
 -11 -10 2 22.1 2
 -11 10 -2 18.6 2
 11 -10 -2 19.5 2.1
 -11 -10 -3 93.49 5.5
 -11 10 3 101.59 5.3
 11 10 -3 98.09 5.8
 11 -10 3 91.69 6.1
 11 -10 -3 93.79 6.4
 -11 -10 3 89.89 5.1
 -11 10 -3 87.09 5.4
 11 10 3 93.29 6.4
 11 -10 -3 93.29 5.3
 -11 -10 3 90.19 5.4
 -11 10 4 1.1 1
 -11 -10 -4 0.7 1.3
 11 10 -4 1.2 2
 11 -10 4 -0.8 1.9
 11 10 4 -1 1.9
 -11 -10 4 1.9 1.2
 11 -10 -4 2.8 2.1
 -11 10 -4 -0.2 1.2
 11 -10 5 25.6 3.1
 -11 -10 -5 25.4 2.6
 -11 10 5 23.8 2.5
 11 10 -5 23.4 3.1
 11 10 5 34.8 3.6
 -11 -10 5 24.7 2.5
 11 -10 -5 23 3.3
 -11 10 -5 28.6 2.6
 -11 -10 -6 5.8 1.7
 11 -10 6 5.6 2.4
 -11 10 6 5.5 1.7
 11 10 -6 2 2.4
 11 10 6 5.3 2.3
 11 -10 -6 7.8 2.8
 -11 10 -6 4 1.5
 -11 -10 6 7.3 1.8
 11 -10 7 10.7 2.9
 -11 -10 -7 8.7 2.2
 -11 10 7 6.5 1.9
 11 10 -7 2.3 2.5
 11 10 7 3.2 2.4
 -11 -10 7 5.1 1.7
 11 -10 -7 6.5 3
 -11 10 -7 0.5 1.7
 -11 -10 -8 1 2.3
 -11 10 -8 0.9 1.5
 -12 -10 0 23.1 2.1
 12 10 0 20.3 3
 12 -10 0 18.2 2.2
 -12 10 0 18.1 1.8
 12 10 0 23.8 2
 -12 10 0 21.8 1.6
 12 -10 1 182.58 9.9
 12 10 -1 179.38 10.6
 -12 10 1 176.28 9.6
 12 -10 1 176.08 9.4
 -12 10 1 178.78 9.3
 12 10 -1 182.88 9.6
 -12 -10 -1 179.18 9.6
 12 10 1 187.78 10.5
 12 -10 -1 168.38 9.6
 -12 -10 1 173.18 9.5
 -12 10 -1 174.48 9.5
 -12 10 2 3.5 1.2
 -12 -10 -2 4.2 1.3
 12 -10 2 4.2 2.1
 -12 10 2 2.9 0.9
 12 10 -2 3.6 1.5
 12 -10 -2 1.2 1.3
 -12 10 -2 1.1 1
 12 10 2 0.3 2
 -12 -10 2 0.5 1.1
 -12 -10 2 1.1 1
 -12 -10 -3 37.8 3.2
 12 10 -3 39.7 3.7
 12 -10 3 42.3 3.8
 -12 10 3 35.7 2.6
 -12 -10 3 35.6 2.8
 12 10 3 36.7 3.7
 12 -10 -3 32.1 3.6
 -12 -10 3 33.8 2.4
 -12 10 -3 34.7 2.7
 12 -10 -3 31.1 2.7
 12 10 -4 16.3 2.8
 -12 10 4 19.2 2.1
 -12 -10 -4 23.3 2.5
 12 -10 4 18.2 2.8
 -12 10 -4 21.2 2.2
 -12 -10 4 24.6 2.3
 12 -10 -4 25.3 3.3
 12 10 4 23.6 3.1
 -12 -10 -5 0.4 1.5
 -12 10 5 3.3 1.3
 12 -10 5 6.7 2.3
 12 10 -5 2.7 2.2
 -12 10 -5 5.4 1.4
 -12 -10 5 1.7 1.3
 12 -10 -5 0.9 2.4
 12 10 5 1.3 2.2
 -12 10 6 7.2 1.7
 12 10 -6 2.3 2.4
 12 -10 6 8.4 2.8
 -12 -10 -6 8.3 2.2
 -12 10 -6 8.8 1.9
 -12 -10 6 7.3 1.8
 12 -10 -6 3.3 2.7
 12 10 6 8.9 2.8
 -12 10 7 -2.4 1.6
 -12 -10 -7 -0.4 1.6
 12 -10 7 2.2 2.7
 12 10 -7 -2.4 2.5
 12 -10 -7 1.6 2.8
 12 10 7 0 2.3
 -12 -10 7 1.8 1.6
 -12 10 -7 0.1 1.6
 -13 10 0 1.6 1.1
 13 -10 0 2.9 1.5
 13 10 0 1.6 1.1
 -13 -10 0 2 1.1
 13 10 0 -0.2 2
 -13 10 0 2.2 0.7
 -13 10 1 15.3 1.5
 -13 10 1 13 1.6
 13 10 -1 14.6 1.9
 13 10 -1 16 2.8
 -13 -10 -1 16.5 1.8
 13 -10 1 15.3 2.3
 13 -10 -1 11.6 1.8
 -13 10 -1 11.7 1.6
 13 10 1 12.9 2.7
 -13 -10 1 14.6 1.7
 13 10 -2 16.6 2.2
 -13 -10 -2 12.6 1.8
 13 -10 2 13.1 2.4
 -13 10 2 14.6 1.7
 -13 10 2 17.1 1.6
 13 10 2 11.8 2.6
 -13 -10 2 15.5 1.6
 -13 -10 2 14.5 1.8
 -13 10 -2 12.8 1.6
 13 -10 -2 12.9 1.8
 -13 10 3 2.4 1.1
 13 10 -3 2.6 1.9
 -13 -10 -3 0.6 1.3
 13 -10 3 3 2.3
 13 -10 -3 5.1 2.3
 -13 -10 3 3.2 1.3
 13 -10 -3 4.3 1.3
 -13 10 -3 2.6 1.3
 13 10 3 2.3 2.4
 -13 -10 -4 7 1.8
 13 -10 4 7.5 2.4
 13 10 -4 7.3 2.4
 -13 10 4 12.5 1.7
 13 10 4 10.3 2.5
 13 -10 -4 10.5 2.7
 -13 10 -4 6.8 1.5
 -13 -10 4 11.7 1.7
 13 10 -5 0 2.3
 -13 -10 -5 1.2 1.5
 13 -10 5 1 2.1
 -13 10 5 0.4 1.2
 -13 10 -5 0.2 1.2
 13 -10 -5 1.2 2.4
 13 10 5 3.1 2.3
 -13 -10 5 3.5 1.6
 -13 10 6 11 2.1
 -13 -10 -6 11.1 2.2
 13 -10 6 11.8 2.8
 13 10 -6 8.1 2.7
 -13 -10 6 8.2 1.8
 13 -10 -6 13.8 3.3
 -13 10 -6 10.8 2
 13 10 6 13.3 3.1
 -13 10 7 -0.4 1.5
 13 10 -7 -3 2.8
 -13 -10 -7 1.5 1.8
 13 -10 7 0.3 2.6
 -13 -10 7 2 1.9
 13 10 7 -1.1 2.4
 -13 10 -7 -1.1 1.4
 14 -10 0 14.4 2.3
 -14 -10 0 17.1 1.8
 -14 10 0 15.3 1.7
 14 10 0 16.9 3
 14 -10 1 7.1 2.2
 -14 -10 -1 7.1 1.5
 -14 10 1 8.5 1.1
 14 10 -1 7.7 1.7
 14 10 -1 9.9 2.7
 -14 10 1 7.8 1.4
 -14 10 -1 8.9 1.4
 14 -10 -1 7.5 1.8
 -14 -10 1 7.9 1.4
 14 10 1 8.9 2.5
 14 10 -2 0.4 1.6
 14 -10 2 -2.2 1.8
 -14 -10 -2 2.9 1.4
 -14 10 2 1.4 0.9
 14 -10 -2 3 1.5
 14 10 2 -0.7 2
 -14 10 -2 2.1 1.2
 -14 -10 2 1.2 1.2
 -14 -10 2 3.3 1.1
 -14 -10 -3 0.6 1.3
 14 10 -3 2.6 1.9
 -14 10 3 1.7 1.1
 14 -10 3 1.3 2.3
 14 -10 -3 0.8 2.3
 -14 10 -3 0.5 1.1
 -14 -10 3 1.2 1.2
 14 10 3 1.3 2.2
 -14 10 4 12.5 1.8
 14 -10 4 12.8 2.7
 14 10 -4 8.7 2.5
 -14 -10 -4 13.9 2.2
 14 10 4 15.8 2.9
 14 -10 -4 15.6 3.1
 -14 10 -4 15 1.9
 -14 -10 4 12.5 1.9
 -14 10 5 1.7 1.5
 -14 -10 -5 0.3 1.6
 14 10 -5 -1.5 2.1
 14 -10 5 2.9 2.4
 14 -10 -5 4.1 2.7
 14 10 5 4.2 2.5
 -14 10 -5 0 1.4
 -14 -10 5 1.3 1.4
 14 10 -6 1.2 2.7
 -14 10 6 -1.1 1.5
 14 -10 6 5.3 2.6
 -14 -10 -6 -0.2 1.7
 14 10 6 3.8 2.5
 -14 10 -6 -0.4 1.5
 14 -10 -6 0 2.9
 -14 -10 6 2.9 1.6
 -14 10 -7 0.7 1.4
 15 10 0 0.9 2.2
 -15 10 0 -1.3 1
 -15 -10 0 0.1 1.1
 15 -10 0 2.4 1.7
 -15 10 1 14.7 1.4
 -15 10 1 12.1 1.7
 15 -10 1 12.8 2.5
 -15 -10 -1 12 1.9
 15 10 -1 13.3 3.3
 15 10 -1 16 2.1
 15 10 1 11.2 2.8
 -15 10 -1 12.7 1.7
 -15 -10 1 13.2 1.7
 15 -10 -1 13.2 2
 15 10 -2 0.5 1.6
 -15 10 2 -0.1 0.9
 -15 -10 -2 -0.9 1.4
 15 -10 2 2.4 2.1
 15 -10 -2 1.8 1.5
 15 -10 -2 0.9 2.3
 15 10 2 1.4 2.2
 -15 10 -2 1 1.2
 -15 -10 2 0.7 1
 15 10 -3 19 2.7
 -15 -10 -3 19.6 2.3
 15 -10 3 18.7 2.9
 -15 10 3 18.2 1.9
 -15 10 -3 18.4 2
 15 10 3 20.8 3.2
 15 -10 -3 17.4 3.2
 -15 -10 3 19.4 2.2
 -15 -10 -4 0.5 1.5
 -15 10 4 0.7 1.2
 15 -10 4 2.6 2.3
 15 10 -4 0.3 2.3
 -15 10 -4 0.8 1.3
 -15 -10 4 -0.1 1.3
 15 -10 -4 5.5 2.7
 15 10 4 0.8 2.2
 15 -10 5 2.3 2.4
 -15 -10 -5 3.3 1.8
 -15 10 5 2.9 1.5
 15 10 -5 0.5 2.6
 15 -10 -5 1.5 2.7
 15 10 5 0.2 2.4
 -15 -10 5 2.9 1.5
 -15 10 -5 1.2 1.5
 -15 10 6 0.5 1.5
 -15 -10 -6 1.3 2
 15 10 -6 -5.6 2.3
 15 -10 6 1.7 2.8
 -15 -10 6 3.5 1.7
 15 10 6 3.6 2.5
 -15 10 -6 0.8 1.4
 -16 10 0 1.6 1.2
 -16 -10 0 2.4 1.4
 16 10 0 5.6 2.6
 16 -10 0 3.9 1.8
 16 10 -1 -1.4 2.4
 16 -10 1 1.8 1.9
 -16 -10 -1 -1.2 1.3
 -16 10 1 -0.4 1.2
 -16 -10 1 0.5 1.2
 16 10 1 1.5 2.4
 16 -10 -1 0.7 1.6
 -16 10 -1 1.5 1.3
 -16 -10 -2 16.5 2.1
 -16 10 2 14.8 1.6
 16 10 -2 14.2 2.3
 16 10 -2 12.8 3.2
 16 -10 2 15 3
 -16 10 -2 14.6 1.8
 16 -10 -2 17 3.1
 16 -10 -2 15.1 2
 16 10 2 15.1 3.3
 -16 10 3 3.8 1.2
 16 -10 3 4.8 2.3
 16 10 -3 0.3 2
 -16 -10 -3 5.1 1.8
 -16 -10 3 4.4 1.5
 -16 10 -3 4.8 1.4
 16 -10 -3 3.6 2.5
 16 10 3 9.1 2.7
 16 10 -4 0.6 2.1
 16 -10 4 6.5 2.6
 -16 -10 -4 2.9 1.7
 -16 10 4 3 1.4
 -16 -10 4 1.5 1.7
 16 10 4 3.8 2.5
 16 -10 -4 5.9 3.2
 -16 10 -4 3.1 1.5
 -16 -10 -5 1.7 1.8
 16 -10 5 2.8 2.5
 -16 10 5 2.4 1.6
 16 10 -5 -0.5 2.3
 16 10 5 3.1 2.6
 16 -10 -5 1.8 3
 -16 10 -5 0.6 1.5
 -16 -10 5 2.6 1.6
 -16 10 6 0.5 1.7
 16 10 -6 -0.9 2.8
 -16 10 -6 0.1 1.4
 17 10 0 13.2 3.2
 17 -10 0 10.2 2.3
 -17 -10 0 11.6 1.7
 -17 10 0 10.2 1.7
 -17 10 1 4.4 1.4
 17 10 -1 2.4 2.7
 -17 -10 -1 6.8 1.6
 17 -10 1 8.1 2.4
 -17 -10 1 4.5 1.5
 -17 10 -1 5.1 1.3
 17 -10 -1 6.3 1.9
 17 10 1 3.9 3
 -17 -10 -2 8 1.9
 17 -10 2 10.1 2.7
 17 10 -2 11.2 3.4
 17 -10 -2 5.8 2.7
 -17 10 -2 11.7 1.6
 17 10 2 6.6 2.7
 -17 -10 -3 8.7 1.9
 17 -10 3 11.8 2.8
 17 10 -3 4.5 2.4
 -17 10 3 8.4 1.5
 -17 -10 3 8.4 1.8
 17 10 3 8.8 3.1
 17 -10 -3 5 2.8
 -17 10 -3 7.4 1.6
 17 -10 4 3.4 2.6
 17 10 -4 -0.7 2.4
 -17 -10 -4 3 2
 -17 10 4 2.5 1.4
 17 10 4 4.9 2.9
 17 -10 -4 5.5 3.1
 -17 10 -4 2.9 1.4
 -17 -10 4 0.5 1.5
 17 10 -5 0 2.7
 -17 10 5 -1.6 1.4
 -17 10 -5 1.4 1.5
 17 10 5 6.2 3
 18 10 0 5.4 2.9
 -18 -10 0 6.4 1.6
 -18 10 0 5.4 1.6
 18 -10 0 7 2.3
 -18 -10 -1 0.3 1.4
 18 10 -1 1 2.7
 18 -10 1 3.2 2.3
 18 -10 -1 1.7 1.8
 -18 10 -1 3.5 1.3
 18 10 1 4.4 2.8
 -18 -10 1 2.1 1.4
 18 -10 2 4.8 2.7
 18 10 -2 6.9 3.4
 -18 -10 -2 7.4 1.8
 -18 10 -2 4.9 1.6
 18 -10 -2 2.7 2.6
 18 10 2 6.1 2.8
 18 -10 3 7.4 2.6
 -18 -10 -3 1 1.7
 18 10 3 2 2.5
 -18 -10 3 2.7 1.6
 18 -10 -3 3.9 3.1
 -18 10 -3 0.4 1.4
 18 -10 4 0.4 2.5
 -18 -10 -4 1.6 1.8
 18 10 -4 2.4 2.6
 18 10 4 3.2 2.6
 -18 -10 4 1.9 1.9
 -18 10 -4 -0.3 1.4
 18 -10 -4 1.9 2.9
 -18 10 5 0.3 1.5
 18 10 -5 -1.9 2.4
 -19 -10 0 1.7 1.6
 19 -10 0 7 2.3
 19 10 0 3.2 3.3
 -19 10 0 2.5 1.4
 19 -10 1 3.7 2.2
 19 10 -1 5.7 3.1
 -19 -10 -1 1.9 1.8
 19 -10 -1 1.9 2.6
 19 10 1 0 3.1
 -19 10 -1 4.8 1.6
 19 -10 2 4.1 2.4
 19 10 -2 0.7 3.3
 -19 -10 -2 2.2 1.9
 -19 10 -2 0.8 1.3
 19 -10 -2 9.8 3
 19 10 2 4.9 3.1
 19 -10 3 5.1 2.7
 -19 -10 -3 1.9 1.9
 19 -10 -3 1.9 3
 -19 10 -3 5.9 1.7
 19 10 3 6.8 3.2
 -19 10 -4 0.6 1.3
 -20 10 0 3.5 1.7
 20 10 0 9.5 3.3
 20 -10 0 10.6 2.3
 -20 -10 0 2.3 1.7
 -20 -10 -1 3.8 1.7
 20 -10 1 4.1 2.5
 20 10 -1 5.2 3.2
 20 -10 -1 6.1 2.8
 20 10 1 5.3 3.4
 -20 10 -1 4.2 1.6
 20 -10 2 10.8 3
 -20 -10 -2 0.2 1.9
 20 -10 -2 1.8 2.8
 -20 10 -2 -0.7 1.4
 20 10 2 2.6 2.7
 -20 10 -3 0.1 1.5
 21 -10 0 8.4 2.8
 -21 -10 -1 1.4 1.8
 21 -10 1 4.9 2.5
 -21 10 -1 0 1.5
 0 11 0 1.4 0.9
 0 11 0 0.3 0.5
 0 -11 0 0.3 1
 0 -11 0 1.5 1
 0 11 -1 24 1.8
 0 11 1 23 1.9
 0 -11 -1 26.7 2
 0 -11 1 25.8 2.1
 0 11 -1 24.9 1.5
 0 11 -1 24.9 1.9
 0 11 1 24.5 1.6
 0 -11 -2 24 2
 0 11 2 21.2 1.4
 0 11 -2 21.6 1.4
 0 -11 2 25 2.1
 0 11 2 23.2 2.2
 0 11 -2 21.7 1.8
 0 -11 2 21.6 1.4
 0 11 3 59.79 3.9
 0 -11 -3 62.89 3.6
 0 -11 3 59.89 3.3
 0 -11 -3 61.79 3.8
 0 11 -3 58.69 3.8
 0 -11 3 58.09 3.8
 0 -11 4 71.99 3.9
 0 11 -4 70.99 4.5
 0 11 4 66.59 4.5
 0 -11 -4 68.39 4.5
 0 -11 4 70.49 4.3
 0 -11 -4 70.69 4.2
 0 -11 5 3.3 0.9
 0 -11 5 2.7 1.2
 0 -11 -5 3.3 1.1
 0 -11 -5 1.2 1.5
 0 11 -5 5.1 1.5
 0 11 5 3.6 1.5
 0 11 6 20.5 2.5
 0 -11 -6 22.5 2.5
 0 11 -6 22 2.6
 0 -11 6 23.3 2
 0 -11 6 22.7 2.3
 0 -11 -6 23.8 2.1
 0 11 7 36 3.4
 0 -11 7 36.1 2.7
 0 -11 -7 35.7 2.7
 0 11 -7 40.4 3.7
 0 -11 -7 30.4 3.2
 0 11 8 6.2 2.1
 0 11 -8 4.9 2.4
 1 11 0 74.89 4.3
 -1 -11 0 71.29 4.2
 -1 11 0 73.99 4.1
 1 -11 0 74.49 4.2
 1 11 0 73.19 4
 1 -11 0 72.59 4.3
 -1 11 0 73.79 4
 1 11 -1 50.29 3
 1 11 -1 51.89 2.8
 -1 11 1 51.39 3.1
 1 11 -1 52.19 3.2
 -1 -11 -1 55.29 2.9
 -1 11 1 49.7 2.9
 -1 -11 -1 50.89 3.1
 1 -11 1 49 3.2
 -1 11 -1 47.4 3
 -1 -11 1 51.89 3.2
 -1 11 -1 49.1 3
 1 -11 -1 52.39 3.2
 -1 11 -1 50.29 2.7
 1 11 1 50.99 2.8
 1 11 1 46.4 3.3
 -1 -11 -2 65.39 3.4
 -1 11 2 66.19 3.4
 -1 11 2 67.29 3.8
 1 11 -2 65.29 3.7
 1 -11 2 67.09 3.8
 -1 -11 -2 63.99 3.6
 -1 11 -2 55.89 3.6
 1 11 2 55.69 3.3
 -1 -11 2 59.19 3.3
 -1 -11 2 60.89 3.7
 1 -11 -2 58.59 3.6
 -1 11 -2 60.09 3.3
 1 11 2 56.29 3.8
 1 -11 3 94.89 4.8
 -1 11 3 89.39 5.4
 1 -11 3 96.59 5.3
 -1 -11 -3 94.39 5.1
 1 11 -3 89.49 5.3
 -1 -11 -3 94.09 5.2
 -1 -11 3 88.39 4.9
 1 -11 -3 86.39 5.1
 -1 -11 3 92.69 5.3
 -1 11 -3 91.99 5.3
 1 11 3 88.89 5.4
 -1 11 -3 93.69 4.9
 1 -11 -3 84.29 5.3
 1 11 -4 16.7 2
 1 -11 4 17.9 1.5
 -1 -11 -4 16.2 1.9
 1 -11 4 16.7 2.1
 -1 -11 -4 20.1 2
 -1 11 4 18.4 2.2
 1 -11 -4 20.4 2.1
 -1 -11 4 21 1.7
 -1 11 -4 16.3 2
 1 11 4 21.2 2.2
 -1 -11 4 27.8 2.3
 1 -11 -4 21.1 1.7
 -1 -11 -5 27.6 2.3
 1 -11 5 25.1 2.5
 -1 -11 -5 25.9 2.4
 1 -11 5 26.2 2
 1 11 -5 27.3 2.6
 -1 11 5 28.1 2.8
 1 -11 -5 30.5 2.2
 1 11 5 24.8 2.6
 -1 11 -5 21.7 2.4
 -1 -11 5 28.7 2.5
 1 -11 -5 26 2.6
 -1 -11 5 27.5 2
 1 -11 6 16.4 2.1
 -1 -11 -6 17.4 1.8
 -1 -11 -6 15.7 2.1
 1 -11 6 17.8 1.8
 -1 11 6 17.2 2.2
 1 11 -6 14.4 2.2
 1 -11 -6 15.2 1.6
 -1 -11 6 14.7 1.9
 -1 11 -6 15.5 2.2
 1 -11 -6 17.4 2.3
 -1 -11 6 18.6 1.8
 1 11 6 14.4 2.2
 -1 11 7 7.9 2
 -1 -11 -7 9.2 1.6
 1 -11 7 9.7 1.4
 1 -11 7 10 1.9
 1 11 -7 4.5 2
 1 11 7 6.7 2
 1 -11 -7 9.7 2.3
 -1 -11 7 8.6 1.4
 -1 11 -7 6.2 2.1
 -1 11 8 1.6 1.9
 1 11 -8 0 2
 -1 -11 8 2.5 1.3
 -1 11 -8 -0.5 2
 1 11 8 0 1.8
 2 11 0 28.8 2.5
 2 11 0 29.9 1.9
 -2 -11 0 29.5 2
 -2 -11 0 31.1 2.2
 2 -11 0 30.6 2.1
 2 -11 0 29.5 2.3
 -2 11 0 30.7 2.1
 -2 11 0 31.8 2
 -2 -11 -1 161.58 8.1
 2 11 -1 155.38 8.5
 2 -11 1 152.68 8.4
 -2 11 1 158.88 8.2
 2 11 -1 155.68 8.3
 -2 -11 -1 156.78 8.3
 -2 11 1 160.08 8.3
 -2 -11 1 160.18 8.4
 2 11 1 156.28 8.1
 2 11 1 153.18 8.5
 -2 11 -1 160.78 8.3
 2 -11 -1 157.88 8.4
 -2 11 -1 154.28 8.1
 -2 11 -1 157.68 8
 -2 -11 -2 31.2 1.7
 -2 11 2 28.1 1.8
 -2 -11 -2 30.1 2.1
 2 11 -2 26.3 2.1
 -2 11 2 27.6 2.3
 2 -11 2 28.2 2.4
 -2 11 -2 29.6 1.6
 -2 -11 2 28.4 2.2
 -2 11 -2 25.5 2.1
 2 11 2 29.7 2.7
 2 -11 -2 25.6 2.2
 -2 11 -2 28.7 1.9
 -2 -11 2 28.6 1.8
 2 11 2 29.4 1.7
 -2 -11 -3 135.99 7.1
 -2 -11 -3 132.09 7.5
 2 -11 3 131.09 7.1
 2 11 -3 130.19 7.6
 -2 -11 -3 129.59 7.4
 -2 11 3 138.19 7.6
 2 -11 3 135.49 7.7
 -2 11 -3 151.78 7.2
 2 -11 -3 143.89 7.4
 -2 11 -3 140.49 7.6
 2 11 3 140.09 7.7
 -2 -11 3 142.39 7.3
 -2 -11 3 147.29 7.5
 2 -11 -3 137.39 7.7
 -2 11 4 11.8 1.9
 2 11 -4 8.9 1.7
 2 -11 4 7.7 1.8
 -2 -11 -4 11.3 1.5
 -2 -11 -4 10.8 1.5
 2 -11 4 9.4 1
 2 -11 -4 10.9 1.9
 2 -11 -4 10.8 1.3
 -2 -11 4 11.8 1.2
 -2 -11 4 10.5 1.5
 2 11 4 8.8 1.8
 -2 11 -4 9.5 1.5
 2 11 -5 1.6 1.6
 2 -11 5 1.7 1.5
 -2 -11 -5 0.9 1
 2 -11 5 1.4 0.8
 -2 -11 -5 4.5 1.3
 -2 11 5 1.1 1.4
 -2 -11 5 5.1 1
 -2 -11 5 3.7 1.3
 -2 11 -5 2.3 1.4
 2 -11 -5 3.2 1
 2 -11 -5 3.9 1.7
 2 11 5 1.2 1.6
 2 -11 6 5.8 1.7
 2 -11 6 4.4 1
 2 11 -6 3.6 1.7
 -2 -11 -6 3.6 1.3
 -2 -11 -6 3.6 1.5
 -2 11 6 2.9 1.6
 -2 11 -6 6.1 1.7
 2 11 6 2.6 1.7
 -2 -11 6 4.8 1.4
 2 -11 -6 2.4 1.9
 2 -11 -6 2.2 1.1
 -2 -11 6 4.5 1.1
 -2 -11 -7 0.5 1.3
 2 -11 7 2.2 1.2
 2 -11 7 2.1 1.6
 2 11 -7 0.5 1.8
 -2 11 7 0.8 1.8
 -2 11 -7 3.7 1.8
 2 11 7 3.6 1.9
 -2 -11 7 3.9 1.3
 2 -11 -7 1.4 2
 -2 11 8 -2.4 1.7
 2 11 -8 -4.2 2.1
 2 11 8 -1.8 1.8
 -2 11 -8 -1.6 1.7
 -2 -11 8 0 1.3
 2 -11 -8 1.1 2.3
 -3 -11 0 68.29 3.9
 -3 -11 0 71.99 3.9
 3 -11 0 65.89 4.1
 3 -11 0 67.09 3.8
 3 11 0 69.09 4.3
 -3 11 0 68.29 3.8
 3 11 0 66.79 3.7
 -3 11 0 67.59 3.7
 3 11 -1 122.99 6.7
 3 -11 1 120.59 6.9
 -3 11 1 124.29 6.6
 -3 11 1 121.79 6.6
 -3 -11 -1 127.19 6.5
 3 11 -1 117.79 6.9
 -3 -11 -1 128.39 6.8
 -3 11 -1 121.09 6.4
 -3 -11 1 129.09 6.8
 3 11 1 127.29 6.4
 -3 11 -1 123.69 6.7
 3 11 1 125.99 7
 3 -11 -1 126.49 6.8
 3 -11 -1 131.59 6.8
 -3 11 -1 126.09 6.3
 3 11 -2 29.6 2.4
 -3 11 2 29.2 1.9
 -3 11 2 29.3 2.2
 -3 -11 -2 30 1.7
 3 -11 2 30.1 2.5
 -3 -11 -2 27 2.1
 -3 11 -2 28.9 2.2
 -3 11 -2 28.5 1.6
 -3 11 -2 29.6 1.6
 -3 -11 2 28.7 1.9
 -3 -11 2 27.6 2.3
 3 -11 -2 30.9 2.2
 3 11 2 28.3 2.5
 -3 11 3 7.2 1.3
 3 11 -3 6.7 1.4
 -3 -11 -3 8.2 1.2
 -3 -11 -3 7.2 0.7
 3 -11 3 7 0.7
 -3 -11 -3 7 1
 3 -11 3 5.5 1.6
 3 11 3 5.2 1.6
 3 -11 -3 6.1 1.2
 -3 11 -3 5.5 1.2
 -3 11 -3 6.5 0.8
 -3 -11 3 5.6 0.9
 -3 -11 3 5.5 1.3
 3 -11 -3 4.5 1.5
 -3 -11 -4 82.29 4.8
 -3 -11 -4 81.09 4.4
 -3 11 4 77.09 4.9
 3 -11 4 81.79 5.2
 3 -11 4 79.79 4.3
 -3 -11 -4 79.29 4.6
 3 11 -4 76.09 5
 3 11 4 78.29 5.2
 3 -11 -4 81.09 4.6
 -3 11 -4 83.69 4.9
 -3 -11 4 82.69 4.7
 -3 -11 4 81.39 4.5
 3 -11 -4 80.59 5.3
 -3 11 -4 85.19 5
 -3 -11 -5 14.4 1.7
 3 -11 5 12.9 1.3
 -3 11 5 15.3 1.9
 3 11 -5 10.9 2
 3 -11 5 12.4 2
 -3 -11 -5 12.6 1.5
 -3 -11 5 13.1 1.4
 -3 -11 5 14.4 1.7
 3 -11 -5 13 2.2
 3 11 5 10.5 2
 -3 11 -5 11.5 1.8
 3 -11 -5 14.9 1.4
 -3 11 6 -0.2 1.4
 3 -11 6 3 0.9
 3 11 -6 2.7 1.7
 3 -11 6 3.8 1.8
 -3 -11 -6 3.8 1.3
 -3 -11 6 2.7 1.1
 3 -11 -6 2.3 1
 3 -11 -6 2.7 1.8
 3 11 6 1.5 1.7
 -3 -11 6 2.2 1.4
 -3 11 -6 1.9 1.5
 -3 11 7 -4.3 1.7
 -3 -11 -7 -0.6 1.2
 3 11 -7 0.2 1.8
 3 -11 7 2.4 1.8
 3 11 7 0 1.8
 -3 -11 7 -1 1.1
 3 -11 -7 -2 2
 -3 11 -7 -0.7 1.6
 -3 11 8 0 1.9
 3 11 -8 0.9 2.1
 -3 -11 8 1.8 1.4
 3 11 8 3.9 2.3
 -3 11 -8 2.5 1.9
 3 -11 -8 2.6 2.2
 4 -11 0 41.1 3
 4 11 0 45.4 2.6
 4 11 0 45 3.4
 -4 11 0 45 2.7
 4 -11 0 46.1 2.6
 -4 -11 0 44.4 2.8
 -4 11 0 46.6 2.5
 -4 -11 0 42.8 2.8
 -4 -11 -1 19.5 1.3
 -4 -11 -1 19.5 1.6
 4 11 -1 21.2 2.1
 4 11 -1 19 1.4
 4 -11 1 19 1.8
 -4 11 1 16.9 1.3
 -4 11 1 19.5 1.4
 4 11 1 11.6 1.9
 -4 11 -1 13.5 1.4
 4 11 1 14.1 1
 4 -11 -1 13.6 1.5
 -4 -11 1 12.5 1.4
 4 -11 -1 13.8 1.4
 -4 -11 -2 1.5 0.9
 -4 11 2 2.4 1
 -4 11 2 1.4 0.8
 4 11 -2 1.3 0.9
 -4 -11 -2 1 0.4
 -4 -11 -2 1.8 0.5
 4 -11 2 2.4 1.3
 -4 -11 2 3.4 1
 -4 11 -2 2.5 0.9
 4 -11 -2 3 1
 -4 -11 2 2 0.8
 4 11 2 1 1.4
 -4 -11 -3 6.1 0.8
 4 -11 3 6.4 0.6
 -4 -11 -3 6.2 0.6
 -4 -11 -3 5.1 1.2
 4 -11 3 6.5 1.6
 4 11 -3 4.5 1.4
 -4 11 3 5.2 1.2
 4 -11 -3 7.6 1.2
 4 -11 -3 5.3 1.6
 -4 -11 3 7.6 1.3
 -4 -11 3 6.1 1
 -4 11 -3 10.2 0.8
 4 11 3 4.4 1.7
 -4 11 -3 4.9 1.2
 4 -11 4 24.4 1.5
 4 -11 4 24 2.5
 -4 11 4 23.9 2.4
 -4 -11 -4 21.8 2.2
 -4 -11 -4 24.7 1.9
 4 11 -4 18.7 2.3
 4 -11 -4 24.7 2
 4 11 4 24.6 2.6
 4 -11 -4 26.8 2.7
 -4 -11 4 25.8 2
 -4 11 -4 22.7 2.2
 -4 -11 4 25.2 2.1
 -4 -11 -5 31.3 2.2
 4 11 -5 26.1 2.6
 -4 11 5 28.8 2.6
 4 -11 5 30.7 1.8
 -4 -11 -5 30.7 2.3
 4 -11 5 24.4 2.5
 -4 -11 5 25.5 2.2
 -4 11 -5 20.6 2.3
 4 11 5 22.2 2.7
 -4 -11 5 20.8 2.1
 4 -11 -5 23.2 2
 4 -11 -5 19 2.7
 4 11 -6 5.2 1.9
 -4 11 6 7.5 1.9
 4 -11 6 6.6 1.8
 -4 -11 -6 6.9 1.5
 4 -11 -6 8.8 2.3
 -4 -11 6 7.3 1.4
 4 11 6 5.6 2
 -4 11 -6 5.3 1.6
 4 -11 -6 5.7 1.6
 4 -11 7 1.4 1.8
 4 11 -7 -1 2
 -4 -11 -7 2.6 1.4
 -4 11 7 -0.1 1.7
 4 -11 -7 2.3 2.3
 4 11 7 1.4 1.9
 -4 11 -7 0.3 1.5
 -4 -11 7 -1.3 1.1
 -4 -11 -8 1.6 1.5
 4 11 -8 -3.9 2.2
 -4 11 8 -1.2 1.7
 -4 11 -8 -0.7 1.9
 4 11 8 -1.8 2
 4 -11 -8 1.8 2.6
 -4 -11 8 2.1 1.4
 -4 -11 9 -0.7 1.5
 -5 -11 0 46.2 2.9
 5 -11 0 45.3 2.6
 -5 11 0 46.6 2.5
 -5 -11 0 44.6 2.9
 -5 11 0 44.9 2.8
 5 11 0 44.9 3.4
 5 -11 0 45.6 3.1
 5 11 0 45.4 2.6
 5 -11 1 34.7 2.8
 -5 -11 -1 36.6 2.5
 -5 -11 -1 38.9 2.1
 5 11 -1 36.8 2.4
 5 11 -1 38.2 3.2
 -5 11 1 35.7 2.3
 -5 11 1 35.8 2.2
 5 11 1 34.4 3.2
 5 -11 -1 33.3 2.4
 -5 11 -1 31.8 2.3
 5 11 1 33.7 1.9
 -5 -11 1 33.7 2.4
 5 -11 -1 35.2 2.6
 -5 11 2 30.3 2.1
 -5 -11 -2 30.9 2.4
 -5 11 2 32.7 2.2
 5 11 -2 29.8 2.4
 5 -11 2 29.5 2.8
 -5 11 -2 29.9 2.3
 -5 -11 2 31.5 2.1
 5 -11 -2 30.4 2.5
 5 11 2 36 3
 -5 -11 2 28.8 2.3
 -5 -11 -3 16.1 1.7
 5 -11 3 15.3 2.1
 -5 11 3 16.4 1.7
 5 11 -3 16.3 1.9
 -5 -11 3 17.5 1.6
 5 -11 -3 17.4 2.2
 5 -11 -3 19.4 1.8
 -5 11 -3 18.9 1.8
 -5 -11 3 18 1.7
 5 11 3 17.7 2.3
 -5 11 4 22.9 2.2
 -5 -11 -4 25.9 2.3
 5 -11 4 20.4 2.3
 -5 -11 -4 15.3 1.3
 5 11 -4 20.9 2.3
 5 -11 4 22.7 1.3
 -5 -11 4 18.6 1.9
 -5 11 -4 18 2.1
 -5 -11 4 14.2 1.6
 5 -11 -4 19.7 1.7
 5 11 4 17.6 2.4
 5 -11 -4 18.1 2.4
 -5 -11 -5 4.6 1.3
 5 -11 5 7 1.9
 -5 11 5 2.2 1.4
 5 -11 5 4.9 0.8
 5 11 -5 6.3 1.8
 -5 11 -5 2.7 1.3
 -5 -11 5 4.7 1.1
 5 -11 -5 3 1.8
 -5 -11 5 2.2 1
 5 11 5 3.2 1.7
 5 -11 -5 4.1 0.9
 5 -11 6 3.7 1.9
 5 11 -6 2.6 1.8
 -5 -11 -6 1.7 1.2
 -5 11 6 1.6 1.4
 -5 11 -6 0.8 1.6
 5 -11 -6 0.2 2.2
 -5 -11 6 2.5 1.1
 5 11 6 1.7 1.8
 5 -11 7 5.4 2
 5 11 -7 2.3 2
 -5 -11 -7 2.7 1.5
 -5 11 7 -0.1 1.5
 5 11 7 1.1 1.9
 5 -11 -7 1.5 2.4
 -5 11 -7 3.7 1.7
 -5 -11 7 2.7 1.4
 -5 -11 -8 3.7 1.7
 -5 11 8 1.3 2
 5 11 -8 -0.4 2.2
 5 -11 8 6.4 2.3
 5 -11 -8 -0.5 2.6
 -5 11 -8 6.1 2.2
 5 11 8 2.5 2.5
 -5 -11 8 2.4 1.5
 -5 -11 9 0.1 1.6
 5 -11 -9 -3.1 2.9
 -6 -11 0 32.9 2.3
 -6 11 0 29.4 1.7
 -6 11 0 27.2 2.1
 6 -11 0 28.6 2.5
 6 11 0 26.3 2.7
 6 11 0 32.7 1.9
 -6 -11 0 26.4 2.2
 6 -11 0 32.4 1.9
 -6 11 1 259.77 13.5
 -6 -11 -1 259.37 13.4
 -6 11 1 265.07 13.7
 -6 -11 -1 256.17 13.7
 6 11 -1 254.57 14.1
 6 11 -1 259.07 13.6
 6 -11 1 269.17 14
 -6 11 -1 264.07 13.7
 6 -11 -1 270.97 13.8
 6 11 1 271.37 14.2
 6 11 1 267.67 13.3
 -6 -11 1 270.37 13.7
 6 11 -2 130.99 7.2
 6 -11 2 129.69 7.5
 -6 11 2 128.29 7
 -6 11 2 130.39 7
 -6 -11 -2 129.69 7.2
 -6 -11 2 131.49 7
 6 -11 -2 135.19 7.2
 -6 11 -2 126.69 7.2
 -6 -11 2 132.39 7.1
 6 11 2 141.09 7.7
 6 -11 3 149.69 7.9
 -6 11 3 145.79 7.5
 6 11 -3 147.09 7.7
 -6 -11 -3 145.49 7.5
 -6 -11 3 130.39 7.3
 6 -11 -3 130.19 7.9
 6 -11 -3 133.79 7.4
 -6 -11 3 125.39 7.3
 -6 11 -3 129.89 7.5
 6 11 3 130.19 7.9
 -6 -11 -4 24.3 2.3
 6 -11 4 27.4 1.4
 6 -11 4 23.1 2.6
 -6 11 4 27.2 2.3
 6 11 -4 24 2.5
 6 -11 -4 22.9 2
 6 -11 -4 26.6 2.8
 -6 -11 4 22.5 2
 6 11 4 21.2 2.6
 -6 11 -4 26 2.4
 -6 -11 4 16.5 1.8
 -6 -11 -5 17.5 2
 6 -11 5 15.5 2.5
 6 11 -5 16.7 2.4
 -6 11 5 18.8 2.1
 -6 -11 5 21.9 2.1
 6 -11 -5 18.9 2.8
 6 11 5 18.4 2.5
 6 -11 -5 22.9 1.7
 -6 11 -5 21.4 2.2
 -6 11 6 4.4 1.6
 6 11 -6 2.8 1.9
 6 -11 6 4.6 1.9
 -6 -11 -6 3.1 1.4
 6 -11 -6 2.3 2.4
 -6 -11 6 2.2 1.3
 -6 11 -6 4.2 1.6
 6 11 6 6.7 2.1
 -6 11 7 2.3 1.7
 -6 -11 -7 2.8 1.4
 6 -11 7 3.7 1.9
 6 11 -7 3 2.2
 6 -11 -7 0.8 2.2
 6 11 7 3.5 2.1
 -6 11 -7 2.7 1.9
 -6 -11 7 4.2 1.5
 -6 11 8 1.2 1.8
 6 11 -8 0 2.5
 6 -11 8 0.7 2.1
 -6 -11 -8 3.6 1.7
 6 -11 -8 4.2 2.9
 -6 11 -8 3.1 2
 -6 -11 8 1.9 1.4
 6 11 8 3.1 2.3
 -7 -11 0 45.2 3.1
 7 11 0 48.1 2.8
 7 -11 0 47 2.7
 7 -11 0 47.5 3.4
 -7 11 0 45.2 3
 -7 11 0 47.1 2.5
 -7 -11 0 51.29 3
 7 11 0 48.1 3.9
 7 11 -1 51.69 3.3
 7 -11 1 59.99 3.8
 -7 -11 -1 50.09 3.3
 7 11 -1 50.09 4
 -7 11 1 51.99 2.9
 -7 11 1 48.7 3.2
 7 11 1 52.59 4
 7 11 1 53.39 2.7
 7 -11 -1 48.6 3.4
 -7 11 -1 51.29 3.3
 7 11 1 52.49 2.7
 -7 -11 1 49.99 3.2
 -7 11 2 175.98 9.3
 -7 11 2 182.38 9.4
 7 11 -2 177.48 9.6
 7 -11 2 176.18 9.8
 -7 -11 -2 175.48 9.5
 -7 11 -2 177.28 9.5
 -7 -11 2 181.18 9.4
 7 11 2 175.98 10
 7 -11 -2 180.38 9.5
 -7 -11 2 174.98 9.4
 -7 -11 -3 43.8 3.3
 7 11 -3 45.8 3.5
 -7 11 3 45.1 3.1
 7 -11 3 45.5 3.7
 -7 -11 3 47.8 3
 -7 -11 3 47.2 3.1
 -7 11 -3 42.7 3.2
 7 11 3 46.9 3.9
 7 -11 -3 48.2 4
 7 -11 -3 47.4 3.1
 7 -11 4 9.2 2
 7 11 -4 9.2 1.8
 -7 11 4 6.8 1.5
 -7 -11 -4 8.8 1.5
 7 11 4 9 2.1
 7 -11 -4 10.3 2.1
 -7 11 -4 8.8 1.5
 -7 -11 4 8.1 1.3
 -7 -11 4 8.4 1.2
 7 -11 -4 8.4 1.2
 7 -11 5 6.8 2
 7 11 -5 7.9 2
 -7 -11 -5 6 1.6
 -7 11 5 4.9 1.6
 7 -11 -5 7.7 2.4
 -7 -11 5 4.6 1.2
 7 11 5 5.4 2
 -7 11 -5 4.1 1.4
 7 -11 -5 5.3 0.9
 7 11 -6 10.3 2.3
 7 -11 6 11.8 2.5
 -7 -11 -6 9.8 1.9
 -7 11 6 9.7 1.8
 -7 11 -6 12.2 1.9
 -7 -11 6 11 1.6
 7 11 6 10.1 2.3
 7 -11 -6 9.7 2.5
 7 11 -7 7.5 2.3
 -7 11 7 5.7 2
 -7 -11 -7 5.8 1.8
 7 -11 7 5.9 2.4
 7 11 7 9.1 2.4
 -7 11 -7 8 1.9
 -7 -11 7 6 1.5
 7 -11 -7 11.6 3
 -7 11 8 1.7 1.7
 7 -11 8 4.1 2.2
 7 11 -8 -0.9 2.5
 -7 -11 -8 0.8 1.5
 -7 11 -8 -0.2 1.9
 7 11 8 5.1 2.6
 7 -11 -8 -0.2 2.8
 -7 -11 8 0.7 1.6
 8 -11 0 7.2 1.6
 8 11 0 5.9 0.9
 -8 11 0 4.9 1.1
 -8 11 0 6.3 0.6
 -8 -11 0 6.3 1
 8 11 0 3.8 1.9
 -8 -11 0 5.9 1.2
 8 -11 0 7.1 0.8
 8 -11 1 27.7 2.6
 -8 11 1 30.3 1.8
 -8 -11 -1 27.6 2.3
 -8 11 1 26.6 2.1
 8 11 -1 28.3 2.3
 8 11 -1 27 2.9
 8 -11 -1 25.4 2.4
 8 11 1 24.6 2.9
 -8 -11 1 22.6 2.2
 -8 11 -1 21.9 2.1
 8 -11 2 14.8 2.2
 -8 -11 -2 20.4 1.9
 -8 11 2 16.4 1.6
 8 11 -2 16.7 1.9
 -8 11 2 19 1.7
 8 11 2 15.9 2.4
 -8 -11 2 17.9 1.6
 -8 -11 2 16.4 1.7
 -8 11 -2 13.9 1.6
 8 -11 -2 15.3 1.8
 8 -11 3 106.79 6.4
 -8 11 3 106.59 5.8
 -8 -11 -3 106.99 6
 8 11 -3 110.29 6.3
 -8 11 -3 102.69 6
 8 -11 -3 100.69 6.5
 -8 -11 3 100.59 5.8
 8 -11 -3 97.59 5.7
 8 11 3 96.09 6.5
 -8 -11 3 103.99 5.7
 -8 11 4 36.4 2.8
 8 -11 4 41.4 3.6
 8 11 -4 41.4 3.4
 -8 -11 -4 40.5 3
 -8 11 -4 35.6 2.9
 -8 -11 4 34.9 2.4
 8 -11 -4 38.9 3.7
 8 -11 -4 38.8 2.5
 -8 -11 4 34.9 2.7
 8 11 4 36 3.6
 8 11 -5 4.7 1.9
 -8 -11 -5 2.9 1.3
 8 -11 5 2.8 2.1
 -8 11 5 2.5 1.3
 8 -11 -5 -0.1 2
 8 11 5 2.1 1.9
 -8 11 -5 0.2 1.3
 -8 -11 5 2.3 1.2
 -8 11 6 -1.2 1.3
 8 -11 6 1.9 1.9
 8 11 -6 -1.9 1.8
 -8 -11 -6 0.1 1.3
 -8 -11 6 1.7 1.2
 8 -11 -6 -0.7 2.1
 -8 11 -6 -1.1 1.3
 8 11 6 0.9 2
 8 -11 7 12.7 2.5
 -8 -11 -7 12.5 2
 -8 11 7 10.8 2
 8 11 -7 11.5 2.7
 8 -11 -7 6.7 2.7
 8 11 7 11.8 2.9
 -8 -11 7 12 2
 -8 11 -7 11.8 2.3
 -8 -11 -8 5.5 1.8
 -8 11 8 2.8 2
 8 -11 8 8.9 2.5
 8 11 -8 -0.2 2.4
 -8 -11 8 4.8 1.6
 8 11 8 1.5 2.3
 8 -11 -8 5.6 2.8
 -8 11 -8 3.4 2
 -9 -11 0 5 1.2
 -9 11 0 3.3 0.5
 9 -11 0 3.5 0.8
 -9 -11 0 4.4 1
 9 -11 0 0.2 1.5
 9 11 0 2.3 0.8
 -9 11 0 2.8 1
 9 11 0 1.8 1.9
 -9 11 1 6.2 0.8
 9 11 -1 4.8 1.2
 -9 -11 -1 4.6 1.2
 -9 11 1 4.9 1.1
 9 11 -1 5.6 2.3
 9 -11 1 5.6 1.8
 -9 11 -1 3.6 1.1
 9 11 1 4.4 2.1
 -9 -11 1 4.2 1.2
 9 -11 -1 4.3 1.5
 9 -11 2 105.09 6.6
 -9 11 2 109.39 5.9
 -9 -11 -2 104.29 6.2
 -9 11 2 105.39 6.1
 9 11 -2 108.59 6.2
 9 11 2 113.09 7
 -9 11 -2 108.39 6.1
 -9 -11 2 111.29 6
 9 -11 -2 111.69 6.2
 -9 -11 2 107.09 6.1
 -9 11 3 42.5 2.8
 -9 -11 -3 43.5 3.1
 9 -11 3 37.9 3.6
 9 11 -3 44.1 3.4
 9 -11 -3 47.2 4
 -9 -11 3 41.7 2.9
 9 -11 -3 39.2 2.9
 -9 -11 3 38.6 2.7
 -9 11 -3 37.9 2.9
 9 11 3 35.5 3.7
 -9 11 4 11.6 1.6
 9 11 -4 7.9 2.1
 9 -11 4 8 2.1
 -9 -11 -4 9.2 1.6
 -9 11 -4 11.3 1.7
 9 -11 -4 13.4 2.4
 -9 -11 4 11.7 1.6
 9 11 4 12.9 2.5
 -9 -11 4 11.4 1.2
 9 -11 -4 9.3 1.3
 -9 -11 -5 7.1 1.6
 -9 11 5 4.2 1.4
 9 -11 5 5.2 2.1
 9 11 -5 3.6 2.2
 9 11 5 8.4 2.3
 9 -11 -5 9 2.5
 -9 -11 5 7.9 1.4
 -9 11 -5 9.2 1.6
 -9 -11 -6 16.2 2.1
 9 -11 6 17.8 2.7
 -9 11 6 12.6 2
 9 11 -6 13.5 2.8
 -9 -11 6 17 2.1
 9 -11 -6 14.5 2.9
 -9 11 -6 14.1 2.1
 9 11 6 22.5 3
 9 -11 7 2.2 2.1
 -9 -11 -7 2.3 1.6
 9 11 -7 -3.6 2.1
 -9 11 7 0.8 1.6
 -9 11 -7 -0.3 1.5
 -9 -11 7 0.7 1.4
 9 -11 -7 3.8 2.9
 9 11 7 2.3 2.6
 -9 -11 -8 3.2 1.7
 9 -11 8 10.4 2.7
 9 -11 -8 4.9 2.9
 -9 11 -8 3 1.8
 9 11 8 6 3.3
 -9 -11 8 -0.6 1.6
 -10 11 0 42.3 2.4
 -10 -11 0 43.7 3.1
 10 11 0 45.1 4.1
 10 -11 0 40.7 3.4
 10 11 0 41.6 2.7
 -10 11 0 44.1 3
 10 -11 0 45.5 3.1
 10 -11 1 14.8 2.3
 10 11 -1 16.6 1.7
 -10 -11 -1 14.8 1.6
 -10 11 1 13.5 1.5
 10 -11 1 14.4 1.1
 -10 11 1 14.5 1.2
 10 11 -1 16.7 2.6
 -10 -11 1 10.9 1.5
 10 11 1 9.3 0.8
 10 -11 -1 11.4 1.8
 10 11 1 13.5 2.4
 -10 11 -1 11.5 1.5
 -10 11 2 20.1 1.9
 10 -11 2 21.7 2.5
 -10 11 2 20.4 1.7
 -10 -11 -2 20 2.1
 10 11 -2 20 2.2
 -10 -11 2 20.3 2
 10 11 2 20.1 2.8
 10 -11 -2 17.9 2
 -10 11 -2 24.6 2.1
 -10 -11 2 20.5 1.9
 -10 11 3 10.2 1.3
 10 -11 3 7.1 2
 10 11 -3 7.3 1.9
 -10 -11 -3 8 1.5
 -10 -11 3 8.3 1.5
 10 -11 -3 5.4 1.2
 10 11 3 6.5 2.1
 -10 -11 3 6.7 1.1
 -10 11 -3 6.8 1.3
 10 -11 -3 6.6 2.1
 -10 -11 -4 20.5 2.3
 10 11 -4 23.6 2.8
 10 -11 4 19.4 2.8
 -10 11 4 22.8 2.3
 10 -11 -4 22.7 3.3
 -10 11 -4 21 2.2
 10 -11 -4 23.8 2
 10 11 4 23.5 3
 -10 -11 4 23.8 2.2
 10 11 -5 8.8 2.3
 10 -11 5 14.5 2.6
 -10 -11 -5 12.9 2
 -10 11 5 11.2 1.7
 10 11 5 12.3 2.6
 -10 11 -5 12.4 1.8
 -10 -11 5 11.4 1.7
 10 -11 -5 13.1 2.7
 10 -11 6 2.4 2.1
 -10 11 6 1.2 1.6
 10 11 -6 -2.8 2
 -10 -11 -6 3.2 1.7
 -10 11 -6 2.6 1.5
 10 -11 -6 6.5 2.5
 -10 -11 6 3.6 1.4
 10 11 6 2.2 2.2
 10 -11 7 11 2.8
 -10 -11 -7 7.1 2.1
 -10 11 7 5.2 2
 10 11 -7 5.5 2.6
 -10 11 -7 4.7 1.8
 10 11 7 7.2 2.5
 -10 -11 7 6.9 1.9
 10 -11 -7 2.4 2.7
 10 -11 8 9.2 2.7
 -10 -11 -8 1.5 1.7
 -10 11 -8 -0.8 1.7
 -10 -11 8 -0.7 1.6
 11 11 0 46.1 2.8
 -11 -11 0 41.4 3
 -11 11 0 41.8 2.5
 11 11 0 44.6 4.1
 11 -11 0 44 3.6
 -11 11 0 42.4 3
 11 11 -1 12.9 1.6
 11 -11 1 17.1 2.2
 11 -11 1 13.4 1.3
 11 11 -1 12 2.7
 -11 11 1 12.9 1.2
 -11 11 1 11.3 1.5
 -11 -11 -1 11.7 1.6
 -11 11 -1 13.8 1.6
 11 -11 -1 14.4 2
 11 11 1 19.9 2.7
 -11 -11 1 14.1 1.5
 -11 -11 -2 7.7 1.4
 -11 11 2 7.7 1.3
 11 11 -2 5.6 1.6
 11 -11 2 7.5 1.9
 -11 11 2 6.4 1
 11 -11 -2 3.1 1.4
 -11 -11 2 3 1.1
 11 11 2 5.2 2.1
 -11 11 -2 3.5 1.2
 -11 -11 2 4.1 1.1
 11 11 -3 0.1 1.7
 -11 11 3 0.7 1
 -11 -11 -3 3.1 1.4
 11 -11 3 2.1 2.1
 -11 -11 3 1.8 1.1
 11 -11 -3 0.9 1.1
 -11 -11 3 0.4 0.9
 11 -11 -3 1.3 2
 11 11 3 2.1 2.2
 -11 11 -3 1.3 1.1
 11 -11 4 9.8 2.4
 -11 11 4 8.8 1.5
 11 11 -4 8.5 2.1
 -11 -11 -4 9.8 1.8
 -11 -11 4 10.4 1.6
 11 11 4 12.6 2.7
 -11 11 -4 12.2 1.7
 11 -11 -4 12.5 2.7
 11 11 -5 0.7 2.4
 -11 11 5 3.2 1.5
 -11 -11 -5 3.7 1.6
 11 -11 5 4.3 2.5
 -11 11 -5 6 1.6
 -11 -11 5 6.5 1.5
 11 -11 -5 5.8 2.8
 11 11 5 6.3 2.3
 11 -11 6 2.7 2.3
 -11 -11 -6 1.3 1.6
 -11 11 6 -0.2 1.5
 11 11 -6 0.4 2.2
 11 -11 -6 -2.1 2.4
 -11 -11 6 0.6 1.3
 11 11 6 0.7 2.2
 -11 11 -6 0.3 1.4
 11 -11 7 8.7 2.6
 -11 -11 -7 7.6 2.1
 11 11 -7 6 2.6
 -11 11 7 4.2 1.8
 11 11 7 4.7 2.6
 -11 -11 7 7.4 1.8
 11 -11 -7 8.3 3.1
 -11 11 -7 5.3 2
 12 11 0 -1.3 0.9
 -12 11 0 0.6 1
 -12 -11 0 -0.5 1
 12 11 0 -1.3 1.9
 12 -11 0 1.7 1.6
 -12 11 0 0.6 0.6
 -12 11 1 24.3 1.8
 12 11 -1 22.7 3.2
 12 -11 1 24.2 2.7
 -12 -11 -1 24.6 2.4
 -12 11 1 27.2 2.3
 12 11 -1 26 2.3
 -12 -11 1 26.6 2.2
 -12 11 -1 27.5 2.3
 12 -11 -1 28.7 2.8
 12 11 1 29.7 3.3
 12 11 -2 7 1.7
 -12 11 2 3.6 0.9
 -12 11 2 4.5 1.2
 -12 -11 -2 2.8 1.4
 12 -11 2 5.4 2.1
 -12 -11 2 2.7 1.2
 -12 11 -2 1.5 1.2
 12 11 2 2.6 2.4
 12 -11 -2 2.7 1.4
 -12 -11 2 4 1.1
 -12 -11 -3 27.6 2.8
 12 -11 3 28.9 3.2
 -12 11 3 30.1 2.4
 12 11 -3 30.3 3.1
 12 -11 -3 31.4 2.7
 -12 -11 3 35.9 2.4
 12 -11 -3 37.5 3.7
 -12 11 -3 31.6 2.6
 -12 -11 3 35.3 2.7
 12 11 3 33.7 3.6
 12 -11 4 3.8 2.2
 -12 -11 -4 3.3 1.5
 -12 11 4 2.9 1.3
 12 11 -4 1.4 2.1
 12 -11 -4 7.4 2.5
 -12 -11 4 7.3 1.5
 12 11 4 6 2.6
 -12 11 -4 6.2 1.4
 12 11 -5 1.5 2.3
 -12 -11 -5 4.1 1.6
 12 -11 5 6.8 2.4
 -12 11 5 2.4 1.4
 -12 11 -5 4 1.6
 12 11 5 2.4 2.3
 12 -11 -5 4.3 2.5
 -12 -11 5 4.3 1.5
 12 11 -6 0.8 2.3
 -12 -11 -6 3.3 1.8
 -12 11 6 1.5 1.6
 12 -11 6 8 2.5
 12 11 6 4.9 2.5
 12 -11 -6 -0.9 2.5
 -12 -11 6 3.6 1.5
 -12 11 -6 2.4 1.5
 -12 11 7 0.1 1.7
 12 11 -7 -1.5 2.4
 12 -11 7 4.7 2.4
 -12 -11 -7 3.2 1.8
 12 -11 -7 4.7 3
 -12 11 -7 1.9 1.8
 12 11 7 4.7 2.7
 -12 -11 7 3.2 1.6
 13 11 0 132.69 8.6
 -13 -11 0 130.39 7.5
 13 -11 0 135.89 7.8
 -13 11 0 141.89 7.6
 -13 11 1 19.2 1.9
 13 11 -1 20.1 2.1
 -13 11 1 20.1 1.6
 13 11 -1 21.8 3.4
 -13 -11 -1 17.7 2
 13 -11 1 16.7 2.4
 13 -11 -1 20.7 2.3
 13 11 1 18.3 2.9
 -13 11 -1 20.1 2
 -13 -11 1 20.3 2
 -13 -11 -2 42.7 3.3
 13 -11 2 45.4 3.9
 -13 11 2 45.4 3.2
 13 11 -2 48 3.6
 -13 11 2 43.1 2.9
 -13 11 -2 43.6 3.1
 -13 -11 2 44.7 3
 13 11 2 43.6 4.3
 13 -11 -2 41.6 3.3
 -13 -11 2 38.1 3.1
 13 -11 3 3.6 2.1
 -13 11 3 3.3 1.1
 13 11 -3 2.6 1.9
 -13 -11 -3 3.5 1.5
 -13 11 -3 3.1 1.2
 13 -11 -3 1 2.3
 -13 -11 3 2.5 1.3
 13 11 3 2.4 2.5
 13 -11 -3 4 1.3
 -13 -11 -4 37.1 3.4
 -13 11 4 46.1 3.1
 13 -11 4 45.7 4.3
 13 11 -4 37.8 3.8
 -13 -11 4 38.1 3.2
 13 11 4 41.8 4.2
 13 -11 -4 40.3 4.2
 -13 11 -4 42.8 3.2
 13 -11 5 6.3 2.4
 13 11 -5 -0.3 2.1
 -13 11 5 4.6 1.4
 -13 -11 -5 3.6 1.7
 13 -11 -5 3.3 2.6
 13 11 5 3.7 2.7
 -13 -11 5 5.7 1.5
 -13 11 -5 3.5 1.6
 -13 11 6 1.1 1.6
 13 11 -6 0.1 2.7
 -13 -11 -6 1.7 1.7
 13 -11 6 1.6 2.3
 13 11 6 5.1 2.5
 13 -11 -6 0.2 2.7
 -13 -11 6 2.1 1.5
 -13 11 -6 2.2 1.5
 -13 11 7 -2 1.7
 -13 11 -7 -2.3 1.5
 -14 11 0 4.2 1.2
 14 -11 0 3.4 1.7
 -14 -11 0 4.2 1.4
 14 11 0 1 2.3
 14 -11 1 24.1 2.8
 14 11 -1 22.8 3.5
 14 11 -1 27.2 2.4
 -14 -11 -1 23.6 2.4
 -14 11 1 27 1.9
 -14 11 1 27.6 2.4
 14 11 1 20.9 3.3
 14 -11 -1 27.2 2.7
 -14 -11 1 23.5 2.3
 -14 11 -1 25.1 2.3
 -14 11 2 -0.1 0.9
 14 11 -2 0.3 1.6
 -14 11 2 1 1.1
 14 -11 2 0.1 2.1
 -14 -11 -2 1.5 1.3
 14 -11 -2 -0.6 1.3
 -14 11 -2 0 1.2
 -14 -11 2 0.1 1
 14 11 2 -1.2 2.4
 -14 -11 -3 27 2.7
 14 -11 3 25.9 3.3
 14 11 -3 26.5 3
 -14 11 3 30.7 2.4
 -14 -11 3 26.9 2.6
 14 11 3 29.5 3.6
 14 -11 -3 24.8 3.5
 -14 11 -3 27.2 2.5
 14 -11 4 5.2 2.4
 14 11 -4 -2.2 2.1
 -14 11 4 -0.6 1
 -14 -11 -4 0.8 1.5
 14 11 4 0.3 2.2
 14 -11 -4 2.9 2.5
 -14 -11 4 2.4 1.4
 -14 11 -4 -0.6 1.3
 -14 -11 -5 9.3 2
 14 11 -5 4 2.7
 -14 11 5 8.1 1.8
 14 -11 5 13.3 2.8
 -14 11 -5 6.4 1.8
 -14 -11 5 8.5 1.8
 14 -11 -5 7.5 3
 14 11 5 7.7 2.7
 -14 11 6 1.1 1.5
 -14 -11 -6 0.9 1.7
 14 -11 6 3.5 2.6
 14 11 -6 1.3 2.7
 14 11 6 2.4 2.5
 -14 11 -6 1.3 1.5
 14 -11 -6 1.2 2.9
 -14 -11 6 2.3 1.8
 15 -11 0 8.5 2.1
 -15 -11 0 8.5 1.7
 -15 11 0 7.5 1.4
 15 11 0 9 2.8
 -15 -11 -1 2.7 1.5
 -15 11 1 2.5 1.2
 15 -11 1 2.8 1.9
 15 11 -1 2.1 2.4
 15 11 1 5.7 2.5
 -15 11 -1 2.6 1.2
 15 -11 -1 2 1.7
 -15 -11 1 1.5 1.3
 -15 11 2 9.1 1.3
 -15 -11 -2 10.3 1.8
 15 11 -2 11 2.1
 15 -11 2 12.3 2.7
 15 11 -2 5.5 2.8
 -15 11 -2 11.3 1.7
 -15 -11 2 11.2 1.6
 15 11 2 12.9 3.1
 15 -11 -2 10.9 1.8
 15 11 -3 2.7 2
 -15 -11 -3 2.8 1.6
 -15 11 3 3.1 1.2
 15 -11 3 2.3 2.2
 -15 11 -3 2.8 1.3
 -15 -11 3 3.1 1.5
 15 -11 -3 4.3 2.5
 15 11 3 3.9 2.4
 -15 11 4 5.8 1.5
 -15 -11 -4 3.9 1.7
 15 11 -4 1 2.3
 15 -11 4 7 2.5
 15 -11 -4 6.7 2.8
 -15 11 -4 3.5 1.4
 15 11 4 6.1 2.6
 -15 -11 4 3.9 1.6
 -15 11 5 0.1 1.5
 -15 -11 -5 0.8 1.7
 15 11 -5 0.1 2.5
 15 -11 5 5.8 2.6
 15 -11 -5 1.2 2.9
 -15 -11 5 2.7 1.5
 -15 11 -5 0 1.3
 15 11 5 2.5 2.5
 -15 11 6 3.2 1.6
 15 11 -6 1.9 2.9
 15 11 6 5 3
 -15 11 -6 4.6 1.7
 16 -11 0 5 2.1
 -16 -11 0 1.2 1.4
 16 11 0 3 2.5
 -16 11 0 3.6 1.3
 -16 -11 -1 14.6 2.1
 16 -11 1 11.7 2.5
 -16 11 1 11.2 1.7
 16 11 -1 10 3
 -16 11 -1 12 1.7
 16 -11 -1 10.2 2.1
 -16 -11 1 14.3 1.7
 16 11 1 13.4 3.1
 -16 -11 -2 0.1 1.4
 16 -11 2 2.7 2.1
 16 11 -2 3.8 2.9
 -16 11 -2 0 1.1
 16 -11 -2 2.1 1.6
 16 11 2 -0.9 2.3
 16 -11 -2 0.6 2.4
 16 -11 3 17.7 2.9
 -16 11 3 10.5 1.5
 16 11 -3 6.5 2.3
 -16 -11 -3 10.4 2
 -16 -11 3 9.5 1.8
 -16 11 -3 8.8 1.6
 16 11 3 9.8 2.9
 16 -11 -3 8 2.8
 -16 11 4 4.6 1.4
 16 -11 4 6.4 2.6
 -16 -11 -4 3.4 1.8
 16 11 -4 -0.4 2.3
 16 -11 -4 1.1 3.1
 16 11 4 3.2 2.5
 -16 -11 4 4.8 1.6
 -16 11 -4 1.1 1.3
 -16 11 5 -0.6 1.5
 -16 -11 -5 0.5 1.7
 16 11 -5 -1.9 2.2
 16 -11 5 1 2.5
 16 -11 -5 0.8 2.9
 -16 -11 5 5.3 1.7
 -16 11 -5 1.7 1.5
 16 11 5 1.1 2.6
 -16 11 6 -0.1 1.6
 16 11 -6 -4.7 2.6
 -16 11 -6 -0.3 1.5
 -17 11 0 1.2 1.4
 17 11 0 1.7 2.6
 17 -11 0 1.1 1.7
 -17 -11 0 -0.8 1.2
 -17 11 1 -0.3 1.4
 -17 -11 -1 0.6 1.5
 17 11 -1 0.1 2.5
 17 -11 1 1.7 2
 -17 11 -1 0.5 1.2
 17 11 1 2.2 2.6
 -17 -11 1 -0.1 1.2
 17 -11 -1 -0.7 1.7
 17 11 -2 9.1 3.1
 17 -11 2 12.1 2.8
 -17 -11 -2 5.9 1.9
 -17 11 -2 6.9 1.6
 17 -11 -2 6.7 2.9
 17 11 2 8.8 3.1
 -17 -11 -3 0.7 1.6
 17 -11 3 0.7 2.4
 17 -11 -3 -1.2 2.5
 -17 11 -3 -0.2 1.3
 -17 -11 3 -0.4 1.4
 17 11 3 -1.4 2.4
 -17 -11 -4 2.3 2
 17 -11 4 4.3 2.9
 -17 11 4 1.3 1.5
 17 11 -4 -1.9 2.3
 17 -11 -4 1.2 2.8
 17 11 4 1.1 2.5
 -17 -11 4 0.3 1.5
 -17 11 -4 0.5 1.4
 17 11 -5 -4.4 2.2
 -17 11 5 0.1 1.5
 17 11 5 1.7 2.6
 -17 11 -5 -1.7 1.5
 18 -11 0 2 2.1
 -18 -11 0 0.1 1.5
 18 11 0 1.1 2.7
 -18 11 0 0.6 1.3
 18 11 -1 9 3.2
 -18 11 1 3.3 1.5
 18 -11 1 8.9 2.5
 -18 -11 -1 4.8 1.8
 -18 11 -1 4.1 1.4
 18 -11 -1 6.9 2.1
 18 11 1 4.4 3.2
 -18 -11 1 3.3 2
 -18 -11 -2 5.3 1.8
 18 -11 2 3.8 2.6
 18 11 -2 4.7 3
 18 -11 -2 4.5 2.9
 18 11 2 11.5 3.4
 -18 11 -2 5.8 1.5
 18 -11 3 8.9 2.8
 -18 -11 -3 3.6 1.8
 -18 11 -3 1.5 1.5
 18 11 3 5.9 2.8
 18 -11 -3 7.4 3.3
 -18 11 -4 -0.2 1.5
 18 11 4 1.2 2.6
 19 11 0 22.9 4
 19 -11 0 23.4 3.1
 -19 11 0 20.1 2.3
 -19 -11 0 19.3 2.5
 -19 -11 -1 9.4 1.9
 19 -11 1 14.6 2.7
 19 11 -1 11.9 3.8
 -19 11 -1 9.4 1.8
 19 11 1 10.9 3.3
 19 -11 -1 9.6 3
 19 11 -2 4.8 3.1
 19 -11 2 4.9 2.7
 -19 -11 -2 4.4 1.8
 19 11 2 -1.2 3
 19 -11 -2 6.4 3
 -19 11 -2 2.6 1.5
 19 -11 3 8.4 2.8
 -19 -11 -3 7.5 2.2
 -19 11 -3 3.8 1.5
 19 11 3 9.3 3.4
 -19 11 -4 5.5 1.6
 20 -11 0 2.6 2.2
 20 11 0 4 3.5
 -20 -11 0 4.9 1.8
 -20 11 0 1 1.6
 -20 -11 -1 9.7 2.2
 20 -11 1 13.9 2.7
 20 -11 -1 14.5 3.4
 -20 11 -1 9.3 1.8
 20 11 1 14 3.6
 -20 -11 -2 1.4 1.9
 20 -11 2 3.8 2.4
 -20 11 -2 -0.7 1.3
 -21 -11 -1 13.3 2.3
 0 12 0 417.46 20.7
 0 -12 0 392.86 20.8
 0 12 0 407.86 20.8
 0 -12 1 2.7 1.1
 0 12 1 1.8 0.6
 0 12 1 3.9 1.1
 0 12 -1 2.5 0.5
 0 12 -1 1.1 0.7
 0 -12 -1 1.6 1
 0 12 -1 1.9 0.9
 0 12 -2 113.89 6.4
 0 12 -2 116.99 6.4
 0 12 -2 117.09 6.1
 0 12 2 117.89 6.1
 0 -12 2 121.89 6.6
 0 -12 -2 118.59 6.4
 0 12 2 112.49 6.5
 0 -12 -3 98.59 5.7
 0 12 -3 104.99 5.8
 0 -12 3 100.59 5.3
 0 -12 3 99.39 5.8
 0 -12 -3 102.19 5.8
 0 12 3 99.79 5.9
 0 -12 4 114.49 6.5
 0 12 -4 111.29 6.6
 0 -12 -4 114.49 6.3
 0 -12 4 119.39 6.1
 0 12 4 109.69 6.6
 0 -12 -4 111.39 6.5
 0 -12 5 0.8 0.8
 0 -12 -5 3 1.4
 0 -12 -5 -0.9 0.8
 0 -12 5 0.2 1.3
 0 12 5 -0.4 1.4
 0 12 -5 1.5 1.4
 0 -12 6 2.9 1
 0 12 6 3.2 1.7
 0 12 -6 3 1.6
 0 -12 -6 3.8 1.7
 0 -12 -6 3 1.2
 0 -12 6 1.7 1.4
 0 12 -7 -0.1 1.6
 0 12 7 0.6 1.7
 0 -12 7 0.6 1
 0 -12 -7 0.4 1.1
 0 12 8 1.4 1.9
 0 12 -8 4.3 2.1
 1 -12 0 11 1.4
 -1 12 0 12 1.2
 1 -12 0 13.2 1.4
 -1 12 0 13.7 1.2
 -1 -12 0 11.6 1.4
 1 12 0 12 1.1
 1 12 0 12.1 1.4
 -1 12 1 381.56 19.4
 -1 12 1 377.76 19.3
 -1 -12 -1 376.56 19.5
 1 -12 1 383.06 19.5
 1 12 -1 397.46 19.6
 1 12 -1 381.16 19.4
 -1 12 -1 372.36 19.4
 -1 12 -1 382.26 19.3
 1 12 1 374.96 19.6
 -1 -12 1 373.46 19.5
 1 12 1 384.26 19.3
 1 -12 -1 370.96 19.5
 -1 12 -1 381.06 19.2
 1 12 -2 6.9 1.1
 -1 12 2 8.9 1.4
 -1 -12 -2 6.7 1.2
 -1 12 2 7.7 0.9
 1 -12 2 6.6 1.5
 -1 -12 -2 7.3 0.9
 1 12 2 8.5 1.4
 1 -12 -2 8.3 1.3
 -1 -12 2 7.3 1.3
 1 12 2 7.3 0.7
 -1 12 -2 8.4 0.8
 -1 12 -2 7.2 1.1
 -1 -12 2 7.3 0.8
 -1 12 -2 6.4 1.1
 -1 12 3 79.59 5
 1 12 -3 84.09 5
 1 -12 3 84.69 4.5
 -1 -12 -3 82.39 4.8
 1 -12 3 81.49 5
 -1 -12 -3 78.89 4.8
 -1 12 -3 89.29 4.6
 1 -12 -3 89.09 5.1
 1 12 3 82.79 5.1
 -1 12 -3 80.39 5
 -1 -12 3 91.29 4.6
 -1 -12 3 87.49 5.1
 1 -12 -3 89.09 4.8
 1 -12 4 8 1.8
 -1 -12 -4 9.9 1.6
 1 -12 4 9.7 1
 -1 12 4 10.7 1.7
 1 12 -4 6.5 1.6
 -1 -12 -4 8.1 1.3
 -1 12 -4 8.6 1.6
 1 -12 -4 7.5 1.7
 1 12 4 8.8 1.8
 -1 -12 4 10.7 1.7
 1 -12 -4 8.7 1.3
 -1 -12 4 8 1
 1 -12 5 42.4 2.5
 -1 12 5 38.6 3.3
 1 12 -5 42.4 3.3
 -1 -12 -5 37.5 2.8
 1 -12 5 43.5 3.2
 -1 -12 -5 38.6 3
 -1 -12 5 36.1 3
 -1 -12 5 38.2 2.5
 1 -12 -5 38.6 2.7
 1 12 5 33.6 3.3
 1 -12 -5 38.8 3.3
 -1 12 -5 36.6 3.2
 1 12 -6 3.6 1.7
 -1 12 6 4.8 1.7
 1 -12 6 3.9 1
 -1 -12 -6 3.6 1.1
 1 -12 6 2.2 1.5
 -1 -12 -6 5.6 1.7
 -1 -12 6 2.9 1.5
 1 -12 -6 4 1.8
 1 12 6 2.5 1.8
 -1 12 -6 3.4 1.8
 -1 -12 6 2.2 1.1
 1 -12 -6 2.1 1.1
 1 -12 7 3.2 1.6
 -1 12 7 3.8 2
 -1 -12 -7 2.8 1.3
 1 12 -7 0.1 1.7
 -1 12 -7 1.2 1.7
 1 12 7 -0.6 1.7
 1 -12 -7 3.7 2
 -1 -12 7 1.2 1.1
 1 12 -8 -1.4 1.9
 -1 12 8 -2 1.8
 1 12 8 1.6 1.9
 -1 12 -8 1.4 2.1
 -2 12 0 52.69 3
 -2 12 0 53.19 3.1
 2 12 0 54.69 3
 -2 -12 0 51.09 3.3
 2 -12 0 50.89 3.3
 2 12 0 48.3 3.4
 2 -12 0 55.49 3.2
 -2 -12 -1 45.2 2.9
 2 12 -1 45.7 3.1
 -2 -12 -1 43 2.6
 -2 12 1 49.3 2.7
 -2 12 1 48.8 2.8
 2 12 -1 42.8 2.7
 2 -12 1 41.5 3.1
 -2 12 -1 44.7 2.6
 -2 12 -1 46.7 2.8
 2 -12 -1 47.4 3
 2 12 1 43.6 2.5
 2 12 1 40.4 3
 -2 12 -1 42.2 2.4
 -2 -12 1 46.1 3
 -2 -12 -2 4.5 1.1
 -2 12 2 2.5 1
 2 -12 2 2.8 1.3
 -2 -12 -2 2.9 0.6
 2 12 -2 4 1
 -2 12 2 2.4 0.7
 -2 12 -2 2.1 0.7
 2 12 2 3.3 0.5
 2 -12 -2 2 1
 2 12 2 3.7 1.3
 -2 12 -2 2.7 1
 -2 12 -2 3.1 0.5
 -2 -12 2 2.4 0.7
 -2 -12 2 2 1.1
 -2 -12 -3 33.3 2.4
 2 -12 3 29.6 2.7
 2 -12 3 30.8 1.8
 -2 -12 -3 31.9 1.9
 2 12 -3 31.3 2.6
 -2 -12 -3 32.2 2.4
 -2 12 3 29.9 2.5
 -2 -12 3 32.5 2.1
 2 -12 -3 32.3 2.7
 2 12 3 28.7 2.8
 -2 12 -3 32 2
 2 -12 -3 31.9 2.3
 -2 -12 3 35.7 2.7
 -2 12 -3 27.7 2.5
 2 -12 4 20.5 2.3
 -2 -12 -4 17.1 1.8
 2 12 -4 19.4 2.2
 -2 -12 -4 19.1 1.8
 2 -12 4 20.3 1.4
 -2 12 4 18.1 2.1
 -2 -12 4 23.3 2.1
 -2 -12 4 19.7 1.7
 2 -12 -4 21.3 2.3
 -2 12 -4 16.2 2
 2 12 4 19.2 2.3
 2 -12 -4 19.2 1.9
 2 12 -5 19.4 2.2
 -2 12 5 19.8 2.3
 2 -12 5 17.6 1.5
 2 -12 5 15.1 2
 -2 -12 -5 15.9 1.8
 -2 -12 -5 18.2 1.8
 -2 -12 5 18.7 1.9
 -2 12 -5 17.9 2.1
 2 -12 -5 16.2 1.6
 2 12 5 17.5 2.3
 2 -12 -5 19 2.4
 -2 -12 5 17.8 1.7
 2 -12 6 17.9 2.3
 -2 12 6 16.2 2.4
 2 12 -6 15.1 2.3
 2 -12 6 18.6 1.6
 -2 -12 -6 17.3 1.9
 2 -12 -6 12.3 1.6
 2 -12 -6 12.8 2.3
 -2 -12 6 15.3 1.9
 -2 12 -6 15.7 2.2
 2 12 6 12.1 2.2
 -2 -12 6 12.8 1.6
 -2 -12 -7 3.4 1.4
 2 12 -7 1.2 1.9
 2 -12 7 5.2 1.8
 -2 12 7 2.1 1.7
 2 -12 -7 -0.4 2
 2 12 7 2 1.9
 -2 -12 7 5 1.3
 -2 12 -7 2.6 1.7
 2 12 -8 0.8 2
 -2 12 8 -2.1 1.7
 2 12 8 3.5 2
 -2 -12 8 2.6 1.3
 -2 12 -8 -0.7 2.1
 3 -12 0 12.6 1.2
 3 -12 0 12.4 1.5
 3 12 0 10.1 1.6
 -3 12 0 10.7 1
 -3 -12 0 11.2 1.3
 -3 12 0 10.4 1.1
 3 12 0 11.9 1.1
 3 12 -1 19.6 1.5
 3 12 -1 19.5 2
 -3 12 1 18.1 1.5
 3 -12 1 18.5 1.8
 -3 -12 -1 19.8 1.7
 -3 -12 -1 18.7 1.3
 -3 12 1 18.2 1.5
 3 12 1 10.1 1.6
 -3 -12 1 13.5 1.5
 -3 12 -1 13.4 1
 -3 12 -1 12.4 1.4
 -3 12 -1 13.5 0.9
 3 -12 -1 11.7 1.5
 3 12 1 13.9 1.1
 -3 12 2 55.09 3.4
 3 12 -2 53.49 3.5
 -3 -12 -2 54.59 3.4
 -3 -12 -2 56.79 3
 3 -12 2 51.59 3.7
 -3 12 2 52.19 3.2
 -3 12 -2 57.19 2.9
 -3 -12 2 53.49 3.2
 -3 12 -2 52.09 3.4
 -3 -12 2 57.59 3.5
 3 12 2 54.89 2.9
 -3 12 -2 57.79 2.9
 3 -12 -2 53.69 3.4
 3 12 2 58.09 4
 -3 -12 -3 41.2 2.9
 3 12 -3 41.2 3.1
 -3 12 3 41.8 3
 -3 -12 -3 39.5 2.5
 3 -12 3 39 2.1
 -3 -12 -3 42 2.2
 3 -12 3 39.1 3.1
 -3 12 -3 35.2 2.8
 -3 -12 3 34.6 2.3
 -3 -12 3 33.9 2.8
 3 -12 -3 38 3.3
 3 12 3 33.2 3.1
 -3 12 -3 33.6 2.2
 3 -12 -3 33.3 2.6
 3 -12 4 4.4 0.6
 3 -12 4 5.2 1.8
 -3 -12 -4 6 1.1
 -3 -12 -4 3.6 1.3
 3 12 -4 4.1 1.5
 -3 12 4 3.8 1.6
 -3 -12 4 4.5 1.3
 -3 -12 4 3.5 1
 -3 12 -4 3.6 1.3
 3 12 4 4.1 1.7
 3 -12 -4 2.1 1.7
 3 -12 -4 3.6 1.1
 -3 -12 -5 5 1.2
 3 12 -5 3.2 1.6
 3 -12 5 5.2 0.8
 3 -12 5 6.2 1.8
 -3 -12 -5 3.7 1.3
 -3 12 5 5.8 1.5
 3 12 5 3.9 1.7
 -3 12 -5 2.3 1.3
 3 -12 -5 4.4 1.1
 3 -12 -5 3.4 1.8
 -3 -12 5 2.6 1
 -3 -12 5 4.4 1.2
 3 12 -6 7.6 1.9
 3 -12 6 8.8 2
 -3 -12 -6 8.6 1.6
 -3 12 6 3.5 1.7
 -3 12 -6 7.4 1.9
 3 -12 -6 8 1.2
 -3 -12 6 8.1 1.4
 3 12 6 6.5 2
 -3 -12 6 7.2 1.8
 3 -12 -6 4.9 2.1
 -3 12 7 7.9 2
 3 12 -7 10.6 2.5
 -3 -12 -7 11.2 1.8
 3 -12 7 10.7 2.1
 -3 12 -7 8.3 2
 3 -12 -7 5.6 2.3
 -3 -12 7 9 1.5
 3 12 7 10.6 2.4
 3 12 -8 -1.3 2
 -3 12 8 0.3 1.8
 3 -12 -8 -0.2 2.4
 3 12 8 0.5 2.3
 -3 -12 8 0.8 1.3
 -3 12 -8 2.4 1.9
 4 -12 0 16.4 1.8
 4 12 0 14.5 1.9
 4 -12 0 16.9 1.4
 -4 12 0 17.1 1.5
 -4 -12 0 18.1 1.7
 4 12 0 17.5 1.3
 -4 12 0 14.8 1.2
 -4 -12 0 15.6 1.5
 -4 -12 -1 24.8 2.1
 4 -12 1 25.1 2.4
 -4 12 1 25 1.8
 -4 -12 -1 24.6 1.8
 4 12 -1 25.6 1.9
 4 12 -1 24.2 2.5
 -4 12 1 25.2 1.8
 4 12 1 25.2 1.5
 4 12 1 27.9 2.6
 -4 -12 1 28.1 2.1
 4 -12 -1 27.2 2.2
 -4 12 -1 24.8 2
 -4 -12 -2 103.89 5.3
 -4 12 2 96.19 5.6
 -4 -12 -2 102.79 5.2
 -4 12 2 99.29 5.5
 4 -12 2 99.09 5.9
 4 12 -2 101.59 5.7
 -4 -12 -2 98.49 5.6
 4 -12 -2 103.39 5.6
 -4 12 -2 97.79 5.7
 4 12 2 100.79 6
 -4 -12 2 100.19 5.7
 -4 -12 2 103.29 5.5
 -4 -12 -3 21.8 1.4
 4 12 -3 22.7 2.2
 4 -12 3 20.2 2.3
 -4 -12 -3 24.1 1.6
 -4 12 3 23.7 2.1
 -4 -12 -3 21 2.1
 -4 12 -3 23.8 2.2
 4 -12 -3 21.4 2.1
 -4 -12 3 25.8 2.2
 4 12 3 22.1 2.5
 -4 -12 3 24.9 1.9
 -4 12 4 0 1.3
 4 -12 4 -1.5 1.7
 -4 -12 -4 1.6 0.8
 4 12 -4 -1.2 1.3
 4 -12 4 0.2 0.4
 -4 -12 -4 -0.1 1.1
 4 12 4 -0.6 1.6
 -4 12 -4 -1.9 1.1
 -4 -12 4 0.7 0.9
 -4 -12 4 1.1 1.1
 4 -12 -4 0 0.9
 4 -12 -4 2.8 1.6
 4 -12 5 3.3 0.7
 4 12 -5 2.3 1.5
 4 -12 5 3 1.6
 -4 -12 -5 3.2 1.2
 -4 12 5 2.7 1.4
 4 -12 -5 3.3 1
 -4 12 -5 2.5 1.4
 -4 -12 5 6.3 1.2
 -4 -12 5 2.6 1
 4 -12 -5 6 2
 4 12 5 5.2 1.8
 4 12 -6 18 2.5
 -4 12 6 18.5 2.3
 -4 -12 -6 17.6 2.1
 4 -12 6 17.9 2.3
 -4 -12 6 24.1 2.1
 4 12 6 16.8 2.6
 -4 12 -6 20 2.4
 4 -12 -6 17.6 2.6
 4 -12 -6 19.6 2.4
 -4 -12 -7 3.9 1.6
 4 -12 7 6.9 2.1
 4 12 -7 3.8 2
 -4 12 7 4.5 1.8
 -4 12 -7 2.5 1.6
 -4 -12 7 3.7 1.2
 4 -12 -7 4.6 2.4
 4 12 7 1 1.9
 -4 -12 -8 3.8 1.7
 -4 12 8 3.9 2
 4 12 -8 3.9 2.4
 4 12 8 2.9 2.2
 4 -12 -8 1.9 2.6
 -4 -12 8 3.5 1.5
 -4 12 -8 2.6 1.9
 -5 -12 0 83.39 4.8
 -5 12 0 84.69 4.8
 5 -12 0 83.69 5
 -5 12 0 85.89 4.4
 -5 -12 0 88.29 4.9
 5 12 0 87.99 5.5
 5 12 0 84.09 4.6
 5 -12 0 85.59 4.6
 -5 -12 -1 58.39 3.9
 -5 -12 -1 59.09 3.6
 5 12 -1 63.99 4.4
 5 12 -1 63.49 3.8
 -5 12 1 64.49 3.8
 5 -12 1 59.49 4.2
 -5 12 1 62.49 3.7
 5 12 1 72.69 4.5
 -5 -12 1 69.29 4
 5 -12 -1 73.19 4.2
 -5 12 -1 70.99 3.9
 5 12 1 70.99 3.5
 -5 12 2 30.5 2.2
 5 -12 2 30.4 2.9
 5 12 -2 31.5 2.5
 -5 12 2 26.4 2.2
 -5 -12 -2 27.2 2.4
 -5 -12 2 33.5 2.2
 5 12 2 28.8 3
 5 -12 -2 31.1 2.4
 -5 -12 2 32.3 2.4
 -5 12 -2 30.2 2.4
 5 12 -3 28.3 2.6
 -5 -12 -3 30.5 2.5
 5 -12 3 27.7 2.8
 -5 12 3 32.6 2.4
 5 12 3 30 3
 5 -12 -3 32.4 2.4
 -5 12 -3 31.9 2.6
 -5 -12 3 29.6 2.4
 -5 -12 3 35.2 2.3
 5 -12 4 1 1.8
 5 12 -4 6.6 1.6
 5 -12 4 2.4 0.4
 -5 -12 -4 1.8 1.2
 -5 12 4 2.5 1.4
 5 12 4 1.3 1.7
 -5 -12 4 4 1.1
 5 -12 -4 1.6 1.7
 5 -12 -4 2.4 1
 -5 -12 4 1.4 1
 -5 12 -4 2.2 1.3
 -5 -12 -5 34 2.7
 -5 12 5 31.2 3.1
 5 -12 5 34 3.2
 5 12 -5 30.8 3.1
 5 -12 -5 40.3 2.5
 -5 -12 5 41.6 2.7
 -5 12 -5 39.8 3.1
 5 12 5 37 3.5
 5 -12 -5 36.6 3.5
 -5 -12 5 27.2 2.4
 -5 12 6 0.7 1.4
 5 12 -6 2.7 1.8
 5 -12 6 3.2 1.7
 -5 -12 -6 0.5 1.3
 -5 -12 6 3.4 1.1
 5 12 6 1.8 1.9
 5 -12 -6 3.4 2
 -5 12 -6 1.3 1.5
 -5 12 7 6.1 2
 5 12 -7 4.7 2.1
 -5 -12 -7 7.5 1.6
 5 -12 7 9.5 2
 -5 -12 7 6.6 1.5
 5 -12 -7 7.6 2.7
 -5 12 -7 9.7 2.1
 5 12 7 7.9 2.3
 -5 -12 -8 2.7 1.6
 5 -12 8 1.6 2.6
 -5 12 8 -0.8 1.7
 5 12 -8 -2.1 2.3
 -5 -12 8 0.5 1.3
 5 -12 -8 0.3 2.7
 5 12 8 -0.2 2.4
 -5 12 -8 1.7 1.8
 6 12 0 4 0.7
 -6 12 0 4.6 1
 -6 -12 0 6.3 1.2
 6 -12 0 4.9 0.7
 6 12 0 2.9 1.7
 -6 12 0 5.3 0.5
 6 -12 0 4.9 1.5
 -6 -12 0 4.9 1.1
 -6 12 1 6.1 1
 6 12 -1 7.5 2
 6 -12 1 7.4 1.6
 6 12 -1 6.4 1.1
 -6 -12 -1 4.7 1.2
 -6 12 1 6.5 0.9
 -6 -12 -1 8.4 0.8
 6 12 1 4.2 1.7
 6 -12 -1 4.9 1.5
 -6 12 -1 4.5 1.1
 6 12 1 7.2 0.6
 -6 -12 1 6.9 1.2
 -6 12 2 9.8 1.2
 -6 -12 -2 10.1 1.5
 6 -12 2 9.7 1.9
 6 12 -2 8.7 1.5
 -6 12 2 9.2 1.2
 -6 -12 2 9.4 1.2
 -6 12 -2 6.8 1.3
 -6 -12 2 10.1 1.3
 6 -12 -2 10.4 1.5
 6 12 2 7.8 2
 6 12 -3 25.4 2.4
 -6 12 3 23 2.3
 6 -12 3 27.2 2.7
 -6 -12 -3 27.8 2.3
 -6 -12 3 25.8 2.1
 6 -12 -3 29.1 2.3
 -6 12 -3 24.3 2.3
 6 12 3 24.3 2.8
 -6 -12 3 24.5 2.2
 -6 12 4 17.6 1.8
 6 -12 4 19.8 2.3
 -6 -12 -4 19.9 1.9
 6 12 -4 19.7 2.2
 -6 -12 4 10.9 1.4
 6 12 4 14.7 2.3
 -6 -12 4 14.6 1.5
 6 -12 -4 13.5 2.5
 6 -12 -4 12.2 1.4
 -6 12 -4 18.4 1.9
 -6 -12 -5 3.7 1.3
 6 12 -5 -0.1 1.6
 -6 12 5 8.5 1.6
 6 -12 5 6.4 1.8
 6 -12 -5 3.8 1.9
 -6 12 -5 3.4 1.4
 6 -12 -5 4.2 1
 6 12 5 4 1.8
 -6 -12 5 -0.6 0.9
 -6 -12 5 4.9 1.2
 6 -12 6 2.5 2.1
 -6 12 6 3.5 1.8
 6 12 -6 6.4 2
 -6 -12 -6 6.1 1.7
 -6 12 -6 3.9 1.6
 6 -12 -6 5 2.2
 -6 -12 6 6.6 1.3
 6 12 6 5 2.1
 6 12 -7 1 2.1
 -6 12 7 3 1.7
 -6 -12 -7 5.1 1.8
 6 -12 7 6.7 2
 6 12 7 7.4 2.4
 -6 12 -7 4.7 1.8
 -6 -12 7 5.6 1.6
 6 -12 -7 3.4 2.4
 6 -12 8 3.3 2.2
 -6 -12 -8 0.5 1.6
 6 12 -8 0 2.3
 -6 12 8 -2.4 1.6
 -6 -12 8 -0.2 1.3
 6 12 8 -0.8 2.1
 6 -12 -8 0.2 2.4
 -6 12 -8 0.2 2
 -7 12 0 1 0.9
 7 -12 0 0.6 0.6
 -7 -12 0 1.9 1
 7 12 0 0.4 0.6
 -7 12 0 0.7 0.4
 -7 -12 0 0.8 1
 7 -12 0 -0.2 1.4
 7 12 0 1.3 1.7
 -7 12 1 80.59 4.7
 7 12 -1 82.59 4.7
 -7 -12 -1 78.19 4.8
 -7 -12 -1 80.59 4.3
 7 12 -1 76.69 5.4
 -7 12 1 80.69 4.5
 7 -12 1 78.49 5.1
 7 12 1 86.09 5.5
 -7 -12 1 85.59 4.8
 -7 12 -1 83.29 4.8
 7 12 1 86.49 4.2
 7 -12 -1 88.39 5.1
 -7 12 2 15.1 1.4
 7 12 -2 12.3 1.7
 -7 12 2 12.2 1.4
 -7 -12 -2 12.2 1.6
 7 -12 2 11.4 2
 -7 -12 2 12 1.5
 -7 12 -2 13.5 1.6
 -7 -12 2 14 1.5
 7 -12 -2 11.8 1.6
 7 12 2 13.1 2.2
 -7 -12 -3 92.59 5.4
 7 -12 3 101.29 5.9
 7 12 -3 102.69 5.8
 -7 12 3 93.89 5.3
 7 12 3 91.99 6.2
 -7 12 -3 86.39 5.4
 7 -12 -3 90.99 5.3
 -7 -12 3 92.79 5.3
 -7 -12 3 87.99 5.3
 -7 12 4 1.7 1.1
 7 -12 4 5.9 1.8
 7 12 -4 1.5 1.7
 -7 -12 -4 2.3 1.3
 7 -12 -4 4.9 2.1
 -7 -12 4 2 1
 7 -12 -4 3.5 1
 -7 -12 4 3.3 1
 -7 12 -4 4.7 1.3
 7 12 4 2.9 1.8
 7 12 -5 8.5 2.1
 -7 -12 -5 12.5 1.8
 7 -12 5 12.4 2.3
 -7 12 5 11.7 1.8
 7 -12 -5 15.2 1.4
 7 12 5 16.1 2.5
 -7 12 -5 12.1 1.9
 7 -12 -5 13.4 2.5
 -7 -12 5 14.5 1.7
 7 12 -6 -1.2 1.7
 -7 -12 -6 2 1.4
 -7 12 6 -0.2 1.6
 7 -12 6 2.9 1.9
 -7 -12 6 1.2 1.3
 -7 12 -6 1.2 1.4
 7 -12 -6 5.8 2.3
 7 12 6 0.1 2
 7 12 -7 3.9 2.2
 7 -12 7 5.1 2.1
 -7 12 7 4.5 1.8
 -7 -12 -7 7.2 1.7
 -7 12 -7 4.4 1.8
 7 -12 -7 5.1 2.7
 7 12 7 4 2.3
 -7 -12 7 3.9 1.4
 -7 12 8 -1 2
 -7 -12 -8 0.5 1.7
 7 12 -8 0.3 2.2
 7 -12 8 3.9 2.3
 7 -12 -8 -1.4 2.4
 -7 12 -8 -0.3 1.9
 7 12 8 0.6 2.5
 -7 -12 8 0.1 1.5
 8 -12 0 293.47 15.6
 8 12 0 295.87 16
 -8 -12 0 299.37 15.4
 8 -12 0 297.27 15.1
 -8 12 0 293.17 15.4
 -8 12 0 294.57 15
 -8 -12 0 304.27 15.3
 8 12 0 298.47 15.2
 8 -12 1 83.69 5.3
 -8 -12 -1 83.89 5
 8 12 -1 82.89 5.9
 8 12 -1 85.59 4.8
 -8 12 1 88.49 4.5
 -8 12 1 81.49 4.8
 8 -12 -1 84.09 5.1
 -8 -12 1 85.19 4.9
 -8 12 -1 81.09 4.9
 8 12 1 81.29 5.6
 8 -12 2 33.8 3.2
 -8 -12 -2 28.6 2.6
 8 12 -2 35.3 2.7
 -8 12 2 33.2 2.5
 -8 12 2 29.8 2.2
 8 -12 -2 33.4 2.8
 -8 -12 2 33.6 2.5
 8 12 2 35.1 3.5
 -8 -12 2 35.2 2.6
 -8 12 -2 34.9 2.6
 8 12 -3 14.9 2.1
 8 -12 3 13.6 2.2
 -8 -12 -3 18.2 1.9
 -8 12 3 15.8 1.7
 -8 -12 3 18 1.8
 -8 -12 3 17.1 1.6
 8 12 3 14.3 2.4
 -8 12 -3 16.3 1.8
 8 -12 -3 17.2 1.8
 8 12 -4 81.59 5.2
 8 -12 4 78.59 5.2
 -8 12 4 70.49 4.6
 -8 -12 -4 76.79 4.7
 8 12 4 81.29 5.4
 8 -12 -4 74.59 5.4
 -8 -12 4 71.79 4.3
 8 -12 -4 73.39 4.3
 -8 -12 4 76.09 4.6
 -8 12 -4 77.99 4.7
 8 -12 5 7.7 2.1
 -8 12 5 8.4 1.6
 8 12 -5 7 2
 -8 -12 -5 5.6 1.6
 -8 -12 5 8.7 1.5
 8 -12 -5 9.9 2.4
 8 12 5 6.4 2.2
 -8 12 -5 6.3 1.6
 8 12 -6 3.8 2.1
 -8 12 6 3.7 1.6
 8 -12 6 8.9 2.4
 -8 -12 -6 6.1 1.6
 8 12 6 5.9 2.3
 -8 12 -6 7.7 1.8
 8 -12 -6 10.1 2.6
 -8 -12 6 5.9 1.5
 8 -12 7 4.3 2.1
 8 12 -7 -0.7 2.1
 -8 -12 -7 2.3 1.5
 -8 12 7 1.8 1.8
 -8 -12 7 1.9 1.4
 8 12 7 2.9 2.3
 8 -12 -7 4.4 2.5
 -8 12 -7 3.4 1.7
 8 -12 8 5.1 2.5
 -8 12 8 0.5 2
 -8 -12 -8 0.4 1.8
 8 -12 -8 2.8 3.1
 -8 12 -8 0.1 1.9
 -8 -12 8 3.6 1.7
 9 -12 0 3.5 1.6
 9 12 0 1.8 0.8
 9 -12 0 2.9 0.7
 -9 12 0 3.6 0.5
 9 12 0 3 2
 -9 -12 0 4.5 1.2
 -9 12 0 2.4 1.1
 9 12 -1 98.19 5.6
 9 -12 1 105.19 6.1
 -9 -12 -1 111.09 5.8
 -9 12 1 100.99 5.7
 -9 12 1 101.39 5.4
 9 12 -1 98.59 6.5
 9 12 1 99.39 6.6
 -9 12 -1 97.09 5.7
 -9 -12 1 94.99 5.7
 9 -12 -1 100.39 5.9
 9 12 -2 2.1 1.3
 -9 12 2 2.5 1.1
 9 -12 2 3.5 1.7
 -9 -12 -2 2.2 1.3
 -9 12 2 3.2 0.9
 9 12 2 2.6 1.9
 -9 -12 2 1.6 1.1
 -9 12 -2 1 1
 -9 -12 2 2 1.1
 9 -12 -2 2.3 1.4
 -9 -12 -3 9.3 1.6
 9 -12 3 8.3 2.1
 9 12 -3 10 1.9
 -9 12 3 9.3 1.4
 -9 -12 3 13.8 1.4
 -9 12 -3 12.5 1.6
 9 12 3 14.9 2.4
 9 -12 -3 11.9 1.5
 -9 -12 3 13.9 1.6
 9 -12 -3 15.3 2.5
 9 -12 4 7.8 2.1
 -9 -12 -4 7.3 1.6
 9 12 -4 7.6 1.8
 -9 12 4 4.8 1.4
 -9 12 -4 5.1 1.4
 9 -12 -4 5.1 1.1
 9 12 4 4.1 2.1
 -9 -12 4 7 1.1
 -9 -12 4 5.7 1.4
 9 -12 -4 6.1 2.2
 9 12 -5 2.2 1.9
 -9 12 5 -0.6 1.3
 9 -12 5 -0.9 1.9
 -9 -12 -5 1.6 1.4
 -9 -12 5 -1.6 1.1
 -9 12 -5 0.3 1.4
 9 -12 -5 1 2.1
 9 12 5 -0.7 2
 -9 -12 -6 2.9 1.5
 9 -12 6 7.3 2.2
 9 12 -6 5.8 2.3
 -9 12 6 4.3 1.6
 -9 -12 6 3.3 1.4
 -9 12 -6 3.8 1.5
 9 -12 -6 4.9 2.4
 9 12 6 3.4 2.5
 9 -12 7 3.3 2.2
 -9 -12 -7 2.3 1.8
 9 12 -7 -1.8 2.4
 -9 12 7 -0.4 1.6
 -9 -12 7 1.9 1.6
 9 -12 -7 0.1 2.8
 9 12 7 2.5 2.4
 -9 12 -7 1.7 1.7
 -9 -12 -8 0.2 1.6
 9 -12 8 3.5 2.2
 9 -12 -8 -3.2 3
 -9 -12 8 1.4 1.7
 -9 12 -8 1.6 1.9
 10 12 0 6.2 1
 10 12 0 9.7 2.3
 10 -12 0 5.8 1.7
 -10 12 0 5.3 1.2
 -10 -12 0 8.1 1.5
 -10 12 0 6.9 0.7
 -10 12 1 3.1 1.1
 10 12 -1 3.8 1.2
 -10 -12 -1 2.6 1.2
 10 -12 1 1.8 1.6
 -10 12 1 2.5 0.7
 10 12 -1 1.1 1.9
 -10 12 -1 3.9 1.2
 -10 -12 1 1.7 1.1
 10 -12 -1 1.8 1.5
 10 12 1 1.3 2
 10 12 -2 35.9 3
 -10 -12 -2 33.5 2.7
 10 -12 2 35.6 3.3
 -10 12 2 38.9 2.3
 -10 12 2 37.8 2.7
 10 -12 -2 33.6 2.7
 10 12 2 29.1 3.3
 -10 -12 2 31.3 2.6
 -10 -12 2 31.8 2.5
 -10 12 -2 32 2.6
 10 -12 3 17.7 2.5
 -10 12 3 18.6 1.8
 10 12 -3 19.7 2.3
 -10 -12 -3 19.8 2.2
 -10 -12 3 18.4 1.8
 -10 12 -3 22.1 2
 10 12 3 20.9 2.9
 10 -12 -3 15.1 2.6
 -10 -12 3 23.1 2.1
 10 -12 -3 19.6 1.9
 10 -12 4 1.2 2.1
 10 12 -4 -0.3 1.8
 -10 12 4 2.5 1.2
 -10 -12 -4 1.5 1.3
 10 -12 -4 4.5 1.1
 -10 -12 4 6.2 1.4
 10 12 4 4.1 2.1
 10 -12 -4 -2.8 1.9
 -10 12 -4 2.2 1.2
 -10 -12 -5 -0.9 1.5
 10 12 -5 -2.5 1.8
 -10 12 5 0.2 1.4
 10 -12 5 0.4 2
 10 -12 -5 0.8 2.5
 10 12 5 3 2.2
 -10 -12 5 1.5 1.2
 -10 12 -5 0.4 1.5
 -10 -12 -6 19.8 2.3
 10 -12 6 13.7 2.9
 -10 12 6 17.9 2.2
 10 12 -6 14.6 2.7
 10 -12 -6 11.1 2.9
 -10 12 -6 11.7 2.2
 -10 -12 6 14.8 2.1
 10 12 6 15.4 3.1
 -10 12 7 3 2
 -10 -12 -7 4.7 2
 10 -12 7 7 2.4
 10 12 -7 3.7 2.6
 10 -12 -7 2.5 2.7
 -10 12 -7 2.9 1.6
 -10 -12 7 3.7 1.6
 10 12 7 4.3 2.5
 -10 -12 -8 3.2 2.1
 -11 12 0 0.9 1
 11 12 0 0.1 0.8
 11 -12 0 0.2 1.7
 -11 -12 0 1.4 1.1
 11 12 0 2.2 2.2
 -11 12 0 1.2 0.5
 11 12 -1 27.9 3.3
 11 12 -1 27.7 2.4
 -11 12 1 27.7 1.8
 -11 -12 -1 29.3 2.5
 11 -12 1 32 3
 -11 12 1 32.5 2.4
 11 -12 -1 25.9 2.6
 -11 12 -1 24.8 2.3
 11 12 1 23.2 3.1
 -11 -12 1 24.4 2.3
 -11 12 2 29.6 2.5
 -11 -12 -2 29.2 2.6
 11 12 -2 30.7 2.9
 11 -12 2 35.4 3.3
 -11 12 2 32.1 2.2
 -11 -12 2 30.2 2.4
 -11 12 -2 31.8 2.6
 11 -12 -2 30.3 2.8
 11 12 2 31.9 3.4
 -11 -12 2 30.1 2.5
 -11 12 3 28.1 2.3
 -11 -12 -3 25.3 2.6
 11 -12 3 29.1 3.1
 11 12 -3 28.5 2.9
 -11 12 -3 30.3 2.6
 11 12 3 28.4 3.3
 -11 -12 3 28.9 2.3
 11 -12 -3 29.8 3.4
 11 -12 -3 31.3 2.5
 -11 -12 3 31 2.5
 -11 12 4 8.1 1.6
 11 -12 4 9.7 2.3
 11 12 -4 7 2
 -11 -12 -4 9.7 1.8
 11 12 4 8.5 2.5
 -11 -12 4 12.1 1.8
 11 -12 -4 6.9 2.5
 -11 12 -4 8.7 1.6
 -11 12 5 15 2.1
 11 -12 5 17.4 2.8
 11 12 -5 17.7 2.7
 -11 -12 -5 19.7 2.3
 -11 12 -5 13.7 2
 -11 -12 5 17.8 2.2
 11 12 5 17.9 3.1
 11 -12 -5 15.5 3.2
 11 -12 6 0.5 2.1
 -11 12 6 1 1.4
 -11 -12 -6 -1.7 1.4
 11 12 -6 0 2.4
 -11 -12 6 -0.2 1.4
 11 -12 -6 4.3 2.7
 -11 12 -6 0.6 1.4
 11 12 6 1 2.3
 -11 12 7 8.1 2
 11 -12 7 13.2 2.8
 -11 -12 -7 11.5 2.4
 11 12 -7 10.4 2.9
 -11 -12 7 12.2 2
 11 -12 -7 6.9 3
 11 12 7 10.2 2.9
 -11 12 -7 8.2 2
 -12 -12 0 1.2 1.3
 12 -12 0 0.8 1.5
 12 12 0 4.1 2.1
 -12 12 0 0.6 1
 12 12 0 1.2 1
 12 12 -1 18.4 1.9
 12 -12 1 19.4 2.4
 -12 12 1 20.9 1.6
 -12 12 1 19.7 1.9
 -12 -12 -1 19.9 2.1
 12 12 -1 18.2 3
 -12 -12 1 20.7 2
 -12 12 -1 19.4 2
 12 12 1 22.3 3
 12 -12 -1 19.7 2.3
 -12 12 2 0.8 0.8
 12 -12 2 2.2 1.8
 -12 12 2 1 1.1
 -12 -12 -2 1.7 1.3
 12 12 -2 0.3 1.5
 -12 12 -2 2.4 1.1
 12 12 2 2.4 2.1
 -12 -12 2 1.1 1
 12 -12 -2 1.9 1.4
 -12 -12 2 1.3 1.2
 12 -12 3 13.1 2.5
 -12 12 3 14.6 1.6
 12 12 -3 13.2 2.1
 -12 -12 -3 16.4 2.1
 -12 -12 3 10.8 1.7
 -12 -12 3 13.2 1.5
 -12 12 -3 11.6 1.7
 12 -12 -3 12.8 1.7
 12 12 3 14.3 2.7
 12 -12 -3 13.9 3
 12 12 -4 -0.4 2
 -12 12 4 3.2 1.3
 12 -12 4 0.2 2.1
 -12 -12 -4 3.9 1.5
 -12 12 -4 5.4 1.5
 12 12 4 0.9 2.2
 12 -12 -4 2.1 2.3
 -12 -12 4 2.6 1.5
 -12 12 5 2.5 1.3
 12 -12 5 3.2 2.2
 12 12 -5 -2.1 1.9
 -12 -12 -5 1.2 1.5
 -12 12 -5 -0.6 1.2
 12 -12 -5 1.5 2.4
 -12 -12 5 -0.4 1.3
 12 12 5 -2.6 2.4
 -12 12 6 2.5 1.7
 12 -12 6 7.8 2.5
 -12 -12 -6 1.2 1.7
 12 12 -6 -0.2 2.3
 12 -12 -6 6.5 2.9
 -12 -12 6 4.9 1.6
 12 12 6 2.7 2.4
 -12 12 -6 2.4 1.5
 12 12 -7 -1.4 2.7
 -12 -12 -7 4.2 2
 -12 12 7 -1.7 1.7
 12 -12 7 4.7 2.5
 -12 -12 7 1.6 1.8
 12 12 7 2.9 3
 12 -12 -7 2.6 3.7
 -12 12 -7 0.8 1.7
 -13 12 0 5.4 1.3
 13 -12 0 5.4 1.7
 13 12 0 4.9 2.6
 -13 -12 0 3.2 1.4
 13 -12 1 -0.2 1.8
 13 12 -1 1.1 1.3
 -13 -12 -1 2 1.3
 -13 12 1 2.1 0.7
 13 12 -1 -1 2.1
 -13 12 1 -0.1 1
 13 12 1 2.9 2.2
 13 -12 -1 2.1 1.6
 -13 12 -1 4.5 1.2
 -13 -12 1 2.4 1.2
 13 -12 2 3.6 1.9
 -13 -12 -2 1.1 1.3
 -13 12 2 2.3 0.9
 13 12 -2 2.5 1.6
 -13 12 2 4.5 1.3
 -13 12 -2 3.1 1.2
 -13 -12 2 1.5 1.1
 13 -12 -2 2.7 1.5
 13 12 2 4.8 2.6
 13 -12 3 6.5 2.2
 13 12 -3 5.2 1.9
 -13 -12 -3 8.3 1.7
 -13 12 3 6.1 1.3
 13 12 3 5.3 2.4
 13 -12 -3 5.1 2.4
 -13 -12 3 5.3 1.5
 13 -12 -3 6.9 1.6
 -13 12 -3 5.4 1.4
 13 -12 4 11.4 2.8
 13 12 -4 8.8 2.2
 -13 12 4 14 1.8
 -13 -12 -4 12.4 2
 -13 -12 4 13.7 2
 13 12 4 13.3 3.1
 -13 12 -4 12.7 1.8
 13 -12 -4 10.4 2.9
 13 -12 5 2.7 2.3
 -13 12 5 1.8 1.5
 13 12 -5 1.9 2.2
 -13 -12 -5 3.2 1.7
 -13 12 -5 1.5 1.4
 -13 -12 5 2 1.4
 13 12 5 1.6 2.4
 13 -12 -5 2.8 2.7
 13 12 -6 -2.8 2.2
 -13 12 6 1.6 1.5
 13 -12 6 5.9 2.8
 -13 -12 -6 3.2 1.9
 -13 -12 6 3 1.6
 13 12 6 2.2 2.5
 -13 12 -6 0.4 1.6
 13 -12 -6 3.8 2.9
 -13 12 -7 -2.2 1.4
 14 12 0 7.5 2.8
 -14 -12 0 6.8 1.5
 14 -12 0 8.8 2.1
 -14 12 0 6.2 1.4
 -14 -12 -1 -0.1 1.4
 14 -12 1 1.4 1.8
 -14 12 1 1.1 1.2
 14 12 -1 -0.5 2.2
 14 -12 -1 1.9 1.5
 -14 12 -1 1.6 1.2
 -14 -12 1 -0.2 1.2
 14 12 1 0.9 2.5
 14 -12 2 7.8 2.2
 -14 12 2 6.4 1.1
 -14 -12 -2 5.7 1.6
 14 12 -2 2.7 2.5
 -14 12 2 7.6 1.5
 14 12 -2 6.7 1.9
 -14 -12 2 3.8 1.2
 14 -12 -2 7.2 1.7
 14 12 2 7.1 2.6
 -14 12 -2 5.1 1.3
 -14 12 3 9.2 1.4
 14 -12 3 11.3 2.5
 14 12 -3 7.8 2.2
 -14 -12 -3 8.7 1.8
 -14 12 -3 8.9 1.7
 -14 -12 3 7.9 1.8
 14 12 3 11.6 2.8
 14 -12 -3 9.6 2.7
 -14 -12 -4 0.9 1.5
 14 -12 4 2.5 2.3
 14 12 -4 0 2.2
 -14 12 4 1.6 1.1
 -14 -12 4 1.7 1.6
 14 -12 -4 3 2.5
 -14 12 -4 2.3 1.5
 14 12 4 2.5 2.4
 14 12 -5 -0.1 2.2
 -14 12 5 4 1.6
 -14 -12 -5 6.1 1.9
 14 -12 5 5.2 2.5
 -14 -12 5 3.9 1.8
 14 -12 -5 8.5 3
 -14 12 -5 4.2 1.7
 14 12 5 6.3 2.7
 -14 12 6 2.3 1.6
 -14 -12 -6 5.6 2.2
 14 12 -6 2.3 2.5
 14 -12 6 7.8 2.7
 14 12 6 4.7 3
 -14 12 -6 6.1 1.9
 -14 -12 6 5.8 1.8
 14 -12 -6 4.3 3
 -15 12 0 -0.4 1.1
 -15 -12 0 1 1.4
 15 12 0 -1.5 2.2
 15 -12 0 1.8 1.7
 15 -12 1 11.8 2.5
 -15 -12 -1 10.8 1.8
 -15 12 1 12.8 1.9
 15 12 -1 14 3.2
 15 12 1 16.8 3.1
 -15 -12 1 11.2 1.7
 -15 12 -1 10.4 1.6
 15 -12 -1 10.9 2.1
 15 12 -2 0.2 2.4
 15 -12 2 0.2 1.9
 15 12 -2 -0.9 1.6
 -15 -12 -2 -0.1 1.5
 15 12 2 -0.7 2.2
 -15 -12 2 0.4 1.2
 -15 12 -2 0.4 1.3
 15 -12 -2 -0.8 1.5
 -15 12 3 14.2 1.6
 15 12 -3 9.6 2.3
 -15 -12 -3 13.2 2.1
 15 -12 3 12.2 2.7
 -15 -12 3 11 1.9
 15 12 3 13.3 2.9
 15 -12 -3 15 3.4
 -15 12 -3 10.9 1.9
 -15 -12 -4 -0.6 1.7
 15 12 -4 -1 2.2
 -15 12 4 -0.2 1.2
 15 -12 4 1.9 2.3
 15 12 4 -0.1 2.7
 -15 -12 4 -1.3 1.3
 -15 12 -4 -0.1 1.2
 15 -12 -4 0.4 2.6
 15 -12 5 7.3 2.7
 -15 -12 -5 7.3 2.1
 15 12 -5 5.8 2.5
 -15 12 5 9.1 1.9
 15 -12 -5 8.1 3.2
 -15 -12 5 7.9 1.8
 15 12 5 7.1 2.8
 -15 12 -5 6.1 1.7
 15 12 -6 -3 2.3
 -15 12 6 2 1.6
 -15 12 -6 2.5 1.5
 -16 12 0 20.9 2.2
 16 12 0 21.2 3.6
 -16 -12 0 25.7 2.5
 16 -12 0 21.8 2.7
 -16 -12 -1 2.4 1.4
 -16 12 1 1.5 1.3
 16 -12 1 4.8 2.2
 16 12 -1 2.4 2.7
 -16 12 -1 1.3 1.2
 16 12 1 3 2.6
 -16 -12 1 0.3 1.3
 16 -12 -1 2.8 1.8
 16 12 -2 -2.7 2.7
 16 -12 2 1.1 2.1
 -16 -12 -2 1 1.4
 -16 12 -2 0.3 1.2
 16 -12 -2 0.5 1.6
 16 12 2 -1.2 2.7
 16 -12 -2 4.5 2.6
 16 -12 3 0.5 2.2
 -16 -12 -3 -1 1.5
 16 12 -3 -4.7 1.9
 16 12 3 -1 2.4
 16 -12 -3 1.5 2.6
 -16 12 -3 2 1.5
 -16 -12 3 0.1 1.4
 16 -12 4 5.8 2.9
 16 12 -4 0.6 2.3
 -16 -12 -4 7.5 2
 -16 12 4 3.8 1.4
 -16 12 -4 4.3 1.7
 16 -12 -4 4.5 2.8
 16 12 4 10.4 2.9
 -16 -12 4 5.4 1.7
 16 12 -5 2.3 2.6
 -16 12 5 4.2 1.7
 -16 -12 -5 3.4 2.1
 16 -12 5 6.5 3
 16 -12 -5 2.9 3.4
 -16 12 -5 1.3 1.6
 -16 -12 5 2.1 1.7
 16 12 5 0.5 2.9
 17 12 0 2.4 3
 17 -12 0 7 2
 -17 -12 0 2.4 1.4
 -17 12 0 3.9 1.4
 -17 12 1 2.9 1.4
 17 -12 1 5.2 2.1
 -17 -12 -1 2.5 1.5
 17 12 -1 5.6 2.9
 17 12 1 2.6 2.7
 -17 12 -1 3.7 1.4
 17 -12 -1 0.3 1.8
 -17 -12 1 4.9 1.5
 -17 -12 -2 -0.7 1.6
 17 12 -2 0.9 2.8
 17 -12 2 -0.4 2.3
 17 -12 -2 3.5 2.7
 -17 12 -2 0.2 1.4
 17 12 2 3.6 2.7
 17 -12 3 6.7 2.5
 -17 -12 -3 4.5 1.8
 17 12 3 4.6 2.7
 17 -12 -3 1.7 2.8
 -17 12 -3 1 1.5
 17 -12 4 2.3 2.5
 -17 -12 -4 0.3 1.9
 17 12 -4 -2 2.7
 17 12 4 0.7 2.6
 -17 -12 4 1.2 1.6
 17 -12 -4 -2.4 3.1
 -17 12 -4 2.6 1.6
 17 12 -5 -3.4 2.2
 -17 12 -5 2.8 1.7
 18 12 0 6.2 3
 -18 12 0 2.7 1.6
 -18 -12 0 1.5 1.6
 18 -12 0 2.6 2.2
 -18 12 1 0.7 1.6
 -18 -12 -1 2.6 1.6
 18 12 -1 5.9 3.5
 18 -12 1 8.6 2.5
 -18 12 -1 3.3 1.4
 18 -12 -1 3.9 2
 18 12 1 5.6 2.9
 18 12 -2 5.6 3
 -18 -12 -2 -0.8 1.6
 18 -12 2 3.3 2.3
 18 -12 -2 1.5 2.7
 18 12 2 0.3 2.6
 -18 12 -2 -0.5 1.2
 18 12 -3 7.6 3.5
 -18 -12 -3 3.7 1.8
 18 -12 3 2.9 2.5
 18 12 3 3 2.8
 -18 12 -3 0.8 1.5
 18 -12 -3 2.6 2.9
 -18 12 -4 4 1.6
 -19 12 0 1 1.4
 19 -12 0 2 2.2
 19 12 0 2.5 2.8
 -19 -12 0 3 1.7
 -19 -12 -1 3 1.9
 19 12 -1 1.5 2.9
 19 -12 1 2.1 2.4
 -19 12 -1 3.2 1.6
 19 12 1 2.8 2.9
 -19 -12 -2 -1.9 1.5
 19 12 -2 3.7 3.9
 19 -12 2 2.4 2.3
 -19 12 -2 -0.4 1.5
 19 -12 -2 0.5 3
 19 12 2 -0.6 2.7
 -19 12 -3 3.7 1.5
 20 -12 0 3.4 2.3
 -20 12 0 -1.2 1.3
 -20 -12 0 0.4 1.6
 20 -12 1 0.9 2.4
 -20 -12 -1 -1.2 1.7
 -20 12 -1 -0.3 1.5
 -20 -12 -2 1.2 2.2
 -20 12 -2 0.7 1.3
 0 13 0 1 0.7
 0 13 0 2.9 1
 0 -13 0 2.2 1.1
 0 13 -1 154.28 7.6
 0 13 -1 148.29 7.9
 0 13 -1 152.18 7.9
 0 -13 1 145.39 8
 0 -13 -1 142.89 7.9
 0 13 1 140.19 8
 0 13 1 148.89 7.7
 0 13 2 4 1.2
 0 13 -2 1.5 0.6
 0 -13 2 1.4 1.3
 0 13 -2 2 1.1
 0 -13 -2 2.5 1
 0 13 -2 1.4 0.9
 0 13 2 1.4 0.6
 0 -13 3 3.7 0.7
 0 13 -3 0.4 1.1
 0 -13 -3 3 1.3
 0 -13 -3 3.1 1.1
 0 13 3 2.1 1.5
 0 -13 3 1.7 1.3
 0 13 4 0.2 1.5
 0 -13 4 -0.2 0.7
 0 -13 4 0.4 1.4
 0 13 -4 0.5 1.3
 0 -13 -4 1.1 1
 0 -13 -4 -0.2 1.3
 0 -13 5 48.6 2.9
 0 13 -5 46.2 3.6
 0 -13 5 48.8 3.5
 0 -13 -5 47.2 3.2
 0 -13 -5 43.2 3.5
 0 13 5 49.5 3.7
 0 -13 -6 3.3 1.7
 0 13 6 1.5 1.7
 0 13 -6 2 1.6
 0 -13 6 2.3 1.5
 0 -13 -6 2.9 1.2
 0 -13 6 1 0.9
 0 -13 -7 5.7 1.5
 0 13 7 5.3 2
 0 13 -7 6.7 2
 0 13 8 0.4 2
 0 13 -8 0.2 1.9
 -1 -13 0 1.1 1
 1 -13 0 0.9 0.9
 -1 13 0 1 0.6
 -1 13 0 1.8 0.9
 1 13 0 0.9 0.6
 1 13 0 -0.2 1
 1 -13 0 1.1 1.1
 1 13 -1 3 0.8
 -1 13 1 3.9 1.1
 -1 -13 -1 3.8 1.1
 1 -13 1 4.8 1.4
 1 13 -1 4 1.1
 -1 13 1 3.6 0.8
 -1 13 -1 4.4 0.6
 1 13 1 4.9 1.3
 1 -13 -1 5 1.1
 -1 13 -1 3.6 0.9
 -1 13 -1 6.9 1
 -1 -13 1 4.6 1.2
 1 13 1 3.8 0.7
 -1 -13 -2 32.7 2.6
 -1 13 2 33.7 2.6
 -1 13 2 34.3 2.2
 1 13 -2 35 2.6
 1 13 -2 33.9 2.8
 1 -13 2 35.5 2.8
 1 13 2 37.5 2.1
 -1 -13 2 39.9 3
 1 -13 -2 36.7 2.6
 -1 13 -2 38.1 2.1
 -1 13 -2 38.6 2.5
 1 13 2 36.3 3
 -1 13 -2 36.3 2.6
 1 -13 3 17.5 2
 -1 13 3 21.7 2.2
 -1 -13 -3 18.9 1.8
 1 13 -3 17 1.9
 1 -13 3 17 1.3
 -1 -13 -3 17.3 1.8
 -1 -13 3 17.2 1.9
 -1 13 -3 16.5 1.4
 1 -13 -3 16.3 2
 -1 13 -3 17.7 1.8
 1 13 3 20.3 2.3
 1 -13 -3 21.1 1.9
 -1 -13 3 19.4 1.4
 1 -13 4 12.2 1.9
 1 13 -4 10.6 1.7
 -1 -13 -4 14.3 1.6
 -1 -13 -4 13.9 1.7
 -1 13 4 14.1 1.9
 1 -13 4 13.8 1.2
 -1 -13 4 11.8 1.8
 1 13 4 9.6 1.9
 1 -13 -4 11.4 1.8
 -1 -13 4 10.9 1.2
 -1 13 -4 10.2 1.6
 1 -13 -4 8.7 1.4
 1 -13 5 6 0.9
 -1 -13 -5 5.1 1.5
 -1 -13 -5 4.8 1.2
 1 -13 5 5.1 1.5
 -1 13 5 4.4 1.7
 1 13 -5 5 1.6
 1 -13 -5 6 1.2
 -1 -13 5 4.4 1
 -1 13 -5 3.5 1.5
 1 -13 -5 6.3 1.7
 1 13 5 4 1.7
 -1 -13 5 5.7 1.5
 -1 -13 -6 5.6 1.3
 1 13 -6 4.2 1.7
 1 -13 6 5.7 1.1
 1 -13 6 5.6 1.6
 -1 13 6 5.2 1.8
 1 13 6 6.5 1.9
 1 -13 -6 6.6 1.3
 -1 -13 6 5.7 1.2
 -1 13 -6 1.2 1.6
 1 -13 -6 6.2 1.9
 -1 -13 6 2.6 1.5
 -1 -13 -7 -0.6 1.3
 1 -13 7 2.9 1.7
 -1 13 7 -1 1.6
 1 13 -7 2.9 1.9
 -1 13 -7 0.4 1.7
 -1 -13 7 3.4 1.2
 1 13 7 0.5 1.8
 -1 13 8 5.7 2.1
 1 13 -8 3.6 2.3
 1 13 8 3.9 2.3
 -1 13 -8 2.7 2.3
 2 -13 0 8.3 1.4
 -2 13 0 7.6 1
 2 13 0 7.9 1.4
 2 13 0 7.3 0.9
 2 -13 0 7.3 1.2
 -2 13 0 10.3 1.1
 -2 -13 0 7 1.3
 2 13 -1 73.89 4.2
 -2 13 1 75.89 4.3
 -2 13 1 72.89 4.1
 -2 -13 -1 77.79 4.2
 -2 -13 -1 71.79 4.3
 2 -13 1 75.19 4.5
 2 13 -1 76.49 4.6
 2 13 1 72.99 4
 -2 13 -1 69.29 4.2
 2 -13 -1 69.39 4.4
 -2 13 -1 73.99 3.9
 -2 -13 1 73.99 4.4
 -2 13 -1 76.59 4
 2 13 1 71.99 4.5
 -2 -13 -2 4 1.2
 -2 13 2 3.9 1.2
 2 13 -2 3.4 1
 2 -13 2 2.2 1.4
 -2 -13 -2 4.1 0.7
 -2 13 2 4.6 0.8
 2 13 2 2.6 0.6
 2 13 2 4.2 1.4
 -2 -13 2 6.1 1.3
 -2 13 -2 3.3 1
 -2 13 -2 3.8 0.5
 2 -13 -2 4.7 1.2
 -2 13 -2 3.2 0.8
 -2 -13 -3 56.59 3.5
 -2 -13 -3 55.79 3.5
 -2 13 3 57.39 3.7
 2 -13 3 59.39 3
 2 -13 3 58.49 3.9
 2 13 -3 58.29 3.7
 -2 -13 -3 58.19 3.2
 -2 -13 3 52.29 3.2
 -2 -13 3 56.19 3.8
 2 -13 -3 52.79 3.5
 -2 13 -3 56.29 3.1
 -2 13 -3 50.79 3.6
 2 13 3 48.2 3.9
 -2 -13 -4 20.6 1.8
 -2 -13 -4 21.5 2
 -2 13 4 20.1 2.2
 2 -13 4 17.6 2.1
 2 13 -4 17.8 2.1
 2 -13 4 19.2 1.4
 2 13 4 18.5 2.3
 -2 -13 4 19.8 1.6
 -2 -13 4 21.1 2.1
 -2 13 -4 16.7 2
 2 -13 -4 16.1 2.2
 2 -13 -4 17.5 1.8
 2 13 -5 3.6 1.6
 -2 -13 -5 5.3 1.4
 -2 -13 -5 5.9 1.4
 2 -13 5 5.2 0.8
 -2 13 5 4.7 1.8
 2 -13 5 6.6 1.7
 2 13 5 5.3 1.7
 -2 13 -5 8.1 1.6
 2 -13 -5 8 1.2
 -2 -13 5 6 1.5
 -2 -13 5 7.4 1.1
 2 -13 -5 10.3 2
 2 13 -6 2.7 1.7
 -2 -13 -6 2.3 1.3
 2 -13 6 2.6 1.7
 -2 13 6 2.3 1.8
 -2 -13 6 2.4 1.4
 -2 13 -6 0 1.5
 2 13 6 1.5 1.8
 2 -13 -6 -0.2 1.8
 -2 -13 6 2.1 1
 2 -13 -6 1.8 1.1
 2 13 -7 -0.6 1.7
 -2 13 7 0.8 1.7
 2 -13 7 2.2 1.7
 -2 -13 -7 -0.4 1.3
 2 -13 -7 -1.1 2
 2 13 7 0.4 1.9
 -2 13 -7 0.2 1.6
 -2 -13 7 -0.1 1.1
 -2 13 8 -3.4 1.8
 2 13 -8 1.3 2.1
 2 13 8 3.2 2.1
 -2 13 -8 1.5 2.1
 3 13 0 4.8 0.8
 -3 -13 0 6.3 1.2
 3 -13 0 6.4 1.3
 -3 13 0 5 0.9
 3 13 0 5.2 1.4
 -3 13 0 5.1 0.8
 3 -13 0 5.7 1
 -3 -13 -1 3 0.7
 3 13 -1 1.9 0.9
 -3 13 1 1.2 0.8
 -3 13 1 2.5 0.9
 3 -13 1 3.8 1.3
 -3 -13 -1 1.2 1.1
 3 13 -1 2.8 1.4
 -3 13 -1 2.1 0.9
 -3 13 -1 3.1 0.6
 3 13 1 3.4 1.5
 -3 -13 1 3.2 1.1
 3 13 1 3.6 0.6
 3 -13 -1 2.2 1.3
 -3 13 -1 2.8 0.4
 3 -13 2 80.09 5
 -3 -13 -2 80.39 4.7
 -3 13 2 81.39 4.5
 -3 -13 -2 79.29 4.3
 3 13 -2 75.49 4.7
 -3 13 2 78.79 4.7
 -3 -13 2 84.29 4.9
 -3 13 -2 84.49 4.2
 3 13 2 82.29 4.3
 -3 13 -2 78.89 4.8
 3 13 2 85.29 5.1
 3 -13 -2 82.19 4.7
 -3 13 -2 84.29 4.2
 -3 -13 -3 44.8 2.6
 -3 -13 -3 41.5 3.1
 -3 -13 -3 44.8 2.9
 3 13 -3 50.09 3.5
 -3 13 3 47.3 3.2
 3 -13 3 44.7 3.5
 -3 -13 3 47.6 3.1
 3 13 3 41.2 3.6
 -3 13 -3 46.1 2.6
 -3 -13 3 46.1 2.8
 -3 13 -3 46.1 3.2
 3 -13 -3 48.4 3
 -3 13 -3 48.3 2.7
 3 13 -4 0.7 1.5
 3 -13 4 0.1 1.5
 3 -13 4 1 0.5
 -3 13 4 0.9 1.3
 -3 -13 -4 1.2 1
 -3 -13 -4 1.4 1.2
 3 -13 -4 1.9 0.9
 3 -13 -4 2.4 1.6
 3 13 4 2.2 1.6
 -3 13 -4 0.6 1.2
 -3 -13 4 -0.3 1.1
 -3 -13 4 0.5 0.8
 -3 13 5 8.9 1.7
 3 -13 5 6.7 0.9
 3 -13 5 7.7 1.9
 -3 -13 -5 7.5 1.4
 3 13 -5 7.7 1.7
 -3 -13 5 7.9 1.4
 3 13 5 8.9 2
 -3 13 -5 5.2 1.5
 3 -13 -5 7.3 1.3
 3 -13 -5 9.1 2.1
 -3 -13 5 8.3 1.2
 3 -13 6 5 1.9
 3 13 -6 3.7 1.9
 -3 13 6 5.3 1.8
 -3 -13 -6 7.7 1.6
 -3 -13 6 7.8 1.3
 -3 13 -6 5.9 1.7
 3 -13 -6 7.6 2
 3 13 6 7.7 2.1
 3 -13 -6 7.1 1.2
 -3 13 7 5.6 1.9
 3 13 -7 5.7 2
 3 -13 7 3.1 1.9
 -3 -13 -7 5.9 1.6
 -3 13 -7 7.8 1.9
 3 -13 -7 5.5 2.3
 3 13 7 7.3 2.2
 -3 -13 7 5.8 1.4
 -3 13 8 -3.7 1.9
 3 13 -8 -1.9 2
 3 13 8 0.4 2
 -3 13 -8 2.7 2.1
 -4 13 0 2 0.9
 4 -13 0 2.1 0.8
 4 13 0 1.5 1.3
 -4 -13 0 0.1 1
 4 13 0 1.2 0.6
 -4 13 0 1.2 0.6
 4 -13 0 2.4 1.3
 4 13 -1 78.89 5.1
 -4 -13 -1 80.79 4.6
 -4 13 1 73.79 4.3
 -4 13 1 75.09 4.4
 4 13 -1 77.69 4.4
 -4 -13 -1 75.79 4.3
 4 -13 1 78.69 4.8
 4 13 1 80.69 4.9
 4 -13 -1 81.69 4.7
 -4 -13 1 79.89 4.6
 4 13 1 79.49 4.1
 -4 13 -1 76.49 4.5
 -4 -13 -2 40.4 3
 -4 13 2 41.8 2.9
 4 13 -2 42.3 2.9
 -4 -13 -2 42.9 2.4
 -4 13 2 43.6 2.7
 4 -13 2 46.2 3.4
 4 13 2 44.4 3.4
 4 -13 -2 47.8 3.1
 -4 -13 2 42.2 2.7
 -4 -13 2 43.4 2.9
 -4 13 -2 39.8 2.9
 4 13 -3 130.59 7.2
 -4 -13 -3 133.69 6.5
 -4 -13 -3 130.29 6.6
 -4 13 3 130.39 7.1
 4 -13 3 133.99 7.4
 -4 -13 -3 127.49 7.1
 -4 13 -3 119.69 7.1
 4 -13 -3 117.89 6.9
 -4 -13 3 129.09 6.8
 4 13 3 122.89 7.4
 -4 -13 3 119.79 7
 4 -13 4 37.7 3.6
 4 -13 4 40.8 2.2
 -4 -13 -4 42.4 3
 -4 13 4 42.8 3.3
 4 13 -4 38.8 3.3
 -4 -13 -4 43.9 2.7
 4 13 4 33.7 3.4
 -4 -13 4 41.9 2.9
 4 -13 -4 37.2 3.6
 -4 -13 4 40.6 2.7
 4 -13 -4 41.4 2.8
 -4 13 -4 39.4 3.1
 -4 -13 -5 5.2 1.5
 -4 13 5 8.2 1.7
 4 -13 5 8.5 1.9
 4 13 -5 5.2 1.7
 -4 13 -5 1.9 1.4
 -4 -13 5 6.6 1.3
 -4 -13 5 3 1.1
 4 -13 -5 5.9 2
 4 13 5 4.4 1.9
 4 -13 -5 4.1 1.1
 4 -13 6 2.6 1.9
 4 13 -6 2.1 1.7
 -4 13 6 3.2 1.6
 -4 -13 -6 4.7 1.4
 -4 13 -6 2.5 1.5
 -4 -13 6 3.9 1.2
 4 -13 -6 4.6 2.2
 4 13 6 4.6 2
 -4 -13 -7 10.2 1.7
 4 -13 7 8 2.2
 -4 13 7 9 2
 4 13 -7 9.8 2.3
 -4 -13 7 6.6 1.5
 4 13 7 8 2.5
 -4 13 -7 4.2 1.8
 4 -13 -7 7.4 2.6
 -4 13 8 9.1 2.2
 4 13 -8 3.1 2.6
 -4 -13 -8 6.5 2
 -4 -13 8 6.2 1.7
 4 -13 -8 4.5 2.7
 4 13 8 10 2.8
 -4 13 -8 6.9 2.1
 -5 13 0 0.4 0.8
 5 -13 0 2.9 0.8
 5 13 0 1.5 0.6
 5 13 0 2.3 1.7
 5 -13 0 5.1 1.4
 -5 -13 0 1.6 1.1
 -5 13 0 1.3 0.5
 -5 -13 0 0.7 1.1
 5 13 -1 86.49 5
 -5 -13 -1 88.99 5.2
 -5 13 1 90.39 4.9
 -5 -13 -1 82.99 4.9
 5 -13 1 88.69 5.4
 5 13 -1 89.79 5.8
 -5 13 1 91.09 5
 -5 -13 1 94.79 5.3
 -5 13 -1 91.29 5.1
 5 13 1 93.29 4.7
 5 13 1 90.09 5.6
 5 -13 -1 96.09 5.4
 5 13 -2 94.39 5.4
 -5 13 2 94.19 5.3
 -5 13 2 93.49 5.3
 5 -13 2 98.59 5.8
 -5 -13 -2 96.49 5.5
 5 -13 -2 94.39 5.5
 -5 -13 2 94.59 5.4
 -5 13 -2 97.09 5.5
 -5 -13 2 94.99 5.3
 5 13 2 95.09 5.9
 5 13 -3 57.49 3.8
 -5 13 3 57.69 3.6
 -5 13 3 56.89 3.4
 -5 -13 -3 58.09 3.6
 5 -13 3 56.49 4.1
 -5 -13 3 50.59 3.5
 5 13 3 48.4 4.2
 -5 13 -3 56.19 3.7
 5 -13 -3 53.89 3.5
 -5 -13 3 53.89 3.4
 5 -13 4 5.1 2
 5 13 -4 0.9 1.4
 -5 13 4 1.2 1.2
 -5 -13 -4 5.6 1.4
 -5 -13 4 2.8 0.9
 5 -13 -4 4.4 1.9
 -5 13 -4 4.2 1.3
 5 -13 -4 4.1 1.1
 5 13 4 7 1.9
 -5 -13 4 3.8 1.1
 5 -13 5 4.8 1.8
 -5 -13 -5 7.7 1.5
 -5 13 5 4.9 1.6
 5 13 -5 5.6 1.8
 -5 -13 5 7.8 1.3
 5 -13 -5 10.7 2.2
 5 13 5 7 2.1
 -5 13 -5 5.2 1.5
 -5 -13 5 6.1 1.2
 5 -13 -5 8.1 1.2
 5 -13 6 16.2 2.5
 5 13 -6 13.4 2.4
 -5 13 6 14.3 2.2
 -5 -13 -6 19.6 2.2
 5 -13 -6 15.3 2.6
 -5 -13 6 14.2 1.7
 -5 13 -6 13.7 2.2
 5 13 6 17.7 2.6
 -5 13 7 1.7 1.9
 5 13 -7 -2.6 1.8
 5 -13 7 2.4 2.1
 -5 -13 -7 2.2 1.6
 5 13 7 0.6 2
 -5 -13 7 1.2 1.2
 -5 13 -7 0.2 1.6
 5 -13 -7 -1.1 2.3
 -5 -13 -8 0.8 1.7
 5 13 -8 -0.8 2.2
 -5 13 8 0 1.8
 5 -13 -8 -4.8 2.4
 -5 13 -8 0 1.8
 5 13 8 0.9 2.3
 -5 -13 8 3.1 1.5
 6 -13 0 17.1 2.1
 -6 13 0 19.6 1.9
 6 13 0 18.2 2.4
 -6 13 0 20.2 1.3
 6 13 0 21.1 1.5
 -6 -13 0 20 2
 -6 -13 0 19.9 1.9
 6 -13 0 20.2 1.5
 -6 13 1 37.5 2.7
 6 13 -1 42.6 3.8
 6 13 -1 45.1 2.8
 -6 13 1 40.8 2.5
 -6 -13 -1 43 2.9
 -6 -13 -1 45 2.4
 6 -13 1 44 3.3
 6 -13 -1 38.5 3
 -6 13 -1 37.5 2.8
 6 13 1 36.7 3.5
 -6 -13 1 34.1 2.8
 6 13 1 38.6 2.2
 -6 13 2 84.99 4.9
 -6 -13 -2 87.19 5.1
 6 13 -2 82.59 5.1
 6 -13 2 92.59 5.5
 -6 13 2 86.49 4.9
 6 -13 -2 89.49 5.2
 -6 -13 2 86.59 4.9
 -6 -13 2 83.39 5
 -6 13 -2 87.59 5.1
 6 13 2 88.99 5.7
 -6 13 3 34.8 2.9
 6 -13 3 36.9 3.5
 6 13 -3 41.5 3.3
 -6 13 3 35 2.7
 -6 -13 -3 39.4 3.2
 -6 -13 3 45.4 2.8
 -6 -13 3 40.7 2.9
 6 -13 -3 46 2.9
 -6 13 -3 44.7 3
 6 13 3 42.4 3.7
 6 13 -4 6.9 1.7
 -6 13 4 4.5 1.5
 -6 -13 -4 8.8 1.5
 6 -13 4 8.5 1.9
 -6 13 -4 8.6 1.5
 6 -13 -4 10.4 2.1
 6 -13 -4 9.1 1.3
 -6 -13 4 5.7 1.2
 -6 -13 4 8.8 1.3
 6 13 4 9.7 2.3
 -6 13 5 1.3 1.5
 6 -13 5 1.9 1.8
 -6 -13 -5 3.6 1.4
 6 13 -5 2.6 1.7
 -6 -13 5 2.5 1.2
 -6 13 -5 1.7 1.4
 6 -13 -5 2.2 1
 6 -13 -5 0.9 2.1
 -6 -13 5 -2.4 0.9
 6 13 5 2.1 1.9
 6 -13 6 5.1 2.1
 6 13 -6 5.1 2
 -6 -13 -6 6.7 1.6
 -6 13 6 7.5 1.8
 6 -13 -6 6.5 2.3
 -6 13 -6 4.4 1.7
 6 13 6 6.8 2.2
 -6 -13 6 6.9 1.4
 6 13 -7 5.1 2.2
 -6 13 7 6.3 1.9
 6 -13 7 7.3 2.3
 -6 -13 -7 4.5 1.6
 6 13 7 6.3 2.6
 -6 -13 7 6.8 1.5
 -6 13 -7 8.9 2
 6 -13 -7 6.6 2.7
 6 13 -8 -4.3 2
 -6 13 8 -1.9 1.7
 6 -13 8 1.2 2.2
 -6 -13 -8 0.3 1.7
[truncated: 200,115 more chars]
