# Supplementary material for: The Research of G–Motif Construction and Chirality in Deoxyguanosine Monophosphate Nucleotide Complexes
Source: Front Chem. 2021 Jun 30;9:709777. doi: 10.3389/fchem.2021.709777 (PMC8278404; doi:10.3389/fchem.2021.709777)
Supplement: Supplementary file 1 [file DataSheet1.ZIP › cif checkcif/Complex 5.cif]

data_5
_audit_creation_date               2021-02-15
_audit_creation_method
;
Olex2 1.3
(compiled 2020.11.12 svn.r5f609507 for OlexSys, GUI svn.r6226)
;
_shelx_SHELXL_version_number       '2014/7'
_audit_contact_author_address      ?
_audit_contact_author_email        ?
_audit_contact_author_name         ''
_audit_contact_author_phone        ?
_publ_contact_author_id_orcid      ?
_publ_section_references
;
Bourhis, L.J., Dolomanov, O.V., Gildea, R.J., Howard, J.A.K., Puschmann, H.
 (2015). Acta Cryst. A71, 59-75.

Dolomanov, O.V., Bourhis, L.J., Gildea, R.J, Howard, J.A.K. & Puschmann, H.
 (2009), J. Appl. Cryst. 42, 339-341.
;
_chemical_name_common              ?
_chemical_name_systematic          ?
_chemical_formula_moiety           'C10 H22 Mn N5 O12 P, 3(H2 O)'
_chemical_formula_sum              'C10 H28 Mn N5 O15 P'
_chemical_formula_weight           544.28
_chemical_absolute_configuration   ad
_chemical_melting_point            ?
loop_
  _atom_type_symbol
  _atom_type_description
  _atom_type_scat_dispersion_real
  _atom_type_scat_dispersion_imag
  _atom_type_scat_source
 'C' 'C' 0.0033 0.0016 'International Tables Vol C Tables 4.2.6.8 and 6.1.1.4'
 'H' 'H' 0.0000 0.0000 'International Tables Vol C Tables 4.2.6.8 and 6.1.1.4'
 'Mn' 'Mn' 0.3368 0.7283 'International Tables Vol C Tables 4.2.6.8 and 6.1.1.4'
 'N' 'N' 0.0061 0.0033 'International Tables Vol C Tables 4.2.6.8 and 6.1.1.4'
 'O' 'O' 0.0106 0.0060 'International Tables Vol C Tables 4.2.6.8 and 6.1.1.4'
 'P' 'P' 0.1023 0.0942 'International Tables Vol C Tables 4.2.6.8 and 6.1.1.4'

_shelx_space_group_comment
;
The symmetry employed for this shelxl refinement is uniquely defined
by the following loop, which should always be used as a source of
symmetry information in preference to the above space-group names.
They are only intended as comments.
;
_space_group_crystal_system        'monoclinic'
_space_group_IT_number             5
_space_group_name_H-M_alt          'C 1 2 1'
_space_group_name_Hall             'C 2y'
loop_
  _space_group_symop_operation_xyz
 'x, y, z'
 '-x, y, -z'
 'x+1/2, y+1/2, z'
 '-x+1/2, y+1/2, -z'

_cell_length_a                     27.735(2)
_cell_length_b                     11.2485(11)
_cell_length_c                     6.7722(6)
_cell_angle_alpha                  90
_cell_angle_beta                   92.021(8)
_cell_angle_gamma                  90
_cell_volume                       2111.4(3)
_cell_formula_units_Z              4
_cell_measurement_reflns_used      2727
_cell_measurement_temperature      293(2)
_cell_measurement_theta_max        26.9680
_cell_measurement_theta_min        3.9200
_shelx_estimated_absorpt_T_max     0.912
_shelx_estimated_absorpt_T_min     0.822
_exptl_absorpt_coefficient_mu      0.786
_exptl_absorpt_correction_T_max    1.0000
_exptl_absorpt_correction_T_min    0.96421
_exptl_absorpt_correction_type     multi-scan
_exptl_absorpt_process_details     ?
_exptl_absorpt_special_details     ?
_exptl_crystal_colour              colourless
_exptl_crystal_colour_primary      colourless
_exptl_crystal_density_diffrn      1.712
_exptl_crystal_density_meas        ?
_exptl_crystal_density_method      ?
_exptl_crystal_description         block
_exptl_crystal_F_000               1132
_exptl_crystal_size_max            0.26
_exptl_crystal_size_mid            0.15
_exptl_crystal_size_min            0.12
_exptl_transmission_factor_max     ?
_exptl_transmission_factor_min     ?
_diffrn_reflns_av_R_equivalents    0.0461
_diffrn_reflns_av_unetI/netI       0.0625
_diffrn_reflns_Laue_measured_fraction_full  0.995
_diffrn_reflns_Laue_measured_fraction_max  0.993
_diffrn_reflns_limit_h_max         34
_diffrn_reflns_limit_h_min         -32
_diffrn_reflns_limit_k_max         14
_diffrn_reflns_limit_k_min         -12
_diffrn_reflns_limit_l_max         8
_diffrn_reflns_limit_l_min         -8
_diffrn_reflns_number              8544
_diffrn_reflns_point_group_measured_fraction_full  0.892
_diffrn_reflns_point_group_measured_fraction_max  0.885
_diffrn_reflns_theta_full          25.242
_diffrn_reflns_theta_max           26.731
_diffrn_reflns_theta_min           3.568
_diffrn_ambient_temperature        293(2)
_diffrn_detector_area_resol_mean   28.5714
_diffrn_detector_type              'Rigaku Saturn724+'
_diffrn_measured_fraction_theta_full  0.995
_diffrn_measured_fraction_theta_max  0.993
_diffrn_measurement_device         'AFC12 (Right): Kappa 3 circle'
_diffrn_measurement_device_type    'Rigaku Saturn724+ (2x2 bin mode)'
_diffrn_measurement_method         'profile data from \w-scans'
_diffrn_measurement_specimen_support  'Mitegen 50um'
_diffrn_radiation_type             MoK\a
_diffrn_radiation_wavelength       0.71073
_diffrn_source                     ?
_reflns_Friedel_coverage           0.695
_reflns_Friedel_fraction_full      0.777
_reflns_Friedel_fraction_max       0.766
_reflns_number_gt                  3548
_reflns_number_total               3994
_reflns_special_details
;
 Reflections were merged by SHELXL according to the crystal
 class for the calculation of statistics and refinement.
 
 _reflns_Friedel_fraction is defined as the number of unique
 Friedel pairs measured divided by the number that would be
 possible theoretically, ignoring centric projections and
 systematic absences.
;
_reflns_threshold_expression       'I > 2\s(I)'
_computing_cell_refinement        
 'CrystalClear-SM Expert 2.0 r7 (Rigaku, 2011)'
_computing_data_collection         'CrysAlisPro 1.171.39.29d (Rigaku OD, 2017)'
_computing_data_reduction          'CrysAlisPro 1.171.39.29d (Rigaku OD, 2017)'
_computing_molecular_graphics      'Olex2 1.3 (Dolomanov et al., 2009)'
_computing_publication_material    'Olex2 1.3 (Dolomanov et al., 2009)'
_computing_structure_refinement    'olex2.refine 1.3 (Bourhis et al., 2015)'
_computing_structure_solution      'olex2.solve 1.3 (Bourhis et al., 2015)'
_refine_diff_density_max           0.262
_refine_diff_density_min           -0.304
_refine_diff_density_rms           0.069
_refine_ls_abs_structure_details
;
 Flack x determined using 1259 quotients [(I+)-(I-)]/[(I+)+(I-)]
 (Parsons, Flack and Wagner, Acta Cryst. B69 (2013) 249-259).
;
_refine_ls_abs_structure_Flack     -0.02(2)
_refine_ls_extinction_coef         .
_refine_ls_extinction_method       none
_refine_ls_goodness_of_fit_ref     1.027
_refine_ls_hydrogen_treatment      constr
_refine_ls_matrix_type             full
_refine_ls_number_parameters       302
_refine_ls_number_reflns           3994
_refine_ls_number_restraints       2
_refine_ls_R_factor_all            0.0450
_refine_ls_R_factor_gt             0.0379
_refine_ls_restrained_S_all        1.027
_refine_ls_shift/su_max            0.001
_refine_ls_shift/su_mean           0.000
_refine_ls_structure_factor_coef   Fsqd
_refine_ls_weighting_details      
 'w=1/[\s^2^(Fo^2^)+(0.0330P)^2^] where P=(Fo^2^+2Fc^2^)/3'
_refine_ls_weighting_scheme        calc
_refine_ls_wR_factor_gt            0.0806
_refine_ls_wR_factor_ref           0.0844
_refine_special_details            ?
_olex2_refinement_description
;
1. Fixed Uiso
 At 1.2 times of:
  All C(H) groups, All C(H,H) groups, All N(H) groups, All N(H,H) groups
 At 1.5 times of:
  All O(H) groups, All O(H,H) groups
2. Restrained distances
 Mn1-H10A \\sim Mn1-H10B
 with sigma of 0.02
3.a Riding coordinates:
 O9(H9A,H9B), O15(H15A,H15B)
3.b Free rotating group:
 O10(H10A,H10B), O13(H13A,H13B), O14(H14A,H14B)
3.c Rotating group:
 O11(H11A,H11B), O8(H8A,H8B), O12(H12A,H12B)
3.d Ternary CH refined with riding coordinates:
 C2(H2), C3(H3), C5(H5)
3.e Secondary CH2 refined with riding coordinates:
 C1(H1A,H1B), C4(H4A,H4B)
3.f Aromatic/amide H refined with riding coordinates:
 N3(H3A), C6(H6)
3.g X=CH2 refined with riding coordinates:
 N5(H5A,H5B)
3.h Idealised tetrahedral OH refined as rotating group:
 O6(H6A)
;
_atom_sites_solution_hydrogens     mixed
_atom_sites_solution_primary       iterative
_atom_sites_solution_secondary     ?
loop_
  _atom_site_label
  _atom_site_type_symbol
  _atom_site_fract_x
  _atom_site_fract_y
  _atom_site_fract_z
  _atom_site_U_iso_or_equiv
  _atom_site_adp_type
  _atom_site_occupancy
  _atom_site_site_symmetry_order
  _atom_site_calc_flag
  _atom_site_refinement_flags_posn
  _atom_site_refinement_flags_adp
  _atom_site_refinement_flags_occupancy
  _atom_site_disorder_assembly
  _atom_site_disorder_group
 Mn1 Mn 0.64676(2) 0.70811(6) 0.77330(9) 0.02099(16) Uani 1 1 d D . . . .
 P1 P 0.74284(4) 0.34454(10) 0.74147(15) 0.0173(2) Uani 1 1 d . . . . .
 C1 C 0.68598(16) 0.1605(4) 0.7887(7) 0.0250(10) Uani 1 1 d . . . . .
 H1A H 0.6995 0.1644 0.9226 0.030 Uiso 1 1 calc R U . . .
 H1B H 0.7016 0.0960 0.7208 0.030 Uiso 1 1 calc R U . . .
 N1 N 0.58874(12) 0.5683(4) 0.7831(5) 0.0237(8) Uani 1 1 d . . . . .
 O2 O 0.78545(10) 0.2597(3) 0.7409(4) 0.0233(7) Uani 1 1 d . . . . .
 C2 C 0.63274(15) 0.1372(4) 0.7933(6) 0.0244(10) Uani 1 1 d . . . . .
 H2 H 0.6275 0.0576 0.8474 0.029 Uiso 1 1 calc R U . . .
 N2 N 0.56295(12) 0.3798(3) 0.7997(5) 0.0224(8) Uani 1 1 d . . . . .
 O3 O 0.74335(11) 0.4346(3) 0.5752(4) 0.0238(7) Uani 1 1 d . . . . .
 C3 C 0.60461(16) 0.1487(4) 0.5956(7) 0.0262(10) Uani 1 1 d . . . . .
 H3 H 0.6169 0.2162 0.5208 0.031 Uiso 1 1 calc R U . . .
 N3 N 0.45702(13) 0.6128(4) 0.7315(6) 0.0277(9) Uani 1 1 d . . . . .
 H3A H 0.4339 0.6634 0.7203 0.033 Uiso 1 1 calc R U . . .
 O4 O 0.73730(12) 0.4001(3) 0.9438(4) 0.0278(7) Uani 1 1 d . . . . .
 C5 C 0.56405(16) 0.2513(4) 0.8447(7) 0.0270(10) Uani 1 1 d . . . . .
 H5 H 0.5404 0.2330 0.9445 0.032 Uiso 1 1 calc R U . . .
 N5 N 0.39756(14) 0.4696(4) 0.7131(6) 0.0364(10) Uani 1 1 d . . . . .
 H5A H 0.3877 0.3971 0.7136 0.044 Uiso 1 1 calc R U . . .
 H5B H 0.3771 0.5267 0.6988 0.044 Uiso 1 1 calc R U . . .
 O5 O 0.61074(10) 0.2238(3) 0.9185(4) 0.0274(7) Uani 1 1 d . . . . .
 O1 O 0.69462(11) 0.2698(3) 0.6894(5) 0.0274(7) Uani 1 1 d . . . . .
 C4 C 0.55439(17) 0.1753(5) 0.6628(8) 0.0369(13) Uani 1 1 d . . . . .
 H4A H 0.5374 0.1029 0.6954 0.044 Uiso 1 1 calc R U . . .
 H4B H 0.5357 0.2184 0.5624 0.044 Uiso 1 1 calc R U . . .
 N4 N 0.47669(13) 0.4075(4) 0.7565(5) 0.0241(8) Uani 1 1 d . . . . .
 C6 C 0.60109(15) 0.4566(4) 0.8062(7) 0.0246(10) Uani 1 1 d . . . . .
 H6 H 0.6329 0.4319 0.8253 0.030 Uiso 1 1 calc R U . . .
 O6 O 0.60541(12) 0.0438(3) 0.4787(5) 0.0330(8) Uani 1 1 d . . . . .
 H6A H 0.6276 0.0479 0.4019 0.050 Uiso 1 1 calc R U . . .
 O9 O 0.67775(11) 0.6167(3) 0.5201(4) 0.0266(7) Uani 1 1 d . . . . .
 H9A H 0.6924 0.6668 0.4498 0.040 Uiso 1 1 d R U . . .
 H9B H 0.6982 0.5614 0.5415 0.040 Uiso 1 1 d R U . . .
 C10 C 0.44474(15) 0.4935(5) 0.7345(6) 0.0252(10) Uani 1 1 d . . . . .
 C7 C 0.52233(15) 0.4490(4) 0.7717(6) 0.0205(9) Uani 1 1 d . . . . .
 O11 O 0.59663(12) 0.8108(3) 0.5889(5) 0.0347(8) Uani 1 1 d . . . . .
 H11A H 0.5691 0.8116 0.6408 0.052 Uiso 1 1 d R U . . .
 H11B H 0.6054 0.8834 0.5889 0.052 Uiso 1 1 d R U . . .
 C8 C 0.53839(14) 0.5657(4) 0.7620(6) 0.0218(9) Uani 1 1 d . . . . .
 O7 O 0.51064(12) 0.7666(4) 0.7440(6) 0.0376(9) Uani 1 1 d . . . . .
 C9 C 0.50385(17) 0.6572(5) 0.7454(7) 0.0257(10) Uani 1 1 d . . . . .
 O10 O 0.69455(14) 0.6088(3) 0.9665(5) 0.0387(9) Uani 1 1 d G . . . .
 H10A H 0.7097 0.5451 0.9416 0.058 Uiso 1 1 d DG U . . .
 H10B H 0.7074 0.6333 1.0748 0.058 Uiso 1 1 d DG U . . .
 O8 O 0.69706(11) 0.8578(3) 0.7477(5) 0.0302(8) Uani 1 1 d . . . . .
 H8A H 0.7179 0.8558 0.8432 0.045 Uiso 1 1 d R U . . .
 H8B H 0.7135 0.8489 0.6448 0.045 Uiso 1 1 d R U . . .
 O12 O 0.62472(12) 0.7851(4) 1.0639(5) 0.0362(8) Uani 1 1 d . . . . .
 H12A H 0.6085 0.8488 1.0429 0.054 Uiso 1 1 d R U . . .
 H12B H 0.6498 0.8082 1.1305 0.054 Uiso 1 1 d R U . . .
 O13 O 0.68375(13) 0.3174(4) 0.2561(5) 0.0363(9) Uani 1 1 d G . . . .
 H13A H 0.6972 0.3460 0.1557 0.055 Uiso 1 1 d G U . . .
 H13B H 0.6985 0.3500 0.3542 0.055 Uiso 1 1 d G U . . .
 O15 O 0.68015(14) 0.0752(4) 0.2699(6) 0.0484(11) Uani 1 1 d . . . . .
 H15A H 0.7059 0.0473 0.3233 0.073 Uiso 1 1 d R U . . .
 H15B H 0.6849 0.1498 0.2655 0.073 Uiso 1 1 d R U . . .
 O14 O 0.55525(16) 0.9566(5) 1.1177(7) 0.0566(12) Uani 1 1 d G . . . .
 H14A H 0.5341 0.9116 1.1662 0.085 Uiso 1 1 d G U . . .
 H14B H 0.5616 1.0075 1.2078 0.085 Uiso 1 1 d G U . . .

loop_
  _atom_site_aniso_label
  _atom_site_aniso_U_11
  _atom_site_aniso_U_22
  _atom_site_aniso_U_33
  _atom_site_aniso_U_23
  _atom_site_aniso_U_13
  _atom_site_aniso_U_12
 Mn1 0.0199(3) 0.0190(3) 0.0239(3) -0.0004(3) -0.0011(2) 0.0002(3)
 P1 0.0174(5) 0.0171(6) 0.0172(5) 0.0008(4) 0.0009(4) 0.0014(4)
 C1 0.023(2) 0.020(2) 0.031(2) 0.0052(18) -0.0038(19) 0.0003(18)
 N1 0.0164(16) 0.025(2) 0.0294(18) -0.0006(16) 0.0008(14) -0.0011(16)
 O2 0.0201(15) 0.0242(17) 0.0255(15) 0.0007(13) 0.0001(12) 0.0041(13)
 C2 0.024(2) 0.021(3) 0.028(2) 0.0027(18) 0.0002(18) 0.0029(19)
 N2 0.0173(17) 0.021(2) 0.0287(18) -0.0023(15) 0.0031(14) 0.0001(15)
 O3 0.0285(16) 0.0223(17) 0.0207(14) 0.0053(12) 0.0016(12) 0.0005(13)
 C3 0.028(2) 0.019(2) 0.032(2) -0.0006(19) -0.0044(19) -0.0022(19)
 N3 0.0192(18) 0.027(2) 0.036(2) 0.0034(17) -0.0025(16) 0.0021(16)
 O4 0.0370(18) 0.0246(18) 0.0216(14) -0.0046(13) 0.0012(13) 0.0053(15)
 C5 0.021(2) 0.018(2) 0.042(3) 0.002(2) 0.0061(19) 0.0013(17)
 N5 0.0199(19) 0.034(3) 0.055(3) 0.003(2) -0.0041(19) 0.0006(17)
 O5 0.0247(15) 0.027(2) 0.0307(15) -0.0009(14) -0.0002(12) 0.0065(14)
 O1 0.0224(16) 0.0253(19) 0.0338(17) 0.0093(14) -0.0074(13) -0.0055(14)
 C4 0.021(2) 0.030(3) 0.059(3) -0.011(2) -0.010(2) -0.0005(19)
 N4 0.0168(18) 0.028(2) 0.0277(19) -0.0017(16) 0.0018(15) -0.0037(15)
 C6 0.017(2) 0.022(3) 0.035(2) 0.0009(19) -0.0001(18) -0.0025(18)
 O6 0.0348(18) 0.026(2) 0.0379(18) -0.0065(15) 0.0012(15) -0.0035(15)
 O9 0.0276(16) 0.0232(18) 0.0294(16) 0.0041(14) 0.0074(13) -0.0007(14)
 C10 0.019(2) 0.032(3) 0.024(2) 0.0004(19) 0.0005(17) 0.0003(19)
 C7 0.020(2) 0.021(2) 0.0203(19) 0.0006(17) -0.0003(16) -0.0004(18)
 O11 0.0257(16) 0.027(2) 0.051(2) 0.0097(16) -0.0043(15) -0.0010(14)
 C8 0.019(2) 0.024(3) 0.022(2) 0.0031(18) 0.0005(16) -0.0046(18)
 O7 0.0296(19) 0.023(2) 0.061(2) -0.0007(19) 0.0061(16) 0.0044(15)
 C9 0.022(2) 0.026(3) 0.029(2) 0.001(2) 0.0014(18) -0.001(2)
 O10 0.047(2) 0.029(2) 0.0383(19) -0.0108(16) -0.0218(17) 0.0137(17)
 O8 0.0266(16) 0.032(2) 0.0320(17) -0.0026(15) 0.0005(13) -0.0092(15)
 O12 0.0312(18) 0.040(2) 0.0364(18) -0.0110(16) -0.0062(14) 0.0061(16)
 O13 0.0362(19) 0.048(3) 0.0252(16) 0.0039(16) 0.0040(14) 0.0039(17)
 O15 0.046(2) 0.047(3) 0.053(2) 0.005(2) 0.0116(18) 0.019(2)
 O14 0.047(3) 0.061(3) 0.062(3) -0.014(2) -0.005(2) -0.001(2)

_geom_special_details
;
 All esds (except the esd in the dihedral angle between two l.s. planes)
 are estimated using the full covariance matrix.  The cell esds are taken
 into account individually in the estimation of esds in distances, angles
 and torsion angles; correlations between esds in cell parameters are only
 used when they are defined by crystal symmetry.  An approximate (isotropic)
 treatment of cell esds is used for estimating esds involving l.s. planes.
;
loop_
  _geom_bond_atom_site_label_1
  _geom_bond_atom_site_label_2
  _geom_bond_distance
  _geom_bond_site_symmetry_2
  _geom_bond_publ_flag
 Mn1 N1 2.253(4) . ?
 Mn1 O9 2.200(3) . ?
 Mn1 O11 2.169(3) . ?
 Mn1 O10 2.143(3) . ?
 Mn1 O8 2.198(3) . ?
 Mn1 O12 2.254(3) . ?
 P1 O2 1.519(3) . ?
 P1 O3 1.515(3) . ?
 P1 O4 1.518(3) . ?
 P1 O1 1.608(3) . ?
 C1 H1A 0.9700 . ?
 C1 H1B 0.9700 . ?
 C1 C2 1.501(6) . ?
 C1 O1 1.426(6) . ?
 N1 C6 1.310(6) . ?
 N1 C8 1.399(5) . ?
 C2 H2 0.9800 . ?
 C2 C3 1.531(6) . ?
 C2 O5 1.441(5) . ?
 N2 C5 1.477(6) . ?
 N2 C6 1.365(6) . ?
 N2 C7 1.377(6) . ?
 C3 H3 0.9800 . ?
 C3 C4 1.510(7) . ?
 C3 O6 1.422(6) . ?
 N3 H3A 0.8600 . ?
 N3 C10 1.385(7) . ?
 N3 C9 1.392(6) . ?
 C5 H5 0.9800 . ?
 C5 O5 1.406(5) . ?
 C5 C4 1.516(7) . ?
 N5 H5A 0.8600 . ?
 N5 H5B 0.8600 . ?
 N5 C10 1.339(6) . ?
 C4 H4A 0.9700 . ?
 C4 H4B 0.9700 . ?
 N4 C10 1.316(6) . ?
 N4 C7 1.350(6) . ?
 C6 H6 0.9300 . ?
 O6 H6A 0.8200 . ?
 O9 H9A 0.8516 . ?
 O9 H9B 0.8508 . ?
 C7 C8 1.388(6) . ?
 O11 H11A 0.8520 . ?
 O11 H11B 0.8519 . ?
 C8 C9 1.408(7) . ?
 O7 C9 1.246(6) . ?
 O10 H10A 0.8500 . ?
 O10 H10B 0.8502 . ?
 O8 H8A 0.8529 . ?
 O8 H8B 0.8526 . ?
 O12 H12A 0.8545 . ?
 O12 H12B 0.8554 . ?
 O13 H13A 0.8501 . ?
 O13 H13B 0.8501 . ?
 O15 H15A 0.8501 . ?
 O15 H15B 0.8497 . ?
 O14 H14A 0.8494 . ?
 O14 H14B 0.8500 . ?

loop_
  _geom_angle_atom_site_label_1
  _geom_angle_atom_site_label_2
  _geom_angle_atom_site_label_3
  _geom_angle
  _geom_angle_site_symmetry_1
  _geom_angle_site_symmetry_3
  _geom_angle_publ_flag
 N1 Mn1 O12 91.53(14) . . ?
 O9 Mn1 N1 89.74(13) . . ?
 O9 Mn1 O12 170.19(13) . . ?
 O11 Mn1 N1 86.82(13) . . ?
 O11 Mn1 O9 93.47(13) . . ?
 O11 Mn1 O8 86.70(13) . . ?
 O11 Mn1 O12 96.31(14) . . ?
 O10 Mn1 N1 92.58(15) . . ?
 O10 Mn1 O9 88.95(13) . . ?
 O10 Mn1 O11 177.50(15) . . ?
 O10 Mn1 O8 93.85(15) . . ?
 O10 Mn1 O12 81.28(13) . . ?
 O8 Mn1 N1 173.43(14) . . ?
 O8 Mn1 O9 91.74(12) . . ?
 O8 Mn1 O12 88.10(14) . . ?
 O2 P1 O1 108.19(19) . . ?
 O3 P1 O2 112.99(18) . . ?
 O3 P1 O4 113.54(19) . . ?
 O3 P1 O1 102.46(17) . . ?
 O4 P1 O2 111.35(17) . . ?
 O4 P1 O1 107.65(19) . . ?
 H1A C1 H1B 108.2 . . ?
 C2 C1 H1A 109.7 . . ?
 C2 C1 H1B 109.7 . . ?
 O1 C1 H1A 109.7 . . ?
 O1 C1 H1B 109.7 . . ?
 O1 C1 C2 110.0(4) . . ?
 C6 N1 Mn1 119.3(3) . . ?
 C6 N1 C8 104.4(4) . . ?
 C8 N1 Mn1 136.3(3) . . ?
 C1 C2 H2 109.1 . . ?
 C1 C2 C3 116.0(4) . . ?
 C3 C2 H2 109.1 . . ?
 O5 C2 C1 109.3(4) . . ?
 O5 C2 H2 109.1 . . ?
 O5 C2 C3 104.1(3) . . ?
 C6 N2 C5 127.0(4) . . ?
 C6 N2 C7 106.0(4) . . ?
 C7 N2 C5 126.3(4) . . ?
 C2 C3 H3 110.0 . . ?
 C4 C3 C2 101.5(4) . . ?
 C4 C3 H3 110.0 . . ?
 O6 C3 C2 113.5(4) . . ?
 O6 C3 H3 110.0 . . ?
 O6 C3 C4 111.4(4) . . ?
 C10 N3 H3A 117.4 . . ?
 C10 N3 C9 125.2(4) . . ?
 C9 N3 H3A 117.4 . . ?
 N2 C5 H5 109.8 . . ?
 N2 C5 C4 112.5(4) . . ?
 O5 C5 N2 107.5(4) . . ?
 O5 C5 H5 109.8 . . ?
 O5 C5 C4 107.4(4) . . ?
 C4 C5 H5 109.8 . . ?
 H5A N5 H5B 120.0 . . ?
 C10 N5 H5A 120.0 . . ?
 C10 N5 H5B 120.0 . . ?
 C5 O5 C2 110.1(3) . . ?
 C1 O1 P1 120.0(3) . . ?
 C3 C4 C5 102.6(4) . . ?
 C3 C4 H4A 111.2 . . ?
 C3 C4 H4B 111.2 . . ?
 C5 C4 H4A 111.2 . . ?
 C5 C4 H4B 111.2 . . ?
 H4A C4 H4B 109.2 . . ?
 C10 N4 C7 112.4(4) . . ?
 N1 C6 N2 113.8(4) . . ?
 N1 C6 H6 123.1 . . ?
 N2 C6 H6 123.1 . . ?
 C3 O6 H6A 109.5 . . ?
 Mn1 O9 H9A 109.5 . . ?
 Mn1 O9 H9B 119.1 . . ?
 H9A O9 H9B 104.5 . . ?
 N5 C10 N3 115.7(4) . . ?
 N4 C10 N3 123.3(4) . . ?
 N4 C10 N5 121.1(5) . . ?
 N2 C7 C8 106.2(4) . . ?
 N4 C7 N2 125.1(4) . . ?
 N4 C7 C8 128.7(4) . . ?
 Mn1 O11 H11A 109.5 . . ?
 Mn1 O11 H11B 109.5 . . ?
 H11A O11 H11B 104.4 . . ?
 N1 C8 C9 131.8(4) . . ?
 C7 C8 N1 109.6(4) . . ?
 C7 C8 C9 118.4(4) . . ?
 N3 C9 C8 111.9(4) . . ?
 O7 C9 N3 119.7(5) . . ?
 O7 C9 C8 128.4(5) . . ?
 Mn1 O10 H10A 128.1 . . ?
 Mn1 O10 H10B 126.1 . . ?
 H10A O10 H10B 104.5 . . ?
 Mn1 O8 H8A 109.6 . . ?
 Mn1 O8 H8B 109.5 . . ?
 H8A O8 H8B 104.3 . . ?
 Mn1 O12 H12A 109.5 . . ?
 Mn1 O12 H12B 109.7 . . ?
 H12A O12 H12B 104.2 . . ?
 H13A O13 H13B 104.5 . . ?
 H15A O15 H15B 104.5 . . ?
 H14A O14 H14B 104.5 . . ?

loop_
  _geom_hbond_atom_site_label_D
  _geom_hbond_atom_site_label_H
  _geom_hbond_atom_site_label_A
  _geom_hbond_distance_DH
  _geom_hbond_distance_HA
  _geom_hbond_distance_DA
  _geom_hbond_angle_DHA
  _geom_hbond_site_symmetry_A
 N3 H3A O12 0.86 2.61 3.322(6) 140.8 2_657
 N5 H5A O13 0.86 2.19 2.845(6) 132.6 2_656
 N5 H5B O9 0.86 2.32 3.060(5) 144.4 2_656
 O6 H6A O15 0.82 1.76 2.575(5) 169.2 .
 O9 H9A O2 0.85 1.79 2.624(4) 167.2 4_656
 O9 H9B O3 0.85 1.91 2.756(5) 176.9 .
 O11 H11A O7 0.85 1.86 2.686(5) 163.5 .
 O11 H11B O6 0.85 1.95 2.739(5) 152.9 1_565
 O8 H8A O4 0.85 1.94 2.764(4) 163.5 4_657
 O8 H8B O3 0.85 2.17 2.918(4) 146.4 4_656
 O12 H12A O14 0.85 1.99 2.760(6) 149.2 .
 O12 H12B O2 0.86 2.04 2.793(4) 146.0 4_657
 O15 H15A O3 0.85 2.00 2.819(5) 162.2 4_646
 O15 H15B O13 0.85 1.89 2.727(6) 170.1 .

loop_
  _geom_torsion_atom_site_label_1
  _geom_torsion_atom_site_label_2
  _geom_torsion_atom_site_label_3
  _geom_torsion_atom_site_label_4
  _geom_torsion
  _geom_torsion_site_symmetry_1
  _geom_torsion_site_symmetry_2
  _geom_torsion_site_symmetry_3
  _geom_torsion_site_symmetry_4
  _geom_torsion_publ_flag
 Mn1 N1 C6 N2 -176.8(3) . . . . ?
 Mn1 N1 C8 C7 176.4(3) . . . . ?
 Mn1 N1 C8 C9 -7.8(7) . . . . ?
 C1 C2 C3 C4 -155.6(4) . . . . ?
 C1 C2 C3 O6 84.7(5) . . . . ?
 C1 C2 O5 C5 146.0(4) . . . . ?
 N1 C8 C9 N3 -178.5(4) . . . . ?
 N1 C8 C9 O7 0.7(9) . . . . ?
 O2 P1 O1 C1 47.8(4) . . . . ?
 C2 C1 O1 P1 153.2(3) . . . . ?
 C2 C3 C4 C5 35.7(5) . . . . ?
 N2 C5 O5 C2 -119.7(4) . . . . ?
 N2 C5 C4 C3 93.8(5) . . . . ?
 N2 C7 C8 N1 0.2(5) . . . . ?
 N2 C7 C8 C9 -176.3(4) . . . . ?
 O3 P1 O1 C1 167.4(3) . . . . ?
 C3 C2 O5 C5 21.5(5) . . . . ?
 O4 P1 O1 C1 -72.6(4) . . . . ?
 C5 N2 C6 N1 -171.9(4) . . . . ?
 C5 N2 C7 N4 -8.8(7) . . . . ?
 C5 N2 C7 C8 171.6(4) . . . . ?
 O5 C2 C3 C4 -35.5(5) . . . . ?
 O5 C2 C3 O6 -155.1(4) . . . . ?
 O5 C5 C4 C3 -24.3(5) . . . . ?
 O1 C1 C2 C3 49.6(5) . . . . ?
 O1 C1 C2 O5 -67.6(5) . . . . ?
 C4 C5 O5 C2 1.6(5) . . . . ?
 N4 C7 C8 N1 -179.4(4) . . . . ?
 N4 C7 C8 C9 4.1(7) . . . . ?
 C6 N1 C8 C7 -0.6(5) . . . . ?
 C6 N1 C8 C9 175.3(5) . . . . ?
 C6 N2 C5 O5 6.8(6) . . . . ?
 C6 N2 C5 C4 -111.2(5) . . . . ?
 C6 N2 C7 N4 179.9(4) . . . . ?
 C6 N2 C7 C8 0.2(5) . . . . ?
 O6 C3 C4 C5 156.9(4) . . . . ?
 C10 N3 C9 C8 0.4(6) . . . . ?
 C10 N3 C9 O7 -179.0(4) . . . . ?
 C10 N4 C7 N2 178.6(4) . . . . ?
 C10 N4 C7 C8 -1.8(7) . . . . ?
 C7 N2 C5 O5 -162.8(4) . . . . ?
 C7 N2 C5 C4 79.2(6) . . . . ?
 C7 N2 C6 N1 -0.6(5) . . . . ?
 C7 N4 C10 N3 -1.2(6) . . . . ?
 C7 N4 C10 N5 178.7(4) . . . . ?
 C7 C8 C9 N3 -3.0(6) . . . . ?
 C7 C8 C9 O7 176.3(5) . . . . ?
 C8 N1 C6 N2 0.8(5) . . . . ?
 C9 N3 C10 N5 -178.0(4) . . . . ?
 C9 N3 C10 N4 1.9(7) . . . . ?

loop_
  _diffrn_refln_index_h
  _diffrn_refln_index_k
  _diffrn_refln_index_l
  _diffrn_refln_intensity_net
  _diffrn_refln_intensity_u
 0 -12 4 32.99 8.29
 0 -12 5 28.45 9.19
 0 -10 4 4.54 4.33
 0 -10 -5 15.79 6.85
 0 -10 5 20.54 7.12
 0 -10 6 9.67 6.47
 0 -8 -3 46.03 8.08
 0 -8 -3 41.14 7.53
 0 -8 4 187.42 15.69
 0 -8 -4 192.47 16.75
 0 -8 -4 202.59 16.75
 0 -8 5 63.44 10.05
 0 -8 -5 80.88 10.91
 0 -8 -6 81.74 11.32
 0 -8 -7 23.29 7.09
 0 -6 -2 320.48 19.47
 0 -6 -2 329.73 19.26
 0 -6 -3 135.61 11.52
 0 -6 -3 96.05 10.49
 0 -6 4 138.09 12.59
 0 -6 -4 141.8 12.66
 0 -6 5 35.67 7.4
 0 -6 -5 37.98 7.29
 0 -6 -6 44.76 8.12
 0 -6 -6 25.9 7.26
 0 -6 -7 106.68 14.69
 0 -6 -7 89 11.28
 0 -4 -1 232.52 13.52
 0 -4 -1 236.33 13.11
 0 -4 -2 54.73 6.09
 0 -4 -3 187.93 12.52
 0 -4 3 157.14 11.77
 0 -4 -4 172.93 12.49
 0 -4 -4 136.09 12.83
 0 -4 4 167.84 13.14
 0 -4 -5 218.76 15.31
 0 -4 -5 219.58 17.96
 0 -4 -6 4.58 3.96
 0 -4 -6 8.7 5.85
 0 -4 -7 66.91 8.98
 0 -4 -7 49.92 10.11
 0 -4 -8 37.39 10.35
 0 -4 -8 11.18 8.67
 0 -2 -1 263.34 12.52
 0 -2 2 810.93 32.99
 0 -2 -3 138.95 10.91
 0 -2 -4 125.56 11.59
 0 -2 -5 24.98 6.16
 0 -2 -6 193.88 17.3
 0 -2 -7 95.02 13.35
 0 -2 -7 103.34 14.41
 0 -2 -8 9.43 4.54
 0 -2 -8 4.61 6.33
 0 -2 -8 12.87 7.4
 0 0 2 9999 335.92
 0 0 -2 9550.38 333.93
 0 0 -2 9860.6 335.92
 0 0 2 9550.69 333.83
 0 0 -3 186.38 10.73
 0 0 -3 182.46 12.38
 0 0 3 194.26 12.66
 0 0 -4 4313.98 155.8
 0 0 4 4370.94 151.81
 0 0 -4 4356.22 159.93
 0 0 -4 4404.42 159.83
 0 0 -5 17.2 5.57
 0 0 -5 33.92 5.44
 0 0 -5 33.95 6.74
 0 0 -6 1239.12 56.76
 0 0 -6 1195.02 56.62
 0 0 -7 89.96 12.93
 0 0 -7 69.18 11.32
 0 0 -8 64.19 11.77
 0 0 -8 100.83 14.48
 0 0 -9 2.3 6.3
 0 2 1 292.24 13.52
 0 2 -3 112.53 7.02
 0 2 -3 100.31 8.43
 0 2 -3 115.04 9.01
 0 2 3 102.48 8.19
 0 2 3 99.01 9.56
 0 2 4 125.39 10.05
 0 2 -4 136.4 10.22
 0 2 -4 133.51 8.05
 0 2 4 137.91 12.45
 0 2 -4 134.3 11.28
 0 2 -4 144.04 11.77
 0 2 -5 21.19 5.64
 0 2 5 22.22 3.68
 0 2 -5 16.07 4.33
 0 2 5 20.61 6.02
 0 2 -5 24.42 5.92
 0 2 5 17.23 4.2
 0 2 -6 209.12 17.44
 0 2 -6 231.97 15.82
 0 2 6 223.19 15.48
 0 2 -6 193.88 17.3
 0 2 6 206.06 11.66
 0 2 -7 101.14 10.56
 0 2 -7 68.49 11.28
 0 2 -7 67.53 10.87
 0 2 -8 12.18 6.81
 0 2 -8 8.05 5.5
 0 2 -9 26.87 9.32
 0 4 0 122.67 7.95
 0 4 1 207.09 12.63
 0 4 1 224.88 13.04
 0 4 4 145.31 12.07
 0 4 -4 172.18 11.35
 0 4 4 167.43 14.83
 0 4 -5 193.44 12.35
 0 4 5 192.89 17.54
 0 4 -5 195.16 15.48
 0 4 5 197.53 15.1
 0 4 -6 2.92 2.27
 0 4 -6 2.37 3.41
 0 4 6 1.24 3.96
 0 4 -6 -2.99 3.85
 0 4 6 3.92 4.82
 0 4 7 67.29 7.33
 0 4 -7 75.1 11.46
 0 4 7 67.8 9.67
 0 4 -7 86.42 10.49
 0 4 7 78.02 13
 0 4 -8 30.24 7.29
 0 4 -8 33.75 9.46
 0 6 0 234.68 14.14
 0 6 -1 176.2 12.69
 0 6 1 139.81 11.35
 0 6 1 177.37 13.11
 0 6 2 304 19.13
 0 6 2 279.4 18.23
 0 6 5 42.83 8.36
 0 6 5 32.75 8.57
 0 6 -5 37.29 6.54
 0 6 6 40.7 8.12
 0 6 -6 51.81 9.01
 0 6 6 30.86 9.01
 0 6 -6 30.51 6.26
 0 6 7 75.85 11.35
 0 6 7 97.84 15.48
 0 6 -7 108.02 13.42
 0 6 -7 88.24 12.04
 0 6 -7 95.91 8.84
 0 6 -8 27.45 8.53
 0 8 0 246.24 16.31
 0 8 1 77.99 9.94
 0 8 1 76.37 9.19
 0 8 -1 82.91 9.94
 0 8 2 379.68 24.36
 0 8 2 372.36 24.15
 0 8 -2 414.36 24.46
 0 8 3 42.52 8.5
 0 8 4 191.1 18.65
 0 8 6 81.94 12.14
 0 8 6 101.65 15.55
 0 8 -6 75.17 10.42
 0 8 -6 84.04 11.49
 0 8 -7 1.79 5.13
 0 8 -7 14.21 6.33
 0 8 7 7.6 6.78
 0 10 0 59.82 8.74
 0 10 1 32.68 7.74
 0 10 -1 55.73 8.02
 0 10 1 48.92 8.81
 0 10 -1 40.18 8.43
 0 10 -2 149.64 15.27
 0 10 2 127.39 14.35
 0 10 2 145.27 15.45
 0 10 -3 27.25 7.71
 0 10 3 23.32 7.57
 0 10 4 6.64 6.05
 0 10 -4 8.7 5.81
 0 10 5 7.5 8.91
 0 10 -5 8.94 5.78
 0 10 -6 22.05 7.29
 0 10 -6 20.64 7.46
 0 10 6 12.8 7.4
 0 12 0 39.15 8.43
 0 12 1 4.2 4.82
 0 12 -1 12.45 7.19
 0 12 1 9.12 6.09
 0 12 -1 5.95 4.47
 0 12 -2 9.77 5.4
 0 12 -2 4.16 5.68
 0 12 2 8.15 5.57
 0 12 3 52.36 11.42
 0 12 -3 67.56 9.49
 0 12 -3 33.61 9.05
 0 12 4 28.04 9.91
 0 12 -4 25.56 8.29
 0 12 -5 39.01 9.98
 0 14 0 93.5 13.59
 0 14 -1 -1.82 5.47
 0 14 1 -8.7 6.5
 0 14 2 110.25 16.75
 0 14 -2 170.94 16.58
 0 14 -3 1.62 4.4
 -1 -13 4 59.14 10.8
 1 -13 4 1.89 6.4
 -1 -11 6 9.74 7.16
 -1 -11 5 62.92 11.28
 -1 -11 4 29.86 7.74
 1 -11 4 53.67 9.87
 1 -11 5 142.8 16.2
 1 -11 6 4.13 7.36
 1 -9 -7 22.15 7.67
 1 -9 -6 39.22 8.81
 1 -9 -5 1.72 4.44
 1 -9 -5 -1.86 4.58
 -1 -9 5 -1.58 3.61
 1 -9 -4 45.48 9.05
 1 -9 -4 54.63 9.32
 -1 -9 4 51.91 8.53
 1 -9 -3 94.77 12.07
 1 -9 4 23.43 6.36
 1 -9 5 166.02 16.27
 1 -9 6 82.11 12.76
 1 -7 -7 19.64 7.81
 1 -7 -7 30.65 7.67
 1 -7 -6 77.4 11.97
 1 -7 -6 99.76 12.07
 1 -7 -5 18.75 5.78
 -1 -7 5 33.09 7.29
 -1 -7 4 274.97 18.82
 1 -7 -4 261.45 19.85
 1 -7 -4 292.68 19.95
 1 -7 -3 21.36 5.54
 1 -7 -3 7.53 3.78
 1 -7 -2 284.67 18.03
 1 -7 -2 266.02 18.23
 -1 -7 -3 297.36 20.12
 -1 -7 -3 321.2 20.33
 1 -7 4 24.36 6.19
 -1 -7 -4 12.69 4.92
 -1 -7 -5 339.61 22.33
 1 -7 5 355.43 24.08
 -1 -7 -6 32.75 7.22
 -1 -7 -6 15.21 6.81
 -1 -7 -7 28.17 7.09
 -1 -7 -7 32.06 9.12
 1 -5 -8 34.78 10.66
 1 -5 -8 27.8 7.22
 1 -5 -7 20.74 8.05
 1 -5 -7 25.15 6.54
 1 -5 -6 42.97 7.67
 1 -5 -6 38.36 8.77
 1 -5 -5 5.95 4.13
 1 -5 -5 6.3 4.71
 -1 -5 4 127.73 11.39
 1 -5 -4 115.86 10.94
 1 -5 -3 655.17 31.92
 -1 -5 3 680.42 31.06
 1 -5 -2 476.49 24.05
 1 -5 -2 444.77 23.39
 1 -5 -1 97.11 8.02
 -1 -5 -2 217.69 14.07
 -1 -5 -2 199.59 13.55
 1 -5 3 792.12 36.12
 -1 -5 -3 800.61 36.05
 1 -5 4 33.71 6.4
 -1 -5 -4 37.02 6.12
 -1 -5 -5 115.28 11.25
 -1 -5 -5 153.94 14.48
 -1 -5 -6 10.6 5.92
 -1 -5 -6 4.75 3.99
 -1 -5 -7 50.26 10.7
 -1 -5 -7 47.99 7.98
 -1 -5 -8 2.24 6.71
 1 -3 -8 7.19 6.88
 1 -3 -7 4.95 4.13
 1 -3 -7 2 5.68
 1 -3 -6 177.58 17.13
 1 -3 -5 227.36 18.13
 1 -3 -4 889.23 41.9
 -1 -3 3 31.96 4.95
 -1 -3 2 770.61 31.2
 1 -3 -2 742.17 31.92
 1 -3 -1 33.13 3.85
 -1 -3 -1 253.36 13.04
 -1 -3 -2 314.01 15.72
 1 -3 2 307.23 16.03
 -1 -3 -3 807.08 33.51
 -1 -3 -3 748.98 35.4
 1 -3 3 798.79 35.12
 -1 -3 -4 345.49 18.4
 -1 -3 -4 333.48 20.81
 -1 -3 -5 196.53 13.66
 -1 -3 -5 213.32 16.86
 -1 -3 -6 8.94 3.96
 -1 -3 -6 19.85 6.71
 -1 -3 -7 99.14 13.79
 -1 -3 -8 24.18 9.36
 -1 -3 -8 8.6 5.92
 -1 -3 -8 19.33 5.57
 1 -1 -8 64.19 12.63
 1 -1 -8 135.99 16.44
 1 -1 -7 9.63 6.47
 1 -1 -7 7.6 5.92
 1 -1 -6 283.64 21.47
 1 -1 -6 274.97 21.4
 1 -1 -5 45.51 7.98
 1 -1 -4 1642.02 67.46
 1 -1 -3 293.99 17.27
 -1 -1 -1 846.54 29.89
 1 -1 1 769.86 30.58
 -1 -1 -2 1523.58 58.58
 1 -1 2 1580.51 58.76
 -1 -1 -3 286.32 16.58
 -1 -1 -4 456.81 24.87
 -1 -1 -5 424.06 25.39
 -1 -1 -6 21.84 6.91
 -1 -1 -6 26.9 7.98
 -1 -1 -7 11.73 6.78
 -1 -1 -7 16.34 7.05
 -1 -1 -8 12.35 7.53
 -1 -1 -8 -2.24 5.85
 1 1 -8 98.46 14.55
 1 1 -8 79.95 12.87
 1 1 -7 10.66 4.82
 1 1 -7 8.91 5.57
 1 1 -7 16.58 6.57
 1 1 -6 248.41 19.85
 1 1 -6 269.67 17.61
 1 1 -6 293.23 21.47
 1 1 -5 66.36 7.64
 1 1 -5 48.64 8.12
 -1 1 5 54.84 4.23
 -1 1 5 64.12 7.33
 1 1 -5 52.43 8.15
 1 1 -4 1679.11 66.46
 1 1 -4 1666.55 63.57
 -1 1 4 1611.75 58.86
 1 1 -4 1583.61 65.43
 -1 1 4 1683 67.36
 -1 1 4 1599.44 63.33
 1 1 -3 350.3 18.3
 -1 1 3 332.18 19.09
 1 1 -3 356.53 18.78
 1 1 -3 347.45 17.27
 -1 1 3 337.99 17.37
 -1 1 2 2693.32 96.49
 -1 1 2 2558.15 94.71
 1 1 -2 2585.06 94.95
 1 1 -2 2672.98 91.75
 1 1 -1 186.52 8.5
 -1 1 -2 1512.33 56
 1 1 2 1544.7 56.45
 1 1 2 1611.37 59.07
 -1 1 -2 1572.4 57.62
 -1 1 -2 1527.19 58.14
 1 1 3 291.51 17.17
 1 1 3 303.35 15.03
 -1 1 -3 301.87 14.76
 -1 1 -3 312.12 16.68
 -1 1 -3 305.62 13.73
 -1 1 -3 292.48 16.79
 1 1 4 409.54 23.53
 -1 1 -4 430.32 20.4
 -1 1 -4 414.01 22.74
 1 1 4 417.8 20.23
 1 1 4 414.01 18.65
 -1 1 -4 401.39 22.88
 -1 1 -5 396.54 20.81
 -1 1 -5 413.09 24.77
 1 1 5 389.11 18.4
 -1 1 -5 428.88 24.63
 1 1 5 402.49 24.91
 -1 1 -6 13.42 5.95
 -1 1 -6 15.55 6.05
 1 1 6 34.02 4.06
 -1 1 -6 19.92 4.75
 -1 1 -7 10.46 5.44
 -1 1 -7 23.7 7.4
 -1 1 -8 5.95 5.44
 -1 1 -8 12.59 7.71
 -1 1 -9 35.33 9.8
 1 3 -9 36.46 10.32
 1 3 -8 2.06 6.16
 1 3 -8 5.44 4.71
 1 3 -7 -1.82 5.4
 1 3 -7 -1.31 4.37
 -1 3 7 2.58 4.33
 -1 3 6 209.05 12.45
 1 3 -6 245.42 19.02
 -1 3 6 241.8 20.71
 1 3 -6 239.26 16.79
 -1 3 6 218.17 16.48
 1 3 -5 182.36 13.97
 -1 3 5 209.71 17.44
 -1 3 5 202.17 14.65
 1 3 -5 184.11 15.27
 1 3 -5 179.44 10.25
 -1 3 4 940.8 41.63
 -1 3 4 958.75 44.93
 1 3 -4 954.07 42.62
 1 3 -4 958.44 37.77
 -1 3 3 21.05 4.09
 -1 3 1 54.15 5.23
 -1 3 0 567.96 22.88
 1 3 1 209.4 11.49
 1 3 3 732.74 34.74
 1 3 4 320 18.06
 1 3 4 345.08 21.57
 -1 3 -4 320.65 16.62
 -1 3 -4 317.31 18.78
 -1 3 -5 182.26 14.79
 -1 3 -5 214.18 12.14
 -1 3 -5 194.12 13.73
 1 3 5 190.1 13.73
 1 3 5 184.04 16.68
 1 3 6 13.14 3.92
 -1 3 -6 9.32 4.58
 1 3 6 7.36 5.3
 1 3 6 17.99 5.02
 -1 3 -6 20.33 6.64
 1 3 7 97.53 8.22
 1 3 7 88.96 14.1
 -1 3 -7 99.76 10.46
 -1 3 -7 100.55 12.93
 -1 3 -8 11.83 5.61
 -1 3 -9 23.5 9.08
 1 5 -8 50.95 11.15
 -1 5 7 37.77 10.29
 1 5 -7 38.15 7.91
 -1 5 7 42.18 8.74
 -1 5 6 37.6 9.19
 1 5 -6 50.74 8.29
 1 5 -6 49.98 9.01
 -1 5 6 48.68 8.63
 1 5 -6 50.71 6.05
 1 5 -5 4.09 3.16
 -1 5 5 14.38 6.23
 -1 5 5 6.43 5.13
 -1 5 2 456.43 24.46
 -1 5 1 70.42 7.46
 -1 5 1 69.56 7.09
 -1 5 0 358.25 17.82
 1 5 0 372.97 18.34
 1 5 1 197.67 12.83
 -1 5 -1 164.3 11.77
 1 5 1 169.94 11.8
 1 5 2 201.28 13.73
 1 5 4 28.86 7.02
 -1 5 -5 173.14 12.76
 -1 5 -5 169.8 14.14
 1 5 5 161.27 16.44
 1 5 5 171.08 14.1
 1 5 6 10.35 6.23
 -1 5 -6 4.23 3.2
 -1 5 -6 5.78 5.13
 -1 5 -6 6.26 4.33
 1 5 6 14.59 5.26
 1 5 7 66.5 13.18
 -1 5 -7 80.6 11.77
 -1 5 -7 65.22 9.49
 1 5 7 68.84 9.67
 1 5 8 5.26 7.22
 -1 5 -8 7.6 5.47
 -1 7 7 18.03 7.67
 1 7 -7 17.23 6.88
 1 7 -7 27.38 8.08
 -1 7 7 39.7 11.21
 1 7 -6 83.35 11.66
 -1 7 6 79.53 11.28
 1 7 -6 75.72 9.49
 -1 7 6 96.01 14.59
 -1 7 5 26.8 8.12
 -1 7 3 13.52 5.37
 -1 7 2 310.78 20.47
 -1 7 1 739.45 36.43
 1 7 -1 777.91 36.4
 -1 7 1 723.45 34.99
 -1 7 0 33.06 4.99
 1 7 0 23.01 4.58
 1 7 1 938.59 42.86
 -1 7 -1 984 44
 1 7 1 982.49 44.41
 -1 7 -2 205.82 15.62
 1 7 2 257.63 17.75
 1 7 2 225.77 16.55
 1 7 3 209.6 17.58
 1 7 5 351.58 26.97
 -1 7 -6 39.05 7.29
 1 7 6 20.64 6.91
 -1 7 -6 20.64 6.67
 1 7 6 25.7 8.84
 -1 7 -7 38.39 8.6
 1 7 7 30.51 8.6
 -1 7 -7 42.04 9.15
 1 7 7 26.28 9.7
 -1 9 7 29.52 9.53
 1 9 -6 22.33 6.98
 -1 9 6 33.85 9.46
 -1 9 5 -2.34 6.09
 -1 9 4 43.21 9.67
 1 9 -3 93.36 11.49
 -1 9 3 73 11.35
 1 9 -2 61.34 9.39
 -1 9 2 39.97 7.98
 -1 9 2 47.71 8.57
 -1 9 1 486.94 29.17
 -1 9 1 460.66 27.35
 1 9 -1 520.59 26.42
 1 9 -1 439.3 27.93
 1 9 0 207.92 15.65
 -1 9 0 206.06 15.51
 -1 9 -1 335.44 23.08
 1 9 1 342.67 22.6
 1 9 1 344.66 23.53
 -1 9 -1 368.26 20.95
 1 9 2 7.71 5.33
 1 9 2 9.39 4.88
 -1 9 -2 8.88 4.78
 -1 9 -3 392.58 26.11
 1 9 3 489.9 30.41
 1 9 4 24.67 7.77
 -1 9 -4 10.77 5.19
 -1 9 -5 168.56 16
 -1 9 -6 103.37 12.87
 -1 9 -6 84.25 11.59
 -1 9 -6 81.56 11.59
 1 9 6 89.99 13.07
 -1 9 -7 94.12 12.28
 1 9 7 67.91 12.28
 1 11 -6 26.63 8.53
 -1 11 6 18.82 9.56
 1 11 -5 49.88 10.49
 -1 11 5 58.55 12.73
 1 11 -4 27.21 8.46
 -1 11 4 28.48 9.46
 -1 11 3 81.84 13.18
 1 11 -3 66.63 11.32
 -1 11 2 9.29 5.57
 1 11 -2 7.77 4.75
 1 11 -2 -1.89 4.61
 -1 11 1 384.84 27.14
 -1 11 1 348.76 24.7
 1 11 -1 399.7 24.22
 1 11 -1 336.65 25.59
 -1 11 0 53.49 8.91
 1 11 0 47.34 8.84
 1 11 1 271.11 22.6
 1 11 1 304.04 22.26
 -1 11 -1 262.03 21.81
 -1 11 -1 275.07 19.37
 1 11 2 26.25 7.64
 -1 11 -2 17.06 5.02
 1 11 2 37.02 8.94
 -1 11 -2 37.36 8.74
 1 11 3 131.24 16.51
 -1 11 -3 141.8 15.86
 1 11 4 35.74 10.56
 -1 11 -4 38.29 8.98
 -1 11 -5 134.44 15.86
 1 11 5 147.17 19.51
 1 11 6 2.27 7.09
 -1 11 -6 -2 6.43
 -1 13 3 92.99 14.96
 1 13 -3 69.87 10.15
 1 13 -2 118.99 16.1
 1 13 -2 153.63 15.38
 -1 13 2 129.86 16.55
 1 13 -1 61.68 12.25
 -1 13 1 77.3 13.14
 1 13 -1 71.93 11.08
 -1 13 1 81.63 13.59
 -1 13 0 41.14 9.15
 1 13 0 53.01 9.87
 1 13 1 52.25 10.53
 -1 13 -1 88.82 13.83
 -1 13 -1 71.45 10.63
 1 13 1 60 12.01
 -1 13 -2 20.5 7.91
 1 13 2 26.76 9.05
 -1 13 -2 19.54 6.54
 -1 13 -3 107.47 16.03
 -1 13 -3 68.73 9.98
 1 13 3 86.31 15.17
 -1 13 -4 4.61 6.6
 1 15 -1 -2.03 5.54
 -1 15 1 -9.36 6.71
 -1 15 0 19.23 7.64
 1 15 0 10.97 8.7
 -1 15 -1 9.84 6.36
 -2 -12 5 44.62 9.74
 -2 -12 4 92.71 12.07
 2 -12 5 24.01 8.84
 2 -10 -7 32.47 9.19
 -2 -10 6 34.3 8.91
 2 -10 -6 47.16 9.98
 2 -10 -5 94.46 13.14
 2 -10 -5 77.02 12.14
 -2 -10 5 75.51 10.94
 -2 -10 4 65.16 9.8
 2 -10 -4 59.82 10.6
 2 -10 4 1.62 4.64
 2 -10 5 14.52 7.02
 2 -10 6 10.18 7.05
 2 -8 -7 -1.79 4.61
 2 -8 -6 6.85 5.33
 2 -8 -5 123.43 14.17
 -2 -8 5 90.06 11.35
 2 -8 -5 101.93 12.35
 -2 -8 4 109.6 11.39
 2 -8 -4 111.29 12.69
 2 -8 -4 115.28 12.87
 2 -8 -3 135.68 13.31
 2 -8 -3 121.4 12.45
 2 -8 -2 32.41 6.6
 2 -8 4 299.25 21.09
 2 -8 5 95.43 12.42
 -2 -8 -5 63.61 9.84
 -2 -8 -6 205.58 19.37
 2 -8 6 181.5 18.47
 -2 -8 -6 175.93 16.2
 2 -6 -7 60.44 11.52
 2 -6 -6 13.35 6.6
 2 -6 -6 21.98 6.36
 2 -6 -5 112.83 11.97
 2 -6 -4 111.39 12.07
 2 -6 -4 121.44 12.04
 -2 -6 4 109.77 10.77
 2 -6 -3 373.28 23.12
 2 -6 -3 420.65 24.15
 -2 -6 3 441.12 22.36
 2 -6 -2 891.46 40.94
 2 -6 -2 906.6 40.21
 -2 -6 -3 469.26 25.08
 2 -6 4 192.71 15.41
 -2 -6 -4 188.17 14.38
 -2 -6 -5 84.94 11.32
 2 -6 5 101.45 12.21
 -2 -6 -5 119.92 11.39
 -2 -6 -6 243.56 20.64
 -2 -6 -7 59.89 8.84
 -2 -6 -7 51.02 10.73
 2 -4 -8 116.07 16.31
 2 -4 -8 171.18 15.38
 2 -4 -7 32.92 7.29
 2 -4 -7 26.83 8.22
 2 -4 -6 135.44 15.14
 2 -4 -6 155.56 13.66
 2 -4 -5 403.97 26.63
 2 -4 -5 461.63 25.08
 2 -4 -4 306.34 18.75
 -2 -4 3 406 20.16
 2 -4 -3 351.27 20.33
 2 -4 -2 1163.37 48.92
 2 -4 -2 1237.02 49.12
 2 -4 -1 683.72 29.1
 2 -4 0 882.83 36.53
 -2 -4 -2 341.77 17.65
 2 -4 3 64.88 7.26
 -2 -4 -3 62.4 6.6
 2 -4 4 77.57 9.15
 -2 -4 -4 65.19 7.4
 -2 -4 -4 72.07 8.88
 -2 -4 -5 64.26 7.5
 -2 -4 -5 57.59 9.12
 -2 -4 -6 44 6.85
 -2 -4 -6 52.05 9.32
 -2 -4 -7 6.57 3.78
 -2 -4 -7 -1.93 4.95
 -2 -4 -8 -2.17 6.95
 -2 -4 -8 -2.51 6.16
 2 -2 -8 96.25 15.1
 2 -2 -8 70.9 13.38
 2 -2 -7 81.15 12.83
 2 -2 -7 75.65 12.21
 2 -2 -6 420 27.86
 2 -2 -5 208.99 17.06
 2 -2 -4 328.84 20.85
 -2 -2 2 2974.78 106.37
 2 -2 -1 3208.61 113.94
 -2 -2 -1 1460.35 53.39
 -2 -2 -2 872.37 38.05
 2 -2 2 990.54 38.63
 -2 -2 -2 976.64 36.57
 -2 -2 -3 100.76 9.12
 2 -2 3 109.09 9.49
 -2 -2 -3 118.99 7.84
 -2 -2 -4 457.46 25.08
 -2 -2 -5 70.14 9.39
 -2 -2 -6 49.12 9.36
 -2 -2 -6 43.9 8.7
 -2 -2 -7 8.22 6.16
 -2 -2 -7 9.08 5.68
 -2 -2 -7 15.03 4.95
 -2 -2 -8 107.02 14.72
 -2 -2 -8 93.6 15.51
 2 0 -8 65.43 12.28
 2 0 -8 62.92 12.21
 2 0 -7 -1.82 5.5
 2 0 -7 1.93 4.95
 2 0 -6 146.41 14.79
 2 0 -6 155.56 13.04
 2 0 -6 139.12 14.9
 2 0 -5 19.3 5.68
 2 0 -5 19.37 5.74
 2 0 -5 10.46 3.96
 2 0 -4 180.57 12.28
 2 0 -4 162.13 13.45
 2 0 -3 21.84 4.47
 -2 0 3 25.8 4.13
 -2 0 2 740.89 30.55
 2 0 -2 776.22 30.69
 -2 0 -2 9.32 1.62
 2 0 2 9.94 2.37
 -2 0 -2 10.63 2.51
 2 0 2 11.7 2.03
 -2 0 -3 549 22.46
 -2 0 -3 578.97 25.8
 2 0 3 570.68 22.95
 2 0 3 532.73 25.53
 -2 0 -4 1963.91 74.96
 2 0 4 1823.39 68.15
 -2 0 -4 1809.56 68.77
 -2 0 -4 1907.98 73.45
 2 0 4 1828.51 73.27
 -2 0 -5 116.45 11.97
 2 0 5 113.11 8.05
 -2 0 -5 127.63 12.01
 -2 0 -6 737.25 39.53
 -2 0 -6 720.97 38.01
 -2 0 -7 12.07 5.4
 -2 0 -7 9.53 6.19
 -2 0 -8 117.75 15.76
 -2 0 -8 102.27 14.1
 2 2 -8 63.92 12.56
 2 2 -8 63.06 12.01
 2 2 -8 69.97 9.94
 2 2 -7 100 11.25
 2 2 -7 93.47 12.59
 2 2 -7 80.81 12.45
 2 2 -6 419.28 26.49
 2 2 -6 436.62 27.9
 2 2 -6 476.38 26.14
 -2 2 6 430.01 25.04
 -2 2 5 201.11 14.45
 2 2 -5 197.36 16
 -2 2 5 201.62 16.75
 2 2 -5 167.57 13.38
 2 2 -5 197.63 15.1
 -2 2 5 192.47 10.15
 2 2 -4 300.32 17.61
 2 2 -4 297.67 12.93
 2 2 -4 304.48 18.03
 -2 2 4 312.74 17.96
 -2 2 4 287.14 19.54
 2 2 -4 316.08 19.26
 -2 2 3 458.63 22.74
 -2 2 3 477.66 24.7
 2 2 -3 480.82 22.53
 -2 2 2 2838.62 103.17
 -2 2 0 1173.66 42.31
 2 2 1 1497.37 54.53
 2 2 2 1011.66 41.14
 -2 2 -3 128.18 10.15
 -2 2 -3 146.27 9.12
 -2 2 -3 137.74 9.7
 2 2 3 124.57 8.84
 2 2 3 156.11 11.73
 -2 2 -4 483.44 25.87
 -2 2 -4 470.74 21.91
 2 2 4 517.87 27.38
 2 2 4 485.36 23.05
 -2 2 -4 487.01 22.74
 -2 2 -4 506.86 25.22
 2 2 5 82.42 8.05
 2 2 5 88.24 10.97
 -2 2 -5 78.02 9.39
 -2 2 -5 85.45 9.94
 -2 2 -5 85.28 7.98
 2 2 5 80.77 7.29
 2 2 6 72.65 7.02
 -2 2 -6 68.87 7.77
 -2 2 -6 69.7 9.98
 2 2 6 78.16 11.15
 -2 2 -6 63.13 10.08
 2 2 7 27.31 4.44
 -2 2 -7 23.53 7.53
 -2 2 -7 16.65 6.91
 -2 2 -7 14.59 4.64
 -2 2 -8 87.03 12.8
 -2 2 -9 -2.1 7.29
 2 4 -9 20.95 9.01
 2 4 -8 154.12 17.85
 2 4 -8 178.47 16.48
 2 4 -7 44.86 8.29
 -2 4 7 43.21 10.66
 2 4 -7 38.91 8.7
 -2 4 7 29.31 7.05
 2 4 -6 119.75 13.55
 2 4 -6 125.01 12.66
 -2 4 6 141.04 15.93
 -2 4 6 119.68 12.63
 2 4 -5 379.65 18.78
 2 4 -5 400.8 23.53
 -2 4 5 414.63 27.04
 -2 4 5 417.7 24.12
 2 4 -5 368.67 23.74
 -2 4 4 225.91 18.09
 -2 4 4 266.47 17.17
 -2 4 2 987.2 42.66
 -2 4 1 562.59 26.73
 -2 4 1 616.53 26.66
 -2 4 0 1024.25 39.63
 -2 4 -1 959.58 39.22
 2 4 1 975.33 39.6
 2 4 2 373.46 19.13
 2 4 3 58.14 7.84
 -2 4 -4 55.25 6.6
 2 4 4 62.54 7.33
 -2 4 -4 50.4 6.78
 2 4 5 38.91 6.4
 -2 4 -5 33.09 6.6
 -2 4 -5 38.49 5.64
 2 4 5 49.78 8.94
 2 4 6 38.84 9.29
 2 4 6 42.14 6.78
 -2 4 -6 37.29 5.64
 -2 4 -6 49.09 7.16
 -2 4 -6 30.44 7.19
 -2 4 -7 3.47 3.89
 2 4 7 0.89 3.47
 2 4 7 4.75 4.09
 -2 4 -7 -1.62 4.85
 2 4 7 2.2 6.05
 -2 4 -8 -1.82 5.95
 2 6 -7 58 11.04
 -2 6 7 61.13 10.87
 -2 6 7 55.39 12.28
 2 6 -7 62.68 10.39
 2 6 -6 24.32 5.26
 -2 6 6 13.31 7.46
 2 6 -6 25.94 7.19
 -2 6 6 32.27 7.81
 -2 6 5 90.58 11.35
 -2 6 3 346.52 22.7
 -2 6 2 859.33 40.11
 -2 6 1 992.67 44.51
 -2 6 1 1035.33 43.62
 -2 6 0 112.53 8.7
 2 6 0 98.8 8.6
 -2 6 -1 395.82 21.53
 2 6 1 375.9 20.81
 2 6 1 376.24 21.4
 2 6 2 1253.57 52.63
 -2 6 -2 1222.75 51.7
 2 6 4 169.91 16.07
 -2 6 -5 90.3 9.94
 2 6 5 88.24 12.83
 2 6 5 101.45 11.21
 -2 6 -5 111.73 11.21
 -2 6 -6 213.18 17.03
 2 6 6 170.87 15.58
 -2 6 -6 213.01 15.55
 2 6 6 199.66 20.12
 2 6 7 59.69 9.77
 2 6 7 37.29 11.11
 -2 6 -7 59.58 7.81
 2 8 -7 1.93 5.54
 2 8 -7 1.89 5.19
 -2 8 7 2.03 6.26
 2 8 -6 10.01 4.33
 -2 8 6 1.86 5.13
 -2 8 5 122.67 14.35
 -2 8 4 92.19 13.14
 -2 8 3 126.49 13.86
 -2 8 2 38.91 7.5
 -2 8 1 50.05 7.5
 -2 8 1 35.57 6.91
 2 8 -1 31.3 6.98
 2 8 0 157.83 12.8
 -2 8 0 166.4 12.76
 -2 8 -1 265.51 18.65
 -2 8 -1 256.08 15.65
 2 8 1 246.24 18.2
 2 8 1 232.69 17.17
 2 8 2 620.52 33.09
 -2 8 -2 598.85 32.27
 2 8 2 605.49 33.13
 2 8 3 49.33 9.19
 -2 8 -3 67.05 9.29
 -2 8 -4 326.81 21.81
 2 8 6 154.18 18.99
 -2 8 -6 180.6 16.1
 -2 8 -6 193.37 16.41
 2 8 6 188.21 17.75
 2 8 7 73.21 11.9
 -2 8 -7 91.92 12.25
 -2 8 -7 62.4 10.25
 -2 10 7 25.46 9.84
 -2 10 6 46.34 10.91
 -2 10 5 69.83 12.97
 2 10 -4 53.39 10.15
 -2 10 4 59.82 11.63
 -2 10 3 17.41 6.88
 2 10 -3 8.63 5.16
 -2 10 2 72.59 10.97
 2 10 -2 67.67 10.39
 -2 10 1 60.65 9.98
 2 10 -1 85.8 11.59
 -2 10 1 67.32 9.84
 2 10 -1 70.9 9.25
 -2 10 0 72.55 9.53
 2 10 0 93.88 10.84
 -2 10 -1 36.88 7.91
 2 10 1 39.15 8.57
 -2 10 -1 44.14 7.19
 2 10 1 40.52 8.22
 2 10 2 90.92 12.59
 2 10 2 92.13 12.32
 -2 10 -2 120.02 11.01
 -2 10 -2 93.57 12.38
 2 10 3 35.23 8.53
 -2 10 -3 33.71 8.05
 -2 10 -4 6.85 4.92
 2 10 4 22.19 7.43
 -2 10 -5 8.74 5.85
 2 10 6 30.79 8.77
 -2 10 -6 24.91 8.22
 -2 10 -6 44.89 10.01
 2 12 -5 48.51 11.08
 -2 12 4 111.8 16.65
 2 12 -4 99.21 14.62
 -2 12 3 92.85 15.07
 2 12 -3 120.75 15.31
 -2 12 2 66.39 11.7
 2 12 -2 44.07 8.43
 2 12 -2 65.05 11.49
 2 12 -1 135.06 16.13
 2 12 -1 114.42 12.93
 -2 12 1 116.58 14.31
 -2 12 1 100.35 14.59
 -2 12 0 81.56 11.52
 2 12 0 120.23 13.62
 -2 12 -1 86.9 13.14
 -2 12 -1 91.92 11.32
 2 12 1 88.44 13.49
 2 12 1 98.21 13.18
 -2 12 -2 10.35 6.43
 2 12 2 8.57 6.67
 2 12 2 2.06 5.33
 -2 12 -2 -1.31 4.13
 -2 12 -3 90.65 10.6
 2 12 3 85.14 13.86
 -2 12 -3 112.01 14.9
 2 12 4 7.71 6.3
 -2 12 -4 23.05 8.29
 -2 12 -5 10.63 6.88
 -2 12 -6 2.13 6.67
 2 14 -3 74.82 11.39
 2 14 -2 38.87 8.98
 -2 14 2 23.56 9.19
 -2 14 1 40.63 10.01
 2 14 -1 33.82 8.98
 2 14 0 56.9 11.04
 -2 14 0 77.4 12.45
 -2 14 0 52.77 12.83
 2 14 1 90.85 14.52
 -2 14 -1 83.35 12.21
 -2 14 -2 56.86 9.6
 2 14 2 48.57 11.63
 -3 -13 4 6.71 5.95
 3 -13 5 17.3 8.15
 -3 -11 5 1.65 4.88
 -3 -11 4 64.4 9.94
 3 -11 5 132.82 16.03
 3 -11 6 28.28 9.8
 3 -9 -7 66.63 11.94
 3 -9 -6 10.63 6.64
 3 -9 -6 7.53 5.4
 -3 -9 5 33.82 7.64
 3 -9 -5 41.63 9.22
 3 -9 -5 53.7 9.77
 3 -9 -4 57.72 10.15
 -3 -9 4 74.82 9.87
 3 -9 -3 43.41 8.67
 3 -9 -3 39.15 7.95
 3 -9 -2 179.23 16.24
 3 -9 4 366.23 24.7
 3 -9 5 60.3 10.7
 3 -9 6 42.38 10.22
 -3 -9 -6 93.02 13.86
 3 -7 -7 76.09 13
 3 -7 -7 95.02 12.66
 3 -7 -6 8.15 5.81
 3 -7 -5 282.6 22.02
 3 -7 -5 259.49 20.19
 -3 -7 5 287.52 20.02
 -3 -7 4 138.81 12.25
 3 -7 -4 125.08 13.07
 3 -7 -4 119.34 12.87
 3 -7 -3 480.96 26.73
 3 -7 -3 434.38 26.25
 3 -7 -2 433.21 24.25
 3 -7 -2 452.78 25.66
 3 -7 4 134.09 13.31
 -3 -7 -4 159.93 13.42
 -3 -7 -5 8.26 5.16
 3 -7 5 8.08 5.23
 -3 -7 -5 13.9 5.02
 -3 -7 -6 44.86 7.81
 -3 -7 -6 48.78 9.7
 -3 -7 -7 9.49 5.26
 -3 -7 -7 6.3 6.3
 3 -5 -8 6.43 5.4
 3 -5 -7 6.43 5.26
 3 -5 -6 35.85 8.98
 3 -5 -6 29.72 7.12
 3 -5 -5 331.52 21.47
 3 -5 -4 299.7 19.33
 -3 -5 4 287.94 18.16
 3 -5 -3 53.73 7.26
 3 -5 -3 57.52 7.74
 -3 -5 3 62.33 6.85
 3 -5 -2 2393 90.44
 3 -5 -2 2358.08 90.89
 3 -5 -1 326.84 17.23
 3 -5 0 710.24 31.86
 3 -5 3 67.53 7.77
 -3 -5 -3 50.12 6.3
 -3 -5 -4 312.53 20.5
 3 -5 4 321.82 20.67
 -3 -5 -4 310.74 18.4
 -3 -5 -5 33.09 5.88
 3 -5 5 30.1 6.95
 -3 -5 -5 20.74 6.6
 -3 -5 -6 287.49 21.5
 -3 -5 -6 221.34 16.31
 -3 -5 -7 42.69 9.53
 -3 -5 -7 67.39 8.84
 -3 -5 -8 47.82 10.6
 3 -3 -8 4.75 6.78
 3 -3 -8 -2.3 6.02
 3 -3 -8 1.48 4.61
 3 -3 -7 10.29 6.43
 3 -3 -6 32.3 7.98
 3 -3 -5 16.82 5.95
 3 -3 -2 470.05 23.26
 -3 -3 2 479.58 20.74
 3 -3 -1 804.95 32.68
 3 -3 0 372.73 14.72
 3 -3 0 291.51 15.76
 -3 -3 -2 401.15 18.58
 -3 -3 -3 221.54 12.21
 3 -3 3 212.12 14.21
 -3 -3 -3 190.06 13.59
 -3 -3 -4 274.93 17.92
 3 -3 4 249.2 17.58
 -3 -3 -4 259.9 14.69
 -3 -3 -5 135.44 13.07
 -3 -3 -5 131.62 10.15
 -3 -3 -6 65.26 9.87
 -3 -3 -6 81.6 8.05
 -3 -3 -7 55.8 11.11
 -3 -3 -7 51.84 7.36
 -3 -3 -7 43.93 9.63
 -3 -3 -8 37.08 9.36
 -3 -3 -8 41.42 11.21
 3 -1 -8 89.24 14.04
 3 -1 -7 249.23 21.23
 3 -1 -7 224.5 20.88
 3 -1 -6 166.98 16.41
 3 -1 -5 712.27 37.29
 3 -1 -4 552.65 29.17
 3 -1 -4 533.97 26.45
 3 -1 -3 1190.03 47.95
 3 -1 -2 3478.27 124.36
 3 -1 -1 296.88 13.97
 -3 -1 -1 195.09 9.49
 3 -1 2 940.25 36.12
 -3 -1 -2 958.55 37.08
 -3 -1 -2 966.49 34.3
 3 -1 3 156.46 9.46
 -3 -1 -3 148.13 10.66
 -3 -1 -4 262.31 16.93
 -3 -1 -5 87.34 10.7
 -3 -1 -5 75.54 9.36
 -3 -1 -6 6.81 5.3
 -3 -1 -6 1.48 4.06
 -3 -1 -7 10.35 5.61
 -3 -1 -7 19.92 7.53
 -3 -1 -8 48.95 10.53
 -3 -1 -8 36.46 10.53
 -3 -1 -9 6.54 7.29
 3 1 -9 53.8 12.45
 3 1 -8 108.02 14.83
 3 1 -7 249.34 21.6
 3 1 -7 238.64 20.4
 3 1 -7 240.57 18.34
 3 1 -6 139.91 12.83
 3 1 -6 130.28 14.31
 3 1 -6 157.73 14.76
 -3 1 5 784.58 36.6
 3 1 -5 778.18 36.84
 3 1 -5 804.29 38.39
 3 1 -5 771.78 39.22
 -3 1 4 591.08 27.86
 3 1 -4 580.38 27.73
 3 1 -4 560.91 28
 3 1 -4 531.29 28.86
 3 1 -3 1245.59 50.12
 3 1 -3 1217.72 48.47
 3 1 -3 1153.29 48.2
 -3 1 3 1211.84 48.51
 -3 1 3 1245.38 50.71
 3 1 -2 3480.55 125.87
 -3 1 2 3466.03 127.49
 3 1 -2 3770.72 127.35
 3 1 -1 372.39 14.41
 -3 1 -1 254.53 10.29
 3 1 1 262.96 11.8
 -3 1 -1 254.22 12.14
 3 1 2 963.6 37.94
 -3 1 -2 941.07 36.26
 -3 1 -2 936.08 36.67
 -3 1 -3 157.66 8.5
 -3 1 -3 164.23 11.66
 3 1 3 149.13 8.46
 -3 1 -3 149.2 9.25
 -3 1 -3 135.44 9.84
 3 1 3 173.07 11.83
 -3 1 -4 221.27 15.1
 -3 1 -4 231.83 16.34
 -3 1 -4 237.13 12.76
 3 1 4 249.2 12.97
 3 1 4 262.51 16.99
 3 1 4 238.33 13.42
 3 1 5 63.06 6.57
 -3 1 -5 88.24 7.33
 3 1 5 77.92 9.56
 -3 1 -5 62.06 8.5
 -3 1 -5 65.22 9.01
 3 1 6 7.95 3.16
 -3 1 -6 7.95 5.33
 -3 1 -6 8.39 4.68
 -3 1 -7 9.36 6.05
 -3 1 -7 11.49 5.85
 -3 1 -8 43.07 9.56
 -3 1 -8 49.5 11.11
 -3 1 -9 -2.06 6.47
 3 3 -9 9.67 8.08
 3 3 -8 -2.17 6.54
 3 3 -8 -1.55 4.78
 3 3 -7 1.93 4.68
 -3 3 7 15.76 5.81
 3 3 -7 10.18 5.33
 -3 3 6 19.64 6.26
 -3 3 6 32.3 3.85
 -3 3 6 34.13 8.7
 3 3 -6 21.98 6.19
 3 3 -6 31.24 7.71
 3 3 -5 17.1 2.37
 3 3 -5 15.65 4.75
 3 3 -5 19.23 5.85
 -3 3 5 9.67 4.64
 3 3 -5 12.59 4.44
 -3 3 5 8.15 4.44
 -3 3 4 157.62 12.42
 -3 3 4 181.6 14.79
 -3 3 3 926.93 40.21
 -3 3 1 837.83 34.23
 -3 3 0 353.85 15.27
 3 3 1 29.1 3.54
 -3 3 -1 30.86 3.65
 3 3 2 389.01 20.16
 3 3 2 388.7 18.3
 -3 3 -3 171.11 11.42
 -3 3 -3 169.29 10.8
 3 3 3 202.66 14.1
 3 3 4 256.84 14.69
 -3 3 -4 233.13 14.45
 3 3 4 243.25 17.68
 -3 3 -4 243.21 15.27
 -3 3 -5 152.95 11.11
 -3 3 -5 140.49 12.32
 3 3 5 160.2 11.66
 -3 3 -5 128.21 10.15
 3 3 5 166.16 15.34
 -3 3 -6 91.61 10.84
 -3 3 -6 72.04 7.98
 3 3 6 65.4 7.71
 3 3 6 94.64 12.45
 3 3 6 70.38 8.12
 -3 3 -7 44.24 8.98
 -3 3 -7 49.4 7.29
 3 3 7 37.32 9.43
 -3 3 -8 28.72 7.98
 3 5 -8 13.9 6.88
 -3 5 8 19.13 7.36
 3 5 -8 13.04 7.74
 3 5 -7 6.4 5.37
 -3 5 7 -2.37 5.81
 3 5 -7 -1.93 5.23
 -3 5 7 3.27 5.99
 -3 5 6 27.56 8.26
 -3 5 6 27.62 7.71
 3 5 -6 37.39 4.82
 3 5 -6 33.13 8.05
 3 5 -6 29.72 7.12
 -3 5 5 280.47 22.7
 3 5 -5 310.12 16.93
 -3 5 5 307.99 21.26
 -3 5 4 219.79 16.86
 -3 5 3 76.51 9.39
 -3 5 2 2387.46 92.02
 -3 5 1 371.77 19.57
 -3 5 0 676.6 28.72
 -3 5 -1 11.04 3.44
 3 5 1 13.69 3.44
 3 5 2 3263.54 122.67
 -3 5 -2 3399.32 122.19
 3 5 3 37.08 6.71
 3 5 4 362.52 23.77
 -3 5 -4 326.36 19.81
 -3 5 -5 41.35 6.88
 3 5 5 30.79 6.4
 3 5 5 39.25 8.22
 -3 5 -5 21.98 5.64
 -3 5 -6 204.99 14.79
 -3 5 -6 205.96 16.79
 -3 5 -6 228.66 16.27
 3 5 6 201.73 19.85
 3 5 6 226.36 16.65
 3 5 7 70.73 9.36
 3 5 7 52.98 8.26
 -3 5 -7 64.91 9.87
 3 5 7 65.84 13
 3 5 8 46.89 12.21
 3 7 -8 -2.17 7.29
 3 7 -7 86.62 12.66
 -3 7 7 101.1 16.34
 3 7 -7 61.06 11.15
 -3 7 7 109.12 14.41
 -3 7 6 8.98 6.95
 3 7 -6 11.18 4.58
 -3 7 5 344.53 24.32
 -3 7 4 166.29 16.75
 -3 7 3 496.61 29.58
 -3 7 2 476.01 26.97
 -3 7 1 266.99 17.2
 -3 7 0 450.69 22.77
 3 7 0 490.14 24.18
 -3 7 -1 261.79 15.03
 -3 7 -1 272.59 17.96
 3 7 1 243.87 16.89
 3 7 1 283.02 18.3
 3 7 2 718.98 35.71
 3 7 2 704.26 36.02
 -3 7 -2 737.56 35.36
 -3 7 -3 192.47 14.76
 -3 7 -4 158.79 13.55
 -3 7 -5 32.1 7.64
 3 7 5 24.7 7.4
 3 7 6 43.07 8.36
 -3 7 -6 52.46 8.91
 -3 7 -6 42.52 8.02
 3 7 6 53.8 11.56
 3 7 7 9.46 5.61
 -3 7 -7 2.96 5.68
 3 7 7 -2.61 7.84
 -3 7 -7 4.58 5.26
 3 9 -7 78.33 12.87
 -3 9 7 97.46 14.76
 -3 9 6 18.68 8.6
 -3 9 6 18.4 9.67
 -3 9 5 44.55 10.63
 -3 9 4 82.6 12.8
 -3 9 3 44.58 9.36
 3 9 -2 198.91 16.93
 -3 9 2 188.34 16.82
 -3 9 1 41.69 7.6
 3 9 0 389.83 23.29
 3 9 0 355.91 24.32
 -3 9 0 397.74 22.74
 3 9 1 13.59 4.92
 -3 9 -1 26.83 6.6
 3 9 1 14.9 5.26
 -3 9 -1 25.11 5.19
 3 9 2 142.39 14.52
 -3 9 -2 143.66 14.24
 -3 9 -2 154.91 11.59
 3 9 2 131.41 13.93
 -3 9 -3 105.75 12.04
 3 9 3 71.97 11.39
 -3 9 -4 372.97 24.6
 -3 9 -5 74.1 10.97
 -3 9 -6 42.9 8.22
 3 9 6 67.98 11.8
 3 9 6 42.28 11.77
 -3 9 -6 50.5 9.22
 -3 9 -6 61.78 10.56
 3 11 -6 14.79 7.74
 -3 11 6 16.99 9.15
 -3 11 5 -2.65 6.47
 3 11 -5 6.12 6.36
 3 11 -4 69.35 11.66
 -3 11 4 87.72 14.59
 -3 11 3 2.1 5.44
 3 11 -3 -1.93 5.3
 3 11 -2 64.5 10.84
 -3 11 2 58.89 10.39
 3 11 -1 38.36 8.05
 -3 11 1 27.49 7.33
 -3 11 0 300.53 21.02
 3 11 0 260.41 20.33
 3 11 0 279.75 22.6
 -3 11 0 275.76 22.67
 3 11 1 50.6 9.67
 -3 11 -1 71.07 11.49
 3 11 1 66.29 10.94
 -3 11 -1 60.44 8.88
 3 11 2 106.16 13.93
 3 11 2 115.42 14.41
 -3 11 -2 112.94 11.21
 -3 11 -2 119.44 14.21
 -3 11 -3 91.51 13
 -3 11 -3 100.52 10.29
 3 11 3 85.31 13.42
 -3 11 -4 71.79 11.66
 3 11 4 102.79 15.31
 -3 11 -5 128.42 15.55
 3 11 5 155.84 19.85
 -3 11 -6 21.29 8.39
 3 13 -3 56.31 11.8
 -3 13 3 67.84 13.38
 3 13 -3 53.32 9.67
 3 13 -2 71.18 10.87
 -3 13 2 86.83 13.66
 3 13 -1 79.88 11.83
 -3 13 1 89.58 13.18
 3 13 -1 66.39 12.49
 -3 13 0 64.5 12.18
 3 13 0 97.04 13.21
 3 13 0 77.88 13.04
 -3 13 0 52.46 9.74
 -3 13 -1 28.45 7.19
 3 13 1 39.29 10.05
 -3 13 -1 50.29 11.21
 3 13 1 20.54 7.81
 3 13 2 27.11 9.39
 -3 13 -2 43.07 10.56
 -3 13 -2 24.49 6.4
 3 13 3 4.99 6.12
 -3 13 -3 16.1 5.57
 -3 13 -3 22.7 8.57
 -3 13 -4 95.94 15.24
 3 15 -2 -1.96 6.33
 3 15 -1 127.04 15.82
 -3 15 1 114.73 16.37
 3 15 0 -2.24 5.81
 -3 15 0 4.16 6.98
 -4 -12 4 114.73 13.31
 4 -12 5 23.19 8.39
 4 -10 -7 23.53 8.29
 4 -10 -6 185.52 19.47
 -4 -10 5 7.46 5.33
 4 -10 -5 13.86 6.85
 4 -10 -4 203.07 19.44
 -4 -10 4 254.15 18.27
 4 -10 -4 226.74 19.78
 4 -10 -3 25.08 7.46
 4 -10 4 111.53 13.73
 4 -10 5 66.77 11.18
 4 -10 6 47.23 10.94
 4 -8 -7 17.13 7.19
 4 -8 -6 18.58 7.36
 4 -8 -6 14.45 6.47
 4 -8 -5 36.29 8.39
 4 -8 -5 37.43 8.26
 -4 -8 5 32.54 7.33
 -4 -8 4 218.48 16.17
 4 -8 -4 223.95 18.4
 4 -8 -4 233.82 19.06
 4 -8 -3 31.48 6.95
 4 -8 -3 31.24 6.6
 4 -8 -2 361.79 22.09
 4 -8 -2 370.64 23.77
 4 -8 4 7.53 4.51
 4 -8 5 83.53 11.87
 -4 -8 -5 80.36 11.94
 4 -8 6 3.99 6.43
 -4 -8 -6 1.96 6.54
 4 -6 -8 14.17 6.33
 4 -6 -7 16.82 5.85
 4 -6 -7 13.35 7.22
 4 -6 -6 80.22 11.21
 4 -6 -5 1.44 4.33
 4 -6 -4 267.71 19.23
 4 -6 -4 271.94 19.85
 -4 -6 4 286.46 17.85
 -4 -6 3 279.68 16.68
 4 -6 -3 308.06 19.81
 4 -6 -3 316.9 20.09
 4 -6 -2 122.78 11.32
 4 -6 -2 121.95 10.56
 4 -6 -1 329.97 18.13
 4 -6 0 288.28 17.68
 4 -6 4 82.94 10.11
 -4 -6 -4 86 8.98
 -4 -6 -4 56.31 8.74
 -4 -6 -5 175.38 13.69
 4 -6 5 175.38 16.34
 -4 -6 -5 173.79 15.86
 -4 -6 -6 3.54 4.82
 -4 -6 -6 2.27 3.68
 -4 -6 -7 101.69 13.97
 -4 -6 -7 117.79 11.52
 4 -4 -8 71.9 13.79
 4 -4 -7 18.16 6.02
 4 -4 -7 27.73 8.29
 4 -4 -6 176.13 17.65
 4 -4 -3 192.95 14.86
 -4 -4 3 222.23 13.07
 4 -4 -2 1956.21 75.03
 4 -4 -2 1925.04 75.06
 4 -4 -1 680.86 29.14
 4 -4 0 961.68 39.66
 -4 -4 -3 313.63 16.58
 -4 -4 -3 297.77 18.16
 4 -4 3 301.9 18.34
 4 -4 4 150.02 13.38
 -4 -4 -4 141.32 12.52
 -4 -4 -4 168.91 11.39
 -4 -4 -5 227.6 17.92
 -4 -4 -5 247.45 15.03
 -4 -4 -6 78.92 8.19
 -4 -4 -6 66.39 10.22
 -4 -4 -7 87.24 9.36
 -4 -4 -7 114.76 13.97
 -4 -4 -8 -2.55 8.22
 -4 -4 -8 8.29 6.23
 4 -2 -8 52.01 11.8
 4 -2 -8 37.22 10.15
 4 -2 -7 121.64 15.48
 4 -2 -6 595.1 35.33
 4 -2 -5 108.02 12.38
 4 -2 -2 621.62 28.52
 4 -2 -1 555.64 23.74
 4 -2 0 2961.81 105.03
 -4 -2 -2 283.36 14.76
 4 -2 2 279.23 15.27
 -4 -2 -2 284.56 12.87
 -4 -2 -3 657.26 29.96
 4 -2 3 644.26 30.75
 -4 -2 -3 648.11 26.39
 -4 -2 -4 160.48 9.8
 -4 -2 -4 174.76 13.21
 -4 -2 -5 223.4 12.93
 -4 -2 -5 230.52 16.96
 -4 -2 -6 36.57 5.19
 -4 -2 -6 32.3 8.43
 -4 -2 -6 46.48 8.29
 -4 -2 -7 33.16 9.08
 -4 -2 -7 49.98 6.43
 -4 -2 -7 38.22 8.6
 -4 -2 -8 68.8 11.73
 -4 -2 -8 59.41 12.52
 4 0 -8 10.39 6.47
 4 0 -8 9.12 7.12
 4 0 -7 226.98 20.33
 4 0 -7 159.9 16.93
 4 0 -6 137.23 14.83
 4 0 -6 128.69 12.63
 4 0 -6 122.19 13.45
 4 0 -5 3.23 3.37
 4 0 -5 2.92 4.37
 4 0 -4 310.02 18.51
 4 0 -4 318.9 20.12
 4 0 -3 356.05 20.78
 4 0 -3 402.77 20.47
 -4 0 3 414.6 20.33
 -4 0 2 214.46 12.38
 4 0 -2 226.7 12.52
 4 0 -1 15.62 1.89
 4 0 1 11.01 2.41
 -4 0 -1 14.07 2.34
 -4 0 -2 752.04 30.62
 4 0 2 799.34 31.37
 4 0 2 781.49 31.1
 4 0 3 631.6 28.35
 -4 0 -3 636.28 28.11
 4 0 3 629.33 27.07
 -4 0 -4 2.72 2.58
 4 0 4 -0.96 2.72
 4 0 4 6.47 2.86
 -4 0 -5 497.23 25.9
 4 0 5 444.29 21.74
 -4 0 -6 26.76 7.46
 -4 0 -6 48.81 8.43
 -4 0 -7 128.45 15.34
 -4 0 -7 104.58 12.97
 -4 0 -8 64.4 12.18
 -4 0 -8 63.06 11.08
 -4 0 -9 47.71 10.73
 4 2 -8 38.29 10.22
 4 2 -8 39.08 8.77
 4 2 -8 61.23 11.8
 4 2 -7 136.54 14.72
 4 2 -7 138.05 13.73
 4 2 -7 148.3 16.55
 4 2 -6 608 32.27
 4 2 -6 587.84 32.44
 -4 2 6 586.26 31.82
 4 2 -6 611.13 34.95
 4 2 -5 99.04 10.46
 -4 2 5 108.64 10.66
 4 2 -5 111.01 12.01
 -4 2 4 789.88 36.4
 -4 2 4 779.7 38.36
 4 2 -4 776.26 35.23
 4 2 -4 831.09 38.22
 4 2 -4 773.02 36.19
 4 2 -3 348.76 17.79
 -4 2 3 376.28 19.78
 4 2 -3 343.22 19.06
 4 2 -2 656.37 25.25
 -4 2 2 567.99 27.45
 -4 2 1 495.44 21.71
 -4 2 0 2868.31 100.18
 4 2 1 266.16 11.7
 4 2 1 239.71 12.42
 -4 2 -1 244.14 11.52
 -4 2 -2 247.89 11.39
 4 2 2 240.19 13.66
 -4 2 -2 227.6 13
 -4 2 -3 662.32 29.21
 -4 2 -3 696.27 30.03
 4 2 3 710.86 32.44
 4 2 3 706.46 28.21
 -4 2 -4 138.29 8.94
 -4 2 -4 143.35 10.8
 4 2 4 138.05 9.19
 -4 2 -4 138.39 12.11
 4 2 4 145.76 12.59
 -4 2 -4 139.87 10.05
 -4 2 -5 195.12 12.35
 4 2 5 198.63 16.72
 -4 2 -5 191.37 14.86
 4 2 5 222.85 12.9
 4 2 5 213.77 13.69
 -4 2 -5 247.48 17.65
 4 2 6 40.63 6.05
 -4 2 -6 40.52 5.64
 -4 2 -6 43.38 7.67
 4 2 6 42.04 8.7
 -4 2 -6 43.07 8.5
 4 2 7 45.48 6.47
 -4 2 -7 54.11 9.39
 -4 2 -8 51.36 10.18
 4 4 -8 73.62 13.18
 4 4 -7 17.41 6.33
 -4 4 7 30.31 7.33
 -4 4 7 23.87 3.41
 4 4 -7 39.32 9.49
 4 4 -6 169.49 15.51
 4 4 -6 194.88 17.44
 -4 4 6 147.44 14.93
 -4 4 6 211.32 19.57
 4 4 -5 47.78 4.95
 4 4 -5 65.43 8.77
 -4 4 5 69.28 10.63
 -4 4 5 59.24 9.05
 -4 4 4 601.26 31.13
 -4 4 3 204.38 14.65
 -4 4 2 1854.24 72.86
 -4 4 1 658.64 28.97
 -4 4 0 1139.46 39.77
 -4 4 0 869.38 40.7
 4 4 1 1654.68 63.3
 -4 4 -1 1668.72 63.33
 4 4 2 858.99 39.8
 4 4 2 956.86 38.6
 -4 4 -2 953.42 38.12
 -4 4 -3 285.46 17.37
 4 4 3 323.3 19.68
 4 4 4 160.14 14.45
 -4 4 -4 172.8 12.63
 -4 4 -4 148.89 11.21
 4 4 5 198.67 17.82
 -4 4 -5 219.82 15.34
 -4 4 -5 221.47 14.72
 4 4 5 213.15 14.62
 4 4 6 81.77 9.01
 -4 4 -6 77.64 8.63
 -4 4 -6 78.85 10.08
 4 4 6 86.69 12.87
 -4 4 -6 80.02 8.43
 -4 4 -7 93.36 9.7
 -4 4 -7 90.96 11.49
 4 4 7 75.65 9.05
 4 4 7 84.25 13.49
 4 4 7 97.84 9.91
 -4 4 -8 13.49 6.54
 4 4 8 -2.48 7.4
 -4 6 8 32.51 9.53
 4 6 -8 31.24 10.22
 4 6 -8 15.03 7.29
 -4 6 7 7.53 6.88
 4 6 -7 10.66 6.54
 -4 6 7 12.69 7.02
 4 6 -7 24.05 7.95
 -4 6 6 74.07 12.76
 -4 6 6 65.46 10.77
 4 6 -6 70.63 10.66
 4 6 -6 73.55 11.46
 4 6 -6 59.2 7.09
 -4 6 5 3.1 4.64
 -4 6 4 259.97 19.47
 -4 6 4 275 21.09
 -4 6 3 289.48 20.4
 -4 6 2 119.03 11.18
 -4 6 1 327.01 18.75
 4 6 0 239.36 15.69
 -4 6 0 234.17 15.82
 -4 6 0 236.78 13.83
 -4 6 -1 40.39 4.64
 -4 6 -1 45.13 6.23
 4 6 1 28 5.19
 4 6 1 43.69 6.09
 4 6 2 450.07 23.77
 -4 6 -2 415.25 22.88
 -4 6 -3 439.71 23.46
 4 6 4 68.6 10.42
 -4 6 -5 176.1 13.42
 4 6 5 134.44 13
 -4 6 -5 192.06 15.17
 4 6 5 132.2 15.58
 4 6 6 2.2 5.99
 -4 6 -6 1.2 4.78
 -4 6 -6 1.24 3.61
 4 6 6 9.08 5.02
 -4 6 -7 101.28 11.25
 4 6 7 115.38 12.42
 4 6 7 108.98 16.27
 -4 6 -7 92.37 10.39
 -4 6 -7 110.91 12.42
 -4 8 7 19.2 8.63
 4 8 -7 6.12 5.85
 4 8 -7 8.12 7.02
 -4 8 6 3.96 5.16
 -4 8 5 42.66 9.46
 -4 8 5 43.93 9.98
 -4 8 4 165.33 17.3
 -4 8 3 23.08 7.29
 -4 8 2 323.3 21.78
 -4 8 1 101.62 10.56
 4 8 0 232.72 17.58
 -4 8 0 254.98 16.2
 -4 8 0 245.24 18.3
 4 8 0 245.35 16.93
 4 8 1 261.62 18.82
 -4 8 -1 279.47 19.3
 4 8 1 274.76 18.68
 -4 8 -1 268.77 16
 4 8 2 87.93 10.6
 -4 8 -2 72.62 9.46
 4 8 2 97.63 11.32
 4 8 3 74.27 9.7
 -4 8 -3 75.54 10.01
 -4 8 -4 7.91 4.27
 -4 8 -5 62.06 9.39
 -4 8 -5 96.32 11.97
 4 8 5 72.76 12.45
 -4 8 -6 -1.55 4.44
 4 8 6 1.62 5.02
 -4 8 -6 1.38 4.13
 4 8 6 2.48 5.71
 -4 8 -6 1.31 4.3
 -4 10 7 14.55 9.63
 -4 10 6 139.43 18.06
 -4 10 5 9.98 7.46
 -4 10 4 205.55 20.67
 -4 10 3 52.25 10.32
 4 10 -2 435 28.42
 -4 10 2 447.52 28.69
 -4 10 1 72.52 10.08
 4 10 0 245.14 19.99
 4 10 0 224.43 18.23
 -4 10 0 259.45 18.3
 -4 10 0 281.47 21.4
 -4 10 -1 101.24 10.25
 -4 10 -1 94.02 12.42
 4 10 1 95.15 12.11
 4 10 1 104.03 12.21
 -4 10 -2 159.41 12.76
 4 10 2 183.25 17.3
 -4 10 -2 173.48 16.51
 4 10 2 158.31 16.07
 4 10 3 86.69 12.9
 -4 10 -3 100.04 12.63
 -4 10 -4 89.51 12.04
 4 10 4 84.73 13.79
 -4 10 -5 71.86 11.32
 -4 10 -6 27.62 7.84
 -4 10 -6 56.86 11.18
 4 10 6 37.57 9.46
 4 12 -5 20.33 8.74
 4 12 -4 116.48 16.24
 -4 12 4 136.3 18.09
 4 12 -3 2.13 5.85
 -4 12 3 17.99 8.26
 4 12 -2 215.35 20.37
 4 12 -2 204.79 17.65
 4 12 -1 41.73 8.7
 -4 12 1 56.59 10.05
 -4 12 0 556.98 32.23
 4 12 0 502.56 34.61
 -4 12 0 589.39 36.81
 4 12 0 574.91 33.54
 4 12 1 148.51 16.17
 -4 12 -1 135.3 16.34
 4 12 1 134.2 16.27
 -4 12 -1 131.21 13.59
 -4 12 -2 150.74 13.59
 4 12 2 160.89 17.44
 -4 12 -2 137.98 16.55
 4 12 2 123.12 15.96
 -4 12 -3 22.22 5.85
 4 12 3 16.27 8.08
 -4 12 -4 124.12 15.86
 -4 12 -4 124.91 11.8
 4 12 4 131.55 18.06
 -4 12 -5 8.29 6.47
 4 14 -3 17.92 7.29
 4 14 -2 22.15 7.19
 -4 14 2 44.34 10.91
 4 14 -1 32.85 8.63
 -4 14 1 62.99 12.38
 4 14 0 27 8.84
 -4 14 0 28.45 7.91
 4 14 1 122.16 16.51
 -4 14 -1 97.7 13
 -4 14 -2 12.49 5.57
 -5 -11 5 9.05 5.4
 5 -11 -5 16.65 7.64
 5 -11 -5 6.47 7.22
 -5 -11 4 10.8 5.61
 5 -11 -4 12.38 6.43
 5 -11 5 14.38 7.95
 5 -11 6 20.57 8.63
 5 -9 -7 124.77 16.41
 5 -9 -6 120.3 15.86
 5 -9 -6 121.33 15.34
 5 -9 -5 137.19 15.72
 5 -9 -5 133.89 15.58
 -5 -9 5 121.71 12.93
 5 -9 -4 175.89 16.51
 -5 -9 4 157.38 13.52
 5 -9 -4 154.43 16.07
 5 -9 -3 180.67 16.89
 5 -9 -3 207.13 16.86
 5 -9 -2 113.97 13.04
 5 -9 4 24.77 7.05
 5 -9 5 231.55 20.47
 5 -9 6 16.96 8.19
 5 -7 -8 52.22 10.46
 5 -7 -7 73.96 12.01
 5 -7 -6 53.91 9.67
 5 -7 -5 41.01 8.98
 5 -7 -5 43.76 8.39
 5 -7 -4 82.67 10.7
 -5 -7 4 70.8 8.57
 5 -7 -4 50.47 9.25
 5 -7 -3 424.89 25.56
 5 -7 -3 389.97 24.32
 -5 -7 3 416.25 21.67
 5 -7 -2 178.23 13.66
 5 -7 -2 164.09 14.28
 -5 -7 -4 10.11 4.68
 5 -7 4 7.29 4.88
 5 -7 5 227.08 18.95
 -5 -7 -5 163.4 16.13
 -5 -7 -6 68.25 11.08
 5 -7 6 74.93 12.04
 -5 -7 -7 30.96 8.63
 5 -5 -8 52.84 9.8
 5 -5 -7 14.83 5.71
 5 -5 -7 8.84 6.36
 5 -5 -6 97.84 11.83
 5 -5 -5 140.84 13.55
 5 -5 -4 284.81 19.02
 5 -5 -4 244.38 18.89
 -5 -5 3 74.99 6.98
 5 -5 -3 58.28 8.02
 5 -5 -3 68.84 8.33
 5 -5 -2 68.08 7.95
 5 -5 -2 59.51 7.05
 5 -5 -1 408.06 20.19
 5 -5 0 22.36 4.47
 -5 -5 -3 398.81 22.7
 5 -5 3 405.86 23.01
 -5 -5 -4 115.11 9.84
 5 -5 4 123.02 12.35
 -5 -5 -4 142.56 12.8
 -5 -5 -5 113.56 9.98
 -5 -5 -5 92.5 11.39
 -5 -5 -6 219.82 18.95
 -5 -5 -6 222.71 15.07
 -5 -5 -7 7.57 5.88
 -5 -5 -7 6.78 4.27
 -5 -5 -8 31.68 9.74
 5 -3 -8 52.94 12.07
 5 -3 -7 27.8 9.08
 5 -3 -6 1.86 4.27
 5 -3 -5 25.49 7.46
 5 -3 -3 885.24 40.52
 5 -3 -2 293.58 16.79
 -5 -3 2 293.47 13.69
 5 -3 -1 307.03 15.48
 5 -3 0 1211.15 46.06
 5 -3 0 1160.03 43.21
 5 -3 1 147.2 8.88
 -5 -3 -2 620.25 27.8
 -5 -3 -3 593.79 25.46
 5 -3 3 591.15 29.31
 -5 -3 -3 614.5 28.62
 -5 -3 -4 162.2 10.25
 -5 -3 -4 160.89 13.04
 5 -3 4 174.27 14.21
 -5 -3 -5 -1.31 3.72
 -5 -3 -5 0.65 2.1
 -5 -3 -6 316.94 17.34
 -5 -3 -6 348.96 23.29
 -5 -3 -7 26.21 7.12
 -5 -3 -7 16.41 4.37
 -5 -3 -7 10.87 6.78
 -5 -3 -8 94.67 13.9
 -5 -3 -8 125.6 16.99
 5 -1 -8 4.68 6.09
 5 -1 -8 -2.13 6.91
 5 -1 -7 43 9.94
 5 -1 -7 45.65 10.42
 5 -1 -6 36.12 8.63
 5 -1 -5 231.97 16.96
 5 -1 -5 262.65 19.68
 5 -1 -4 70.11 8.02
 5 -1 -4 62.44 8.67
 5 -1 -3 1425.47 57.11
 5 -1 -2 576.39 25.94
 5 -1 -1 3470.02 123.05
 -5 -1 -1 2420.1 85.56
 5 -1 1 2346.79 86.35
 5 -1 2 2445.46 88.07
 5 -1 2 2437.79 90.37
 -5 -1 -2 2559.63 89.65
 5 -1 3 468.2 21.98
 -5 -1 -3 472.77 22.98
 -5 -1 -3 496.58 19.06
 5 -1 3 468.02 22.39
 -5 -1 -4 162.03 12.32
 5 -1 4 152.36 11.01
 -5 -1 -4 184.9 9.22
 -5 -1 -5 381.64 17.65
 -5 -1 -5 398.74 23.12
 -5 -1 -6 4.2 4.2
 -5 -1 -6 5.23 5.44
 -5 -1 -6 6.57 2.65
 -5 -1 -7 70.32 10.49
 -5 -1 -7 69.01 11.97
 -5 -1 -7 60.27 6.16
 -5 -1 -8 23.15 9.39
 -5 -1 -8 20.5 7.4
 -5 -1 -9 63.99 11.63
 5 1 -8 1.96 5.61
 5 1 -8 2.3 6.33
 5 1 -7 40.83 8.88
 5 1 -7 63.44 9.87
 5 1 -7 59.2 11.28
 5 1 -6 35.85 7.5
 5 1 -6 28.11 7.22
 5 1 -6 36.81 8.36
 5 1 -5 229.04 16.82
 5 1 -5 254.95 17.44
 -5 1 5 250.16 17.17
 5 1 -5 219.34 17.92
 5 1 -4 67.87 7.84
 -5 1 4 79.81 8.57
 5 1 -4 78.02 8.5
 5 1 -4 102 10.32
 -5 1 3 1544.19 60.06
 5 1 -3 1480.55 59.86
 5 1 -2 484.78 22.77
 -5 1 2 486.6 23.05
 -5 1 1 3635.66 127.25
 -5 1 0 588.01 23.36
 5 1 1 2427.53 86.21
 -5 1 -2 2520.49 86.38
 5 1 2 2501.81 90.65
 -5 1 -2 2390.83 90.72
 -5 1 -2 2485.84 88.34
 5 1 3 517.42 23.26
 -5 1 -3 484.16 19.23
 -5 1 -3 502.8 22.39
 5 1 3 502.94 24.25
 -5 1 -3 473.43 22.67
 -5 1 -4 180.71 12.42
 5 1 4 183.74 12.21
 5 1 4 211.7 14.62
 -5 1 -4 180.05 14.21
 -5 1 -4 180.85 9.6
 -5 1 -5 400.29 18.03
 5 1 5 374.14 23.67
 -5 1 -5 359.35 21.78
 -5 1 -5 391.14 24.6
 5 1 5 405.52 21.05
 -5 1 -6 3.92 4.64
 -5 1 -6 14.76 6.02
 5 1 6 9.32 4.85
 5 1 6 6.81 3.54
 -5 1 -7 88.2 12.97
 -5 1 -7 89.1 11.73
 -5 1 -8 28.04 8.05
 -5 1 -8 24.25 8.98
 -5 1 -9 64.4 11.15
 5 3 -8 66.5 13.18
 5 3 -8 59.51 10.7
 5 3 -7 51.29 9.29
 -5 3 7 54.84 9.39
 5 3 -7 28.21 8.46
 -5 3 6 0.28 1.48
 -5 3 6 -1.44 4.64
 5 3 -6 -1.41 4.06
 5 3 -6 2.61 4.37
 5 3 -6 -1.75 4.99
 5 3 -5 10.56 4.4
 -5 3 5 26.76 6.74
 5 3 -5 15.1 5.37
 5 3 -5 16.03 5.64
 -5 3 5 29.45 7.36
 5 3 -4 188.45 12.59
 -5 3 4 182.19 14.28
 5 3 -4 167.02 13.55
 -5 3 3 1129.83 48.13
 -5 3 2 267.26 16
 -5 3 1 304.04 15.72
 -5 3 0 1179.3 43.76
 -5 3 -1 114.18 5.37
 5 3 1 111.53 8.02
 -5 3 -1 109.67 7.64
 5 3 2 587.53 27.8
 5 3 2 611.27 25.73
 -5 3 -2 575.18 25.28
 -5 3 -3 609.58 29.48
 5 3 3 668.07 31.65
 -5 3 -3 657.3 27.25
 5 3 4 190.79 14.96
 5 3 4 166.4 10.77
 -5 3 -4 156.08 11.28
 -5 3 -4 178.88 12.49
 5 3 5 1.51 3.47
 5 3 5 2.17 2.58
 -5 3 -5 1.75 2.92
 -5 3 -5 6.74 2.79
 -5 3 -5 2.99 3.34
 5 3 6 358.56 25.18
 -5 3 -6 316.42 21.05
 5 3 6 336.27 18.3
 -5 3 -6 324.43 17.89
 5 3 6 319.55 19.61
 5 3 7 6.16 6.16
 5 3 7 23.36 5.92
 -5 3 -7 18.85 6.02
 -5 3 -7 16.79 4.61
 -5 3 -8 94.67 12.42
 5 5 -8 43.35 9.87
 5 5 -8 41.18 11.11
 -5 5 8 43.24 10.11
 -5 5 7 21.88 8.67
 5 5 -7 20.37 7.26
 -5 5 7 1.75 5.47
 5 5 -7 6.91 6.36
 -5 5 6 109.84 13.38
 5 5 -6 103.86 13.38
 5 5 -6 123.09 13.49
 -5 5 6 116.24 14.86
 5 5 -6 110.46 7.5
 -5 5 5 157.49 15.1
 -5 5 4 281.57 19.75
 -5 5 3 65.91 9.01
 -5 5 2 93.85 9.56
 -5 5 1 371.87 19.68
 -5 5 0 15.34 3.85
 -5 5 0 16.17 2.99
 -5 5 -1 668.44 30.93
 -5 5 -1 685.54 27.42
 5 5 1 686.4 31.13
 5 5 2 99.52 9.05
 -5 5 -2 125.08 9.74
 5 5 3 310.12 20.37
 -5 5 -3 314.53 17.58
 5 5 4 155.94 14.72
 -5 5 -4 140.8 10.6
 -5 5 -4 172.45 13.42
 -5 5 -5 129.55 12.07
 -5 5 -5 110.94 10.22
 5 5 5 107.78 10.35
 -5 5 -6 202.9 15.17
 -5 5 -6 190.82 15.38
 5 5 6 186.93 14.69
 -5 5 -6 204.69 14.79
 5 5 7 5.06 4.75
 5 5 7 -2.34 5.33
 5 5 7 4.37 4.13
 -5 5 -7 6.16 4.27
 -5 5 -7 2.79 4.68
 5 5 8 31.06 10.77
 5 7 -8 51.05 11.97
 -5 7 7 46.48 10.35
 -5 7 7 58.21 13.07
 5 7 -7 52.98 10.63
 5 7 -7 70.59 12.56
 5 7 -6 55.56 7.57
 -5 7 6 60.89 10.84
 -5 7 5 29.03 8.67
 -5 7 5 36.43 8.57
 -5 7 4 43.1 8.91
 -5 7 3 421.34 26.7
 -5 7 2 183.01 14.96
 -5 7 1 658.05 32.16
 5 7 0 163.65 13.07
 -5 7 0 159.79 13.21
 -5 7 0 132.65 10.73
 5 7 1 500.4 27.45
 5 7 1 498.5 26.94
 -5 7 -1 520.14 27.56
 -5 7 -1 515.94 23.74
 -5 7 -2 34.71 6.19
 5 7 2 25.63 5.61
 -5 7 -3 623.86 30.93
 5 7 3 563.93 30.75
 -5 7 -4 16.99 4.92
 5 7 4 19.44 6.85
 -5 7 -5 208.19 17.37
 -5 7 -5 224.95 16.27
 -5 7 -5 184.94 14.24
 5 7 5 214.01 20.23
 -5 7 -6 84.11 9.77
 -5 7 -6 62.92 8.88
 5 7 6 53.87 11.73
 -5 7 -6 79.74 10.84
 5 7 6 84.94 10.56
 -5 7 -7 42.86 7.29
 -5 7 -7 33.47 7.4
 -5 7 -7 40.8 7.77
 5 7 7 62.88 13.28
 5 7 7 59.62 9.77
 5 9 -7 133.17 16.99
 -5 9 7 104.61 16.07
 -5 9 6 113.14 16.99
 -5 9 6 117.34 15.86
 -5 9 5 142.49 18.16
 -5 9 5 148.13 16.86
 -5 9 4 177.37 18.37
 -5 9 3 232.69 20.12
 -5 9 2 119.2 13.04
 -5 9 1 1013.93 47.09
 -5 9 0 582.92 29.58
 -5 9 0 555.64 32.23
 5 9 0 533.8 31.55
 5 9 0 586.78 30.93
 -5 9 -1 199.46 16.75
 -5 9 -1 186.93 13.45
 5 9 1 199.8 16.37
 5 9 1 178.92 16.2
 -5 9 -2 126.15 10.18
 5 9 2 134.44 13.93
 -5 9 -2 108.16 12.56
 5 9 2 142.56 14.28
 5 9 3 337.61 23.43
 -5 9 -3 324.57 22.64
 -5 9 -4 17.89 5.95
 -5 9 -5 236.85 18.95
 -5 9 -5 252.19 21.02
 5 9 5 252.43 23.84
 -5 9 -6 6.09 4.37
 -5 9 -6 7.12 5.74
 5 9 6 2.65 6.09
 5 9 6 1.75 4.82
 -5 9 -6 12.21 5.47
 -5 11 6 122.57 17.65
 -5 11 5 7.88 7.19
 -5 11 4 16.51 8.67
 5 11 -3 31.44 8.05
 -5 11 3 37.53 9.43
 5 11 -2 74.89 11.77
 -5 11 2 76.65 11.66
 -5 11 1 47.89 8.98
 5 11 -1 47.61 8.39
 5 11 0 11.04 5.26
 -5 11 0 5.74 5.99
 5 11 0 3.78 5.4
 -5 11 0 5.57 4.64
 -5 11 -1 26.83 6.26
 -5 11 -1 47.13 9.43
 5 11 1 36.16 8.12
 5 11 1 43.59 9.36
 5 11 2 42.21 9.46
 -5 11 -2 33.58 6.4
 5 11 2 38.53 9.05
 -5 11 -2 48.33 9.46
 5 11 3 33.23 9.15
 -5 11 -3 29.72 8.08
 -5 11 -3 21.09 5.44
 5 11 3 43.07 10.08
 -5 11 -4 88.44 9.36
 -5 11 -4 78.09 12.14
 5 11 4 86.97 14.31
 -5 11 -5 28.04 7.95
 -5 11 -6 20.57 7.43
 -5 13 3 57.86 12.49
 -5 13 2 4.3 6.43
 5 13 -2 2.34 6.05
 5 13 -2 -1.72 5.99
 5 13 -1 27.11 8.19
 -5 13 1 32.58 8.5
 5 13 0 11.46 6.19
 -5 13 0 6.85 5.13
 5 13 0 9.22 7.19
 -5 13 0 -2.34 4.92
 5 13 1 94.5 14.72
 5 13 1 104.37 14.59
 -5 13 -1 96.32 12.14
 -5 13 -1 95.84 14.35
 -5 13 -2 9.08 6.81
 5 13 2 2.3 6.57
 -5 13 -2 9.63 5.19
 5 13 2 9.29 7.22
 -5 13 -3 33.88 10.22
 -5 13 -4 42.79 11.28
 -5 15 1 4.51 6.71
 -5 15 0 10.15 7.64
 -6 -12 4 16.62 6.23
 6 -12 5 4.44 6.64
 6 -10 -6 51.81 11.32
 6 -10 -5 107.98 14.17
 6 -10 -5 94.6 13.9
 -6 -10 5 110.29 12.21
 6 -10 -4 17.58 6.64
 6 -10 -4 17.58 7.19
 -6 -10 4 20.47 5.81
 6 -10 -3 430.29 29.03
 6 -10 -3 423.78 26.97
 6 -10 -2 93.5 12.87
 6 -10 5 10.05 6.5
 6 -10 6 4.51 6.43
 6 -8 -7 4.02 5.5
 6 -8 -6 47.65 9.84
 6 -8 -6 31.61 8.63
 6 -8 -5 44.48 9.43
 6 -8 -5 35.81 8.57
 6 -8 -4 3.34 4.09
 6 -8 -4 4.82 4.61
 -6 -8 4 4.2 3.51
 6 -8 -3 5.47 3.92
 6 -8 -3 6.26 4.88
 6 -8 -2 426.95 26.73
 6 -8 -2 442.26 24.84
 6 -8 4 62.27 9.87
 6 -8 5 16.51 7.29
 6 -8 6 25.15 9.25
 -6 -8 -6 21.47 7.57
 6 -6 -8 47.75 10.29
 6 -6 -7 3.61 4.95
 6 -6 -6 23.56 7.16
 6 -6 -5 174.14 17.03
 6 -6 -5 192.09 17.13
 -6 -6 4 98.63 9.15
 6 -6 -4 76.68 10.11
 6 -6 -4 86.93 11.01
 6 -6 -3 3.89 3.16
 6 -6 -3 4.95 3.85
 -6 -6 3 3.54 2.3
 6 -6 -2 85.97 8.88
 6 -6 -2 88.62 9.77
 6 -6 -1 49.64 5.99
 6 -6 0 44.82 6.26
 -6 -6 -4 90.85 10.6
 6 -6 4 89.48 11.01
 -6 -6 -5 61.23 9.63
 6 -6 5 48.78 9.39
 -6 -6 -6 80.22 11.59
 -6 -6 -7 68.56 12.18
 6 -4 -8 14.1 7.46
 6 -4 -8 4.95 7.09
 6 -4 -7 81.81 13.66
 6 -4 -6 9.7 6.5
 6 -4 -4 153.88 14.14
 6 -4 -3 295.5 19.09
 -6 -4 2 23.05 3.13
 6 -4 -2 35.09 5.37
 6 -4 -1 389.62 19.09
 6 -4 0 53.91 5.88
 6 -4 0 39.32 3.82
 6 -4 1 508.69 23.39
 -6 -4 -3 191.82 13.62
 6 -4 3 183.91 13.86
 6 -4 4 373.01 23.01
 -6 -4 -4 337.4 21.05
 6 -4 5 18.92 5.99
 -6 -4 -5 21.53 5.85
 -6 -4 -5 16.44 3.85
 -6 -4 -6 219.48 13.9
 -6 -4 -6 236.23 18.92
 -6 -4 -7 12.49 6.19
 -6 -4 -8 96.18 14.24
 6 -2 -8 29.03 9.32
 6 -2 -8 48.37 11.7
 6 -2 -7 109.26 15.27
 6 -2 -6 11.21 5.61
 6 -2 -5 420.1 26.94
 6 -2 -2 751.45 33.3
 6 -2 -1 580 24.94
 6 -2 1 526.37 21.43
 -6 -2 -2 425.4 19.95
 -6 -2 -3 129.21 9.77
 6 -2 3 116.69 10.35
 -6 -2 -4 851.39 38.19
 -6 -2 -4 840 32.85
 -6 -2 -5 90.85 9.98
 -6 -2 -5 72.14 5.92
 -6 -2 -6 204.86 16.89
 -6 -2 -6 191.3 11.15
 -6 -2 -7 6.33 6.05
 -6 -2 -7 8.26 4.95
 -6 -2 -8 24.05 9.56
 -6 -2 -8 16.79 7.43
 -6 -2 -9 -2.06 5.95
 6 0 -8 22.36 8.05
 6 0 -8 9.53 7.43
 6 0 -7 346.52 24.56
 6 0 -7 280.54 24.39
 6 0 -6 13.76 5.47
 6 0 -6 10.91 5.47
 6 0 -6 16.41 5.92
 6 0 -5 33.82 6.57
 6 0 -5 18.34 5.81
 6 0 -4 112.46 11.52
 6 0 -4 130.72 11.25
 -6 0 3 387.97 20.88
 6 0 -3 406.69 21.57
 6 0 -2 553.92 26.18
 -6 0 2 614.74 26.97
 -6 0 1 334.55 14.59
 6 0 -1 339.36 14.72
 6 0 0 89.51 5.78
 -6 0 0 84.94 5.68
 -6 0 0 91.47 6.33
 -6 0 -1 86.83 6.09
 6 0 1 78.3 6.02
 6 0 1 97.18 7.05
 6 0 2 1594.28 61.54
 6 0 2 1639.86 59.86
 -6 0 -2 1627.13 59.2
 -6 0 -2 1615.16 62.16
 6 0 3 251.33 14.14
 6 0 3 255.74 14.48
 -6 0 -3 224.84 13.18
 6 0 4 1389.04 54.63
 6 0 4 1338.5 55.52
 -6 0 -4 1316.9 54.49
 6 0 5 -1.17 3.65
 6 0 5 0.86 3.23
 -6 0 -5 -1.07 3.34
 6 0 6 0.89 3.13
 -6 0 -6 5.19 4.2
 -6 0 -6 -0.41 1.79
 -6 0 -6 8.53 6.09
 -6 0 -7 4.61 5.47
 -6 0 -7 3.78 2.1
 -6 0 -7 1.96 5.4
 -6 0 -8 38.56 10.46
 -6 0 -8 43.83 9.19
 6 2 -8 36.02 8.6
 6 2 -8 35.36 10.46
 6 2 -7 134.75 15.93
 6 2 -7 116.79 13.35
 6 2 -7 108.05 13.21
 6 2 -6 17.34 6.12
 6 2 -6 30.41 8.63
 -6 2 6 24.18 7.09
 6 2 -6 20.43 6.09
 6 2 -5 452.48 25.18
 6 2 -5 375.14 22.7
 6 2 -5 409.92 26.08
 -6 2 5 411.09 24.53
 6 2 -4 194.71 13.42
 6 2 -4 223.33 15.55
 -6 2 4 218.24 15.51
 6 2 -3 663.52 30.55
 -6 2 3 637.04 30.62
 6 2 -3 620.18 27.28
 -6 2 2 732.22 33.95
 -6 2 2 779.7 34.16
 6 2 -2 800.1 29.93
 -6 2 1 571.98 24.67
 -6 2 0 3751.73 130.48
 6 2 1 506.24 21.84
 -6 2 -2 410.09 17.34
 -6 2 -2 432.32 21.05
 -6 2 -2 419.55 16.72
 6 2 2 429.77 20.47
 6 2 2 425.54 17.65
 -6 2 -3 101.96 6.09
 -6 2 -3 102.17 7.26
 6 2 3 115.28 9.8
 -6 2 -3 105.44 9.01
 -6 2 -4 851.9 36.67
 -6 2 -4 874.3 35.98
 6 2 4 787.64 38.74
 6 2 4 815.75 32.89
 6 2 5 97.97 11.21
 -6 2 -5 78.64 8.74
 6 2 5 69.28 8.15
 6 2 5 74.99 6.33
 -6 2 -5 88.07 6.5
 6 2 6 205.34 18.16
 -6 2 -6 182.7 11.04
 -6 2 -6 218.34 16.03
 6 2 6 184.18 14.04
 6 2 7 2 3.75
 6 2 7 5.74 5.5
 -6 2 -7 12.9 5.09
 -6 2 -8 32.82 7.98
 6 4 -8 5.61 5.61
 6 4 -8 4.68 6.4
 6 4 -7 112.15 14.72
 6 4 -7 75.54 11.83
 -6 4 7 108.67 13.55
 -6 4 6 6.3 5.09
 -6 4 6 6.12 5.85
 6 4 -6 7.16 5.61
 6 4 -6 9.36 5.4
 6 4 -5 500.6 29.52
 6 4 -5 522.69 22.19
 -6 4 4 187.66 15.34
 -6 4 3 280.71 18.71
 -6 4 3 262.69 17.79
 -6 4 2 23.46 5.06
 -6 4 1 441.05 21.43
 -6 4 0 32.41 3.75
 -6 4 -1 500.71 23.05
 -6 4 -1 482.99 19.26
 -6 4 -2 1921.15 71
 6 4 2 1838.83 73.34
 6 4 2 1889.43 71.28
 -6 4 -3 179.44 13.38
 6 4 3 188.9 14.38
 -6 4 -3 189.03 10.46
 -6 4 -3 180.33 11.25
 6 4 4 319.69 21.91
 -6 4 -4 354.09 18.03
 -6 4 -4 341.67 20.43
 -6 4 -4 338.78 17.3
 6 4 5 11.42 4.2
 -6 4 -5 19.16 5.23
 6 4 5 16.48 6.4
 -6 4 -5 20.23 4.75
 -6 4 -6 239.5 16.99
 6 4 6 227.56 20.64
 -6 4 -6 244.56 14.9
 6 4 6 237.78 15.03
 -6 4 -6 213.87 15.65
 -6 4 -7 16.07 4.95
 6 4 7 17.54 7.84
 6 4 7 20.47 6.09
 6 4 7 17.92 4.75
 -6 4 -7 22.88 6.4
 6 4 8 92.64 15
 -6 4 -8 78.3 10.73
 -6 6 8 26.63 9.74
 6 6 -8 35.47 10.25
 6 6 -8 30.34 8.81
 -6 6 7 1.93 6.23
 6 6 -7 4.27 6.36
 6 6 -7 1.89 4.92
 -6 6 7 7.64 6.6
 -6 6 6 20.23 7.16
 6 6 -6 23.01 4.33
 -6 6 5 194.19 17.44
 -6 6 5 161 17.44
 -6 6 4 78.61 10.94
 -6 6 4 99.07 12.14
 -6 6 3 7.05 3.85
 -6 6 2 129.04 11.87
 -6 6 1 20.64 4.37
 -6 6 0 54.97 5.92
 -6 6 0 68.32 7.95
 6 6 1 163.44 12.42
 -6 6 -1 176.44 13
 -6 6 -1 157.93 9.7
 6 6 2 328.56 20.06
 -6 6 -2 391.24 20.98
 -6 6 -3 373.11 20.43
 6 6 3 361.83 23.01
 6 6 3 321.41 19.92
 6 6 4 132.17 13.86
 -6 6 -4 97.97 9.56
 -6 6 -4 86.07 10.6
 -6 6 -4 118.75 9.22
 -6 6 -5 49.4 6.85
 -6 6 -5 54.32 7.36
 6 6 5 44.03 9.36
 -6 6 -5 58.21 9.29
 6 6 6 90.41 10.56
 -6 6 -6 85 10.56
 -6 6 -6 67.56 8.88
 6 6 6 65.88 12.01
 -6 6 -6 85.86 9.01
 -6 6 -7 27.45 5.74
 6 6 7 51.88 12.49
 -6 6 -7 33.44 7.43
 -6 6 -7 30.79 6.4
 -6 6 -7 37.22 7.26
 6 6 7 34.4 7.12
 6 8 -7 21.57 8.77
 -6 8 7 11.18 7.26
 6 8 -7 19.64 8.67
 -6 8 6 12.52 7.02
 -6 8 6 25.08 8.94
 -6 8 5 35.3 9.05
 -6 8 5 44.45 9.98
 -6 8 4 9.63 6.23
 -6 8 3 13.24 5.57
 -6 8 2 413.91 25.63
 -6 8 1 287.42 18.99
 -6 8 0 1.38 3.54
 6 8 0 1.31 3.61
 -6 8 0 3.75 3.27
 6 8 1 178.75 14.93
 -6 8 -1 207.23 16.34
 -6 8 -1 198.29 12.83
 6 8 1 188.21 15.69
 6 8 2 326.98 22.02
 -6 8 -2 329.18 21.88
 -6 8 -2 354.05 17.75
 6 8 3 13.73 5.57
 -6 8 -3 19.33 6.02
 6 8 4 50.02 9.8
 -6 8 -4 40.28 7.6
 6 8 5 24.25 8.53
 -6 8 -5 11.59 6.26
 -6 8 -5 14.38 4.58
 -6 8 -5 22.29 5.92
 -6 8 -6 19.99 7.05
 6 8 6 16.89 6.5
 -6 8 -6 13.24 4.68
 6 8 6 12.49 8.08
 -6 8 -6 6.6 4.58
 -6 10 6 52.19 12.07
 -6 10 5 90.72 15.03
 -6 10 5 101.59 15.48
 -6 10 4 30.86 9.19
 -6 10 3 432.14 29.72
 -6 10 2 107.06 13.04
 -6 10 1 365.17 23.91
 -6 10 0 182.7 17.58
 -6 10 0 188.04 15.27
 6 10 0 191.51 17.54
 6 10 0 223.47 17.48
 -6 10 -1 390.42 25.56
 -6 10 -1 306.1 19.88
 6 10 1 369.84 24.32
 6 10 1 346.31 24.49
 6 10 2 60 10.32
 6 10 2 73.72 11.28
 -6 10 -2 86.72 11.73
 -6 10 -2 81.32 8.46
 6 10 3 68.11 11.04
 6 10 3 71.79 12.18
 -6 10 -3 59.79 10.15
 -6 10 -3 81.25 8.12
 -6 10 -4 144.35 15.14
 -6 10 -5 8.33 5.74
 -6 10 -5 17.99 8.12
 6 10 5 10.11 7.26
 -6 10 -6 14 8.12
 -6 10 -6 11.63 5.92
 6 12 -4 15.69 7.26
 -6 12 4 10.01 8.39
 6 12 -3 32.68 9.29
 -6 12 3 24.67 9.74
 6 12 -2 87.52 13.18
 -6 12 2 65.26 11.73
 -6 12 1 48.75 9.43
 6 12 -1 95.32 12.21
 6 12 0 58.62 11.63
 6 12 0 63.5 10.73
 -6 12 0 56.69 9.56
 -6 12 0 55.56 10.8
 -6 12 -1 75.48 10.15
 6 12 1 95.7 13.42
 -6 12 -1 81.22 12.9
 6 12 1 81.84 12.87
 -6 12 -2 101.31 14.24
 -6 12 -2 111.32 11.52
 6 12 2 112.18 15.21
 6 12 2 120.85 15.69
 6 12 3 15.03 7.19
 -6 12 -3 14 4.68
 -6 12 -3 10.25 6.4
 6 12 3 14.1 7.6
 6 12 4 86.07 15.72
 -6 12 -4 85.73 13.52
 -6 12 -5 14.28 7.46
 -6 12 -5 2.37 7.16
 6 14 -3 62.2 10.87
 6 14 -2 17.3 6.67
 -6 14 2 22.98 9.12
 6 14 -1 38.01 9.25
 -6 14 1 37.05 9.15
 -6 14 0 7.36 6.16
 6 14 0 6.36 6.09
 6 14 1 13.83 7.19
 -6 14 -1 13.21 5.92
 7 -11 -5 121.09 15.58
 7 -11 -5 82.91 13.97
 7 -11 -4 55.63 11.97
 7 -11 -4 55.76 10.32
 -7 -11 4 53.05 8.46
 7 -11 -3 71.38 12.07
 7 -11 5 10.8 7.71
 7 -9 -7 46.03 10.97
 7 -9 -6 33.33 8.84
 7 -9 -6 17.48 8.05
 7 -9 -5 3.92 5.64
 7 -9 -5 -1.93 4.71
 7 -9 -4 92.92 12.38
 7 -9 -4 84.25 11.56
 -7 -9 4 62.13 8.46
 7 -9 -3 8.7 4.54
 7 -9 -3 19.23 6.43
 7 -9 -2 128.83 12.25
 7 -9 -1 119.34 12.93
 7 -9 4 94.4 12.69
 7 -9 5 76.68 12.63
 7 -9 6 42.07 10.39
 7 -7 -8 2.06 7.16
 7 -7 -7 39.29 9.22
 7 -7 -6 29.34 8.53
 7 -7 -6 12.9 6.78
 7 -7 -5 5.13 5.13
 7 -7 -5 1.82 4.2
 7 -7 -4 106.13 12.93
 7 -7 -4 131.62 13.93
 7 -7 -3 350.1 23.39
 7 -7 -3 340.09 22.36
 -7 -7 3 363.48 19.06
 7 -7 -2 396.13 22.7
 7 -7 -1 163.44 14.28
 7 -7 -1 181.46 12.63
 7 -7 0 186.87 14.65
 7 -7 4 320.38 22.7
 7 -7 5 185.21 17.82
 -7 -7 -5 196.67 17.65
 7 -7 6 99.42 14.1
 -7 -7 -6 84.32 12.45
 -7 -7 -7 146.93 17.2
 7 -5 -8 3.78 5.68
 7 -5 -7 45.58 10.56
 7 -5 -7 49.88 9.98
 7 -5 -6 27.93 7.16
 7 -5 -5 210.5 18.65
 7 -5 -4 61.78 9.15
 7 -5 -3 249.82 18.13
 7 -5 -3 284.5 18.99
 -7 -5 3 289.11 15.1
 7 -5 -2 107.33 9.84
 7 -5 -1 65.77 6.54
 7 -5 0 633.7 26.66
 7 -5 0 669.96 30.72
 7 -5 1 221.64 14
 7 -5 4 102.38 11.87
 -7 -5 -4 120.23 11.59
 7 -5 5 194.06 17.72
 -7 -5 -5 206.3 16.86
 -7 -5 -6 101.35 12.8
 -7 -5 -7 125.98 14.93
 -7 -5 -7 84.63 14.93
 -7 -5 -8 26.83 8.77
 7 -3 -8 59.75 12.9
 7 -3 -7 152.67 17.85
 7 -3 -6 83.25 12.49
 7 -3 -3 831.61 39.01
 7 -3 -2 1457.67 58.55
 7 -3 -1 552.41 24.63
 7 -3 0 1645.36 58.72
 7 -3 0 1580.51 61.61
 7 -3 1 1293.51 49.43
 7 -3 3 646.87 31.92
 -7 -3 -3 654.96 30.31
 7 -3 4 151.98 13.93
 -7 -3 -4 183.63 13.66
 -7 -3 -5 2.48 3.72
 -7 -3 -6 18.95 6.33
 -7 -3 -7 55.35 10.01
 -7 -3 -8 -1.89 5.44
 -7 -3 -8 7.46 7.46
 7 -1 -8 48.88 11.97
 7 -1 -8 16.89 8.02
 7 -1 -7 21.67 8.39
 7 -1 -7 11.01 6.57
 7 -1 -6 33.92 8.22
 7 -1 -5 378.27 23.29
 7 -1 -5 367.85 24.94
 7 -1 -4 35.19 6.12
 7 -1 -3 97.66 9.08
 7 -1 -2 1526.4 60.24
 7 -1 -1 345.21 16.62
 7 -1 0 1599.71 58.96
 -7 -1 -1 1332.48 49.43
 7 -1 1 1285.91 51.12
 -7 -1 -2 194.78 10.6
 -7 -1 -2 181.81 11.97
 7 -1 2 196.22 12.28
 7 -1 2 189.14 9.39
 7 -1 3 142.66 10.84
 7 -1 3 156.01 9.7
 -7 -1 -3 162.3 10.46
 -7 -1 -3 140.49 11.59
 -7 -1 -4 339.23 18.71
 7 -1 4 281.23 17.54
 7 -1 4 313.46 17.68
 -7 -1 -4 319.65 12.69
 -7 -1 -5 744.85 28.21
 -7 -1 -5 741.96 35.67
 -7 -1 -6 9.29 4.75
 -7 -1 -6 5.57 1.86
 -7 -1 -7 219.2 18.03
 -7 -1 -7 202.28 9.63
 -7 -1 -7 235.13 21.05
 -7 -1 -8 7.02 5.68
 -7 -1 -8 2.34 5.71
 -7 -1 -9 70.07 12.35
 7 1 -9 17.27 8.36
 7 1 -8 28.59 8.43
 7 1 -8 21.26 7.05
 7 1 -7 18.23 7.33
 7 1 -7 11.28 6.4
 7 1 -7 17.06 7.4
 7 1 -6 32.37 7.16
 7 1 -6 43.07 8.05
 7 1 -6 23.91 7.84
 7 1 -5 301.25 19.85
 7 1 -5 326.98 21.4
 -7 1 5 366.23 22.19
 7 1 -5 315.56 22.46
 7 1 -4 47.99 7.53
 -7 1 4 51.74 7.53
 7 1 -4 59.79 7.81
 7 1 -3 92.3 4.54
 -7 1 3 73.82 8.15
 7 1 -3 103.17 9.46
 -7 1 2 1606.28 58.62
 7 1 -2 1629.67 58
 -7 1 2 1541.09 62.3
 -7 1 1 362.93 16.68
 7 1 0 1625.79 56.21
 -7 1 0 1446.83 59.27
 -7 1 0 1619.66 58.62
 -7 1 -1 1368.4 49.43
 -7 1 -2 185.56 11.77
 -7 1 -2 175.89 8.46
 7 1 2 173.31 10.46
 -7 1 -3 156.97 11.18
 7 1 3 147.75 11.08
 7 1 3 162.65 11.28
 -7 1 -3 161.62 9.63
 -7 1 -4 335.51 17.61
 7 1 4 290.17 18.92
 7 1 4 335.82 18.78
 7 1 5 754.38 38.22
 -7 1 -5 816.68 36.36
 -7 1 -5 753.69 39.25
 7 1 5 783.14 36.05
 7 1 6 4.09 3.65
 7 1 6 1.51 3.92
 -7 1 -6 10.8 5.19
 -7 1 -6 5.09 5.06
 -7 1 -7 243.25 18.61
 -7 1 -7 236.75 21.47
 7 1 7 233.1 16.1
 -7 1 -8 3.27 4.68
 7 3 -8 93.02 13.31
 7 3 -8 64.98 13.11
 -7 3 7 146.07 15.31
 7 3 -7 120.78 15.79
 7 3 -7 139.43 15.38
 7 3 -6 71.14 10.56
 7 3 -6 72.35 9.94
 -7 3 6 79.16 10.84
 7 3 -6 68.29 11.66
 7 3 -5 353.06 23.67
 7 3 -5 316.11 21.6
 -7 3 5 327.19 22.15
 7 3 -5 331.83 19.71
 7 3 -4 613.57 31
 -7 3 4 534.93 30
 7 3 -4 575.05 26.7
 -7 3 3 875.02 39.49
 -7 3 3 789.47 37.98
 -7 3 2 1526.23 61.34
 -7 3 2 1528.78 61.06
 -7 3 1 536.28 24.22
 -7 3 0 1647.91 59.93
 -7 3 -2 774.95 35.16
 -7 3 -2 802.33 28.66
 7 3 2 767.35 34.3
 -7 3 -2 771.41 31.72
 7 3 2 793.94 31.92
 -7 3 -3 699.75 32.44
 -7 3 -3 658.23 27.21
 7 3 3 701.23 32.72
 -7 3 -3 678.45 27.66
 7 3 4 191.41 15.07
 -7 3 -4 169.8 11.01
 -7 3 -4 168.7 9.77
 7 3 4 169.18 10.39
 -7 3 -4 171.63 12.93
 -7 3 -5 6.12 4.06
 7 3 5 1.51 4.54
 -7 3 -5 13.97 3.06
 -7 3 -5 8.05 2.37
 7 3 5 12.49 3.23
 -7 3 -5 11.42 3.89
 -7 3 -6 8.46 2.75
 7 3 6 12.76 4.82
 -7 3 -6 12.18 4.99
 7 3 6 16.03 3.54
 7 3 6 19.57 6.88
 -7 3 -6 13.73 2.89
 7 3 7 65.16 8.98
 7 3 7 65.6 12.11
 -7 3 -7 67.32 5.74
 -7 3 -7 67.36 9.39
 -7 3 -8 1.51 4.33
 7 3 8 4.61 7.46
 -7 5 8 -2.03 6.3
 7 5 -8 -2.03 7.22
 7 5 -7 58.28 11.28
 -7 5 7 80.81 12.14
 7 5 -6 37.63 9.08
 7 5 -6 22.26 7.16
 7 5 -6 25.42 3.23
 -7 5 6 22.67 7.26
 -7 5 5 235.96 19.23
 -7 5 4 72.9 10.32
 -7 5 4 66.67 9.7
 -7 5 3 227.77 17.65
 -7 5 3 266.33 18.4
 -7 5 2 100.73 10.11
 -7 5 1 56.62 6.5
 -7 5 0 587.33 25.56
 -7 5 -1 196.88 13.59
 -7 5 -1 222.85 10.8
 7 5 2 202.11 14.52
 -7 5 -2 224.98 13.93
 7 5 2 202.97 13.59
 -7 5 -3 123.46 11.39
 -7 5 -3 85.42 8.19
 7 5 3 89.3 8.6
 7 5 3 112.9 11.11
 7 5 4 116.79 12.52
 -7 5 -4 114 8.57
 -7 5 -4 90.16 10.53
 -7 5 -4 103.44 8.94
 -7 5 -5 162.17 14.41
 -7 5 -5 187.38 12.49
 -7 5 -5 165.92 12.21
 7 5 5 181.36 13.11
 7 5 5 192.4 17.82
 7 5 6 86.55 9.15
 -7 5 -6 70.73 7.46
 -7 5 -6 67.94 7.77
 7 5 6 75.99 12.52
 -7 5 -6 67.56 8.5
 -7 5 -6 59.82 9.01
 -7 5 -7 92.13 9.25
 7 5 7 92.64 11.52
 7 5 7 104.54 15.89
 -7 5 -7 87.48 8.33
 7 5 7 102.72 9.84
 -7 5 -7 111.49 11.49
 7 5 8 15.55 8.98
 7 7 -8 7.36 6.36
 -7 7 8 6.67 7.95
 7 7 -8 6.57 8.05
 -7 7 7 12.73 8.22
 7 7 -7 6.57 6.85
 7 7 -7 20.81 8.26
 -7 7 6 23.91 9.05
 -7 7 6 18.09 7.81
 -7 7 5 5.47 5.71
 -7 7 5 8.36 6.5
 -7 7 4 108.47 13.35
 -7 7 4 100.9 13.04
 -7 7 3 330.15 23.01
 -7 7 2 369.02 23.05
 -7 7 1 192.65 14.17
 -7 7 0 176.27 14.48
 -7 7 0 174.79 12.28
 7 7 1 280.33 18.2
 -7 7 -1 244.49 17.48
 -7 7 -1 252.92 14.1
 7 7 2 276.41 18.13
 -7 7 -2 236.4 12.97
 -7 7 -2 281.74 17.99
 7 7 3 674.36 37.39
 7 7 3 720.6 35.67
 -7 7 -3 760.19 35.54
 -7 7 -4 315.22 22.39
 7 7 4 309.95 23.46
 -7 7 -4 314.77 19.78
 -7 7 -5 169.01 12.69
 7 7 5 183.36 18.92
 -7 7 -5 192.13 14.76
 7 7 6 82.22 14.07
 -7 7 -6 65.22 10.87
 -7 7 -6 89.17 10.05
 -7 7 -6 85.76 9.39
 7 7 6 104.03 11.39
 -7 7 -7 134.44 14.41
 7 7 7 125.77 17.96
 7 9 -7 62.95 12.59
 -7 9 7 65.95 13.86
 -7 9 6 13.21 8.88
 -7 9 6 22.81 8.6
 -7 9 5 12.83 7.16
 -7 9 5 2.34 4.95
 -7 9 4 78.26 12.87
 -7 9 3 8.98 5.37
 -7 9 2 105.47 12.35
 -7 9 1 133.79 12.76
 -7 9 0 33.27 6.36
 7 9 0 41.11 7.53
 -7 9 0 50.36 8.91
 7 9 0 34.78 7.26
 -7 9 -1 29.48 5.47
 7 9 1 38.7 7.6
 -7 9 -1 33.37 7.36
 7 9 1 30.31 6.88
 -7 9 -2 76.68 7.4
 7 9 2 69.15 10.32
 -7 9 -2 84.73 11.11
 7 9 2 62.44 9.74
 7 9 3 67.84 9.98
 -7 9 -3 52.77 6.02
 -7 9 -3 55.87 9.08
 7 9 4 56.45 11.04
 -7 9 -4 68.84 10.11
 -7 9 -5 73.1 10.18
 7 9 5 106.71 15.24
 -7 9 -5 86.76 8.74
 -7 9 -6 29.03 6.85
 -7 9 -6 28.28 8.36
 7 9 6 48.06 12.04
 -7 11 5 116.76 17.13
 -7 11 5 94.43 15.79
 -7 11 4 39.94 11.18
 -7 11 3 95.67 13.73
 -7 11 2 223.23 19.75
 7 11 -2 236.02 20.88
 -7 11 1 122.85 13.69
 7 11 0 50.64 9.15
 7 11 0 62.85 10.84
 -7 11 0 62.85 9.36
 7 11 1 34.13 8.63
 -7 11 -1 47.37 9.63
 7 11 1 59.75 10.49
 -7 11 -1 34.13 6.57
 -7 11 -2 5.13 3.65
 7 11 2 5.71 5.95
 7 11 2 -1.96 5.61
 -7 11 -2 5.61 5.37
 -7 11 -3 -0.89 3.47
 -7 11 -3 -3.68 5.99
 7 11 3 -1.93 5.02
 7 11 3 2.17 4.99
 -7 11 -4 89.2 8.63
 -7 11 -4 86.31 12.45
 -7 11 -5 8.91 7.71
 -7 11 -5 1.82 4.99
 -7 11 -6 2.24 7.95
 -7 13 3 23.87 9.01
 7 13 -2 7.26 5.23
 -7 13 2 17.03 7.6
 7 13 -2 9.43 7.36
 7 13 -1 26.18 7.81
 -7 13 1 41.42 9.39
 7 13 0 6.91 6.33
 -7 13 0 9.98 6.12
 7 13 0 15.76 7.43
 -7 13 -1 18.47 8.02
 7 13 1 14.9 8.26
 7 13 1 25.39 8.7
 -7 13 -1 25.01 6.98
 7 13 2 18.68 7.57
 7 13 2 13.93 7.53
 -7 13 -2 24.67 6.19
 -7 13 -2 24.91 8.33
 -7 13 -3 8.98 7.53
 7 13 3 16.41 7.84
 -7 13 -4 8.94 7.22
 -7 15 1 54.87 11.7
 8 -12 -4 44.24 11.11
 8 -10 -6 15.89 8.08
 8 -10 -5 18.2 7.22
 8 -10 -4 40.77 9.12
 -8 -10 4 29.52 6.12
 8 -10 -4 24.42 8.5
 8 -10 -3 20.02 6.81
 8 -10 -3 5.78 5.26
 8 -10 -1 3.47 4.75
 8 -10 5 -2.1 5.44
 8 -10 6 33.02 10.05
 8 -8 -7 2.13 5.54
 8 -8 -6 58.34 11.04
 8 -8 -5 -3.78 5.92
 8 -8 -5 3.78 5.64
 8 -8 -4 53.94 9.22
 -8 -8 4 57.28 7.19
 8 -8 -4 42.24 8.77
 8 -8 -3 6.54 4.92
 -8 -8 3 5.44 3.03
 8 -8 -3 2.75 4.3
 8 -8 -2 215.52 16.03
 8 -8 -1 114.11 12.25
 8 -8 0 140.8 13.42
 8 -8 4 30.38 7.91
 8 -8 5 55.8 10.8
 8 -8 6 10.97 7.6
 8 -6 -8 90.2 14.38
 8 -6 -7 1.93 6.85
 8 -6 -6 30.41 8.39
 8 -6 -6 35.36 9.22
 8 -6 -5 98.87 12.42
 8 -6 -5 110.39 13.45
 8 -6 -4 351.47 23.6
 8 -6 -4 320.79 22.67
 -8 -6 3 10.56 3.06
 8 -6 -3 10.25 4.58
 8 -6 -3 21.95 5.71
 8 -6 -2 210.12 14.79
 8 -6 -1 124.63 9.56
 8 -6 -1 98.39 10.42
 8 -6 0 179.26 13.66
 8 -6 1 198.53 14
 8 -6 4 66.36 9.84
 -8 -6 -5 21.29 6.36
 8 -6 5 23.05 7.05
 -8 -6 -6 20.61 7.16
 8 -6 6 18.4 7.33
 -8 -6 -7 73.03 11.77
 8 -4 -7 6.85 6.54
 8 -4 -4 305.03 21.43
 8 -4 -3 605.22 31.37
 8 -4 -2 199.97 13.93
 -8 -4 2 200.04 9.7
 8 -4 -1 1484.26 54.9
 8 -4 -1 1296.02 56.31
 8 -4 0 785.06 34.54
 8 -4 0 796.17 31.03
 8 -4 1 1317.49 51.95
 8 -4 3 1004.16 45.17
 -8 -4 -4 53.8 7.6
 8 -4 4 51.5 8.08
 -8 -4 -5 482.13 27.07
 8 -4 5 420.07 28.11
 -8 -4 -6 17.82 7.53
 -8 -4 -6 38.15 7.74
 -8 -4 -7 203.24 21.26
 -8 -4 -8 5.85 4.78
 8 -2 -8 60.06 12.76
 8 -2 -7 -2.24 5.47
 8 -2 -6 329.08 25.25
 8 -2 -3 467.68 25.63
 8 -2 -2 593.38 28.17
 8 -2 -1 423.3 19.92
 8 -2 0 745.81 28.76
 8 -2 1 2474.63 88.58
 -8 -2 -3 925.66 41.35
 -8 -2 -3 919.36 38.91
 -8 -2 -4 268.6 16.55
 8 -2 4 240.22 18.3
 -8 -2 -4 273.49 18.92
 -8 -2 -5 250.03 17.41
 -8 -2 -5 257.04 19.88
 -8 -2 -6 54.22 8.39
 -8 -2 -7 65.91 10.11
 -8 -2 -8 17.79 6.74
 -8 -2 -8 26.7 9.63
 -8 -2 -9 29.62 9.08
 8 0 -9 -2.24 6.71
 8 0 -8 81.81 14.69
 8 0 -8 93.54 13.45
 8 0 -7 15.14 6.67
 8 0 -7 20.74 7.33
 8 0 -7 13.18 6.6
 8 0 -6 382.68 24.8
 8 0 -6 374.69 26.97
 8 0 -6 377.45 24.73
 8 0 -5 9.36 4.92
 8 0 -5 9.63 5.74
 8 0 -4 186.66 14.65
 -8 0 3 566.79 28.55
 8 0 -3 610 29.45
 8 0 -2 122.88 7.26
 -8 0 2 120.2 9.74
 8 0 -1 1.24 1.75
 8 0 -1 0.93 1.2
 -8 0 0 9.74 2.65
 8 0 0 9.22 2.1
 -8 0 0 10.05 2.24
 8 0 1 20.74 3.65
 8 0 1 14.83 2.61
 8 0 2 155.15 10.94
 8 0 2 151.23 8.84
 8 0 2 159.24 11.04
 -8 0 -2 154.77 10.66
 8 0 3 937.6 41.66
 8 0 3 973.48 40.08
 -8 0 -3 1022.22 43.17
 -8 0 -3 995.77 39.22
 8 0 4 15.34 4.33
 -8 0 -4 23.7 4.4
 8 0 4 10.77 3.68
 8 0 5 135.16 11.97
 8 0 5 109.91 10.53
 -8 0 -5 115.17 10.63
 8 0 6 117.17 11.18
 -8 0 -6 130.35 12.32
 -8 0 -7 10.11 7.22
 -8 0 -7 18.61 5.81
 -8 0 -8 62.54 12.66
 8 2 -9 4.09 7.09
 8 2 -8 72.76 11.73
 8 2 -8 61.58 12.42
 8 2 -8 64.57 10.97
 8 2 -7 -2.17 5.61
 8 2 -7 -8.7 5.81
 8 2 -7 -1.55 4.58
 8 2 -6 360.9 25.73
 8 2 -6 332.83 23.53
 -8 2 6 323.51 23.15
 8 2 -6 339.23 21.95
 8 2 -5 90.92 9.43
 8 2 -5 86.83 11.21
 8 2 -5 102.03 11.49
 -8 2 5 74.51 9.84
 8 2 -4 336.85 21.12
 -8 2 4 347.14 15.1
 8 2 -4 305.62 17.89
 -8 2 4 366.82 21.88
 8 2 -3 489.35 25.63
 -8 2 3 521.66 26.39
 8 2 -3 485.78 21.67
 -8 2 3 466.92 20.92
 8 2 -2 574.25 22.05
 -8 2 2 610.96 25.01
 -8 2 1 389.28 18.78
 -8 2 0 771.65 33.61
 -8 2 0 811.76 32.82
 -8 2 -2 190.24 13.11
 8 2 2 207.95 12.25
 -8 2 -2 197.05 8.08
 8 2 2 202.31 9.77
 8 2 3 923.25 39.73
 -8 2 -3 921.02 34.92
 -8 2 -3 884.41 33.37
 -8 2 -3 904.3 39.8
 -8 2 -4 276.65 12.07
 8 2 4 272.7 18.2
 -8 2 -4 283.19 17.44
 8 2 4 266.06 12.49
 -8 2 -4 269.36 14.96
 -8 2 -4 289.52 11.9
 8 2 4 287.32 17.89
 8 2 5 202.04 15.41
 8 2 5 230.9 17.75
 -8 2 -5 230 10.29
 -8 2 -5 215.76 14.35
 -8 2 -5 218.45 9.91
 -8 2 -6 38.43 3.03
 -8 2 -6 27.35 5.95
 8 2 6 31.2 7.74
 8 2 6 38.46 7.02
 -8 2 -7 78.4 10.42
 8 2 7 80.81 12.07
 8 2 7 66.22 9.32
 -8 2 -8 16.51 6.78
 8 4 -8 4.92 6.36
 8 4 -7 14.83 6.81
 8 4 -7 8.74 7.09
 -8 4 7 7.4 5.54
 8 4 -6 126.53 14.83
 8 4 -6 129.07 14.35
 -8 4 6 111.63 13.86
 8 4 -5 169.97 15.62
 -8 4 5 139.01 14.24
 -8 4 4 304.28 21.64
 -8 4 4 311.71 21.29
 -8 4 3 582.61 30.55
 -8 4 3 574.01 30.75
 -8 4 2 171.39 13
 -8 4 2 179.85 13.73
 -8 4 1 1511.95 58.89
 -8 4 0 799.06 31.92
 -8 4 -1 1371.01 49.06
 -8 4 -2 328.29 16.68
 8 4 2 316.73 18.47
 -8 4 -2 313.6 19.23
 8 4 2 315.11 16.62
 8 4 3 1012.9 40.52
 -8 4 -3 1006.19 44.69
 -8 4 -3 969.04 37.15
 8 4 3 1010.77 44.76
 -8 4 -3 981.6 39.87
 -8 4 -4 52.67 5.47
 8 4 4 46.54 8.05
 -8 4 -4 47.99 5.3
 -8 4 -5 447.73 25.08
 -8 4 -5 426.16 20.12
 8 4 5 397.88 20.88
 8 4 5 462.76 28.38
 -8 4 -5 436.03 21.95
 -8 4 -6 28.9 4.71
 -8 4 -6 45.44 7.53
 -8 4 -6 29.55 4.44
 8 4 6 22.84 7.98
 -8 4 -6 34.78 6.16
 8 4 6 38.12 5.26
 8 4 6 30.55 7.6
 -8 4 -7 217.65 11.46
 8 4 7 176.34 16.03
 -8 4 -7 178.99 14.93
 -8 4 -7 194.78 11.52
 8 4 7 197.77 20.19
 8 4 8 24.08 8.88
 8 6 -8 67.36 13.28
 -8 6 8 50.19 11.35
 8 6 -8 69.28 12.59
 -8 6 7 10.25 6.85
 8 6 -7 2.2 6.36
 8 6 -7 4.06 5.81
 8 6 -6 37.7 4.99
 8 6 -6 45.2 9.15
 -8 6 5 121.74 15.24
 -8 6 5 127.35 14.72
 -8 6 4 343.11 24.87
 -8 6 4 386.56 25.28
 -8 6 3 19.92 5.81
 -8 6 2 187.38 14.79
 -8 6 1 84.97 8.53
 -8 6 0 193.71 12.11
 -8 6 -1 187.97 10.49
 -8 6 -1 176.48 13.55
 8 6 1 192.13 13.76
 8 6 2 4.92 3.06
 -8 6 -2 4.82 3.34
 8 6 2 4.64 3.16
 -8 6 -2 2.41 1.27
 -8 6 -3 34.06 7.5
 8 6 3 47.89 6.67
 8 6 3 51.29 7.98
 -8 6 -3 35.57 5.99
 -8 6 -4 67.36 7.95
 -8 6 -4 82.56 10.63
 -8 6 -4 73.17 6.54
 8 6 4 67.18 10.32
 -8 6 -5 44.38 8.63
 -8 6 -5 44.93 6.54
 -8 6 -5 47.2 6.02
 8 6 5 51.77 10.22
 -8 6 -6 10.18 5.78
 -8 6 -6 7.19 3.75
 8 6 6 14.07 5.06
 8 6 6 19.78 8.08
 -8 6 -6 26.8 5.78
 8 6 7 73.96 13.66
 -8 6 -7 66.53 10.08
 8 8 -7 2.34 5.33
 -8 8 7 -2.34 6.71
 -8 8 6 52.77 11.52
 -8 8 6 50.47 11.66
 -8 8 5 2.03 6.26
 -8 8 5 -2.2 5.74
 -8 8 4 75.58 12.18
 -8 8 4 77.16 11.94
 -8 8 3 14.96 6.43
 -8 8 2 205.06 16.89
 -8 8 1 93.4 10.18
 -8 8 0 106.71 9.67
 8 8 1 16.93 4.92
 8 8 1 17.27 5.3
 -8 8 -1 9.43 4.54
 -8 8 -1 14.72 3.58
 -8 8 -2 280.06 14.83
 -8 8 -2 281.95 19.64
 8 8 2 275.1 19.61
 8 8 3 126.66 13.79
 8 8 3 100.24 11.39
 -8 8 -3 97.66 11.15
 -8 8 -3 109.81 7.67
 8 8 4 31.06 8.29
 -8 8 -4 31.86 6.67
 -8 8 -4 27.56 7.5
 -8 8 -5 45.99 9.77
 -8 8 -5 39.32 5.85
 8 8 5 31.06 8.88
 -8 8 -5 41.73 7.29
 -8 8 -6 21.47 7.09
 8 8 6 10.11 5.47
 -8 8 -6 14.93 5.5
 -8 8 -6 13.28 4.4
 8 8 6 10.05 8.12
 -8 10 6 52.12 12.45
 -8 10 5 16.44 7.64
 -8 10 5 22.33 8.88
 -8 10 4 41.63 9.94
 -8 10 3 5.78 5.54
 -8 10 2 182.12 17.1
 8 10 -1 -1.72 4.51
 -8 10 1 7.12 4.61
 -8 10 0 166.16 14
 8 10 0 146.96 15.51
 8 10 0 183.46 16.07
 8 10 1 130.86 14.21
 -8 10 -1 132.27 15
 -8 10 -1 142.52 11.9
 8 10 1 147.06 15.38
 -8 10 -2 54.8 6.81
 8 10 2 64.5 10.66
 -8 10 -2 36.95 8.39
 8 10 2 63.37 10.42
 8 10 3 75.89 11.42
 -8 10 -3 69.11 7.26
 -8 10 -3 69.56 10.87
 -8 10 -4 140.84 14.86
 -8 10 -4 138.98 10.08
 8 10 5 2.55 6.26
 -8 10 -5 4.2 6.78
 -8 10 -5 6.5 5.78
 -8 10 -6 31.68 9.87
 -8 12 4 9.94 7.74
 -8 12 3 51.09 11.18
 8 12 -3 55.59 11.35
 8 12 -2 45.51 10.18
 -8 12 2 35.33 9.08
 8 12 -1 38.32 9.36
 -8 12 1 56.59 10.18
 8 12 -1 55.87 9.91
 8 12 0 18.3 7.09
 8 12 0 12.73 6.88
 -8 12 0 17.92 6.09
 8 12 1 128.45 16.07
 8 12 1 123.36 15.1
 -8 12 -1 128.87 16.41
 -8 12 -1 106.44 11.87
 -8 12 -2 47.54 10.49
 8 12 2 40.97 10.11
 8 12 2 35.88 9.22
 -8 12 -2 35.91 6.91
 -8 12 -3 97.94 9.8
 8 12 3 66.67 13.14
 8 12 3 68.01 12.35
 -8 12 -3 75.51 12.63
 -8 12 -4 32.44 9.01
 -8 12 -5 60.13 11.52
 -8 12 -5 56.59 12.56
 8 14 -2 66.12 11.59
 -8 14 2 68.08 13.21
 8 14 -1 2.06 5.68
 -8 14 1 6.05 5.78
 8 14 0 91.51 13.9
 -8 14 0 85.93 12.56
 9 -11 -5 18.65 7.81
 9 -11 -5 18.89 7.5
 9 -11 -4 2.24 5.06
 9 -11 -4 1.86 5.09
 -9 -11 4 -1.1 3.16
 9 -11 -3 179.44 18.78
 9 -11 5 83.66 14.1
 9 -9 -6 2.24 5.78
 9 -9 -6 -2.17 5.95
 9 -9 -5 129.69 15.96
 9 -9 -5 119.58 15.17
 9 -9 -4 40.59 8.91
 -9 -9 4 25.53 5.47
 9 -9 -4 47.85 8.94
 -9 -9 3 256.56 16
 9 -9 -3 291.79 20.74
 9 -9 -3 316.63 23.39
 9 -9 -2 72.62 9.46
 9 -9 -1 285.6 21.74
 9 -9 4 132.79 15.03
 9 -9 5 26.8 8.77
 9 -9 6 88.14 14.76
 9 -7 -8 17.58 7.84
 9 -7 -7 21.78 8.91
 9 -7 -7 31.3 9.05
 9 -7 -6 27.97 8.6
 9 -7 -6 33.23 8.67
 9 -7 -5 5.44 5.88
 9 -7 -5 9.39 6.09
 9 -7 -4 9.67 5.74
 9 -7 -4 3.37 4.09
 9 -7 -3 74.03 9.91
 -9 -7 3 59.62 6.02
 9 -7 -2 -1.1 3.37
 9 -7 -1 52.46 6.57
 9 -7 -1 66.94 8.91
 9 -7 0 146.96 13.04
 9 -7 4 283.5 21.64
 9 -7 5 24.63 7.88
 9 -7 6 188.9 19.75
 9 -5 -8 22.43 7.71
 9 -5 -5 264.47 21.5
 9 -5 -4 9.15 4.58
 9 -5 -3 908.8 43.04
 9 -5 -2 13.83 4.06
 -9 -5 2 24.87 2.79
 9 -5 -1 1958.51 74.17
 9 -5 -1 1933.16 77.23
 9 -5 0 359.73 20.33
 9 -5 0 360.04 16.65
 9 -5 1 834.46 36.77
 9 -5 4 241.12 18.75
 -9 -5 -5 198.84 16.48
 9 -5 5 184.56 17.61
 -9 -5 -6 312.5 22.88
 -9 -5 -7 12.66 6.26
 -9 -5 -7 11.9 8.22
 -9 -5 -8 20.12 8.53
 9 -3 -8 28.35 9.74
 9 -3 -7 156.01 18.2
 9 -3 -4 67.05 9.53
 9 -3 -3 742.72 36.4
 9 -3 -2 19.99 4.37
 9 -3 -1 3600.43 129.48
 9 -3 0 1855.14 67.08
 9 -3 1 1767.04 66.12
 -9 -3 -4 35.47 6.05
 9 -3 4 30.44 6.54
 -9 -3 -5 173.9 16.34
 -9 -3 -5 160.96 13.79
 -9 -3 -6 69.28 9.7
 -9 -3 -6 73.17 11.52
 -9 -3 -7 76.2 11.25
 -9 -3 -7 84.35 14.48
 -9 -3 -8 7.33 6.33
 9 -1 -8 33.02 11.08
 9 -1 -8 60.27 12.01
 9 -1 -7 104.17 14.93
 9 -1 -6 17.48 6.33
 9 -1 -6 29.48 8.19
 9 -1 -5 120.88 12.69
 9 -1 -4 94.74 10.25
 9 -1 -3 628.95 30.86
 9 -1 -3 620.87 31.51
 9 -1 -2 402.49 21.26
 9 -1 -1 37.43 4.47
 9 -1 -1 32.92 4.68
 9 -1 0 10.94 2.55
 -9 -1 -1 1003.58 37.02
 9 -1 1 823.14 38.63
 9 -1 2 304.1 16.82
 -9 -1 -2 273.93 15.82
 9 -1 2 277.58 12.56
 9 -1 2 280.13 16.68
 9 -1 3 143.97 11.42
 9 -1 3 120.4 8.46
 -9 -1 -3 156.76 10.01
 -9 -1 -3 130.24 11.11
 9 -1 4 195.09 14.17
 9 -1 4 179.23 12.18
 -9 -1 -4 190.41 12.73
 -9 -1 -4 181.77 14.86
 -9 -1 -5 103.93 10.25
 9 -1 5 101.35 10.56
 -9 -1 -5 105.82 12.42
 -9 -1 -6 91.82 10.63
 -9 -1 -7 49.33 8.57
 -9 -1 -8 62.82 10.39
 -9 -1 -8 57.14 12.18
 9 1 -9 2.1 6.02
 9 1 -8 55.73 10.73
 9 1 -8 72.59 11.8
 9 1 -7 90.16 12.01
 9 1 -7 103.37 13.24
 9 1 -7 98.01 14.38
 9 1 -6 17.65 6.67
 9 1 -6 17.37 6.91
 9 1 -6 18.89 5.99
 -9 1 5 109.6 11.97
 9 1 -5 111.84 12.01
 9 1 -5 113.73 13.04
 9 1 -5 103.75 10.42
 9 1 -4 73.17 9.53
 9 1 -4 73.62 9.01
 -9 1 4 88.89 9.91
 9 1 -3 606.14 24.7
 -9 1 3 660.6 31.61
 9 1 -3 661.43 31.51
 -9 1 3 653.27 25.49
 9 1 -2 385.36 17.44
 -9 1 2 387.29 17.85
 -9 1 1 52.6 5.33
 9 1 -1 62.75 6.4
 9 1 0 11.39 2.58
 9 1 0 15.41 2.03
 -9 1 0 13.11 3.1
 -9 1 0 19.06 3.2
 -9 1 -1 885.72 34.02
 9 1 2 321.82 18.03
 -9 1 -2 298.63 17.54
 -9 1 -2 321.06 12.59
 9 1 2 314.05 15.72
 9 1 3 170.28 12.45
 9 1 3 157.32 11.18
 -9 1 -3 163.95 9.22
 -9 1 -3 150.16 11.83
 9 1 4 169.36 13.28
 -9 1 -4 174.34 11.28
 9 1 4 190.99 13.79
 -9 1 -5 72.14 7.95
 9 1 5 89.41 10.08
 9 1 5 88.93 10.18
 -9 1 -6 88.17 9.49
 9 1 6 89.68 10.25
 9 1 6 70.25 10.22
 -9 1 -6 80.33 11.52
 -9 1 -7 45.89 7.67
 9 1 7 42.66 8.08
 -9 1 -8 79.53 10.94
 9 3 -8 30.2 8.91
 9 3 -8 17.58 7.84
 9 3 -7 167.33 17.65
 9 3 -7 164.68 18.75
 -9 3 7 177.44 17.72
 9 3 -7 175.31 15.79
 9 3 -6 17.72 5.44
 9 3 -6 19.4 7.71
 -9 3 6 18.44 7.12
 9 3 -6 25.11 7.67
 9 3 -5 808.52 40.04
 -9 3 5 746.29 30.34
 -9 3 5 710.89 38.8
 9 3 -5 781.04 35.16
 9 3 -4 88.58 10.32
 9 3 -4 78.02 7.22
 -9 3 4 69.73 9.15
 -9 3 3 675.46 34.54
 -9 3 3 731.29 35.23
 -9 3 2 16.13 4.13
 -9 3 1 3550.45 127.94
 -9 3 0 1738.52 67.98
 9 3 2 42.07 5.5
 -9 3 -2 44.55 6.47
 9 3 2 44.58 4.61
 -9 3 -3 447.87 24.15
 9 3 3 429.25 23.32
 -9 3 -3 410.95 17.2
 9 3 3 425.16 19.09
 -9 3 -3 441.91 18.78
 9 3 4 8.77 4.47
 -9 3 -4 18.92 5.09
 -9 3 -4 10.94 2.79
 9 3 4 9.87 2.61
 -9 3 -4 12.14 2.3
 -9 3 -5 169.39 13.83
 9 3 5 189 15.21
 -9 3 -5 160.79 8.94
 9 3 5 157.87 9.49
 -9 3 -5 164.13 11.46
 -9 3 -5 171.25 8.88
 9 3 5 166.57 15.45
 9 3 6 57.45 9.12
 -9 3 -6 52.7 4.2
 9 3 6 52.94 10.29
 -9 3 -6 53.25 3.99
 -9 3 -6 42.73 6.95
 -9 3 -7 48.09 7.81
 9 3 7 58.96 11.39
 9 3 7 58.17 9.39
 9 3 8 2.27 6.19
 9 5 -8 20.26 8.77
 -9 5 8 12.93 7.22
 9 5 -8 19.57 8.43
 9 5 -7 133.23 16.44
 9 5 -7 165.78 18.68
 -9 5 7 148.3 17.1
 9 5 -6 1.24 1.27
 9 5 -6 -1.82 4.47
 -9 5 6 -1.86 5.06
 9 5 -5 289.31 22.02
 -9 5 5 304.65 23.67
 -9 5 5 292.37 22.46
 -9 5 4 10.73 5.3
 -9 5 4 6.43 4.64
 -9 5 3 1014.9 47.27
 -9 5 3 996.28 47.09
 -9 5 2 26.66 5.19
 -9 5 1 1953.83 75.23
 -9 5 0 370.6 17.96
 -9 5 -1 865.15 32.96
 9 5 2 104.96 9.87
 -9 5 -2 94.67 10.29
 -9 5 -2 102.82 4.92
 -9 5 -2 83.42 8.33
 9 5 2 92.68 8.63
 -9 5 -3 677.53 33.06
 9 5 3 599.19 31.65
 9 5 3 628.75 28.62
 -9 5 -3 561.7 27.31
 -9 5 -3 583.96 23.05
 -9 5 -4 205.06 16.72
 9 5 4 227.84 18.06
 -9 5 -4 203.79 13
 -9 5 -4 212.46 11.39
 9 5 5 216.93 19.06
 -9 5 -5 190.41 12.04
 9 5 5 194.81 13.38
 -9 5 -5 194.16 16.34
 -9 5 -5 182.19 12.25
 -9 5 -6 277.79 16.17
 9 5 6 308.2 24.63
 -9 5 -6 264.47 16.82
 9 5 6 283.22 17.06
 -9 5 -6 294.78 20.61
 -9 5 -6 315.94 16.27
 9 5 7 12.38 6.4
 9 5 7 4.64 6.33
 -9 5 -7 8.33 4.23
 9 5 8 31.1 11.01
 9 7 -8 11.66 8.08
 -9 7 8 23.56 9.36
 -9 7 7 35.74 9.7
 9 7 -7 35.23 9.39
 9 7 -7 32.61 9.91
 -9 7 6 16.65 7.71
 9 7 -6 2.03 6.6
 -9 7 5 1.93 5.81
 -9 7 5 -2.13 5.5
 -9 7 4 8.88 5.54
 -9 7 4 3.65 5.88
 -9 7 3 61.65 9.56
 -9 7 2 -1.27 3.99
 -9 7 1 86.83 9.29
 -9 7 0 153.29 11.18
 -9 7 -1 172.07 10.63
 9 7 1 181.6 14.07
 -9 7 -2 412.57 18.06
 -9 7 -2 411.13 23.67
 9 7 2 373.87 24.25
 9 7 2 409.68 23.84
 9 7 3 236.47 19.13
 9 7 3 263.99 18.13
 -9 7 -3 249.2 17.3
 -9 7 -3 271.63 12.38
 -9 7 -4 296.57 22.02
 -9 7 -4 282.74 14.48
 -9 7 -4 273.32 18.3
 9 7 4 310.67 23.29
 -9 7 -5 15.96 4.82
 -9 7 -5 16.65 3.72
 9 7 5 20.71 7.4
 -9 7 -5 16.79 6.19
 -9 7 -6 196.81 18.03
 -9 7 -6 206.68 13.73
 9 7 6 213.77 16.27
 -9 7 -6 214.94 15.31
 9 7 6 216.93 22.15
 -9 7 -7 33.61 8.26
 9 7 7 39.39 11.42
 -9 9 7 33.2 11.56
 9 9 -7 59.1 12.69
 -9 9 6 2.37 6.19
 -9 9 6 -2.65 7.26
 -9 9 5 84.14 13.76
 -9 9 5 100.93 15.24
 -9 9 4 24.73 8.19
 -9 9 3 227.7 19.78
 -9 9 2 64.36 9.98
 -9 9 1 217.76 16.79
 -9 9 0 486.7 25.8
 9 9 0 467.78 28.72
 -9 9 -1 170.39 15.65
 -9 9 -1 149.33 11.52
 9 9 1 164.51 15.1
 9 9 1 130.45 13.97
 -9 9 -2 553.58 31.96
 9 9 2 551.86 32.16
 -9 9 -2 563.14 25.73
 9 9 3 181.09 16.82
 -9 9 -3 179.3 16.31
 -9 9 -3 197.56 11.42
 9 9 4 143.83 17.37
 -9 9 -4 129.93 15.79
 -9 9 -4 163.2 14.96
 -9 9 -4 147.92 9.36
 9 9 5 38.19 10.39
 -9 9 -5 38.36 7.46
 -9 9 -5 45.65 10.08
 -9 9 -5 31.24 5.13
 -9 9 -6 96.39 14.35
 -9 9 -6 121.88 12.83
 9 9 6 96.74 16.34
 -9 11 5 28.24 9.19
 -9 11 5 18.34 8.81
 -9 11 4 -2.34 5.33
 -9 11 3 245.97 22.15
 -9 11 2 32.54 8.19
 9 11 -1 147.51 16.58
 -9 11 1 174.45 16.31
 9 11 0 111.08 14.24
 9 11 0 106.64 13
 -9 11 0 86.35 10.73
 9 11 1 121.13 14.17
 9 11 1 114.52 14.35
 -9 11 -1 121.23 14.83
 -9 11 -1 108.36 11.08
 -9 11 -2 43.14 9.29
 -9 11 -2 42.73 6.54
 9 11 2 49.67 10.11
 9 11 2 38.15 9.29
 -9 11 -3 110.94 9.63
 9 11 3 93.85 13.35
 -9 11 -3 126.97 14.86
 -9 11 -4 100.18 13.52
 -9 11 -5 55.8 12.59
 -9 11 -5 82.56 12.04
 -9 11 -6 14.04 8.84
 -9 13 3 44.79 11.46
 -9 13 2 16.79 7.5
 9 13 -1 40.8 9.43
 9 13 -1 37.7 9.84
 -9 13 1 27.76 7.91
 9 13 0 48.71 10.42
 9 13 0 67.6 12.38
 -9 13 0 58.24 9.77
 9 13 1 26.11 8.63
 -9 13 -1 25.25 6.67
 9 13 1 16.27 8.05
 -9 13 -2 27.38 8.67
 9 13 2 39.46 10.11
 9 13 2 42.73 10.53
 -9 13 -3 4.47 5.81
 9 13 3 16.27 8.05
 -9 13 -4 2.2 5.71
 10 -12 -3 32.16 9.77
 10 -10 -6 4.75 8.19
 10 -10 -5 8.98 6.43
 10 -10 -5 12.21 6.81
 10 -10 -4 130.55 15
 10 -10 -4 142.39 16.62
 -10 -10 4 110.08 10.42
 10 -10 -3 4.61 4.82
 10 -10 -3 2 4.88
 -10 -10 3 8.53 3.68
 10 -10 -1 7.16 5.13
 10 -10 5 44.14 10.91
 10 -8 -7 20.23 8.02
 10 -8 -6 90.72 14.52
 10 -8 -5 58.38 10.66
 10 -8 -5 49.43 10.29
 10 -8 -4 215.87 18.68
 10 -8 -4 197.32 18.61
 10 -8 -3 133.72 13.35
 -10 -8 3 140.84 9.94
 10 -8 -3 144.28 14.93
 10 -8 -2 254.29 17.65
 10 -8 -1 110.63 12.76
 10 -8 -1 133.27 10.94
 10 -8 0 347.21 22.91
 10 -8 4 158.69 16.41
 10 -8 5 14.14 6.78
 10 -8 6 86.97 14.55
 10 -6 -8 21.74 8.84
 10 -6 -7 14.35 6.88
 10 -6 -7 43.48 10.87
 10 -6 -6 49.3 10.42
 10 -6 -6 47.65 9.87
 10 -6 -5 199.53 18.92
 10 -6 -5 223.16 19.33
 10 -6 -4 578.62 32.68
 10 -6 -4 525.13 31.82
 10 -6 -3 73.03 9.87
 10 -6 -3 45 7.98
 10 -6 -2 635.63 31.44
 10 -6 -1 130.35 10.18
 10 -6 -1 141.25 12.49
 10 -6 0 748.67 31.13
 10 -6 0 760.12 36.09
 10 -6 1 57.14 7.29
 10 -6 4 132.37 14.1
 10 -6 5 111.84 14.1
 10 -6 6 34.33 9.7
 -10 -6 -7 27.14 10.49
 10 -4 -5 170.59 16.99
 10 -4 -4 62.23 9.43
 10 -4 -3 146.79 13.11
 10 -4 -2 36.95 5.85
 10 -4 -1 103.86 8.43
 10 -4 0 1223.19 46.27
 10 -4 0 1240.19 50.53
 10 -4 1 66.29 6.71
 10 -4 4 72.31 9.77
 -10 -4 -5 111.15 13.21
 -10 -4 -5 109.02 11.39
 -10 -4 -6 31.24 7.36
 -10 -4 -6 36.22 8.94
 -10 -4 -7 62.47 10.35
 -10 -4 -7 69.01 12.59
 -10 -4 -8 43.45 9.63
 10 -2 -8 -2.61 6.74
 10 -2 -7 106.68 15.55
 10 -2 -4 90.16 10.94
 10 -2 -3 385.12 22.95
 10 -2 -2 702.95 32.68
 10 -2 -1 26.11 4.09
 10 -2 0 57.72 4.61
 -10 -2 -1 176.65 10.35
 10 -2 2 886.48 39.35
 10 -2 2 887.92 33.16
 -10 -2 -2 918.06 37.81
 10 -2 3 103.34 9.91
 -10 -2 -3 78.57 8.77
 -10 -2 -4 235.78 18.03
 -10 -2 -4 285.56 16.79
 -10 -2 -5 124.5 13.35
 -10 -2 -5 106.44 10.56
 -10 -2 -6 15.58 5.26
 -10 -2 -6 11.28 6.54
 -10 -2 -7 54.01 8.88
 -10 -2 -8 20.43 7.26
 10 0 -9 13.14 7.81
 10 0 -8 23.29 9.49
 10 0 -8 9.74 6.09
 10 0 -7 129.35 15.38
 10 0 -7 141.77 17.27
 10 0 -7 130.48 14.83
 10 0 -6 65.26 10.22
 10 0 -6 43.59 9.7
 10 0 -5 252.19 20.85
 10 0 -5 307.61 21.12
 10 0 -4 52.77 7.91
 10 0 -3 455.54 24.77
 -10 0 3 424.54 24.05
 10 0 -2 309.06 15.31
 -10 0 1 691.97 31.79
 10 0 -1 769.38 32.47
 10 0 -1 739.89 31.24
 -10 0 0 103.24 7.53
 10 0 0 93.47 8.19
 10 0 0 112.63 7.84
 10 0 1 11.83 2.68
 10 0 1 10.46 2.17
 10 0 2 471.81 23.84
 10 0 2 444.49 19.71
 10 0 2 456.16 22.98
 10 0 3 10.01 3.89
 -10 0 -3 16.96 3.06
 -10 0 -3 11.94 3.68
 10 0 3 9.74 2.79
 -10 0 -4 9.87 3.3
 10 0 4 14.86 4.02
 10 0 4 13.35 4.61
 -10 0 -4 13.73 4.85
 10 0 5 -1.2 3.96
 -10 0 -5 -0.93 2.61
 10 0 5 -1.1 3.34
 10 0 6 69.87 9.49
 10 0 6 97.15 11.08
 -10 0 -6 70.83 8.77
 -10 0 -7 18.61 5.78
 10 2 -8 1.72 5.16
 10 2 -7 80.91 12.66
 10 2 -7 97.56 15
 10 2 -7 102.07 12.21
 10 2 -6 30.89 6.67
 -10 2 6 34.99 8.36
 10 2 -6 49.92 10.15
 10 2 -6 29.72 8.81
 10 2 -5 144.35 14.79
 -10 2 5 133.3 13.97
 10 2 -5 137.5 11.52
 10 2 -5 129.18 13.73
 10 2 -4 119.78 9.22
 10 2 -4 110.81 6.05
 10 2 -4 111.6 11.42
 -10 2 4 111.73 11.66
 -10 2 3 380.68 18.16
 10 2 -3 393.24 22.64
 -10 2 3 381.88 22.53
 10 2 -3 363.82 17.23
 -10 2 2 723.52 30.17
 10 2 -2 680.52 25.7
 -10 2 1 29.21 4.92
 -10 2 1 35.43 4.99
 -10 2 0 93.5 7.64
 -10 2 0 99.38 8.67
 -10 2 -1 182.08 10.53
 10 2 2 839.31 35.3
 -10 2 -2 838.9 37.91
 -10 2 -3 96.91 9.53
 -10 2 -3 89.03 5.54
 10 2 3 91.88 8.74
 10 2 4 271.77 18.34
 10 2 4 284.39 18.47
 -10 2 -4 280.44 14.28
 -10 2 -4 255.7 17.61
 -10 2 -5 80.36 8.08
 10 2 5 100.76 11.42
 10 2 5 103.99 11.08
 -10 2 -6 1.96 2.92
 10 2 6 6.64 5.26
 10 2 6 1.62 4.85
 10 2 7 35.33 7.43
 10 2 7 44.48 9.56
 -10 2 -7 38.8 6.88
 -10 2 -8 14.93 6.23
 10 4 -8 18.03 9.19
 10 4 -7 2.3 5.95
 -10 4 7 2 5.13
 10 4 -7 -2 5.44
 -10 4 6 3.78 2.61
 10 4 -6 2 4.88
 -10 4 6 3.61 5.19
 10 4 -6 3.61 5.4
 -10 4 5 150.71 10.7
 10 4 -5 180.67 16.58
 -10 4 5 163.09 16
 -10 4 4 72.41 10.05
 -10 4 4 55.28 8.94
 10 4 -4 72.28 9.84
 -10 4 3 166.43 14.17
 -10 4 3 174.41 14.83
 -10 4 2 28.62 5.4
 -10 4 1 101.21 8.43
 -10 4 0 1199.8 45.82
 10 4 2 50.74 6.54
 -10 4 -2 34.54 6.33
 10 4 2 52.77 5.61
 -10 4 -3 466.82 25.49
 -10 4 -3 414.87 19.68
 10 4 3 419.79 23.91
 10 4 3 386.7 19.75
 -10 4 -4 62.06 8.74
 -10 4 -4 65.91 5.92
 -10 4 -4 77.33 5.5
 10 4 4 51.09 8.33
 -10 4 -5 93.64 7.84
 10 4 5 114.42 8.5
 -10 4 -5 107.88 7.46
 10 4 5 98.8 12.52
 10 4 6 38.25 8.05
 -10 4 -6 38.39 4.02
 10 4 6 47.71 10.25
 10 4 6 41.38 4.71
 -10 4 -6 35.6 4.13
 -10 4 -6 35.64 5.95
 10 4 7 63.64 10.15
 -10 4 -7 68.32 8.67
 10 4 7 71.38 12.59
 10 4 8 26.49 9.56
 -10 6 8 2.3 7.74
 10 6 -8 11.52 8.46
 10 6 -7 9.32 7.29
 10 6 -7 27.93 9.12
 -10 6 7 21.67 8.81
 10 6 -6 37.94 9.43
 -10 6 6 59.07 10.97
 -10 6 5 236.47 21.02
 -10 6 5 246.24 20.95
 -10 6 4 529.67 32.78
 -10 6 4 567.79 33.16
 -10 6 3 53.91 8.81
 -10 6 3 54.84 8.84
 -10 6 2 604.77 31.34
 -10 6 1 111.94 10.01
 -10 6 0 727.06 31.51
 -10 6 -1 39.63 4.06
 10 6 1 39.8 6.43
 -10 6 -2 776.53 28.97
 -10 6 -2 789.6 36.05
 10 6 2 729.09 37.12
 10 6 2 812.65 36.33
 -10 6 -3 252.23 19.13
 -10 6 -3 231.31 10.25
 10 6 3 248 18.51
 -10 6 -3 253.33 16
 -10 6 -3 251.99 10.05
 10 6 3 239.71 16.03
 -10 6 -4 117.82 13.49
 -10 6 -4 133.79 7.46
 -10 6 -4 130.14 10.66
 10 6 4 106.16 13.14
 -10 6 -5 125.91 13.9
 -10 6 -5 123.4 8.43
 10 6 5 115.45 14.83
 -10 6 -5 134.85 10.7
 -10 6 -6 29.96 7.67
 10 6 6 31.96 6.09
 -10 6 -6 34.37 5.33
 -10 6 -6 30.38 5.33
 10 6 6 44.1 9.98
 -10 6 -7 55.21 9.94
 10 6 7 34.74 8.74
 10 6 7 41.9 10.97
 10 8 -7 31.06 9.94
 -10 8 7 24.32 9.22
 -10 8 6 115.24 16.13
 -10 8 6 110.08 16.75
 -10 8 5 65.57 11.94
 -10 8 5 71.69 12.45
 -10 8 4 195.26 19.16
 -10 8 4 199.94 19.2
 -10 8 3 154.6 15.55
 -10 8 2 289.31 20.64
 -10 8 1 114.14 11.15
 -10 8 0 394.72 21.53
 10 8 1 422.24 25.84
 -10 8 -1 441.33 21.4
 -10 8 -2 472.05 21.64
 -10 8 -2 556.23 29.28
 10 8 2 489.87 28.24
 10 8 3 107.92 13
 -10 8 -3 109.05 11.46
 10 8 3 88.69 11.08
 -10 8 -3 95.94 6.43
 -10 8 -4 179.3 9.91
 -10 8 -4 143.07 13.59
 10 8 4 170.59 17.79
 -10 8 -4 176.61 9.15
 -10 8 -5 22.67 7.33
 -10 8 -5 30.51 6.6
 -10 8 -5 14.72 3.16
 10 8 5 22.26 8.84
 -10 8 -6 93.5 10.46
 10 8 6 69.46 10.05
 -10 8 -6 92.57 13.45
 10 8 6 88.48 15.07
 -10 10 6 7.77 8.08
 -10 10 5 14.52 7.84
 -10 10 5 2.48 7.12
 -10 10 4 142.52 17.2
 -10 10 3 3.85 5.5
 -10 10 2 179.19 17.03
 -10 10 1 53.73 8.91
 10 10 0 198.11 17.61
 -10 10 0 241.01 16.99
 10 10 0 226.98 19.2
 -10 10 -1 68.32 7.84
 10 10 1 46.82 9.12
 10 10 1 46.51 9.36
 -10 10 -2 421.34 21.84
 -10 10 -2 476.38 29.31
 10 10 2 420.72 28.28
 -10 10 -3 31.61 4.68
 -10 10 -3 37.98 8.39
 10 10 3 24.08 7.36
 -10 10 -4 125.43 16.31
 -10 10 -4 121.44 13.73
 -10 10 -4 124.94 8.43
 10 10 4 131.27 16.72
 -10 10 -5 58.69 10.29
 -10 10 -5 39.77 10.05
 10 10 5 43.65 11.21
 -10 10 -6 60.17 12.35
 -10 12 4 29.58 10.05
 -10 12 3 26.39 8.33
 -10 12 2 32.92 8.77
 10 12 -1 38.32 9.29
 -10 12 1 42.28 9.22
 10 12 -1 32.41 9.05
 10 12 0 25.66 8.08
 10 12 0 18.95 7.71
 -10 12 0 20.3 6.78
 10 12 1 30.2 8.39
 10 12 1 27.52 8.81
 -10 12 -1 30.69 7.02
 10 12 2 79.23 13.35
 -10 12 -2 98.9 10.35
 -10 12 -3 8.15 7.05
 10 12 3 6.33 5.78
 10 12 3 2.41 6.6
 -10 12 -4 36.09 9.08
 -10 12 -4 45.79 11.49
 -10 14 2 71.14 12.97
 -10 14 1 47.34 10.63
 11 -11 -5 25.42 8.22
 11 -11 -4 55.25 11.59
 11 -11 -4 57.69 10.84
 11 -11 -3 34.19 8.05
 11 -11 -3 52.36 10.73
 -11 -11 3 30.72 5.81
 11 -11 -1 82.97 12.38
 11 -9 -6 65.81 12.52
 11 -9 -6 91.68 14.24
 11 -9 -5 10.01 5.74
 11 -9 -5 10.8 5.92
 11 -9 -4 196.26 19.09
 11 -9 -4 157.76 16.37
 11 -9 -3 25.04 6.57
 11 -9 -3 30.31 7.91
 -11 -9 3 26.11 4.68
 11 -9 -2 607.55 31.92
 11 -9 -1 21.64 6.3
 11 -9 0 45.34 8.57
 11 -9 4 79.64 12.38
 11 -9 5 30.24 9.39
 11 -9 6 29.1 10.08
 11 -7 -7 83.83 13.9
 11 -7 -6 55.49 11.11
 11 -7 -6 53.05 10.97
 11 -7 -5 13.35 5.95
 11 -7 -5 27 8.53
 11 -7 -4 205.72 18.16
 11 -7 -4 202.69 18.44
 11 -7 -3 123.95 13.59
 11 -7 -3 150.85 14
 -11 -7 3 129.04 8.57
 11 -7 -2 113.04 10.91
 11 -7 -1 42.38 5.95
 11 -7 -1 51.09 8.33
 11 -7 0 190.06 15.34
 11 -7 1 90.23 9.98
 11 -7 4 3.47 5.61
 11 -7 5 21.88 7.33
 11 -7 6 104.44 15.24
 11 -5 -8 52.22 11.87
 11 -5 -6 30.03 8.74
 11 -5 -5 236.68 20.43
 11 -5 -4 99.69 12.18
 11 -5 -3 381.71 23.74
 11 -5 -2 250.92 16.72
 11 -5 -1 442.46 21.5
 11 -5 -1 385.46 23.29
 11 -5 0 663.11 31.68
 11 -5 0 644.19 26.83
 11 -5 1 325.19 18.65
 11 -5 4 283.29 21.16
 11 -5 5 184.49 17.99
 -11 -5 -6 -2.1 5.71
 -11 -5 -7 99.93 13.28
 -11 -5 -7 105.16 15.96
 11 -3 -7 33.3 10.15
 11 -3 -5 132.07 14.76
 11 -3 -4 143.07 14.28
 11 -3 -3 228.32 16.89
 11 -3 -2 384.12 21.6
 11 -3 -1 1077.78 43.93
 -11 -3 0 586.5 22.91
 11 -3 0 581.79 24.15
 11 -3 1 2576.66 96.36
 -11 -3 -1 2685.71 95.88
 -11 -3 -2 139.74 10.97
 11 -3 2 156.94 9.25
 -11 -3 -3 688.16 33.88
 -11 -3 -4 277.55 19.71
 -11 -3 -5 1057.17 49.88
 -11 -3 -5 942.45 44.76
 -11 -3 -6 3.92 5.33
 -11 -3 -6 9.6 4.61
 -11 -3 -7 191.54 17.1
 -11 -3 -7 209.16 21.12
 11 -1 -8 59.34 11.94
 11 -1 -8 26.39 9.22
 11 -1 -7 75.17 13.24
 11 -1 -6 207.85 18.54
 11 -1 -6 202.97 19.61
 11 -1 -5 44.27 8.15
 11 -1 -4 137.26 13.14
 11 -1 -4 136.02 13.69
 11 -1 -3 85.62 9.84
 11 -1 -3 103.89 10.56
 11 -1 -2 784 35.78
 11 -1 -1 1207.09 49.47
 11 -1 -1 1217.17 48.64
 11 -1 0 153.7 11.32
 11 -1 0 156.83 10.29
 -11 -1 -2 356.43 19.26
 11 -1 2 364.68 21.02
 11 -1 2 377.48 15.76
 11 -1 2 353.68 19.92
 11 -1 3 5.68 2.96
 11 -1 3 5.47 3.27
 11 -1 3 6.64 2.17
 -11 -1 -3 8.22 3.68
 -11 -1 -4 92.4 8.33
 11 -1 4 109.46 10.91
 11 -1 4 84.35 7.77
 -11 -1 -4 88.1 10.18
 11 -1 5 62.27 8.81
 -11 -1 -5 67.67 7.95
 -11 -1 -5 64.19 9.91
 -11 -1 -6 81.32 9.67
 -11 -1 -6 90.16 12.56
 -11 -1 -7 31.68 6.91
 11 1 -8 66.32 11.94
 11 1 -8 59.69 10.7
 11 1 -8 60.37 13.21
 11 1 -7 56.69 10.84
 11 1 -7 82.87 11.39
 11 1 -6 196.02 17.92
 11 1 -6 192.13 19.02
 11 1 -6 179.68 15.51
 11 1 -5 56.07 9.12
 11 1 -5 55.59 9.67
 -11 1 5 45.27 8.74
 -11 1 4 121.74 12.14
 11 1 -4 109.53 11.8
 -11 1 3 95.46 7.09
 11 1 -3 106.54 7.16
 -11 1 3 118.41 11.04
 11 1 -3 106.02 10.63
 11 1 -2 826.93 34.44
 -11 1 2 850.36 34.78
 11 1 -1 1089.06 45.68
 11 1 -1 1172 47.2
 -11 1 1 1176.41 46.34
 -11 1 1 1145.76 47.09
 11 1 0 141.42 9.8
 11 1 0 149.3 10.94
 -11 1 0 136.5 10.6
 -11 1 0 167.15 10.39
 11 1 0 151.19 8.15
 11 1 1 306.41 16.2
 11 1 1 331.52 15.51
 -11 1 -1 335.58 15.51
 -11 1 -2 378.48 20.98
 11 1 2 349.51 20.47
 -11 1 -2 366.85 15.03
 11 1 2 364 17.75
 11 1 3 1.07 2.61
 11 1 3 2.3 1.89
 11 1 4 76.92 9.36
 -11 1 -4 95.02 7.43
 11 1 4 89.58 9.25
 11 1 5 41.32 7.84
 -11 1 -5 60.72 6.81
 11 1 5 45.68 7.81
 -11 1 -6 101.65 10.05
 11 1 6 117.14 12.32
 -11 1 -7 22.64 5.99
 11 1 7 35.6 7.88
 11 1 7 17.06 6.64
 11 3 -8 10.8 6.98
 11 3 -8 10.49 8.19
 11 3 -7 46.37 10.32
 11 3 -7 55.9 12.04
 -11 3 7 39.18 10.05
 11 3 -7 69.56 9.8
 11 3 -6 129.52 15.62
 -11 3 6 163.58 16.55
 11 3 -6 142.59 12.59
 11 3 -6 137.12 15.41
 -11 3 5 144.07 9.05
 -11 3 5 140.36 14.65
 11 3 -5 132.03 14.35
 11 3 -5 155.53 11.66
 -11 3 4 155.29 10.46
 -11 3 4 151.5 14.17
 11 3 -4 164.3 10.39
 11 3 -4 146.1 14.07
 11 3 -3 207.13 16
 -11 3 3 224.91 16.86
 -11 3 3 217.48 13.52
 -11 3 2 369.53 19.85
 -11 3 1 1113.94 47.03
 -11 3 1 1091.78 46.3
 -11 3 0 577.21 29.31
 -11 3 0 633.32 28.55
 -11 3 -2 141.9 12.28
 11 3 2 139.05 10.66
 -11 3 -3 630.16 32.13
 11 3 3 609.89 30.48
 11 3 3 622.62 25.8
 11 3 4 308.3 20.5
 -11 3 -4 327.08 20.92
 -11 3 -4 313.53 14.41
 11 3 5 966.15 46.61
 -11 3 -5 932.99 38.46
 11 3 5 960.44 45.41
 -11 3 -5 933.09 44.55
 11 3 6 4.37 4.88
 -11 3 -6 9.08 3.78
 11 3 6 5.26 4.82
 11 3 7 182.53 16.75
 11 3 7 213.01 19.92
 -11 3 -7 179.88 14
 11 3 8 8.91 7.46
 11 5 -8 32.54 9.91
 -11 5 8 43.52 11.08
 11 5 -7 18.92 8.67
 -11 5 7 10.63 7.12
 11 5 -7 16.93 7.57
 -11 5 6 52.05 6.57
 11 5 -6 54.53 10.63
 -11 5 6 41.14 9.56
 11 5 -5 287.73 22.29
 -11 5 5 250.13 21.29
 -11 5 4 87.17 11.63
 -11 5 4 97.8 12.28
 -11 5 3 410.37 25.66
 -11 5 3 451.41 26.94
 -11 5 2 304.59 19.33
 -11 5 1 438.99 22.57
 -11 5 0 665.66 28.42
 -11 5 -1 367.88 15.21
 11 5 2 69.04 8.12
 11 5 2 56.04 6.71
 -11 5 -2 66.12 9.01
 -11 5 -3 638.45 33.88
 11 5 3 598.4 31.99
 11 5 3 600.12 28.52
 -11 5 -4 306.89 21.57
 11 5 4 295.33 21.47
 -11 5 -4 305.51 16.31
 -11 5 -4 284.81 11.97
 -11 5 -5 161.58 15.48
 11 5 5 180.3 17.37
 -11 5 -5 186.35 10.15
 -11 5 -5 162.2 10.87
 -11 5 -6 1.31 2.79
 11 5 6 7.64 3.54
 -11 5 -6 6.09 5.26
 -11 5 -6 3.37 2.65
 11 5 6 4.13 6.16
 11 5 7 98.11 13.04
 11 5 7 83.11 14.04
 11 5 8 2.58 7.02
 11 7 -7 78.98 13.59
 -11 7 7 86.69 15.41
 -11 7 6 38.77 10.18
 11 7 -6 62.61 11.9
 -11 7 6 51.43 10.87
 -11 7 5 16.41 7.95
 -11 7 5 18.92 7.95
 -11 7 4 204.58 18.95
 -11 7 4 177.16 17.65
 -11 7 3 127.49 14.04
 -11 7 3 119.82 13.55
 -11 7 2 105.47 11.35
 -11 7 1 40.11 6.43
 -11 7 0 190.24 12.66
 -11 7 -1 62.71 5.74
 -11 7 -2 190.2 9.32
 11 7 2 185.39 15.62
 11 7 2 181.71 14.59
 11 7 3 91.27 11.52
 -11 7 -3 88.86 9.74
 11 7 3 82.11 9.8
 -11 7 -3 91.58 12.14
 -11 7 -4 3.47 5.23
 -11 7 -4 -1.07 3.44
 11 7 4 3.65 4.95
 -11 7 -5 21.71 7.67
 -11 7 -5 22.19 5.26
 11 7 5 20.78 7.64
 -11 7 -5 15.89 2.58
 -11 7 -6 130.65 14.65
 -11 7 -6 102.76 9.74
 11 7 6 93.3 10.25
 11 7 6 90.2 14.62
 -11 7 -7 12.18 6.02
 11 7 7 15.82 8.53
 -11 9 6 67.56 14.07
 -11 9 6 78.81 14.76
 -11 9 5 11.52 7.19
 -11 9 5 9.46 7.95
 -11 9 4 184.46 19.47
 -11 9 4 177.68 18.54
 -11 9 3 17.89 6.74
 -11 9 2 625.1 34.61
 -11 9 1 33.06 7.19
 -11 9 0 80.43 8.84
 -11 9 -1 181.6 12.52
 11 9 1 165.78 15.89
 11 9 2 90.2 11.25
 -11 9 -2 70.42 6.64
 11 9 3 172.69 17.58
 -11 9 -3 158.69 15.24
 -11 9 -3 152.05 8.91
 11 9 3 174.03 15.82
 -11 9 -4 85.62 12.97
 -11 9 -4 86.93 10.8
 -11 9 -4 74.1 4.92
 11 9 4 107.26 14.38
 -11 9 -5 23.39 6.74
 -11 9 -5 27.42 8.94
 11 9 5 9.63 7.53
 -11 9 -6 12.73 7.09
 -11 11 5 23.56 9.63
 -11 11 4 77.95 14.24
 -11 11 4 53.46 11.73
 -11 11 3 40.87 9.94
 -11 11 2 178.64 17.58
 -11 11 1 64.4 10.18
 11 11 -1 77.26 12.21
 11 11 0 51.05 9.46
 -11 11 0 54.28 8.22
 11 11 1 134.34 15.38
 -11 11 -1 156.08 12.66
 11 11 1 127.46 15.41
 11 11 2 109.74 14.59
 11 11 2 122.78 14.86
 -11 11 -2 112.56 9.87
 -11 11 -3 66.67 11.56
 11 11 3 70.83 11.7
 -11 11 -3 69.49 6.95
 -11 11 -4 11.94 7.74
 -11 11 -4 12.63 6.26
 11 11 4 17.54 7.81
 -11 11 -5 64.88 11.18
 -11 11 -5 75.65 14.48
 -11 11 -6 29.48 11.08
 -11 13 3 16.24 7.77
 -11 13 2 22.67 7.81
 11 13 -1 35.74 9.74
 -11 13 1 27.07 7.74
 11 13 0 50.5 10.94
 11 13 0 61.44 12.56
 -11 13 0 57.76 9.63
 11 13 1 121.33 16.75
 11 13 2 -2.34 6.33
 11 13 3 13.9 7.5
 12 -12 -3 71.11 13.49
 12 -12 -2 15.82 7.33
 12 -10 -5 37.08 9.53
 12 -10 -5 48.99 10.94
 12 -10 -4 52.22 10.18
 12 -10 -4 88.1 13.9
 12 -10 -3 229.28 21.5
 12 -10 -3 208.85 18.23
 -12 -10 3 250.92 14.45
 12 -10 -2 124.39 12.38
 12 -10 -2 101.96 13.9
 12 -10 -1 188.17 18.16
 12 -10 5 60.13 12.49
 12 -8 -7 47.23 11.49
 12 -8 -6 58.86 12.18
 12 -8 -6 46.72 10.49
 12 -8 -5 109.46 14.62
 12 -8 -5 120.71 15.45
 12 -8 -4 24.01 7.02
 12 -8 -4 25.15 7.71
 -12 -8 3 286.18 14.59
 12 -8 -3 292.65 20.71
 12 -8 -2 301.7 19.54
 12 -8 -2 271.18 21.71
 12 -8 -1 191.03 17.06
 12 -8 -1 197.01 13.66
 12 -8 0 147.27 14.35
 12 -8 4 76.99 11.87
 12 -8 5 65.74 12.21
 12 -8 6 11.97 8.53
 12 -6 -7 9.94 7.74
 12 -6 -6 86.93 13.18
 12 -6 -6 121.26 15.51
 12 -6 -5 107.81 14.1
 12 -6 -4 217.1 18.65
 12 -6 -3 95.84 11.39
 12 -6 -2 136.09 12.01
 12 -6 -1 1466.03 59.27
 12 -6 -1 1541.95 64.23
 12 -6 0 89.68 6.91
 12 -6 0 84.94 9.63
 12 -6 1 244.76 16.58
 12 -6 4 216 18.68
 12 -6 5 160.69 17.23
 -12 -6 -6 119.75 16.1
 12 -6 6 112.35 16.03
 -12 -6 -7 -2.48 7.74
 12 -4 -6 94.74 13.66
 12 -4 -5 41.01 9.22
 12 -4 -4 213.84 18.03
 12 -4 -3 30 6.54
 12 -4 -2 42.18 6.4
 12 -4 -1 257.01 15.03
 -12 -4 0 137.05 7.67
 12 -4 0 137.53 8.46
 12 -4 0 131.21 10.8
 12 -4 1 196.05 12.87
 12 -4 2 158 10.53
 -12 -4 -4 24.7 6.71
 12 -4 5 66.36 10.77
 -12 -4 -5 55.7 10.08
 -12 -4 -6 36.43 9.01
 -12 -4 -7 1.65 4.95
 -12 -4 -7 4.64 6.67
 -12 -4 -8 -1.86 5.06
 12 -2 -7 4.82 5.88
 12 -2 -5 74.44 11.15
 12 -2 -4 100.42 11.66
 12 -2 -3 682.51 34.54
 12 -2 -2 54.42 7.12
 12 -2 -1 91.02 7.98
 12 -2 0 279.34 13.69
 -12 -2 -1 265.23 14.04
 12 -2 2 677.46 33.68
 -12 -2 -2 704.6 31.82
 12 -2 2 686.23 27.69
 12 -2 2 727.23 33.16
 12 -2 3 221.37 16.27
 12 -2 3 196.84 15.45
 -12 -2 -3 227.18 15.69
 -12 -2 -4 239.46 18.06
 -12 -2 -5 14.96 4.54
 -12 -2 -5 14.69 5.99
 -12 -2 -6 131.34 12.56
 -12 -2 -6 129.76 15.14
 -12 -2 -7 74.99 10.29
 -12 -2 -7 54.8 11.59
 -12 -2 -8 92.88 12.18
 12 0 -8 -2.68 7.33
 12 0 -8 -1.89 5.19
 12 0 -7 1.96 5.61
 12 0 -7 -2.37 5.44
 12 0 -7 -3.3 5.37
 12 0 -6 3.51 5.06
 12 0 -6 2.06 5.37
 12 0 -5 179.71 16.31
 12 0 -4 2.82 4.71
 -12 0 3 939.94 43.28
 12 0 -2 9.74 2.92
 12 0 -1 -0.76 1.86
 -12 0 1 -0.83 2.48
 12 0 -1 0.86 2.65
 12 0 0 68.39 7.6
 -12 0 0 79.19 6.98
 12 0 0 80.81 7.09
 12 0 1 1257.73 49.74
 12 0 1 1272.8 48.26
 12 0 2 18.71 2.96
 12 0 2 12.42 3.72
 12 0 3 257.8 17.68
 12 0 3 262.65 14.55
 12 0 4 179.74 14.72
 12 0 4 163.85 12.21
 -12 0 -4 158.59 14.07
 -12 0 -4 164.06 10.87
 -12 0 -5 7.67 3.3
 12 0 5 10.8 4.95
 -12 0 -5 9.39 4.68
 12 0 5 6.54 4.09
 -12 0 -6 67.36 8.57
 12 0 6 64.26 9.77
 12 0 6 73.03 9.63
 -12 0 -7 34.81 6.81
 -12 0 -8 39.94 8.12
 12 2 -8 21.57 8.77
 12 2 -8 18.71 8.36
 12 2 -8 13.28 6.43
 12 2 -7 9.49 6.81
 12 2 -7 18.4 6.26
 12 2 -6 103.68 13.55
 12 2 -6 106.4 14.52
 -12 2 6 93.12 12.38
 12 2 -6 79.05 9.7
 12 2 -5 80.19 11.7
 -12 2 5 74.51 10.8
 12 2 -5 76.37 8.33
 12 2 -5 74.99 10.77
 -12 2 4 116 8.19
 12 2 -4 124.43 7.46
 -12 2 4 134.47 13.14
 12 2 -4 115.93 12.45
 12 2 -4 124.02 9.25
 12 2 -3 682.51 28.35
 -12 2 3 662.84 29.07
 12 2 -3 633.56 26.73
 -12 2 3 680.93 34.09
 -12 2 2 78.64 7.4
 12 2 -2 65.84 3.72
 -12 2 1 99.69 9.53
 -12 2 1 113.8 9.63
 12 2 -1 117.62 9.98
 -12 2 0 257.25 16.62
 -12 2 0 274.21 15.65
 -12 2 -1 314.11 16.1
 -12 2 -2 764.01 35.88
 -12 2 -2 725.89 29.62
 12 2 2 762.91 32.58
 -12 2 -3 214.87 16.03
 -12 2 -3 225.67 9.74
 12 2 3 197.32 13.97
 12 2 3 242.53 16.82
 12 2 4 259.35 18.61
 12 2 4 264.34 17.75
 -12 2 -4 271.46 13.18
 -12 2 -4 237.47 17.72
 12 2 5 34.81 7.09
 -12 2 -5 33.06 4.82
 12 2 5 16.48 5.64
 12 2 6 144.38 14.65
 12 2 6 149.54 15.27
 -12 2 -6 147.3 11.46
 12 2 7 52.08 9.29
 12 2 7 35.05 8.43
 -12 2 -7 49.95 7.36
 12 4 -8 69.21 13.28
 12 4 -7 7.26 7.81
 -12 4 7 -2.1 5.78
 12 4 -7 -2.13 5.81
 -12 4 6 98.8 7.22
 12 4 -6 93.26 13.73
 -12 4 6 77.2 12.45
 12 4 -6 98.18 13.38
 -12 4 5 65.6 6.91
 12 4 -5 61.1 9.98
 -12 4 5 50.78 9.67
 12 4 -5 61.47 5.23
 -12 4 4 216.59 14.48
 12 4 -4 223.16 18.3
 -12 4 4 217.17 18.37
 -12 4 3 21.33 6.19
 -12 4 3 24.29 4.85
 -12 4 2 32.89 5.74
 -12 4 1 223.98 15.72
 -12 4 1 219.17 15.62
 -12 4 0 136.37 12.11
 -12 4 -2 170.77 14.41
 12 4 2 163.44 12.52
 12 4 3 80.84 9.6
 -12 4 -3 102.65 11.56
 12 4 3 89.48 7.46
 -12 4 -4 24.08 6.3
 12 4 4 25.11 6.33
 12 4 5 47.09 4.82
 -12 4 -5 45.79 4.54
 12 4 5 42.86 8.81
 -12 4 -5 49.78 8.36
 -12 4 -6 32.41 4.88
 12 4 6 49.64 10.25
 12 4 6 40.35 8.57
 -12 4 -7 0.83 3.2
 12 4 7 1.69 5.61
 12 4 7 2.17 6.95
 12 4 8 12.01 7.5
 -12 6 8 36.67 11.04
 12 6 -7 4.92 6.36
 -12 6 7 6.85 6.26
 12 6 -7 2.27 7.09
 -12 6 6 88.34 9.53
 12 6 -6 86.55 13.11
 -12 6 6 85.38 13.24
 -12 6 5 115.59 14.72
 -12 6 5 93.71 13.62
 12 6 -5 103.99 13.76
 -12 6 4 205.82 18.58
 -12 6 4 251.85 20.74
 -12 6 3 69.77 10.56
 -12 6 3 87.93 11.21
 -12 6 2 148.3 13.14
 -12 6 1 1496.68 60.44
 -12 6 0 81.6 7.16
 -12 6 -1 270.18 12.73
 12 6 2 208.95 14.86
 12 6 2 209.95 16.1
 -12 6 -2 223.54 17.99
 -12 6 -3 330.08 23.26
 12 6 3 291.72 21.33
 12 6 3 335.17 19.47
 -12 6 -4 204.44 18.23
 12 6 4 201.55 17.99
 -12 6 -5 181.19 16.89
 12 6 5 122.09 15.34
 -12 6 -6 78.74 11.73
 12 6 6 100.04 9.29
 -12 6 -6 98.49 6.78
 12 6 6 117.58 15.93
 12 6 7 2.48 7.98
 12 6 7 -1.89 5.4
 12 8 -7 37.6 11.35
 -12 8 7 43.14 12.07
 -12 8 6 41.14 11.18
 -12 8 6 53.39 12.35
 12 8 -6 56.04 12.04
 -12 8 5 107.19 15.14
 -12 8 5 104.3 14.93
 -12 8 4 38.94 9.6
 -12 8 4 25.53 8.19
 -12 8 3 324.26 23.22
 -12 8 3 273.83 23.22
 -12 8 2 252.06 18.78
 -12 8 1 161.34 13.55
 -12 8 0 102.86 9.43
 12 8 1 327.26 22.05
 -12 8 -1 336.68 17.27
 12 8 2 1.55 3.78
 -12 8 -2 0.38 1.55
 12 8 2 1.34 3.3
 -12 8 -3 307.27 24.39
 12 8 3 372.42 25.32
 12 8 3 325.05 21.91
 12 8 4 78.26 9.98
 -12 8 -4 77.99 12.73
 12 8 4 51.74 10.46
 -12 8 -4 83.08 9.77
 -12 8 -5 69.35 9.08
 -12 8 -5 74.44 12.9
 12 8 5 74.34 12.69
 -12 8 -6 6.02 6.47
 12 8 6 2.55 6.19
 -12 10 5 55.18 12.59
 -12 10 5 49.95 11.94
 -12 10 4 57.07 12.21
 -12 10 4 81.12 13.18
 -12 10 3 267.4 22.6
 -12 10 2 109.84 13.35
 -12 10 1 156.76 14.65
 -12 10 0 21.64 5.44
 12 10 0 30 7.81
 12 10 1 330.01 24.01
 -12 10 -1 334.03 18.78
 12 10 1 271.97 22.33
 12 10 2 1.72 4.2
 -12 10 -2 -0.65 2.65
 12 10 3 192.44 19.23
 -12 10 -3 190.89 20.37
 -12 10 -3 190.72 10.22
 12 10 3 202.45 17.99
 -12 10 -4 8.05 5.23
 12 10 4 11.7 6.71
 -12 10 -4 11.32 7.57
 -12 10 -5 69.97 12.9
 -12 10 -5 51.19 9.46
 12 10 5 49.37 12.04
 -12 10 -6 30.58 10.8
 -12 12 4 63.68 12.52
 -12 12 3 52.08 11.21
 -12 12 2 18.99 7.53
 12 12 -1 21.95 7.84
 -12 12 1 21.4 6.85
 12 12 0 17.27 7.02
 12 12 0 33.33 8.84
 -12 12 0 19.54 6.43
 12 12 1 29 8.33
 12 12 1 47.03 10.39
 -12 12 -1 47.2 7.71
 12 12 2 17.99 8.26
 12 12 2 2.13 5.81
 12 12 3 80.12 13.42
 -12 12 -4 21.02 9.67
 -12 14 3 36.53 10.39
 -12 14 2 10.8 7.71
 13 -11 -4 89.82 12.69
 13 -11 -4 62.3 12.87
 13 -11 -2 8.57 6.4
 13 -11 -1 -2.03 4.3
 13 -9 -6 16.75 9.25
 13 -9 -5 142.66 16.75
 13 -9 -4 33.54 8.26
 13 -9 -4 21.12 7.57
 13 -9 -3 250.89 18.85
 -13 -9 3 221.71 12.35
 13 -9 -2 58.03 8.6
 13 -9 -2 72.07 11.49
 13 -9 -1 536.65 32.72
 13 -9 0 46.96 8.67
 13 -9 4 79.6 12.63
 13 -9 5 38.46 10.05
 13 -7 -7 124.98 17.13
 13 -7 -6 6.78 6.5
 13 -7 -5 183.22 18.78
 13 -7 -5 227.87 20.64
 13 -7 -4 8.5 5.5
 13 -7 -4 3.72 5.09
 13 -7 -3 796.35 40.25
 13 -7 -2 97.22 10.53
 -13 -7 2 112.56 6.16
 13 -7 -1 682.93 32.13
 13 -7 -1 743.95 37.7
 13 -7 0 178.54 15.31
 13 -7 1 225.6 16.72
 13 -7 4 131.45 15.31
 13 -7 5 54.28 11.15
 -13 -7 -6 2.27 6.47
 13 -7 6 2.37 6.47
 13 -5 -7 97.53 15.79
 13 -5 -6 28.72 9.01
 13 -5 -5 342.05 25.84
 13 -5 -4 57.38 9.91
 13 -5 -3 126.35 12.76
 13 -5 -2 150.09 12.59
 13 -5 -1 666.24 30.38
 13 -5 -1 652.21 33.51
 13 -5 0 527.88 22.91
 13 -5 0 531.67 27.69
 13 -5 1 216 14.65
 13 -5 2 117.89 9.87
 13 -5 4 383.12 26.11
 13 -5 5 21.29 7.12
 -13 -5 -5 12.73 6.09
 -13 -5 -6 84.21 13.9
 -13 -5 -7 67.36 13.18
 13 -3 -6 32.61 9.25
 13 -3 -5 82.8 12.04
 13 -3 -4 31.82 7.6
 13 -3 -3 31.41 6.78
 13 -3 -2 467.92 25.08
 13 -3 -1 380.23 19.81
 13 -3 0 1717.26 63.74
 13 -3 1 9.77 2.86
 -13 -3 -1 6.47 2.44
 -13 -3 -2 800.58 36.33
 13 -3 2 829.78 33.51
 -13 -3 -3 229.87 16.34
 -13 -3 -4 734.29 37.91
 -13 -3 -5 10.15 5.68
 -13 -3 -6 380.68 27.62
 -13 -3 -7 36.77 8.02
 -13 -3 -7 24.98 9.05
 -13 -3 -8 56.66 10.01
 13 -1 -8 -2 6.74
 13 -1 -7 121.95 16.72
 13 -1 -6 9.22 6.4
 13 -1 -5 103.89 12.52
 13 -1 -4 69.73 9.56
 13 -1 -4 75.72 10.46
 13 -1 -3 39.01 6.91
 13 -1 -2 520.38 27.52
 13 -1 -1 402.63 21.67
 13 -1 -1 431.94 22.53
 13 -1 0 850.05 39.15
 13 -1 0 905.33 37.57
 13 -1 2 954.76 42.59
 13 -1 2 890.57 34.61
 13 -1 2 918.09 40.49
 -13 -1 -2 931.58 39.53
 13 -1 3 170.42 14.38
 13 -1 3 170.46 10.15
 13 -1 3 174.1 14.21
 -13 -1 -3 180.12 13.76
 -13 -1 -4 90.61 10.53
 13 -1 4 73.82 7.16
 13 -1 4 82.56 10.15
 13 -1 5 66.02 9.94
 -13 -1 -5 98.35 9.32
 13 -1 5 97.73 9.39
 -13 -1 -5 83.32 11.46
 -13 -1 -6 101.14 10.29
 -13 -1 -6 99.76 13.83
 -13 -1 -7 6.54 4.09
 -13 -1 -7 15.21 8.19
 -13 -1 -8 5.95 5.3
 13 1 -8 -2.24 6.91
 13 1 -8 5.47 8.15
 13 1 -8 8.74 5.44
 13 1 -7 108.64 15.48
 13 1 -7 108.91 12.8
 13 1 -6 7.46 6.26
 13 1 -6 19.06 8.19
 13 1 -6 11.46 4.82
 13 1 -5 99.32 12.42
 -13 1 5 109.22 12.87
 -13 1 4 61.16 9.05
 13 1 -4 56.28 8.53
 -13 1 3 56.42 5.74
 13 1 -3 49.23 5.4
 -13 1 3 51.88 7.95
 -13 1 2 587.64 26.21
 13 1 -2 590.08 26.21
 13 1 -1 439.54 22.5
 13 1 -1 463.41 23.6
 -13 1 1 404.97 22.64
 -13 1 1 461.73 22.84
 13 1 0 832.23 38.32
 -13 1 0 826.31 38.25
 13 1 0 875.02 37.02
 -13 1 0 931.27 37.29
 13 1 0 861.3 33.85
 13 1 1 137.19 9.46
 -13 1 -1 128.69 8.7
 13 1 1 120.85 8.57
 13 1 2 923.35 41.73
 -13 1 -2 903.47 34.33
 -13 1 -2 911.93 41.45
 13 1 2 899.38 34.54
 13 1 2 881.94 36.74
 13 1 3 210.36 15.55
 13 1 3 168.15 11.94
 13 1 4 124.39 12.42
 13 1 4 102.34 9.94
 13 1 5 82.87 11.18
 -13 1 -5 81.77 7.53
 13 1 5 88.2 10.39
 -13 1 -6 92.81 9.29
 13 1 6 106.95 12.35
 13 1 6 101.72 11.73
 13 1 7 4.64 4.82
 13 1 7 11.63 5.74
 -13 1 -7 4.37 4.02
 13 3 -8 13.83 8.7
 13 3 -7 19.37 8.15
 13 3 -7 34.19 9.94
 -13 3 7 35.5 10.08
 13 3 -6 31.86 8.74
 -13 3 6 38.46 9.22
 13 3 -6 46.48 9.6
 13 3 -6 58.34 7.74
 -13 3 5 88.38 7.09
 13 3 -5 79.84 4.71
 -13 3 5 100.52 12.59
 13 3 -5 84.94 11.77
 13 3 -5 91.99 8.43
 13 3 -4 51.74 5.44
 -13 3 4 54.59 6.33
 -13 3 4 60.41 9.74
 13 3 -4 63.44 9.63
 13 3 -4 58 5.54
 -13 3 3 46.89 6.47
 -13 3 3 58.28 8.91
 -13 3 2 455.78 24.01
 -13 3 1 350.27 20.61
 -13 3 1 362.17 20.98
 -13 3 0 1860.47 74.17
 -13 3 0 1831.95 72.07
 -13 3 -1 4.37 2.44
 -13 3 -2 856.27 40.63
 -13 3 -2 869.96 34.95
 13 3 2 799.86 36.81
 -13 3 -3 189.48 15.79
 -13 3 -3 208.37 10.87
 13 3 3 204.1 14.72
 13 3 3 201.21 10.91
 -13 3 -4 792.77 38.43
 13 3 4 676.08 35.81
 -13 3 -4 730.61 27.18
 13 3 4 747.88 38.22
 13 3 5 4.58 5.57
 -13 3 -5 6.71 2.24
 13 3 5 7.57 4.88
 13 3 6 364.68 25.08
 13 3 6 326.57 24.8
 -13 3 -6 369.95 18.82
 -13 3 -7 30.27 5.5
 13 3 7 33.88 8.36
 13 3 7 29.83 8.67
 13 3 8 46.03 11.46
 13 5 -8 7.43 8.02
 -13 5 8 2.41 7.5
 13 5 -7 49.33 11.59
 -13 5 7 60.86 12.59
 13 5 -7 38.25 10.22
 -13 5 6 16.27 4.3
 13 5 -6 16.58 7.4
 -13 5 6 10.39 6.5
 -13 5 5 238.36 15.86
 13 5 -5 225.74 20.4
 -13 5 5 266.85 21.91
 -13 5 4 63.16 10.29
 -13 5 4 37.12 6.71
 -13 5 3 106.64 12.35
 -13 5 2 167.15 13.49
 -13 5 1 632.08 29.83
 -13 5 1 645.98 33.2
 -13 5 0 586.09 31.58
 13 5 2 121.78 11.35
 -13 5 -2 106.23 12.18
 13 5 3 70.83 7.43
 13 5 3 70.45 9.36
 -13 5 -3 75.61 10.35
 13 5 4 512.5 29.93
 -13 5 -4 466.06 29.45
 -13 5 -5 17.99 6.91
 13 5 5 1.79 4.4
 -13 5 -6 118.24 13.76
 -13 5 -6 122.4 7.09
 13 5 6 124.63 8.39
 13 5 6 138.95 15.51
 13 5 6 107.47 15.1
 -13 5 -6 130.52 7.95
 13 5 7 64.43 11.32
 13 5 7 57.72 12.8
 13 7 -7 136.92 18.68
 -13 7 7 172.21 20.06
 -13 7 6 7.26 4.88
 13 7 -6 -2.3 7.12
 -13 7 6 2.34 6.36
 -13 7 5 181.67 19.26
 -13 7 5 205.96 20.09
 -13 7 4 13.76 6.6
 -13 7 4 12.83 5.95
 -13 7 3 630.88 35.5
 -13 7 3 663.39 37.7
 -13 7 2 107.85 11.49
 -13 7 1 729.64 34.64
 -13 7 0 167.5 11.56
 -13 7 -1 222.64 11.77
 13 7 2 4.23 4.88
 -13 7 -2 15.38 6.26
 13 7 2 10.63 4.44
 -13 7 -3 224.05 19.26
 13 7 3 205.2 17.72
 13 7 3 198.36 15.41
 13 7 4 128.9 12.01
 -13 7 -4 149.61 16.2
 13 7 4 123.71 14.45
 -13 7 -5 32.58 8.88
 13 7 5 50.5 10.39
 -13 7 -6 -1.93 5.47
 13 7 6 -2.37 7.12
 13 7 7 -2.06 5.37
 -13 9 6 7.84 8.12
 -13 9 5 133.17 17.85
 -13 9 5 135.57 17.51
 -13 9 4 35.95 10.15
 -13 9 4 35.43 9.25
 -13 9 3 246.79 20.88
 -13 9 2 34.81 7.95
 -13 9 1 527.98 29.03
 -13 9 0 43.38 6.81
 13 9 1 87.38 11.46
 -13 9 -1 78.78 7.57
 -13 9 -2 256.53 12.63
 13 9 2 241.46 19.44
 13 9 2 241.74 20.43
 13 9 3 46.51 9.8
 -13 9 -3 68.97 12.14
 13 9 3 60.92 9.49
 13 9 4 48.23 8.91
 -13 9 -4 56.31 11.66
 13 9 4 47.89 10.46
 13 9 5 39.05 11.04
 -13 9 -5 40.08 10.46
 -13 9 -6 48.88 11.94
 -13 11 5 2.61 7.12
 -13 11 4 64.88 13.69
 -13 11 4 81.15 13.83
 -13 11 3 46.72 10.49
 -13 11 2 5.26 5.26
 -13 11 1 -1.48 4.09
 13 11 0 17.75 7.09
 -13 11 0 29.62 6.57
 13 11 1 -1.93 4.71
 13 11 1 1.96 5.33
 -13 11 -1 1.96 3.75
 13 11 2 136.74 15.89
 -13 11 -2 142.69 10.35
 13 11 3 27.62 9.74
 -13 11 -3 22.09 9.94
 13 11 3 7.64 5.26
 13 11 4 25.39 9.05
 -13 11 -4 4.99 6.85
 -13 11 -5 7.67 8.84
 -13 13 3 38.87 10.35
 -13 13 2 8.02 6.95
 13 13 -1 113.39 15.17
 -13 13 1 100.97 13.52
 13 13 0 63.02 11.87
 13 13 0 50.16 12.14
 -13 13 0 47.3 9.01
 13 13 1 56.45 12.66
 13 13 2 2.34 6.36
 13 13 3 20.74 8.46
 14 -12 -4 44.69 9.63
 14 -10 -5 53.42 11.87
 14 -10 -5 64.78 11.87
 14 -10 -4 27.28 7.77
 14 -10 -4 41.25 10.35
 14 -10 -3 26.45 7.19
 -14 -10 3 31.72 4.3
 14 -10 -2 102.65 11.46
 14 -10 -2 110.01 14.31
 14 -10 -1 15.27 6.4
 14 -10 0 145.52 15.69
 14 -10 4 44.31 10.77
 14 -8 -6 11.59 7.77
 14 -8 -6 11.7 6.71
 14 -8 -5 50.95 10.53
 14 -8 -5 45.89 10.63
 14 -8 -4 47.37 10.05
 14 -8 -4 42.73 9.6
 14 -8 -3 61.72 9.29
 14 -8 -2 27.28 6.47
 14 -8 -2 22.74 6.98
 -14 -8 2 23.56 2.82
 14 -8 -1 240.12 19.81
 14 -8 -1 274 16.86
 14 -8 0 34.71 7.71
 14 -8 1 197.22 16.41
 14 -8 4 71.24 12.07
 14 -8 5 84.42 13.73
 -14 -8 -6 21.12 8.88
 14 -8 6 29.93 10.15
 14 -6 -7 39.11 10.35
 14 -6 -7 17.92 8.33
 14 -6 -6 38.67 10.29
 14 -6 -5 147 16.75
 14 -6 -4 16.99 6.43
 14 -6 -3 15.58 5.64
 14 -6 -2 281.23 18.71
 14 -6 -2 286.87 20.85
 14 -6 -1 2.51 2.51
 14 -6 -1 5.44 3.51
 14 -6 0 271.97 18.95
 14 -6 0 291.31 14.65
 14 -6 1 82.29 9.15
 14 -6 4 62.27 10.42
 -14 -6 -5 79.57 12.25
 14 -6 5 117.17 14.9
 14 -6 6 2.34 5.37
 -14 -6 -6 6.57 7.57
 14 -4 -7 27.69 9.01
 14 -4 -6 191.61 19.78
 14 -4 -5 15.51 6.3
 14 -4 -4 891.19 45.58
 14 -4 -3 75.44 9.98
 14 -4 -2 1044.31 46.41
 14 -4 -1 164.64 11.63
 -14 -4 0 968.39 36.36
 14 -4 0 952.11 37.98
 14 -4 1 59.48 6.91
 -14 -4 -1 61.72 6.12
 14 -4 2 307.89 16.72
 -14 -4 -2 299.8 17.92
 -14 -4 -3 51.36 7.84
 -14 -4 -4 321.51 22.29
 -14 -4 -5 17.58 6.98
 -14 -4 -6 49.23 10.32
 -14 -4 -7 2.34 5.37
 14 -2 -5 68.22 11.21
 14 -2 -4 404.73 27.49
 14 -2 -4 524.3 29.69
 14 -2 -3 337.37 22.12
 14 -2 -2 779.59 36.71
 14 -2 -2 790.53 38.05
 14 -2 -1 60.65 6.54
 14 -2 0 1163.37 50.23
 14 -2 2 1037.57 47.61
 -14 -2 -2 1083.59 44.41
 14 -2 2 1032.41 40.42
 14 -2 2 1035.4 45.82
 14 -2 3 279.82 19.81
 14 -2 3 290.76 19.75
 -14 -2 -3 288.55 18.61
 14 -2 4 236.85 18.61
 14 -2 4 246.17 19.47
 -14 -2 -4 261.96 19.02
 -14 -2 -5 180.3 16.93
 -14 -2 -6 123.71 15.34
 -14 -2 -7 51.26 10.87
 14 0 -8 9.25 6.78
 14 0 -7 4.2 6.3
 14 0 -7 2.48 5.68
 14 0 -7 3.23 5.4
 14 0 -6 15.14 7.33
 14 0 -5 12.01 5.95
 14 0 -4 6.12 4.4
 14 0 -4 -3.13 4.68
 14 0 -3 13.73 3.47
 14 0 -2 475.42 26.04
 14 0 -2 455.85 23.12
 14 0 -1 3.61 3.03
 14 0 -1 6.81 3.16
 -14 0 1 4.68 2.82
 14 0 0 851.9 36.46
 14 0 0 818.36 38.08
 14 0 1 1256.18 49.47
 14 0 1 1293.06 50.81
 14 0 2 233.1 12.38
 14 0 2 212.77 15
 14 0 3 81.29 9.7
 14 0 3 53.94 5.85
 14 0 4 28.42 6.71
 14 0 4 42.18 6.4
 14 0 5 555.13 32.13
 14 0 5 580.82 29.28
 -14 0 -6 27.66 5.71
 14 0 6 42.31 9.15
 14 0 6 41.63 7.64
 14 0 7 215.76 19.23
 -14 0 -7 266.5 17.82
 14 2 -8 25.35 9.36
 14 2 -8 25.35 7.57
 14 2 -7 -2.17 6.47
 14 2 -7 -2.48 6.05
 14 2 -7 5.4 4.82
 14 2 -6 103 13.66
 14 2 -6 104.79 14.14
 -14 2 6 59.41 10.97
 14 2 -6 86.38 9.74
 14 2 -5 54.59 9.74
 14 2 -5 64.16 11.15
 -14 2 5 69.8 10.97
 14 2 -5 64.88 7.53
 -14 2 4 502.77 22.77
 14 2 -4 481.65 21.71
 -14 2 4 500.05 29.58
 14 2 -4 489.18 29.45
 14 2 -4 462.04 22.36
 14 2 -3 335.75 17.79
 -14 2 3 341.33 18.47
 14 2 -2 839.83 35.26
 -14 2 2 766.93 35.23
 14 2 -2 728.16 37.19
 -14 2 1 76.34 8.33
 -14 2 1 61.37 7.57
 14 2 -1 60.96 7.43
 -14 2 0 1244.73 52.6
 14 2 0 1241.94 50.4
 -14 2 0 1194.47 50.29
 -14 2 -1 88.31 7.64
 -14 2 -2 1009.63 48.2
 14 2 2 1090.1 48.85
 14 2 2 1102.48 42.35
 -14 2 -2 1107.16 42.18
 14 2 2 1062.3 44.41
 14 2 3 258.08 19.09
 -14 2 -3 269.7 19.26
 -14 2 -3 267.19 11.83
 14 2 3 292.79 12.56
 14 2 3 272.76 16.93
 14 2 3 284.63 12.28
 14 2 4 287.63 20.33
 14 2 4 257.32 17.79
 14 2 5 209.09 17.58
 14 2 5 184.25 16
 14 2 6 114.25 13.86
 14 2 6 116.48 13.45
 -14 2 -6 132.89 10.11
 14 2 7 37.5 9.22
 -14 2 -7 46.99 6.91
 14 4 -8 144.76 18.99
 14 4 -7 20.16 8.98
 -14 4 7 17.92 8.26
 14 4 -7 18.16 8.36
 -14 4 6 228.9 12.52
 -14 4 6 256.22 22.29
 14 4 -6 250.09 22.22
 14 4 -5 13.9 3.27
 -14 4 5 12.97 4.02
 14 4 -5 7.46 5.57
 -14 4 5 7.46 6.26
 -14 4 4 936.98 40.9
 14 4 -4 885.14 46.17
 -14 4 4 932.51 47.16
 -14 4 3 80.46 8.94
 -14 4 2 1131.58 49.57
 -14 4 1 190.31 14.76
 -14 4 1 169.15 13.9
 -14 4 0 1013.9 45.96
 -14 4 0 969.28 43.76
 -14 4 -2 280.54 20.43
 14 4 2 293.85 18.16
 14 4 3 46.13 7.29
 -14 4 -3 46.06 8.74
 14 4 3 37.57 4.82
 -14 4 -4 359.52 23.94
 14 4 4 323.99 22.43
 14 4 5 33.4 8.15
 14 4 5 38.19 3.85
 -14 4 -5 46.54 8.88
 14 4 5 39.8 8.33
 14 4 6 29.96 8.57
 -14 4 -6 34.3 4.16
 14 4 6 32.51 8.81
 14 4 7 1.82 5.5
 14 4 7 4.3 5.85
 14 4 8 35.78 10.77
 14 6 -7 25.94 9.29
 -14 6 7 43.38 12.18
 14 6 -7 31.27 10.01
 14 6 -6 46.89 5.26
 -14 6 6 38.6 7.22
 -14 6 6 35.85 9.98
 -14 6 5 160.07 17.41
 14 6 -5 139.01 16
 -14 6 4 45.96 9.91
 -14 6 3 16.34 5.78
 -14 6 2 328.84 20.61
 -14 6 2 274.83 21.12
 -14 6 1 1.86 3.2
 -14 6 0 302.69 21.71
 14 6 2 223.81 15.45
 -14 6 -2 216.66 18.58
 14 6 2 213.7 16.65
 14 6 3 102.76 11.94
 -14 6 -3 110.56 13.55
 14 6 3 114.97 10.46
 14 6 4 73.58 7.95
 -14 6 -4 61.37 10.8
 14 6 4 45.96 9.19
 -14 6 -5 122.74 14.31
 14 6 5 85.93 12.76
 -14 6 -6 -1.86 5.06
 14 6 6 -2.24 5.78
 14 6 7 30.34 9.46
 14 6 7 29.83 10.11
 -14 8 6 2.55 7.6
 14 8 -6 -2.44 6.71
 -14 8 5 53.98 11.42
 -14 8 5 47.44 10.66
 -14 8 4 25.73 8.74
 -14 8 4 35.02 8.81
 -14 8 3 57.11 9.94
 -14 8 2 22.5 6.57
 -14 8 1 288.9 18.85
 -14 8 0 40.56 6.09
 -14 8 -1 192.16 11.25
 14 8 1 192.47 16.44
 14 8 2 55.76 9.43
 14 8 2 49.19 8.46
 -14 8 -2 55.7 10.53
 -14 8 -3 399.6 28.42
 14 8 3 387.8 26.76
 14 8 3 369.4 23.87
 14 8 4 78.37 9.7
 14 8 4 52.6 10.53
 -14 8 -4 43.65 10.35
 -14 8 -5 91.92 14
 14 8 5 50.19 11.39
 -14 8 -6 29.69 9.05
 14 8 6 30.69 10.63
 -14 10 5 26.21 9.67
 -14 10 5 41.8 11.28
 -14 10 4 22.09 8.53
 -14 10 4 35.12 9.36
 -14 10 3 40.04 9.43
 -14 10 2 81.15 11.46
 -14 10 1 6.74 4.2
 -14 10 0 119.44 11.35
 -14 10 -1 47.47 6.64
 14 10 1 88.1 12.14
 14 10 2 196.29 19.02
 -14 10 -2 202.62 10.94
 14 10 2 203.93 18.51
 14 10 3 13.73 5.95
 14 10 3 6.4 5.85
 14 10 4 47.27 9.49
 -14 10 -4 59.79 12.87
 14 10 4 47.44 11.52
 -14 10 -5 12.25 7.91
 -14 10 -6 29.38 10.39
 -14 12 4 51.29 12.59
 -14 12 3 32.13 9.67
 -14 12 2 136.09 15.55
 14 12 -1 13.42 7.5
 -14 12 1 7.95 5.33
 14 12 0 40.7 9.36
 14 12 0 30.65 9.12
 -14 12 0 18.37 5.61
 14 12 1 34.13 9.25
 14 12 1 26.01 8.63
 -14 12 -1 21.53 5.3
 14 12 2 42.76 10.7
 -14 12 -3 -2.68 8.67
 14 12 3 -2.1 5.47
 15 -11 -3 22.64 6.74
 15 -11 -2 4.44 5.06
 15 -11 -1 20.92 7.91
 15 -9 -5 2.1 5.95
 15 -9 -5 9.39 6.74
 15 -9 -4 25.15 7.67
 15 -9 -4 28.66 8.57
 15 -9 -3 28.69 7.57
 15 -9 -2 105.95 13.69
 15 -9 -2 107.92 11.59
 -15 -9 2 105.44 6.33
 15 -9 -1 14.65 4.27
 15 -9 -1 16.27 6.05
 15 -9 0 72.21 10.73
 15 -9 4 44.96 10.08
 15 -9 5 113.59 16.17
 15 -7 -6 31.99 9.32
 15 -7 -6 23.26 8.57
 15 -7 -5 65.84 11.7
 15 -7 -5 75.41 12.42
 15 -7 -4 166.71 17.61
 15 -7 -4 178.61 17.44
 15 -7 -3 149.3 14.31
 15 -7 -2 259.59 18.03
 15 -7 -2 269.7 20.95
 15 -7 -1 197.56 13.66
 15 -7 -1 201.31 17.13
 15 -7 0 121.64 12.83
 15 -7 0 142.04 9.36
 15 -7 1 89.13 10.35
 15 -7 4 11.56 6.02
 -15 -7 -5 7.88 5.92
 15 -7 5 17.51 7.81
 15 -7 6 27.21 10.08
 15 -5 -7 90.23 15.24
 15 -5 -6 70.69 13
 15 -5 -5 133.54 15.86
 15 -5 -4 114.45 13.69
 15 -5 -3 458.67 27.52
 15 -5 -2 56.66 7.95
 15 -5 -1 714.54 32.65
 15 -5 0 186.35 10.66
 15 -5 0 160.72 13.66
 -15 -5 0 182.15 9.6
 -15 -5 -1 292.24 16.1
 15 -5 1 287.39 18.03
 -15 -5 -2 180.4 13.21
 15 -5 2 160.96 12.01
 -15 -5 -3 246.07 17.82
 -15 -5 -4 10.8 5.5
 -15 -5 -5 102.38 13.55
 15 -5 5 121.88 14.96
 -15 -5 -6 27.62 8.46
 -15 -5 -7 24.25 9.15
 15 -3 -6 29.38 8.57
 15 -3 -5 39.18 8.91
 15 -3 -4 3.34 4.99
 15 -3 -3 20.61 5.99
 15 -3 -2 109.57 10.6
 15 -3 -1 153.91 11.42
 15 -3 0 119.1 8.22
 -15 -3 -1 258.59 14.21
 15 -3 2 32.2 4.4
 -15 -3 -2 37.22 5.54
 -15 -3 -3 101.21 10.42
 15 -3 3 91.95 10.91
 15 -3 4 198.36 17.79
 -15 -3 -4 226.12 17.85
 -15 -3 -5 73.96 11.11
 -15 -3 -6 39.97 9.87
 -15 -3 -7 16 6.88
 15 -1 -8 82.7 13.04
 15 -1 -6 425.4 29.69
 15 -1 -5 168.74 16.62
 15 -1 -5 149.64 16.2
 15 -1 -4 271.35 20.81
 15 -1 -4 244.04 19.68
 15 -1 -3 409.96 25.11
 15 -1 -2 328.49 18.82
 15 -1 -2 340.84 21.29
 15 -1 -1 660.15 32.54
 15 -1 -1 715.47 33.37
 15 -1 0 572.12 29.28
 15 -1 0 555.51 27
 15 -1 2 285.18 19.68
 15 -1 2 283.22 13.31
 15 -1 2 293.23 18.13
 15 -1 3 199.87 16.34
 15 -1 3 178.58 10.49
 15 -1 3 172.97 14.9
 15 -1 4 135.57 13.93
 15 -1 4 126.22 9.53
 -15 -1 -4 149.06 13.93
 15 -1 5 97.04 12.38
 15 -1 5 79.81 8.33
 -15 -1 -5 97.32 12.45
 15 -1 6 101.72 13.11
 -15 -1 -6 115.86 14.52
 -15 -1 -7 31.1 9.84
 15 1 -8 57.38 10.15
 15 1 -8 47.37 11.15
 15 1 -7 15.14 8.15
 15 1 -7 15.1 7.84
 15 1 -7 4.37 5.06
 15 1 -6 410.37 30.58
 15 1 -6 451.72 30.65
 15 1 -6 424.13 25.01
 15 1 -5 191.82 18.13
 -15 1 4 350.92 23.53
 15 1 -4 298.46 22.36
 15 1 -3 399.53 20.5
 -15 1 2 335.06 19.33
 -15 1 2 368.98 22.12
 15 1 -2 357.7 21.78
 15 1 -2 348.38 19.37
 -15 1 1 708.28 32.82
 15 1 -1 718.53 33.13
 -15 1 1 654.65 32.61
 15 1 -1 669.3 32.82
 15 1 0 627.33 30.44
 -15 1 0 591.59 29.89
 -15 1 0 626.34 28.59
 15 1 0 566.82 27.9
 15 1 0 577.56 24.98
 15 1 1 2068.01 78.54
 -15 1 -1 2065.95 77.88
 15 1 1 2107.71 78.06
 15 1 2 302.18 20.16
 15 1 2 307.58 14.59
 15 1 2 264.99 15.34
 -15 1 -2 328.18 20.5
 15 1 3 136.4 13.35
 15 1 3 148.23 10.97
 15 1 4 104.85 12.32
 15 1 4 126.8 11.08
 15 1 5 109.91 13.28
 15 1 5 111.18 11.49
 15 1 6 81.25 12.07
 15 1 6 94.19 11.15
 15 1 7 37.94 8.39
 15 1 7 40.46 8.5
 15 3 -8 51.39 12.45
 15 3 -7 45.72 11.04
 15 3 -7 20.47 8.33
 -15 3 7 24.39 8.39
 15 3 -6 40.25 10.15
 15 3 -6 53.94 10.73
 -15 3 6 43.07 9.84
 15 3 -6 50.91 7.22
 -15 3 5 52.7 5.81
 15 3 -5 50.43 4.51
 -15 3 5 42.59 9.36
 15 3 -5 46.41 9.49
 15 3 -5 52.84 6.16
 15 3 -4 9.6 3.34
 -15 3 4 11.7 3.75
 15 3 -4 6.67 4.78
 -15 3 4 13.28 5.92
 -15 3 3 7.74 3.65
 -15 3 2 125.08 11.21
 15 3 -2 130.96 12.49
 -15 3 2 103.68 11.46
 -15 3 1 134.85 12.18
 -15 3 1 151.26 12.8
 -15 3 0 94.4 10.42
 -15 3 0 112.25 10.22
 -15 3 -1 262.44 15.76
 -15 3 -2 32.96 6.81
 -15 3 -2 37.36 4.99
 15 3 2 32.51 5.47
 15 3 3 109.81 10.6
 -15 3 -3 107.12 12.04
 -15 3 -3 116.76 7.67
 15 3 3 118.03 7.74
 15 3 4 217.69 18.2
 -15 3 -4 233.72 18.54
 15 3 4 198.18 16.2
 15 3 5 90.34 11.8
 15 3 5 77.61 10.66
 15 3 6 31.99 8.88
 15 3 6 24.6 7.64
 15 3 7 9.36 6.47
 15 3 7 19.75 7.26
 15 5 -7 59.51 13.21
 -15 5 7 52.39 12.01
 15 5 -7 69.21 12.87
 -15 5 6 83.63 8.6
 15 5 -6 105.2 15.17
 -15 5 6 72.38 13.18
 -15 5 5 142.04 11.97
 15 5 -5 160.76 16.99
 -15 5 4 99.52 13.28
 -15 5 4 109.77 11.21
 15 5 -4 114.28 13.9
 -15 5 3 404.38 24.08
 -15 5 2 76.3 10.53
 -15 5 2 62.92 8.91
 -15 5 1 710.89 37.08
 -15 5 1 761.43 37.74
 -15 5 0 209.23 16.75
 -15 5 0 186.04 14.9
 -15 5 -2 170.32 16.24
 15 5 2 158.73 13.52
 -15 5 -3 278.37 21.29
 15 5 3 256.22 18.54
 15 5 3 240.22 15.17
 -15 5 -4 13.79 6.5
 15 5 4 4.71 4.3
 -15 5 -5 111.77 13.93
 15 5 5 85.11 12.56
 -15 5 -6 27.11 7.67
 15 5 6 28.93 8.7
 15 5 6 10.39 6.26
 15 5 7 19.92 8.12
 15 5 7 32.34 9.6
 15 7 -7 5.13 7.36
 15 7 -6 31.27 10.01
 -15 7 6 42.24 8.08
 -15 7 6 14.55 7.33
 -15 7 5 72.93 13.38
 -15 7 5 55.42 9.29
 15 7 -5 66.29 12.69
 -15 7 4 127.01 15.76
 -15 7 3 185.21 16.82
 -15 7 2 236.51 17.44
 -15 7 2 210.02 18.99
 -15 7 1 188.69 13.9
 -15 7 0 117.31 13.73
 -15 7 0 117.14 9.22
 15 7 2 142.66 13.97
 -15 7 -2 126.6 14.79
 15 7 2 129.97 12.25
 -15 7 -3 208.13 19.75
 15 7 3 203.48 17.96
 15 7 3 206.03 15.79
 15 7 4 3.34 3.96
 -15 7 -4 4.02 6.02
 15 7 4 7.5 5.13
 -15 7 -5 10.15 6.09
 15 7 5 6.4 6.12
 -15 7 -6 32.65 9.7
 15 7 6 26.35 9.53
 -15 9 5 -2.55 7.26
 -15 9 5 9.49 7.4
 -15 9 4 25.66 9.08
 -15 9 4 30.86 8.94
 -15 9 3 46.37 9.49
 -15 9 2 93.64 11.59
 -15 9 1 14.69 5.19
 -15 9 0 66.22 7.98
 15 9 1 220.23 18.23
 -15 9 -1 199.66 11.9
 15 9 2 74.99 11.59
 -15 9 -2 98.21 14.55
 15 9 2 81.32 11.18
 15 9 3 51.39 10.22
 -15 9 -3 77.37 13.28
 15 9 3 76.54 10.73
 15 9 4 43.07 8.57
 -15 9 -4 20.67 8.5
 15 9 4 33.16 9.8
 -15 9 -5 115.59 16.55
 15 9 5 91.4 15.03
 -15 9 -6 65.4 13.55
 -15 11 4 2.3 5.95
 -15 11 3 34.37 9.32
 -15 11 2 1.72 4.23
 -15 11 1 11.56 5.61
 15 11 0 12.07 6.74
 15 11 0 1.93 4.68
 -15 11 0 2.3 3.61
 15 11 1 92.61 13.69
 -15 11 -1 75.96 8.26
 -15 11 -2 77.51 14.14
 15 11 2 52.43 10.7
 15 11 3 23.53 8.88
 -15 11 -3 15.27 8.81
 15 11 3 11.46 6.19
 15 11 4 26.28 7.81
 -15 11 -4 18.37 9.91
 -15 13 3 13.52 8.94
 -15 13 2 1.96 6.33
 15 13 1 47.61 11.39
 15 13 2 16.44 7.6
 15 13 3 78.67 13.97
 16 -12 -4 11.63 7.33
 16 -12 -1 116.24 16.48
 16 -10 -5 19.02 8.19
 16 -10 -4 2.37 5.06
 16 -10 -4 14.72 6.36
 16 -10 -3 136.23 14.38
 16 -10 -2 125.32 12.38
 16 -10 -2 99.28 14.41
 -16 -10 2 109.91 6.4
 16 -10 -1 43.59 9.8
 16 -10 0 81.7 12.32
 16 -10 4 34.78 9.46
 16 -8 -6 64.12 12.35
 16 -8 -5 110.56 14.86
 16 -8 -5 102.79 15.07
 16 -8 -4 16.17 6.6
 16 -8 -4 10.66 6.12
 16 -8 -3 107.12 12.35
 16 -8 -2 26.63 6.26
 16 -8 -2 27.49 7.64
 16 -8 -1 116.52 10.22
 16 -8 -1 100.35 12.59
 16 -8 0 179.57 16.51
 16 -8 1 27.42 7.02
 16 -8 4 60.3 11.56
 -16 -8 -5 4.09 7.09
 16 -8 5 2.34 5.33
 -16 -8 -6 16.48 9.12
 16 -6 -6 88.82 14.59
 16 -6 -5 8.19 5.88
 16 -6 -4 284.32 22.22
 16 -6 -3 66.05 9.74
 16 -6 -2 556.26 29.52
 16 -6 -2 553.34 32.41
 16 -6 -1 35.64 5.54
 16 -6 -1 37.5 7.57
 16 -6 0 148.58 13.9
 16 -6 0 178.68 10.53
 -16 -6 0 169.91 9.63
 -16 -6 -1 14.35 3.89
 16 -6 1 16.37 5.09
 16 -6 2 220.96 15.45
 -16 -6 -2 206.99 15
 -16 -6 -3 2.65 4.13
 -16 -6 -4 493.52 30.31
 -16 -6 -5 11.42 6.16
 16 -6 5 6.47 5.92
 -16 -6 -6 30.75 8.77
 16 -6 6 44.07 10.42
 16 -4 -7 70.21 13.52
 16 -4 -6 13.86 7.19
 16 -4 -5 116.96 15.41
 16 -4 -4 188.24 17.54
 16 -4 -3 225.53 17.92
 16 -4 -2 369.6 22.26
 16 -4 -1 317.25 18.27
 16 -4 0 396.78 18.85
 16 -4 1 138.64 11.49
 -16 -4 -1 174.72 10.87
 16 -4 2 439.75 22.02
 -16 -4 -2 431.28 23.29
 -16 -4 -3 295.16 19.57
 16 -4 3 295.61 21.23
 -16 -4 -4 628.3 34.71
 -16 -4 -5 12.45 5.78
 -16 -4 -6 53.87 11.18
 -16 -4 -7 25.9 9.8
 16 -2 -6 29.65 9.08
 16 -2 -5 208.85 19.81
 16 -2 -4 125.91 13.97
 16 -2 -4 125.98 14.04
 16 -2 -3 328.84 22.22
 16 -2 -2 118.65 11.83
 16 -2 -2 100.28 10.53
 16 -2 -1 362.69 19.99
 16 -2 0 156.97 13.28
 16 -2 2 358.9 23.12
 16 -2 2 360.8 17.23
 16 -2 2 335.48 21.05
 16 -2 3 149.61 14.31
 -16 -2 -3 150.23 12.9
 16 -2 3 141.32 13.52
 16 -2 4 99.62 12.18
 16 -2 4 75.61 11.18
 -16 -2 -4 110.22 11.9
 -16 -2 -5 136.85 15.03
 -16 -2 -6 256.63 22.26
 -16 -2 -7 9.08 6.81
 16 0 -8 14.35 6.95
 16 0 -7 31.37 9.19
 16 0 -7 43.59 11.59
 16 0 -7 47.16 9.43
 16 0 -6 20.23 7.84
 16 0 -5 163.78 16.72
 16 0 -5 185.08 18.47
 16 0 -4 33.06 8.02
 16 0 -4 24.91 6.81
 16 0 -3 1064.71 44.38
 16 0 -2 20.4 5.47
 16 0 -2 28.21 5.33
 16 0 -1 271.25 17.61
 16 0 -1 263.17 17.61
 16 0 0 481.17 26.73
 16 0 0 497.37 25.11
 16 0 1 1033.09 42.55
 16 0 1 1046.58 43.69
 16 0 2 37.98 7.33
 16 0 2 54.8 5.3
 16 0 2 47.65 6.71
 16 0 3 398.71 24.87
 16 0 3 353.47 18.54
 16 0 4 1.58 4.09
 16 0 4 1.72 2.96
 16 0 5 16.72 6.19
 16 0 5 35.5 6.19
 16 0 6 12.14 6.19
 16 0 6 3.65 4.47
 16 0 7 7.09 5.3
 16 2 -8 9.8 7.02
 16 2 -7 9.19 7.43
 16 2 -7 -2.58 7.4
 16 2 -7 6.4 4.13
 16 2 -6 31.65 9.32
 16 2 -6 31.82 9.25
 16 2 -6 21.12 5.61
 -16 2 5 188.79 18.03
 16 2 -5 158.79 11.87
 16 2 -5 171.04 17.3
 16 2 -4 120.68 9.08
 -16 2 4 93.43 12.18
 16 2 -4 118.75 8.53
 16 2 -4 115.83 13.42
 -16 2 4 121.09 9.46
 16 2 -3 292.85 16.89
 -16 2 3 271.32 16.89
 16 2 -2 86.14 8.91
 -16 2 2 101.17 9.8
 16 2 -2 114.35 11.52
 -16 2 2 87.96 10.29
 16 2 -1 304.14 18.95
 -16 2 1 296.23 19.06
 16 2 -1 347.28 20.37
 -16 2 1 308.37 19.47
 16 2 -1 302.69 12.63
 -16 2 0 125.46 12.01
 16 2 0 158.35 12.07
 -16 2 0 143.45 11.56
 16 2 0 137.81 12.25
 16 2 1 246.96 15.07
 -16 2 -1 257.01 15.17
 -16 2 -2 279.06 20.37
 16 2 2 329.63 21.5
 16 2 2 321.99 16.2
 -16 2 -2 298.88 15.62
 16 2 2 314.56 17.54
 -16 2 -3 142.04 14.04
 16 2 3 155.25 14.76
 16 2 3 147.92 8.15
 16 2 3 144.14 11.59
 16 2 3 145 7.84
 16 2 4 65.16 10.15
 16 2 4 90.2 9.74
 16 2 5 155.53 15.79
 16 2 5 120.02 12.69
 16 2 6 246.69 20.98
 16 2 6 226.67 18.99
 16 2 7 -1.89 6.67
 16 2 7 5.4 6.02
 16 4 -7 52.53 12.56
 -16 4 7 47.44 11.18
 16 4 -7 62.92 13
 -16 4 6 20.4 4.02
 16 4 -6 17.44 7.57
 -16 4 6 23.94 8.22
 16 4 -5 110.08 8.5
 -16 4 5 108.26 9.87
 16 4 -5 122.95 15.24
 -16 4 5 118.82 15.21
 -16 4 4 258.63 16.93
 16 4 -4 244.56 20.33
 -16 4 4 234.13 20.19
 16 4 -4 213.9 14.52
 -16 4 3 252.26 17.51
 -16 4 2 415.7 24.32
 -16 4 2 388.21 25.15
 -16 4 1 312.26 21.36
 -16 4 1 347.07 21.78
 -16 4 0 387.25 23.01
 -16 4 0 427.81 25.59
 -16 4 -1 208.4 14.45
 -16 4 -2 494 29.14
 16 4 2 461.69 25.39
 -16 4 -2 461.28 23.5
 -16 4 -3 303.21 21.95
 -16 4 -3 275.38 15.45
 16 4 3 272.42 18.89
 16 4 3 292.82 15.65
 -16 4 -4 579.96 34.37
 -16 4 -4 597.27 24.73
 16 4 4 603.8 33.06
 -16 4 -5 36.67 8.84
 16 4 5 36.84 8.84
 16 4 5 16.37 7.26
 16 4 6 40.18 9.63
 16 4 6 51.84 10.49
 16 4 7 6.02 6.47
 16 4 7 8.57 5.85
 -16 6 7 22.81 10.08
 16 6 -7 25.35 9.84
 -16 6 6 73.51 9.19
 16 6 -6 72.86 13.55
 -16 6 6 70.59 13.42
 -16 6 5 6.6 6.3
 -16 6 5 8.67 5.26
 16 6 -5 17.41 8.39
 -16 6 4 286.83 20.09
 -16 6 4 294.16 24.15
 -16 6 3 75.1 10.42
 -16 6 2 612.65 33.78
 -16 6 2 614.74 35.16
 -16 6 1 60.1 9.84
 -16 6 1 63.64 9.67
 -16 6 0 212.15 18.09
 -16 6 -2 229.59 19.54
 16 6 2 212.87 16.93
 16 6 3 10.56 4.88
 -16 6 -3 18.68 7.74
 16 6 3 13.97 4.75
 -16 6 -4 460.9 31.82
 16 6 4 507.93 31.58
 16 6 4 541.4 26.25
 -16 6 -5 3.92 5.37
 16 6 5 7.95 5.95
 16 6 6 65.19 12.14
 -16 6 -6 83.59 13.18
 16 6 6 60.55 12.32
 16 6 7 12.45 8.63
 16 8 -6 67.36 13.73
 -16 8 6 39.35 11.46
 -16 8 5 108.12 16.27
 -16 8 5 104.03 12.8
 -16 8 4 27.18 9.22
 -16 8 3 111.05 13.14
 -16 8 2 31.03 8.6
 -16 8 2 36.09 7.57
 -16 8 1 117.44 11.21
 -16 8 0 168.22 17.06
 -16 8 0 157.04 11.7
 16 8 1 27.93 7.29
 16 8 2 137.47 15
 -16 8 -2 140.73 16.55
 16 8 2 136.37 13.52
 16 8 3 23.74 7.29
 16 8 3 26.97 6.43
 -16 8 -3 31.96 9.25
 16 8 4 57.62 11.15
 -16 8 -4 50.84 11.15
 16 8 4 64.4 8.91
 -16 8 -5 6.74 7.26
 16 8 5 9.25 7.74
 -16 8 -6 11.21 8.88
 16 8 6 23.22 9.46
 -16 10 4 10.15 8.22
 -16 10 4 17.34 7.5
 -16 10 3 133.2 15.27
 -16 10 2 115.72 13.38
 -16 10 1 40.87 7.77
 -16 10 0 61.72 8.19
 16 10 1 64.64 11.04
 -16 10 -1 54.32 6.19
 16 10 2 103.2 14.1
 -16 10 -2 115.69 16.34
 16 10 2 105.92 13.52
 16 10 3 34.92 9.29
 -16 10 -3 46.37 11.59
 16 10 3 20.67 7.36
 16 10 4 43.45 8.98
 -16 10 -4 30.24 10.29
 16 10 4 31.37 9.84
 -16 10 -5 7.74 8.05
 -16 12 4 11.9 8.74
 -16 12 3 74.24 13.07
 -16 12 2 54.84 10.29
 -16 12 1 108.5 12.73
 16 12 0 144.97 18.06
 16 12 0 137.29 16.58
 -16 12 0 130.28 12.9
 16 12 1 125.84 16.62
 16 12 1 122.88 16.2
 16 12 2 73.14 13.24
 -16 12 -2 68.46 14.59
 16 12 3 46.51 10.6
 17 -11 -4 13.28 6.95
 17 -11 -3 11.28 6.09
 17 -11 -3 26.8 9.43
 17 -11 -2 6.88 5.26
 17 -11 0 28.55 8.67
 17 -9 -5 17.2 8.74
 17 -9 -5 -2.13 6.09
 17 -9 -4 45.99 10.46
 17 -9 -3 86.11 11.25
 17 -9 -2 6.23 4.16
 17 -9 -2 10.05 6.26
 17 -9 -1 7.71 3.99
 17 -9 -1 16.86 6.88
 17 -9 0 108.19 13.66
 17 -9 1 6.47 5.23
 17 -9 4 2.24 5.47
 -17 -9 -5 14.9 7.6
 17 -7 -6 57.83 12.63
 17 -7 -6 47.68 11.97
 17 -7 -5 85.11 13.52
 17 -7 -5 73.17 12.66
 17 -7 -4 342.36 25.18
 17 -7 -4 335.62 26.39
 17 -7 -3 33.16 7.77
 17 -7 -2 412.29 24.63
 17 -7 -2 436.17 28.62
 17 -7 -1 354.85 19.51
 17 -7 -1 304.14 23.01
 17 -7 0 777.08 40.42
 -17 -7 0 799.79 32.27
 17 -7 0 795.76 32.92
 17 -7 1 53.56 8.22
 -17 -7 -3 196.33 16.41
 -17 -7 -4 327.22 23.98
 -17 -7 -5 122.64 15.82
 17 -7 5 135.44 16.82
 -17 -7 -6 113.45 16.27
 17 -5 -6 7.05 6.43
 17 -5 -5 4.13 6.19
 17 -5 -4 30.1 8.02
 17 -5 -3 192.65 16.62
 17 -5 -2 165.3 13.93
 17 -5 -1 39.91 5.95
 17 -5 0 270.7 14.31
 17 -5 0 269.63 18.71
 17 -5 1 23.67 5.54
 -17 -5 -1 21.33 4.13
 17 -5 2 3.68 3.37
 -17 -5 -2 7.88 3.51
 -17 -5 -3 67.25 9.05
 17 -5 3 61.44 10.01
 -17 -5 -4 -1.55 4.23
 -17 -5 -5 20.3 6.98
 -17 -5 -6 4.27 5.54
 17 -3 -7 86.97 15.38
 17 -3 -6 -2.34 5.71
 17 -3 -5 91.64 13.18
 17 -3 -4 3.47 4.75
 17 -3 -3 210.02 17.37
 17 -3 -2 47.95 7.4
 17 -3 -1 69.9 7.84
 17 -3 0 29.76 4.23
 17 -3 1 25.15 2.82
 -17 -3 -2 52.84 6.95
 17 -3 2 58.31 6.09
 -17 -3 -3 49.57 7.67
 17 -3 3 46.85 8.26
 17 -3 4 39.77 8.63
 -17 -3 -4 72.79 10.29
 17 -3 5 4.02 5.23
 -17 -3 -5 27.76 7.64
 -17 -3 -6 4.06 5.81
 -17 -3 -7 13.93 7.53
 17 -1 -8 40.39 9.63
 17 -1 -6 211.15 20.4
 17 -1 -6 163.89 19.13
 17 -1 -5 223.06 20.33
 17 -1 -5 192.51 18.71
 17 -1 -4 346.8 24.73
 17 -1 -4 351.65 24.7
 17 -1 -3 87.03 10.87
 17 -1 -2 892.77 41.04
 17 -1 -2 951.18 44.14
 17 -1 -1 265.64 17.75
 17 -1 -1 258.25 17.65
 17 -1 0 1486.63 62.82
 17 -1 0 1461.52 59.96
 17 -1 1 23.36 4.68
 17 -1 2 661.74 35.67
 17 -1 2 675.22 27.14
 17 -1 2 655.58 32.96
 17 -1 3 54.28 9.08
 17 -1 3 45.55 4.78
 17 -1 4 116.89 13.86
 17 -1 4 146.82 10.05
 17 -1 5 41.42 9.05
 17 -1 5 41.97 6.23
 17 -1 6 124.67 14.59
 17 1 -8 12.56 8.15
 17 1 -7 85.28 13.9
 17 1 -7 76.03 14.38
 17 1 -7 72.62 10.35
 17 1 -6 157.8 17.65
 17 1 -6 131.69 12.56
 17 1 -5 188.1 18.4
 17 1 -4 321.72 17.13
 -17 1 4 312.7 23.08
 17 1 -4 328.73 24.01
 17 1 -3 102.96 9.39
 17 1 -2 913.65 40.9
 -17 1 2 907.19 43.31
 17 1 -2 879.67 43.1
 -17 1 2 910.08 40.63
 -17 1 1 193.13 15.14
 17 1 -1 211.02 15.51
 -17 1 1 248.75 16.62
 17 1 -1 228.15 16.17
 -17 1 0 1431.46 62.37
 17 1 0 1538.72 63.26
 17 1 0 1499.16 56.62
 -17 1 0 1491.14 60.41
 17 1 0 1461.35 60.37
 -17 1 -1 18.09 3.92
 17 1 1 14.24 3.65
 17 1 1 10.87 3.58
 17 1 2 713.44 36.77
 17 1 2 715.13 29.55
 17 1 2 668.17 30.55
 17 1 3 28.24 4.99
 17 1 3 41.52 8.26
 17 1 4 170.87 16.13
 17 1 4 138.36 11.97
 17 1 5 48.2 9.74
 17 1 5 42.59 7.22
 17 1 6 156.32 16.58
 17 1 6 124.91 13.28
 17 1 7 7.57 5.68
 17 1 7 9.46 5.78
 17 3 -7 58.76 13.21
 17 3 -7 63.02 12.73
 17 3 -6 2.34 4.95
 -17 3 6 -2.17 5.95
 17 3 -6 4.44 6.64
 17 3 -5 88.14 7.19
 -17 3 5 94.84 13.76
 17 3 -5 110.63 8.33
 -17 3 5 117.41 9.22
 17 3 -5 107.3 14.07
 -17 3 4 1.86 3.13
 17 3 -4 0.83 2.72
 -17 3 4 1.79 4.61
 17 3 -4 3.58 5.13
 17 3 -3 220.82 15.1
 -17 3 3 232.79 16.07
 -17 3 2 48.09 7.84
 17 3 -2 61.16 8.94
 -17 3 2 78.16 9.87
 -17 3 1 76.92 9.39
 17 3 -1 82.91 9.7
 -17 3 1 83.18 9.77
 -17 3 0 60.17 7.71
 -17 3 0 59.14 8.6
 -17 3 -1 15.62 4.23
 -17 3 -2 71.55 7.19
 -17 3 -2 73.69 10.11
 17 3 2 71.83 8.02
 17 3 3 56.07 9.32
 17 3 3 54.9 7.71
 -17 3 -3 50.78 9.05
 17 3 3 46.61 4.95
 17 3 3 48.88 4.88
 -17 3 -3 43.48 4.71
 -17 3 -4 105.16 13.07
 17 3 4 78.98 11.66
 17 3 4 104.65 11.52
 17 3 5 1.82 5.92
 17 3 5 13.79 5.92
 17 3 6 7.77 6.5
 17 3 6 14.07 6.95
 17 3 7 6.12 6.12
 17 3 7 15.69 6.78
 17 5 -7 97.6 16.68
 -17 5 7 75.34 14.38
 17 5 -7 96.18 15.45
 -17 5 6 16.07 4.47
 -17 5 6 23.15 7.77
 17 5 -6 9.29 6.95
 17 5 -5 19.75 4.88
 -17 5 5 23.29 5.71
 17 5 -5 29.83 8.46
 -17 5 5 25.53 8.46
 -17 5 4 23.6 6.3
 17 5 -4 19.51 7.19
 -17 5 4 23.6 8.02
 -17 5 3 199.9 16.27
 -17 5 2 153.19 15
 -17 5 2 132.27 13.42
 -17 5 1 38.67 7.43
 -17 5 1 31.1 7.12
 -17 5 0 251.64 20.06
 -17 5 0 289.83 19.47
 -17 5 -1 27.31 5.88
 -17 5 -2 6.95 4.75
 17 5 2 9.87 5.13
 -17 5 -2 12.93 4.4
 17 5 3 53.94 8.88
 -17 5 -3 46.61 9.74
 -17 5 -3 57.28 6.88
 17 5 3 55.73 6.78
 -17 5 -4 7.43 6.81
 17 5 4 12.73 3.82
 -17 5 -4 8.43 3.23
 17 5 4 12.8 5.37
 -17 5 -5 16.93 2.72
 17 5 5 13.83 7.26
 -17 5 -5 15.31 7.4
 17 5 5 16.55 7.12
 17 5 6 -6.23 8.22
 17 5 6 -2.1 6.26
 17 5 7 49.64 11.94
 17 5 7 55.56 12.28
 -17 7 6 65.71 13.49
 17 7 -6 68.08 13.62
 -17 7 5 95.57 14.9
 -17 7 5 87.31 11.46
 17 7 -5 88.62 14.14
 -17 7 4 363.58 24.53
 -17 7 4 356.63 27.93
 -17 7 3 35.71 8.15
 -17 7 2 424.71 28.62
 -17 7 2 505.28 31.27
 -17 7 1 364.06 25.49
 -17 7 1 338.81 24.46
 -17 7 0 806.98 43.52
 17 7 2 746.71 36.71
 -17 7 -2 731.64 41.93
 17 7 2 713.41 38.36
 17 7 3 155.46 15.79
 -17 7 -3 179.02 18.82
 17 7 3 183.8 14.69
 -17 7 -4 316.18 25.56
 17 7 4 260.38 22.57
 17 7 4 312.08 19.33
 -17 7 -5 77.64 13.04
 17 7 5 121.13 15.96
 -17 7 -6 152.43 18.51
 17 7 6 135.47 18.4
 17 7 7 127.46 17.82
 -17 9 5 1.82 5.44
 -17 9 5 18.54 9.15
 -17 9 4 41.76 10.91
 -17 9 3 71.38 11.59
 -17 9 2 2.13 5.23
 -17 9 2 11.83 5.44
 -17 9 1 13 4.92
 -17 9 0 59.65 11.39
 17 9 1 26.04 7.4
 17 9 2 158.76 16.72
 -17 9 -2 178.23 19.3
 17 9 2 152.22 15.45
 17 9 3 12.32 5.68
 17 9 3 20.26 7.64
 -17 9 -3 23.43 9.08
 17 9 4 2.27 6.47
 -17 9 -4 21.81 10.05
 17 9 4 13.24 6.09
 -17 9 -5 12.32 9.01
 17 9 5 15.03 8.39
 -17 9 -6 90.75 15.45
 -17 11 4 15.96 8.84
 -17 11 3 15.76 7.05
 -17 11 2 -1.69 5.23
 -17 11 1 55.45 9.46
 17 11 0 37.08 9.63
 17 11 0 37.91 9.36
 -17 11 0 25.32 5.99
 17 11 1 26.04 8.15
 17 11 2 21.98 8.94
 -17 11 -2 23.36 9.29
 17 11 2 19.68 7.43
 17 11 3 14.41 8.05
 17 11 3 5.74 5.74
 17 11 4 7.43 5.81
 18 -12 -4 3.89 5.81
 18 -12 -1 58.55 12.14
 18 -10 -5 43.1 10.46
 18 -10 -4 26.04 8.08
 18 -10 -3 34.95 9.98
 18 -10 -3 53.39 9.43
 18 -10 -2 28.38 6.57
 18 -10 -2 30.62 9.12
 18 -10 -1 129.69 15.72
 18 -10 0 28.76 8.5
 -18 -10 -5 59.58 12.07
 18 -8 -5 10.66 6.64
 18 -8 -5 11.94 7.43
 18 -8 -4 309.37 24.18
 18 -8 -3 49.43 8.98
 18 -8 -3 78.85 12.69
 18 -8 -2 280.78 19.47
 18 -8 -2 307.65 24.15
 18 -8 -1 332.59 24.63
 18 -8 -1 335.31 19.37
 18 -8 0 181.91 16.75
 -18 -8 0 161.96 10.11
 18 -8 1 234.13 18.54
 -18 -8 -3 211.32 17.51
 18 -8 4 21.81 7.81
 -18 -8 -4 22.81 7.33
 -18 -8 -5 96.29 14.55
 18 -8 5 104.75 16.1
 18 -6 -6 43.24 10.7
 18 -6 -5 10.56 7.05
 18 -6 -4 183.18 17.79
 18 -6 -3 262.93 20.26
 18 -6 -2 168.6 14.41
 18 -6 -1 184.56 13.28
 18 -6 -1 191.27 16.79
 18 -6 0 51.22 5.23
 18 -6 0 45.72 8.29
 -18 -6 0 46.99 4.27
 18 -6 1 190.31 15.48
 -18 -6 -1 205.17 12.97
 -18 -6 -2 216.24 15.55
 18 -6 2 246.1 16.58
 -18 -6 -3 332.48 21.98
 -18 -6 -4 6.47 5.74
 -18 -6 -5 61.13 11.01
 18 -6 6 5.09 6.98
 -18 -6 -6 26.52 8.57
 18 -4 -6 2.37 6.19
 18 -4 -5 39.8 10.49
 18 -4 -4 68.25 11.01
 18 -4 -3 13.55 5.99
 18 -4 -2 -1.2 3.47
 18 -4 -1 233.58 15.48
 18 -4 0 226.46 13
 18 -4 1 2.99 3.23
 -18 -4 -2 104.44 9.84
 18 -4 2 105.71 9.36
 -18 -4 -3 372.49 22.36
 18 -4 3 318.83 23.36
 18 -4 4 82.84 11.83
 -18 -4 -4 64.95 9.98
 18 -4 5 142.18 16.93
 -18 -4 -5 163.3 16.51
 -18 -4 -6 95.7 13.97
 18 -2 -7 -2.68 6.95
 18 -2 -6 28.45 8.26
 18 -2 -5 39.11 9.67
 18 -2 -4 113.08 13.59
 18 -2 -3 77.2 10.77
 18 -2 -3 63.88 9.63
 18 -2 -2 53.94 8.36
 18 -2 -2 58.93 8.08
 18 -2 -1 37.02 5.81
 18 -2 0 114.14 11.83
 18 -2 2 156.63 15.03
 18 -2 2 176.2 11.01
 18 -2 2 165.64 8.29
 18 -2 2 174.48 14.35
 18 -2 3 153.7 15.82
 18 -2 3 200.08 16.72
 18 -2 3 187.14 9.36
 18 -2 4 38.22 8.7
 18 -2 4 31.2 7.88
 -18 -2 -4 43.76 7.98
 -18 -2 -5 195.71 17.99
 -18 -2 -6 106.99 15.14
 18 0 -7 -2.37 7.98
 18 0 -7 -1.51 5.09
 18 0 -6 267.67 23.63
 18 0 -6 264.3 24.29
 18 0 -5 119.96 14.96
 18 0 -5 134.47 15.86
 18 0 -4 406 27.45
 18 0 -3 9.53 5.64
 18 0 -3 3.75 3.37
 18 0 -2 467.51 25.94
 18 0 -2 515.7 28.97
 18 0 -1 1.2 4.16
 18 0 -1 8.43 4.64
 18 0 0 210.77 16.41
 18 0 0 191.92 14.28
 18 0 1 16.82 4.02
 18 0 1 20.12 4.44
 18 0 2 377.62 24.56
 18 0 2 353.26 17.79
 18 0 2 367.64 21.78
 18 0 3 9.84 5.64
 18 0 3 2.1 2.1
 18 0 4 140.63 15.31
 18 0 4 128.42 10.66
 18 0 5 128.28 14.96
 18 0 5 122.98 11.01
 18 0 6 -1.89 5.92
 18 0 6 -1.2 4.47
 18 0 7 50.64 10.66
 18 2 -7 -2.44 7.29
 18 2 -7 -2.68 6.16
 18 2 -7 -1.2 3.99
 18 2 -6 23.56 5.5
 18 2 -5 46.92 10.05
 -18 2 5 35.64 8.81
 18 2 -5 36.09 5.54
 18 2 -4 122.19 9.91
 -18 2 4 114.69 13.66
 18 2 -4 116.45 8.05
 -18 2 3 67.18 8.12
 18 2 -3 59.2 7.64
 18 2 -3 54.59 9.74
 -18 2 2 76.85 9.05
 18 2 -2 80.22 9.01
 -18 2 2 57.76 8.91
 18 2 -2 63.71 9.39
 -18 2 1 71.18 8.91
 18 2 -1 46.99 7.46
 -18 2 1 33.09 6.57
 18 2 -1 52.43 3.89
 18 2 -1 62.61 8.12
 -18 2 0 124.05 12.35
 18 2 0 124.08 12.28
 18 2 0 120.64 11.15
 -18 2 0 141.15 11.83
 18 2 1 517.36 26.21
 -18 2 -1 538.58 26.28
 18 2 2 190 16.51
 -18 2 -2 159.45 15.21
 -18 2 -2 165.61 11.11
 18 2 2 189.24 11.7
 18 2 2 167.46 12.21
 -18 2 -3 144.86 14.76
 18 2 3 140.32 14.76
 18 2 3 150.3 8.7
 18 2 3 146.1 12.01
 18 2 4 35.05 8.26
 18 2 4 36.43 6.91
 18 2 5 170.87 17.44
 18 2 5 145.17 14
 18 2 6 103.93 14.07
 18 2 6 83.42 11.73
 18 2 7 73.76 13.35
 18 2 7 74.27 12.11
 18 4 -7 2.58 8.02
 18 4 -7 8.19 7.81
 -18 4 7 9.91 7.71
 -18 4 6 2.3 5.26
 18 4 -6 -4.64 6.33
 -18 4 5 47.54 7.09
 18 4 -5 42.31 5.78
 -18 4 5 44.17 10.22
 18 4 -5 48.51 10.25
 18 4 -4 55.18 7.33
 -18 4 4 49.95 7.74
 -18 4 4 53.49 10.32
 -18 4 3 12.66 5.26
 18 4 -3 10.42 6.19
 -18 4 2 7.91 4.54
 -18 4 2 1.38 4.4
 18 4 -2 3.1 3.99
 -18 4 1 297.26 20.81
 -18 4 1 271.7 19.92
 -18 4 0 226.81 18.34
 -18 4 0 233.75 16.99
 -18 4 -1 3.2 3.3
 -18 4 -2 104.37 9.49
 -18 4 -2 108.5 12.87
 18 4 2 110.01 10.77
 -18 4 -3 365.82 18.54
 18 4 3 341.94 22.09
 18 4 3 326.12 17.85
 18 4 4 87.31 12.63
 -18 4 -4 56.45 10.66
 -18 4 -4 83.66 5.92
 18 4 4 76.27 10.32
 -18 4 -5 154.84 16.75
 18 4 5 145.93 16.82
 18 4 5 142.21 15.24
 18 4 6 83.15 13.38
 18 4 6 84.94 12.69
 18 4 7 23.91 8.63
 18 4 7 31.96 9.8
 18 6 -6 42.11 11.01
 -18 6 6 39.53 10.97
 -18 6 5 10.56 5.37
 18 6 -5 11.46 7.4
 -18 6 5 4.58 6.26
 -18 6 4 118.2 15.38
 -18 6 4 168.98 15.1
 18 6 -4 129.48 16.62
 -18 6 3 302.42 21.98
 -18 6 2 178.75 17.3
 -18 6 2 183.94 16.82
 -18 6 1 208.74 18.3
 -18 6 1 205.55 17.96
 -18 6 0 52.32 9.8
 -18 6 0 46.48 8.57
 -18 6 -1 189.2 15.65
 -18 6 -2 228.01 20.37
 -18 6 -2 243.59 17.06
 18 6 2 218.17 17.58
 -18 6 -3 332.31 25.97
 18 6 3 342.46 23.77
 18 6 3 358.9 20.74
 18 6 4 1.79 5.33
 -18 6 -4 6.12 6.12
 18 6 4 3.58 2.99
 -18 6 -4 6.81 3.54
 -18 6 -5 71.14 12.18
 -18 6 -5 61.41 6.3
 18 6 5 60.44 11.73
 -18 6 -6 17.03 8.63
 18 6 6 13.55 6.78
 18 6 7 16.27 9.22
 18 6 7 27.49 9.91
 -18 8 5 7.74 7.74
 -18 8 5 11.66 6.12
 18 8 -5 2.51 5.74
 -18 8 4 322.06 24.29
 -18 8 4 352.64 28.42
 -18 8 3 49.54 9.91
 -18 8 2 250.13 21.91
 -18 8 2 278.54 23.22
 -18 8 1 365.06 26.56
 -18 8 1 329.46 25.22
 -18 8 0 193.33 19.16
 18 8 2 25.8 7.46
 -18 8 -2 17.44 7.57
 18 8 2 12.8 5.78
 -18 8 -3 187.76 20.4
 18 8 3 223.57 19.81
 18 8 3 226.08 17.54
 18 8 4 23.15 7.95
 -18 8 -4 11.7 6.74
 18 8 4 20.43 6.26
 -18 8 -5 96.8 15.24
 18 8 5 105.85 15.45
 -18 8 -6 2.37 7.4
 -18 10 5 28.45 8.84
 -18 10 4 55.73 12.83
 -18 10 4 23.43 9.08
 -18 10 2 50.43 8.94
 -18 10 2 35.16 10.01
 -18 10 1 108.71 11.87
 -18 10 0 44.76 10.29
 18 10 1 195.23 18.99
 18 10 1 189 18.4
 18 10 2 24.6 7.77
 -18 10 -2 34.81 10.11
 18 10 2 26.83 8.22
 18 10 3 105.03 15.45
 -18 10 -3 89.96 15.72
 18 10 3 143.97 15.1
 18 10 4 7.4 7.4
 -18 10 -4 18.51 9.15
 18 10 4 23.19 6.88
 -18 12 3 26.87 8.6
 -18 12 2 80.74 12.35
 18 12 0 21.98 8.08
 -18 12 0 30.1 10.87
 18 12 0 24.98 9.46
 18 12 1 106.4 15.51
 18 12 2 13.04 7.5
 18 12 3 52.91 11.42
 19 -11 -4 43.72 9.7
 19 -11 -3 9.67 5.23
 19 -11 -2 26.14 9.22
 19 -11 -1 95.94 14.79
 19 -11 0 54.49 10.87
 19 -9 -5 23.81 9.39
 19 -9 -4 20.54 6.88
 19 -9 -3 73.27 10.66
 19 -9 -3 51.6 11.01
 19 -9 -2 21.29 5.68
 19 -9 -2 23.05 7.5
 19 -9 -1 15.62 6.33
 19 -9 -1 16.1 4.58
 19 -9 0 43.62 9.01
 -19 -9 0 42.38 5.09
 19 -9 1 158.55 15.86
 -19 -9 -3 31.96 7.29
 -19 -9 -4 1.82 4.99
 19 -9 4 -2.34 7.05
 -19 -9 -5 10.6 7.33
 19 -7 -6 30.34 9.32
 19 -7 -6 39.15 10.84
 19 -7 -5 23.5 8.91
 19 -7 -5 47.4 10.77
 19 -7 -4 44.58 9.87
 19 -7 -3 86.38 12.8
 19 -7 -3 102.45 12.76
 19 -7 -2 38.46 7.43
 19 -7 -2 51.57 9.8
 19 -7 -1 220.51 14.76
 19 -7 -1 217.14 18.92
 19 -7 0 11.15 3.06
 19 -7 0 18.54 5.99
 -19 -7 0 18.3 2.96
 19 -7 1 281.88 20.4
 -19 -7 -1 284.87 16.44
 -19 -7 -2 20.64 5.68
 19 -7 2 28.55 6.02
 -19 -7 -3 131.69 13.21
 -19 -7 -4 51.91 9.67
 -19 -7 -5 41.42 9.6
 19 -5 -6 17.03 8.15
 19 -5 -5 66.22 12.18
 19 -5 -4 49.61 10.18
 19 -5 -3 375.28 25.08
 19 -5 -2 195.88 15.58
 19 -5 -1 364.41 20.57
 19 -5 0 61.78 8.91
 19 -5 0 46.99 5.44
 19 -5 1 342.08 20.61
 -19 -5 -1 300.32 16.58
 19 -5 2 -1.96 3.41
 -19 -5 -2 4.92 3.61
 19 -5 3 286.01 22.39
 -19 -5 -3 302.87 20.16
 -19 -5 -4 101.83 12.25
 19 -5 4 86.11 13.04
 -19 -5 -5 7.43 5.33
 -19 -5 -6 8.57 6.91
 19 -3 -7 100.97 17.03
 19 -3 -6 72.72 13.79
 19 -3 -5 141.9 16.96
 19 -3 -4 1.82 5.44
 19 -3 -3 372.08 24.84
 19 -3 -2 71.04 9.15
 19 -3 -1 189.27 13.9
 19 -3 0 96.53 8.22
 19 -3 1 298.5 14
 19 -3 2 35.47 5.3
 19 -3 2 26.7 6.4
 -19 -3 -3 4.85 4.33
 19 -3 3 14.04 6.02
 -19 -3 -4 108.81 12.52
 19 -3 4 116.65 14.07
 19 -3 5 23.15 7.74
 -19 -3 -5 24.8 7.84
 -19 -3 -6 28.86 8.77
 19 -1 -7 -2.72 7.81
 19 -1 -6 43.24 10.66
 19 -1 -5 85.59 13.07
 19 -1 -5 42.04 9.98
 19 -1 -4 52.74 9.74
 19 -1 -3 -1.62 4.68
 19 -1 -3 4.58 4.54
 19 -1 -2 261.72 17.79
 19 -1 -2 239.81 18.71
 19 -1 -1 262.62 18.47
 19 -1 -1 252.12 18.09
 19 -1 0 530.01 29.41
 19 -1 0 475.87 26.18
 19 -1 1 177.51 13.28
 19 -1 2 1392.38 64.16
 19 -1 2 1447.76 54.04
 19 -1 2 1451.31 61.41
 19 -1 3 39.05 3.23
 19 -1 3 34.99 7.22
 19 -1 3 36.84 4.51
 19 -1 4 569.13 33.75
 19 -1 4 532.97 24.63
 19 -1 5 16.99 7.33
 19 -1 5 14.04 3.96
 19 -1 6 363.51 27.49
 19 1 -7 2.65 4.75
 19 1 -7 -2.44 6.67
 19 1 -6 33.92 9.63
 19 1 -6 36.98 6.95
 19 1 -5 62.09 11.39
 19 1 -5 65.22 11.56
 19 1 -4 53.84 6.64
 -19 1 4 59.55 10.05
 19 1 -3 1.69 4.33
 19 1 -3 2.06 3.78
 19 1 -2 232.93 16.93
 -19 1 2 262.86 19.16
 19 1 -2 242.66 18.89
 19 1 -1 262.34 18.16
 -19 1 1 258.28 18.06
 19 1 -1 219.27 17.1
 -19 1 0 495.58 26.9
 19 1 0 505.66 29.07
 19 1 0 517.77 27.38
 19 1 0 538.99 23.98
 19 1 1 158.35 11.83
 19 1 1 172 12.52
 19 1 2 1533.9 65.77
 19 1 2 1472.53 56.45
 19 1 2 1388.11 56.97
 19 1 3 17.03 6.78
 19 1 3 19.85 4.71
 19 1 4 572.84 33.88
 19 1 4 520.9 27.49
 19 1 5 21.43 7.36
 19 1 5 15.79 5.3
 19 1 6 424.44 29.79
 19 1 6 386.7 24.84
 19 1 7 6.19 6.67
 19 3 -7 74.34 14.07
 19 3 -6 56.86 12.07
 19 3 -6 66.46 12.73
 -19 3 6 45.72 10.63
 19 3 -5 122.43 9.43
 -19 3 5 136.74 16.41
 19 3 -5 129.52 15.72
 -19 3 4 -1.03 3.37
 19 3 -4 1.89 3.2
 19 3 -3 403.32 22.39
 -19 3 3 343.97 22.02
 19 3 -3 347 25.15
 19 3 -2 68.39 8.77
 -19 3 2 64.47 8.98
 19 3 -2 65.98 9.8
 -19 3 2 57.9 9.39
 19 3 -1 132.31 13.21
 -19 3 1 138.26 13.55
 -19 3 1 152.43 14.21
 19 3 0 101.07 11.42
 -19 3 0 121.85 12.8
 19 3 0 92.61 10.39
 -19 3 0 101.21 10.39
 19 3 1 346.93 20.16
 -19 3 -1 326.81 19.64
 19 3 2 34.44 7.43
 -19 3 -2 41.04 8.46
 19 3 2 36.64 5.92
 19 3 2 30.69 5.23
 -19 3 -2 24.67 4.82
 -19 3 -3 3.47 4.71
 19 3 3 4.58 3.54
 19 3 3 -1.75 5.26
 -19 3 -3 1.1 1.89
 19 3 3 3.03 2.44
 -19 3 -4 121.47 14.65
 19 3 4 117.96 14.21
 19 3 4 96.12 11.39
 19 3 5 23.91 8.46
 19 3 5 21.64 6.71
 19 3 6 19.02 8.57
 19 3 6 17.58 6.47
 19 3 7 26.45 9.39
 19 3 7 29.14 8.12
 -19 5 6 12.21 7.91
 19 5 -6 2.44 5.61
 19 5 -5 107.88 9.94
 -19 5 5 125.6 11.9
 19 5 -5 96.87 14.79
 -19 5 5 98.73 14.72
 -19 5 4 79.57 10.53
 19 5 -3 306.86 23.98
 -19 5 3 271.18 23.01
 -19 5 2 187.24 16.93
 -19 5 2 222.75 18.89
 -19 5 1 418.07 27.31
 -19 5 1 441.85 27.49
 -19 5 0 59.31 8.91
 -19 5 0 57.72 10.05
 -19 5 -1 304.31 19.95
 -19 5 -2 1.86 4.78
 -19 5 -2 -2.1 3.61
 19 5 2 2.58 3.16
 -19 5 -3 299.56 23.91
 -19 5 -3 306.58 17.82
 19 5 3 321.82 21.78
 19 5 3 281.26 17.2
 19 5 4 85.04 11.52
 -19 5 -4 99.42 13.86
 19 5 4 83.32 7.71
 -19 5 -4 94.6 7.95
 -19 5 -5 34.95 9.46
 19 5 5 27.69 9.63
 19 5 5 27.97 7.64
 19 5 6 4.47 7.46
 19 5 6 14.72 7.91
 19 5 7 34.81 10.49
 19 7 -6 52.87 12.59
 -19 7 6 31.68 10.53
 -19 7 5 24.56 7.09
 -19 7 5 37.22 10.11
 -19 7 4 55.97 10.15
 -19 7 3 93.57 13.97
 -19 7 3 89.86 12.35
 -19 7 2 50.33 10.01
 -19 7 2 35.91 9.05
 -19 7 1 248.31 21.23
 -19 7 1 226.6 19.99
 -19 7 0 21.36 7.16
 -19 7 0 19.64 6.81
 -19 7 -1 284.63 20.81
 19 7 2 42.93 8.6
 -19 7 -2 44.31 10.42
 19 7 3 156.76 16.03
 -19 7 -3 173.86 19.09
 19 7 3 146.17 13.21
 19 7 4 50.91 10.29
 -19 7 -4 40.32 10.35
 19 7 4 55.42 7.88
 -19 7 -4 38.67 6.81
 -19 7 -5 38.77 10.73
 19 7 5 54.94 11.66
 19 7 6 36.53 11.18
 -19 7 -6 34.74 10.66
 19 7 6 31.79 9.98
 -19 9 5 26.35 8.81
 -19 9 4 29.65 8.43
 -19 9 3 85.49 14.1
 -19 9 3 57.35 11.42
 -19 9 2 16.89 7.33
 -19 9 2 13.28 7.67
 -19 9 1 13.04 7.29
 -19 9 1 12.49 7.64
 -19 9 0 13.38 7.46
 19 9 1 172.28 17.3
 19 9 2 61.23 10.94
 -19 9 -2 59.82 12.42
 19 9 2 72.59 10.49
 19 9 3 22.88 8.29
 19 9 3 27.93 7.16
 -19 9 -3 29.72 9.39
 19 9 4 -2.3 6.3
 19 9 4 7.33 5.5
 -19 9 -5 12.87 8.33
 -19 11 4 42.38 11.04
 -19 11 3 29.14 10.11
 -19 11 2 42.21 11.21
 -19 11 2 35.81 11.15
 -19 11 1 124.32 17.37
 -19 11 0 33.64 10.56
 19 11 1 42.9 9.91
 19 11 1 42.9 10.08
 19 11 2 27.14 8.98
 -19 11 -2 19.09 8.84
 19 11 2 15.96 6.95
 19 11 3 23.15 7.84
 20 -10 -3 7.91 4.54
 20 -10 -3 2.44 6.64
 20 -10 -2 2.27 5.19
 20 -10 -2 1.27 3.68
 20 -10 -1 10.66 6.12
 20 -10 0 2 4.54
 -20 -10 -1 32.37 6.16
 20 -10 1 36.88 8.94
 -20 -10 -2 41.93 7.57
 -20 -10 -3 37.88 7.57
 -20 -10 -4 9.39 6.3
 -20 -10 -5 58.79 12.63
 20 -8 -5 50.09 11.04
 20 -8 -5 32.51 10.01
 20 -8 -4 69.63 12.07
 20 -8 -3 124.57 13.69
 20 -8 -3 114.93 15.41
 20 -8 -2 223.57 20.81
 20 -8 -2 251.5 18.03
 20 -8 -1 131.45 11.01
 20 -8 -1 130.17 15.21
 20 -8 0 256.84 20.67
 -20 -8 0 245.66 12.28
 20 -8 1 59.31 9.7
 -20 -8 -1 69.63 7.46
 -20 -8 -2 143.11 12.73
 -20 -8 -3 59.03 9.6
 -20 -8 -4 97.15 12.69
 -20 -8 -5 10.18 7.67
 20 -6 -6 56.86 12.42
 20 -6 -5 60.82 12.04
 20 -6 -4 166.53 17.44
 20 -6 -3 355.84 24.42
 20 -6 -2 92.64 10.8
 20 -6 -1 60.13 10.11
 20 -6 -1 53.77 6.95
 20 -6 0 258.97 13.83
 20 -6 0 242.15 18.99
 20 -6 1 48.4 8.19
 -20 -6 -1 56 6.26
 20 -6 2 230.28 16.37
 -20 -6 -2 222.16 15.72
 -20 -6 -3 46.41 8.08
 20 -6 3 50.29 9.94
 -20 -6 -4 212.32 18.37
 20 -6 4 198.22 20.09
 -20 -6 -5 1.93 5.95
 20 -4 -6 2.48 7.09
 20 -4 -5 17.37 7.77
 20 -4 -4 1.86 4.85
 20 -4 -3 103.99 12.83
 20 -4 -2 89.96 10.63
 20 -4 -1 33.71 6.09
 20 -4 0 135.61 9.8
 20 -4 1 30.44 6.23
 20 -4 1 41.93 3.34
 20 -4 2 85.07 8.57
 20 -4 3 11.7 5.99
 -20 -4 -3 21.19 6.02
 20 -4 4 7.74 5.57
 -20 -4 -4 15.27 6.05
 20 -4 5 15.58 7.71
 -20 -4 -5 16.34 6.67
 -20 -4 -6 27.38 8.98
 20 -2 -6 36.91 10.05
 20 -2 -5 42.9 10.42
 20 -2 -4 111.15 14.1
 20 -2 -3 116 13.49
 20 -2 -3 88.14 11.73
 20 -2 -2 391.83 24.22
 20 -2 -2 415.67 26.32
 20 -2 -1 38.32 6.57
 20 -2 0 98.35 11.56
 20 -2 2 202.79 18.23
 20 -2 2 225.74 10.8
 20 -2 3 103.99 13.18
 20 -2 3 101.93 6.81
 20 -2 3 131.72 13.62
 20 -2 4 237.06 20.4
 20 -2 4 189.45 18.4
 20 0 -7 10.08 8.43
 20 0 -7 1.48 3.82
 20 0 -6 32.16 9.39
 20 0 -6 39.35 10.25
 20 0 -5 282.02 24.7
 20 0 -5 327.98 25.56
 20 0 -4 48.33 9.63
 20 0 -3 76.95 11.25
 20 0 -3 57.59 7.88
 20 0 -2 453.92 25.7
 20 0 -2 416.8 26.76
 20 0 -1 126.66 12.63
 20 0 -1 140.77 13.35
 20 0 0 1310.81 60.27
 20 0 0 1360.25 57.76
 20 0 0 1385.32 54.59
 20 0 1 432.45 23.26
 20 0 1 458.36 23.94
 20 0 2 329.04 24.22
 20 0 2 363.27 18.27
 20 0 2 375 22.53
 20 0 3 121.99 14.55
 20 0 3 135.57 7.19
 20 0 3 123.67 9.67
 20 0 4 205.06 18.78
 20 0 4 164.78 12.25
 20 0 5 75.85 12.49
 20 0 5 82.32 8.88
 20 0 6 119.99 15.86
 20 0 6 127.76 12.21
 20 0 7 19.13 8.43
 20 2 -7 35.91 10.94
 20 2 -6 38.12 10.35
 20 2 -6 28.52 5.92
 20 2 -5 43.69 9.94
 -20 2 5 52.5 10.7
 20 2 -5 45.03 5.61
 20 2 -4 128.14 11.11
 20 2 -4 127.49 8.08
 -20 2 3 83.49 9.63
 20 2 -3 95.39 10.01
 -20 2 3 80.74 11.35
 20 2 -3 72.86 10.97
 -20 2 2 395.4 24.18
 20 2 -2 427.47 24.67
 -20 2 2 421.17 26.49
 20 2 -2 438.1 26.9
 20 2 -2 402.97 15.45
 -20 2 1 30 6.85
 20 2 -1 29.76 6.5
 -20 2 1 46.85 7.74
 20 2 -1 24.32 6.26
 -20 2 0 110.94 12.35
 20 2 0 99.11 11.66
 -20 2 0 109.46 10.87
 20 2 0 120.2 11.46
 -20 2 -1 79.26 10.66
 -20 2 -1 83.56 8.6
 20 2 1 77.44 8.6
 20 2 2 246.24 19.64
 -20 2 -2 221.64 13.59
 20 2 2 234.03 14.17
 20 2 2 215.69 14.65
 20 2 3 113.59 10.73
 20 2 3 118.34 14.07
 20 2 3 113.32 7.81
 20 2 4 232.21 20.37
 20 2 4 194.54 15.51
 20 2 5 73.72 12.35
 20 2 5 66.74 9.67
 20 2 6 77.92 14
 20 2 6 111.25 13.04
 20 2 7 86.62 14.14
 -20 4 6 7.29 7.88
 20 4 -6 7.4 7.05
 -20 4 5 10.46 4.51
 20 4 -5 5.23 3.3
 -20 4 5 13.35 6.67
 20 4 -5 4.47 5.81
 20 4 -4 2.17 3.65
 -20 4 4 6.16 4.27
 20 4 -3 134.13 12.42
 -20 4 3 118.68 12.49
 20 4 -3 118.41 14.35
 -20 4 3 112.28 13.93
 -20 4 2 105.65 12.28
 20 4 -2 132.1 14.14
 -20 4 2 116.76 13.66
 -20 4 1 26.49 7.16
 20 4 -1 26.66 6.95
 -20 4 1 19.57 6.3
 -20 4 0 146.03 15.17
 20 4 0 165.81 14.52
 -20 4 0 179.5 15.14
 -20 4 -1 40.59 6.98
 -20 4 -1 34.44 8.63
 -20 4 -2 65.12 8.08
 -20 4 -2 75.65 11.7
 20 4 2 81.87 9.56
 20 4 3 19.95 4.06
 20 4 3 22.74 6.78
 -20 4 -3 16.96 7.12
 20 4 3 11.73 5.06
 20 4 3 18.75 4.27
 -20 4 -3 11.01 3.78
 20 4 4 15 5.85
 -20 4 -4 17.72 7.26
 20 4 4 18.13 7.81
 20 4 4 22.7 3.65
 -20 4 -4 23.5 3.23
 20 4 4 18.85 3.58
 20 4 5 14.9 6.91
 20 4 5 20.57 6.64
 20 4 6 29.21 11.01
 20 4 6 29.1 8.6
 20 4 7 21.16 9.98
 20 4 7 31.86 9.91
 -20 6 6 46.68 12.42
 20 6 -6 62.44 12.87
 20 6 -5 87.62 10.11
 -20 6 5 78.16 10.56
 20 6 -5 89.24 14.86
 -20 6 5 93.71 14.96
 -20 6 4 148.54 14.86
 -20 6 3 302.42 22.91
 20 6 -3 307.65 25.11
 -20 6 2 81.22 12.32
 -20 6 2 82.87 12.07
 -20 6 1 76.95 11.39
 -20 6 1 63.09 11.04
 -20 6 0 270.84 21.98
 -20 6 0 237.99 19.3
 -20 6 -1 68.87 9.8
 -20 6 -2 157.83 17.85
 -20 6 -2 165.09 14.41
 20 6 3 44.96 8.91
 -20 6 -3 35.85 9.77
 20 6 3 38.25 6.43
 -20 6 -3 56.8 8.02
 20 6 4 163.68 17.68
 -20 6 -4 223.5 21.6
 -20 6 -4 210.22 13.83
 20 6 4 212.22 14.24
 20 6 5 16.1 7.71
 -20 6 -5 22.33 9.25
 20 6 5 20.43 7.91
 -20 6 -6 34.06 10.08
 20 6 6 38.46 11.46
 20 6 6 43.38 10.87
 -20 8 5 42 9.12
 20 8 -5 58.24 13.04
 -20 8 5 61.54 13.38
 -20 8 4 117.1 14.83
 -20 8 3 131.38 17.37
 -20 8 3 129.97 15.72
 -20 8 2 288.93 23.77
 -20 8 2 253.19 23.01
 -20 8 1 120.47 15.45
 -20 8 1 166.4 17.41
 -20 8 0 271.15 23.56
 -20 8 0 262.79 21.67
 -20 8 -1 52.29 9.84
 20 8 2 177.78 15.69
 20 8 2 128.42 15.03
 -20 8 -2 173.52 19.2
 20 8 3 69.77 11.73
 -20 8 -3 67.43 13.04
 20 8 3 69.21 9.77
 20 8 4 170.49 18.85
 -20 8 -4 169.11 19.68
 20 8 4 150.16 13.97
 -20 8 -4 149.16 13.52
 -20 8 -5 24.87 9.39
 20 8 5 7.19 6.88
 -20 10 4 10.97 6.3
 -20 10 3 15.45 8.63
 -20 10 3 13.66 7.64
 -20 10 2 -9.36 7.29
 -20 10 2 -2.41 6.6
 -20 10 1 2.41 6.23
 -20 10 1 2.27 5.92
 -20 10 0 4.92 7.67
 20 10 1 28.24 8.53
 20 10 1 46.23 10.18
 20 10 2 14.52 6.5
 20 10 2 27.52 8.43
 -20 10 -2 20.98 9.63
 20 10 3 57.55 10.32
 -20 10 -3 62.16 13.86
 20 12 0 23.22 9.43
 20 12 1 9.01 7.57
 20 12 2 17.58 8.5
 20 12 3 31.86 9.77
 21 -11 -4 32.41 9.08
 21 -11 -3 25.7 7.12
 21 -11 -1 122.09 16.58
 21 -11 0 125.18 16.27
 21 -9 -5 35.3 9.6
 21 -9 -4 90.99 13.28
 21 -9 -3 30.07 7.29
 21 -9 -3 28.07 8.88
 21 -9 -2 105.71 11.18
 21 -9 -1 26.39 8.98
 21 -9 -1 15.86 4.44
 21 -9 0 141.66 15.89
 -21 -9 0 133.2 8.02
 21 -9 1 12.11 5.4
 -21 -9 -1 6.64 3.68
 -21 -9 -2 50.26 8.08
 -21 -9 -3 1.48 4.78
 -21 -9 -5 2.1 6.26
 21 -7 -5 66.22 12.69
 21 -7 -4 22.88 7.95
 21 -7 -3 67.7 11.9
 21 -7 -3 63.92 10.56
 21 -7 -2 1.93 5.3
 21 -7 -2 10.22 4.95
 21 -7 -1 22.5 5.06
 21 -7 -1 30.31 8.33
 21 -7 0 94.16 12.28
 21 -7 0 112.18 7.98
 21 -7 1 1.48 3.82
 -21 -7 -1 10.08 3.51
 21 -7 2 77.54 9.8
 -21 -7 -2 82.67 9.15
 -21 -7 -3 1.38 4.75
 -21 -7 -4 40.15 8.88
 21 -7 4 33.51 9.15
 21 -5 -6 35.12 10.91
 21 -5 -5 2.2 5.4
 21 -5 -4 213.6 19.81
 21 -5 -3 6.43 5.23
 21 -5 -2 294.47 20.3
 21 -5 -1 31.79 6.16
 21 -5 0 182.63 11.52
 21 -5 0 187.04 16
 21 -5 1 32.03 6.64
 21 -5 2 523.58 27.21
 -21 -5 -2 509.03 26.59
 -21 -5 -3 167.36 14.55
 21 -5 3 195.84 18.13
 21 -5 4 59.86 11.42
 -21 -5 -4 53.25 9.19
 21 -5 5 30.41 9.32
 -21 -5 -5 29.72 8.57
 -21 -5 -6 47.37 11.28
 21 -3 -6 118.03 16.86
 21 -3 -5 72.69 12.59
 21 -3 -4 246.41 21.23
 21 -3 -3 319.89 23.19
 21 -3 -2 230.59 17.51
 21 -3 -1 174 13.55
 21 -3 0 162.72 11.49
 21 -3 1 398.81 18.16
 21 -3 2 94.19 8.94
 21 -3 2 94.09 11.35
 21 -3 3 521.55 30.86
 21 -3 3 471.64 21.71
 21 -3 4 161.13 16.89
 21 -1 -6 85.9 14.21
 21 -1 -6 65.05 13.21
 21 -1 -5 15.24 8.02
 21 -1 -5 32.92 9.53
 21 -1 -4 166.23 17.37
 21 -1 -3 12.28 6.09
 21 -1 -3 22.6 6.98
 21 -1 -2 192.13 15.76
 21 -1 -2 185.32 16.79
 21 -1 -1 7.16 4.64
 21 -1 -1 9.56 5.16
 21 -1 0 194.54 17.06
 21 -1 0 208.92 15.62
 21 -1 1 36.22 6.5
 21 -1 2 3.65 2.2
 21 -1 2 8.81 5.68
 21 -1 2 2.58 4.16
 21 -1 3 242.49 20.4
 21 -1 3 225.7 12.49
 21 -1 3 217.34 10.8
 21 -1 3 187.04 17.37
 21 -1 4 3.96 6.81
 21 -1 4 3.82 2.72
 21 -1 5 199.35 19.33
 21 -1 5 142.04 10.66
 21 -1 6 15.03 8.12
 21 1 -7 23.29 9.49
 21 1 -6 81.39 14.38
 21 1 -6 73.62 13.55
 21 1 -6 62.16 8.57
 21 1 -5 44 10.84
 21 1 -5 35.36 9.63
 21 1 -4 127.49 11.15
 21 1 -3 16.2 6.6
 21 1 -3 13 5.23
 -21 1 3 13.86 6.19
 21 1 -2 150.54 15
 21 1 -2 131.31 12.9
 -21 1 2 132.34 13.9
 21 1 -1 14.24 5.64
 -21 1 1 5.4 4.68
 21 1 -1 13.07 2.82
 21 1 -1 5.61 4.37
 21 1 0 160.58 15.21
 -21 1 0 137.91 12.63
 21 1 0 147.96 13.24
 21 1 0 164.81 11.01
 21 1 1 18.99 4.92
 21 1 1 20.67 4.92
 21 1 2 3.51 4.78
 21 1 2 2.27 2.61
 21 1 2 7.29 3.58
 21 1 3 267.85 22.05
 21 1 3 255.46 16.1
 21 1 4 4.02 6.26
 21 1 4 5.26 3.75
 21 1 5 158.38 17.79
 21 1 5 149.16 13.28
 21 1 6 19.78 8.91
 21 1 6 13.55 5.4
 21 1 7 29.07 10.46
 21 3 -6 95.26 15.96
 -21 3 6 101.41 15.27
 21 3 -5 65.12 7.67
 -21 3 5 84.94 13.59
 21 3 -5 72.59 12.45
 -21 3 4 174.72 14.24
 21 3 -4 176.41 14.1
 -21 3 3 413.12 24.36
 21 3 -3 369.43 22.95
 -21 3 3 363.51 26.45
 21 3 -3 380.89 26.87
 21 3 -2 174.58 15
 -21 3 2 176.34 15.45
 -21 3 2 186.45 17.03
 21 3 -2 158.45 15.76
 21 3 -1 175.2 15.51
 -21 3 1 146.24 14.69
 21 3 -1 193.71 16.24
 -21 3 1 159.86 15.1
 21 3 0 134.06 14
 -21 3 0 151.98 15.1
 21 3 0 141.83 13.35
 -21 3 0 147.41 13.35
 21 3 1 415.94 27.07
 -21 3 -1 414.67 26.9
 21 3 1 374.11 22.46
 -21 3 -1 384.36 22.53
 21 3 2 48.51 9.32
 21 3 2 64.47 7.5
 -21 3 -2 58.52 7.26
 -21 3 -3 444.53 30.65
 21 3 3 520.66 32.47
 -21 3 -3 477.59 22.26
 21 3 3 514.26 23.15
 21 3 3 447.9 26.35
 21 3 4 174.76 18.78
 21 3 4 198.36 16.24
 21 3 5 97.29 14.31
 21 3 5 87.52 12.04
 21 3 6 32.03 10.08
 21 3 6 12.32 6.3
 21 3 7 40.32 11.83
 -21 5 6 28.28 9.74
 21 5 -6 38.8 10.56
 -21 5 5 1.24 4.02
 21 5 -5 8.29 4.37
 -21 5 5 4.75 7.36
 21 5 -5 2.37 6.5
 21 5 -4 231.59 17.23
 -21 5 4 211.67 17.58
 -21 5 3 17.13 6.19
 21 5 -3 8.02 5.99
 -21 5 3 9.98 6.71
 -21 5 2 324.4 23.63
 21 5 -2 336.92 24.73
 -21 5 2 343.97 25.35
 -21 5 1 31.58 7.53
 -21 5 1 34.99 8.36
 -21 5 0 166.23 15.38
 -21 5 0 153.46 16.17
 -21 5 -1 36.77 7.19
 -21 5 -1 28.52 8.46
 -21 5 -2 468.23 32.27
 -21 5 -2 526.02 27.8
 21 5 2 523.27 29.38
 -21 5 -3 180.3 18.75
 -21 5 -3 194.09 13.52
 21 5 3 186.35 16.24
 21 5 3 170.7 12.83
 21 5 4 75.72 11.73
 -21 5 -4 49.02 10.94
 21 5 4 59.96 6.71
 21 5 4 61.58 6.78
 -21 5 -4 66.63 6.47
 -21 5 -5 44 10.46
 21 5 5 18.3 7.74
 21 5 5 41.73 9.6
 21 5 6 45.44 11.8
 21 5 6 44.51 10.46
 -21 7 5 74.62 11.35
 21 7 -5 74.86 13.93
 -21 7 5 46.41 11.97
 -21 7 4 31.51 8.36
 -21 7 3 60.51 11.94
 -21 7 3 51.74 10.39
 -21 7 2 6.16 6.16
 -21 7 2 19.26 7.26
 -21 7 1 30 8.29
 -21 7 1 14.04 6.26
 -21 7 0 120.61 15.48
 -21 7 0 100.62 12.97
 -21 7 -1 12.45 5.88
 -21 7 -2 51.88 11.63
 21 7 2 76.3 11.01
 -21 7 -2 87.14 10.94
 21 7 3 9.01 5.16
 -21 7 -3 13.86 8.22
 -21 7 -3 3.72 4.78
 21 7 3 1.2 3.47
 21 7 4 28.14 8.02
 -21 7 -4 23.67 9.43
 -21 7 -4 16.44 5.23
 21 7 4 32.37 6.3
 -21 7 -5 12.11 8.12
 21 7 5 24.56 9.08
 -21 7 -6 12.28 8.5
 21 7 6 7.4 7.71
 -21 9 4 74.75 13.07
 -21 9 3 22.46 8.39
 -21 9 3 36.67 9.91
 -21 9 2 126.7 16.75
 -21 9 2 131.27 16.99
 -21 9 1 4.58 6.88
 -21 9 1 10.77 6.95
 -21 9 0 154.08 18.4
 -21 9 0 113.08 15.03
 21 9 1 30.24 8.67
 -21 9 -1 9.39 6.09
 21 9 2 42.93 9.05
 21 9 2 43.72 9.53
 -21 9 -2 48.09 11.66
 21 9 3 2.13 5.23
 -21 9 -3 5.23 7.16
 21 9 3 4.71 4.68
 21 9 4 44.89 11.08
 -21 9 -4 29.31 10.35
 -21 11 4 60.65 12.9
 -21 11 3 35.02 10.22
 -21 11 2 71.93 14.24
 -21 11 1 142.01 19.68
 -21 11 1 127.25 18.09
 -21 11 0 129.52 18.68
 -21 11 0 117.93 16.96
 21 11 1 88.93 14.04
 21 11 1 56.28 11.77
 21 11 2 66.81 12.32
 21 11 3 42.73 9.6
 22 -10 -4 11.42 6.78
 22 -10 -3 7.95 6.74
 22 -10 -2 25.42 6.19
 22 -10 -1 8.84 6.05
 22 -10 0 20.5 7.77
 22 -10 1 20.85 7.71
 22 -8 -5 8.91 6.4
 22 -8 -4 36.53 9.32
 22 -8 -3 56.38 9.91
 22 -8 -3 47.58 10.87
 22 -8 -2 3.85 3.85
 22 -8 -2 14.79 7.05
 22 -8 -1 63.44 7.77
 22 -8 -1 73.89 11.97
 22 -8 0 23.22 7.6
 22 -8 1 26.04 7.09
 -22 -8 -1 25.53 4.68
 -22 -8 -2 76.13 9.29
 -22 -8 -3 78.92 10.73
 22 -8 4 55.04 12.21
 22 -6 -6 17.79 8.26
 22 -6 -5 11.18 7.22
 22 -6 -4 -1.93 6.26
 22 -6 -3 172.62 16.62
 22 -6 -2 27.62 6.88
 22 -6 -1 81.01 11.77
 22 -6 -1 84.35 8.91
 22 -6 0 52.12 5.47
 22 -6 0 52.7 9.05
 22 -6 1 168.43 15.17
 22 -6 2 54.87 7.91
 -22 -6 -2 38.25 6.47
 -22 -6 -3 131.03 13
 22 -6 3 123.74 15.62
 22 -6 4 76.89 13.04
 -22 -6 -4 88.51 11.97
 22 -6 5 46.89 11.35
 -22 -6 -5 30.48 8.81
 -22 -6 -6 30.82 9.77
 22 -4 -6 43.41 11.77
 22 -4 -5 47.3 11.46
 22 -4 -4 118.86 14.93
 22 -4 -3 23.08 6.71
 22 -4 -2 43.38 7.81
 22 -4 -1 40.15 6.78
 22 -4 0 39.91 5.57
 22 -4 1 83.39 9.67
 22 -4 1 76.37 5.23
 22 -4 2 2.89 2.99
 22 -4 3 21.74 4.16
 22 -4 3 19.51 7.05
 22 -4 4 114.25 14.83
 -22 -4 -4 112.11 13.07
 22 -4 5 -2.34 7.5
 -22 -4 -5 1.86 5.3
 -22 -4 -6 126.18 16.68
 22 -2 -6 40.83 11.11
 22 -2 -5 100.66 14.86
 22 -2 -4 198.15 19.37
 22 -2 -3 252.95 20.33
 22 -2 -3 245.14 20.85
 22 -2 -2 344.77 22.84
 22 -2 -1 1160.34 50.81
 22 -2 0 417.42 27.21
 22 -2 2 286.39 22.6
 22 -2 2 259.76 12.66
 22 -2 2 308.99 20.64
 22 -2 3 253.95 21.91
 22 -2 3 223.61 12.07
 22 -2 3 244.73 19.64
 22 -2 4 191.79 19.54
 22 -2 4 193.26 19.33
 22 0 -6 26.83 10.39
 22 0 -6 53.8 12.38
 22 0 -5 237.61 21.98
 22 0 -5 190.51 20.71
 22 0 -4 49.02 9.87
 22 0 -3 160.41 14.04
 22 0 -3 188.83 17.82
 22 0 -2 19.61 6.5
 22 0 -2 19.33 5.88
 22 0 -1 1443.08 64.4
 22 0 -1 1471.67 64.16
 22 0 0 3.23 4.85
 22 0 0 2.44 3.82
 22 0 0 1.65 2.96
 22 0 1 1011.01 43.21
 22 0 1 985.52 43.24
 22 0 2 11.08 5.99
 22 0 2 9.77 3.1
 22 0 2 6.4 4.44
 22 0 3 199.46 19.16
 22 0 3 203.27 13.21
 22 0 4 -2.06 6.19
 22 0 4 3.51 3.37
 22 0 5 287.56 25.04
 22 0 5 282.05 17.89
 22 0 6 118.55 16.65
 22 0 7 50.6 12.21
 22 2 -6 52.77 12.8
 22 2 -6 54.35 12.18
 22 2 -5 143.31 17.51
 22 2 -4 165.43 13.79
 22 2 -4 172.21 9.08
 22 2 -3 289.97 19.99
 -22 2 3 274.83 22.5
 22 2 -3 291.96 22.88
 22 2 -2 368.06 23.22
 -22 2 2 383.57 25.04
 22 2 -2 389.69 25.35
 22 2 -2 325.85 13.14
 -22 2 2 330.66 22.33
 -22 2 1 1274.93 57.72
 22 2 -1 1214.01 57.07
 -22 2 1 1308.2 57.66
 22 2 -1 1252.06 57.48
 -22 2 0 432.04 27.49
 22 2 0 432.11 27.59
 -22 2 0 435.52 25.39
 22 2 0 418.76 25.28
 22 2 1 668.07 36.43
 -22 2 -1 594.52 30.65
 22 2 1 638.41 31.51
 -22 2 -1 598.58 35.23
 22 2 2 275.59 16.99
 22 2 2 294.54 18.09
 22 2 3 265.16 22.29
 22 2 3 267.78 14.21
 22 2 3 280.61 17.96
 22 2 4 232.24 21.19
 22 2 4 208.68 16.27
 22 2 5 238.64 22.74
 22 2 5 234.89 18.54
 22 2 6 1.55 4.64
 -22 4 6 33.37 10.46
 22 4 -6 28.79 10.66
 -22 4 5 35.43 6.88
 22 4 -5 44.65 7.29
 -22 4 5 47.06 10.84
 22 4 -5 28.48 9.49
 -22 4 4 100.14 11.42
 22 4 -4 95.6 10.8
 22 4 -3 22.02 6.23
 -22 4 3 27.93 6.98
 22 4 -3 15.76 7.46
 -22 4 3 23.46 7.95
 22 4 -2 58.41 9.25
 -22 4 2 58.55 9.67
 22 4 -2 55.28 10.29
 -22 4 2 51.26 9.84
 22 4 -1 22.46 7.29
 -22 4 1 36.91 8.26
 22 4 -1 32.13 8.05
 -22 4 1 33.44 7.74
 22 4 0 82.01 11.21
 -22 4 0 54.7 9.94
 22 4 0 48.71 8.88
 -22 4 0 53.77 8.88
 22 4 1 79.98 11.7
 -22 4 -1 75.82 12.11
 22 4 1 58.96 8.74
 -22 4 -1 78.74 9.63
 22 4 2 6.26 4.71
 22 4 2 8.53 4.33
 -22 4 -2 9.22 3.85
 22 4 3 16.41 7.53
 -22 4 -3 18.23 7.22
 22 4 3 20.37 5.99
 22 4 3 9.19 3.58
 -22 4 -3 15.45 3.99
 22 4 4 127.97 13.62
 -22 4 -4 116.07 15.69
 22 4 4 102.21 14.76
 22 4 4 103.58 7.36
 22 4 5 2.3 6.26
 22 4 5 3.47 5.23
 22 4 6 99.25 16.44
 22 4 6 105.3 14.31
 22 4 7 2.55 9.05
 -22 6 5 10.25 5.81
 22 6 -5 5.06 6.57
 -22 6 5 2.51 7.53
 22 6 -4 -1.41 5.19
 -22 6 4 1.65 5.09
 -22 6 3 166.02 17.03
 22 6 -3 150.71 17.44
 -22 6 3 206.44 20.19
 -22 6 2 30.07 8.74
 -22 6 2 31.58 8.08
 22 6 -2 33.37 9.19
 -22 6 1 109.15 13.79
 -22 6 1 100.97 14
 -22 6 0 54.32 9.67
 -22 6 0 36.46 9.56
 -22 6 -1 167.91 15.34
 -22 6 -1 142.66 16.68
 -22 6 -2 28.62 6.95
 22 6 2 36.95 7.74
 -22 6 -3 118.41 11.39
 22 6 3 98.15 12.52
 -22 6 -3 134.23 17.44
 22 6 3 127.21 11.35
 22 6 4 61.65 11.11
 22 6 4 86.35 14.17
 -22 6 -4 60 12.21
 22 6 4 68.91 8.05
 -22 6 -4 82.6 8.39
 -22 6 -5 40.39 10.77
 22 6 5 46.72 11.94
 22 6 5 45.75 10.42
 22 6 6 15.38 9.7
 22 6 6 29.93 9.36
 -22 8 5 38.56 9.46
 -22 8 4 41.18 9.67
 -22 8 3 106.54 15.51
 -22 8 3 78.23 13.18
 -22 8 2 6.71 6.71
 -22 8 2 14.96 7.16
 -22 8 1 65.74 12.01
 -22 8 1 77.44 13.45
 -22 8 0 27.49 9.32
 -22 8 0 32.13 8.53
 -22 8 -1 14.21 8.22
 -22 8 -1 22.64 7.4
 -22 8 -2 51.74 12.07
 22 8 2 63.16 10.87
 22 8 2 64.57 9.98
 -22 8 -2 82.73 11.32
 22 8 3 98.04 14
 -22 8 -3 90.61 15.58
 -22 8 -3 88.17 11.15
 22 8 3 108.19 12.21
 22 8 4 66.19 12.45
 -22 8 -4 77.13 14.41
 22 8 5 31.68 10.15
 -22 10 4 6.88 7.16
 -22 10 3 4.78 6.85
 -22 10 2 22.53 8.7
 -22 10 2 24.53 8.77
 -22 10 1 15.17 8.74
 -22 10 1 7.05 7.88
 -22 10 0 49.37 11.94
 -22 10 0 33.33 9.29
 22 10 1 14.62 7.02
 -22 10 -1 6.23 5.95
 22 10 2 13.14 7.81
 -22 10 -2 13.79 8.94
 22 10 2 16.62 6.6
 -22 10 -2 19.37 7.88
 22 10 3 24.63 7.16
 -22 10 -3 17.82 7.57
 22 12 2 24.53 9.08
 23 -11 0 122.43 16.41
 23 -9 -3 20.78 6.5
 23 -9 -3 14.65 7.64
 23 -9 -2 36.67 7.33
 23 -9 -2 27.31 8.88
 23 -9 -1 57.17 11.32
 23 -9 -1 62.92 7.64
 23 -9 0 102.03 14.1
 23 -9 1 35.74 8.39
 -23 -9 -2 63.99 8.74
 -23 -9 -3 2.89 5.13
 23 -7 -5 27.21 9.01
 23 -7 -4 -1.96 5.61
 23 -7 -3 77.75 13.14
 23 -7 -3 78.92 11.83
 23 -7 -2 6.12 4.99
 23 -7 -2 5.26 4.27
 23 -7 -1 58.28 7.6
 23 -7 -1 80.5 12.07
 23 -7 0 53.25 5.5
 23 -7 0 59.69 9.94
 23 -7 1 164.26 15.51
 23 -7 2 26.9 6.4
 -23 -7 -2 18.44 5.3
 -23 -7 -3 89.82 10.91
 23 -7 3 70.21 12.52
 23 -7 4 25.77 8.84
 -23 -7 -4 3.3 4.92
 -23 -7 -5 25.28 8.6
 23 -5 -6 7.74 7.4
 23 -5 -5 -4.58 6.81
 23 -5 -4 1.96 5.92
 23 -5 -3 36.91 8.43
 23 -5 -2 50.6 8.6
 23 -5 -1 26.18 5.71
 23 -5 0 95.81 11.77
 23 -5 0 100.28 8.22
 23 -5 1 18.37 5.71
 23 -5 2 204.72 15.34
 23 -5 3 -1.93 5.23
 23 -5 4 128.11 16.27
 23 -5 5 -2.44 7.02
 -23 -5 -5 1.89 5.85
 -23 -5 -6 67.43 12.93
 23 -3 -6 13 7.77
 23 -3 -5 89.34 14.31
 23 -3 -4 101.04 13.79
 23 -3 -3 199.35 18.09
 23 -3 -2 36.57 7.6
 23 -3 -1 16.89 5.19
 23 -3 0 247.24 15.38
 23 -3 1 246.07 13.24
 23 -3 2 322.85 18.51
 23 -3 2 286.94 21.6
 23 -3 3 21.33 3.96
 23 -3 3 12.32 6.3
 23 -3 4 224.09 21.02
 23 -1 -6 17.68 8.77
 23 -1 -6 23.43 9.56
 23 -1 -5 355.71 28.38
 23 -1 -5 332.79 27.97
 23 -1 -4 16.75 7.88
 23 -1 -4 2 5.5
 23 -1 -3 124.29 15.07
 23 -1 -3 162.58 15.82
 23 -1 -2 1.48 4.2
 23 -1 -2 11.8 6.67
 23 -1 -1 324.23 22.64
 23 -1 -1 287.73 21.23
 23 -1 0 394.44 26.35
 23 -1 0 362.38 23.19
 23 -1 1 233.51 20.37
 23 -1 1 261.69 17.75
 23 -1 2 184.35 18.27
 23 -1 2 177.85 10.84
 23 -1 2 168.22 15.03
 23 -1 3 26.39 8.67
 23 -1 3 30.93 3.82
 23 -1 3 32.72 7.95
 23 -1 3 43 5.09
 23 -1 4 17.03 7.64
 23 -1 4 29.21 4.64
 23 -1 5 42.28 10.97
 23 -1 5 45.55 5.74
 23 -1 6 6.95 6.95
 23 1 -6 27.76 9.53
 23 1 -6 18.54 8.29
 23 1 -5 333.96 27.62
 23 1 -5 345.11 28.04
 23 1 -4 6.4 6.4
 23 1 -4 6.81 4.27
 23 1 -3 190.96 16.1
 23 1 -3 230.86 20.4
 23 1 -2 3.44 4.71
 23 1 -2 8.84 4.95
 23 1 -1 325.88 23.05
 23 1 -1 334 23.05
 23 1 -1 326.22 16.51
 23 1 0 367.85 25.59
 23 1 0 396.06 23.91
 23 1 0 363.1 19.68
 23 1 1 267.16 21.47
 23 1 1 269.94 17.65
 23 1 1 241.05 16.51
 23 1 2 163.92 11.83
 23 1 2 138.88 11.21
 23 1 3 30.03 5.85
 23 1 3 51.26 10.7
 23 1 4 23.94 8.88
 23 1 4 28.93 6.19
 23 1 5 56.97 12.25
 23 1 5 48.33 8.26
 23 1 6 30.72 10.25
 23 1 7 14.45 9.32
 23 3 -6 10.56 8.22
 23 3 -5 115.66 10.73
 -23 3 5 126.73 17.13
 23 3 -5 145.24 18.23
 23 3 -4 119.13 12.04
 -23 3 3 215.07 17.03
 23 3 -3 171.11 15.31
 -23 3 3 150.13 16.93
 23 3 -3 180.95 18.37
 -23 3 2 57.07 9.46
 23 3 -2 46.75 8.5
 -23 3 2 36.81 8.57
 23 3 -2 47.78 9.56
 -23 3 1 29.62 7.33
 23 3 -1 38.94 8.26
 -23 3 1 28.14 7.6
 23 3 -1 28.45 7.67
 -23 3 0 253.98 20.5
 23 3 0 259.52 20.98
 -23 3 0 262.34 18.92
 23 3 0 238.54 18.58
 -23 3 -1 258.97 21.95
 23 3 1 312.98 23.6
 -23 3 -1 281.12 18.82
 23 3 1 276.65 19.23
 -23 3 -2 309.54 18.92
 23 3 2 349.27 19.88
 23 3 2 327.91 20.64
 23 3 3 22.22 6.16
 23 3 3 16.58 7.19
 23 3 3 16.27 4.2
 23 3 4 220.61 21.36
 23 3 4 188.31 16.55
 23 3 5 2.34 7.57
 23 3 5 4.75 4.75
 23 3 6 101.41 15.86
 23 3 6 119.58 14.1
 -23 5 5 -1.34 4.16
 23 5 -5 2.3 4.13
 -23 5 5 2.48 6.09
 23 5 -5 -2.51 6.5
 23 5 -4 10.97 5.44
 -23 5 4 -1.51 4.75
 23 5 -3 27.49 7.26
 -23 5 3 16.62 6.78
 23 5 -3 12.69 6.88
 -23 5 3 18.89 8.33
 -23 5 2 33.61 8.19
 23 5 -2 34.81 9.25
 -23 5 2 44.21 9.91
 -23 5 1 37.19 9.6
 23 5 -1 40.15 8.63
 -23 5 1 33.4 8.12
 -23 5 0 68.11 11.59
 23 5 0 90.96 11.63
 -23 5 0 76.09 11.01
 -23 5 -1 32.3 7.46
 -23 5 -1 26.35 8.29
 23 5 1 34.92 7.5
 23 5 2 216.45 16.51
 -23 5 -2 221.75 16.58
 23 5 2 244.18 18.61
 23 5 3 -6.6 7.84
 -23 5 -3 6.57 5.99
 23 5 3 4.61 4.95
 23 5 3 4.58 3.47
 23 5 3 2.03 4.02
 -23 5 -3 0.96 3.16
 23 5 4 127.63 14.52
 -23 5 -4 123.05 16.65
 23 5 4 97.84 15.51
 -23 5 -4 131.89 9.12
 23 5 4 144.24 10.25
 23 5 4 110.36 9.01
 23 5 5 -2.44 7.33
 23 5 5 1.93 4.71
 23 5 6 56.45 12.83
 23 5 6 40.56 10.05
 -23 7 5 35.3 8.53
 -23 7 4 5.57 5.78
 -23 7 3 99.18 15.17
 -23 7 3 86.59 13.21
 23 7 -3 90.03 14.72
 -23 7 2 10.84 7.26
 -23 7 2 4.09 6.16
 -23 7 1 67.7 12.14
 -23 7 1 70.56 12.49
 -23 7 0 47.16 9.7
 -23 7 0 55.56 11.49
 -23 7 -1 149.68 18.34
 -23 7 -1 195.88 17.54
 -23 7 -2 18.92 8.19
 -23 7 -2 19.13 6.64
 23 7 2 15.58 6.88
 23 7 3 89.27 12.49
 -23 7 -3 90.03 14.93
 23 7 3 66.91 9.39
 -23 7 -3 70.49 9.49
 23 7 4 18.58 7.57
 -23 7 -4 14.96 8.36
 -23 7 -5 25.59 10.18
 23 7 5 25.04 9.05
 -23 9 4 2.17 6.23
 -23 9 3 20.92 9.6
 -23 9 3 13.66 7.36
 -23 9 2 33.99 10.35
 -23 9 2 35.3 10.05
 -23 9 1 80.26 14.38
 -23 9 1 82.97 14.1
 -23 9 0 85.31 14.83
 -23 9 0 81.05 13.24
 -23 9 -1 25.84 9.53
 23 9 1 31.58 8.74
 -23 9 -1 30.89 9.05
 23 9 2 66.05 11.7
 -23 9 -2 48.23 12.63
 -23 9 -2 78.26 11.97
 23 9 2 42.14 9.29
 23 9 3 11.04 6.88
 -23 9 -3 2.75 7.09
 -23 9 -3 12.87 6.23
 23 9 3 3.16 4.58
 -23 11 0 162.06 19.81
 -23 11 -1 6.85 6.85
 23 11 1 8.53 7.12
 -23 11 -2 136.4 17.3
 23 11 2 116.96 15.82
 24 -10 -2 169.01 20.12
 24 -10 -1 18.3 7.95
 24 -10 0 63.57 11.9
 24 -10 1 29.24 8.63
 24 -8 -5 18.2 7.88
 24 -8 -3 37.7 8.6
 24 -8 -2 55.8 8.77
 24 -8 -2 66.22 11.94
 24 -8 -1 22.39 7.5
 24 -8 0 35.54 8.94
 24 -8 1 268.19 21.23
 24 -8 2 31.48 7.16
 -24 -8 -2 25.77 5.99
 -24 -8 -3 66.67 9.67
 -24 -8 -4 16.75 6.98
 24 -6 -5 -2.3 5.95
 24 -6 -4 69.73 11.9
 24 -6 -3 58.89 10.56
 24 -6 -2 13.62 5.4
 24 -6 -1 29.14 7.57
 24 -6 -1 18.3 5.02
 24 -6 0 70.76 6.5
 24 -6 0 53.98 9.32
 24 -6 1 45.17 8.39
 24 -6 2 1.27 3.61
 24 -6 3 117.79 15.51
 -24 -6 -3 145.62 13.69
 24 -6 4 18.47 8.26
 -24 -6 -4 14.52 6.09
 -24 -6 -5 89.86 13.66
 24 -4 -6 58.07 13.04
 24 -4 -5 90.89 14.83
 24 -4 -4 230.76 21.36
 24 -4 -3 284.36 22.36
 24 -4 -2 463.1 28
 24 -4 -1 155.01 13.11
 24 -4 0 415.6 21.43
 24 -4 1 6.33 4.37
 24 -4 1 4.44 1.82
 24 -4 2 353.5 21.05
 24 -4 2 379.13 25.46
 24 -4 3 28.17 8.33
 24 -4 3 21.74 4.61
 24 -4 4 40.63 10.05
 24 -4 5 53.36 12.18
 24 -2 -6 26.49 10.53
 24 -2 -5 72.35 13.28
 24 -2 -4 -2.03 5.26
 24 -2 -3 26.35 7.33
 24 -2 -2 103.75 12.28
 24 -2 -1 61.68 8.74
 24 -2 0 55.83 10.49
 24 -2 1 136.85 15.86
 24 -2 1 166.64 14.31
 24 -2 2 47.78 4.51
 24 -2 2 34.13 9.32
 24 -2 2 50.6 9.15
 24 -2 3 135.54 16.07
 24 -2 3 127.35 8.63
 24 -2 3 102.38 13.21
 24 -2 4 4.47 6.4
 24 -2 4 -2 6.26
 24 0 -6 15.51 8.94
 24 0 -6 10.66 8.33
 24 0 -5 16.62 7.4
 24 0 -4 4.13 5.06
 24 0 -3 1.96 5.33
 24 0 -3 1.38 4.47
 24 0 -2 185.76 17.54
 24 0 -2 176.3 16.1
 24 0 -1 167.19 15.82
 24 0 -1 164.88 15.93
 24 0 0 583.16 34.44
 24 0 0 552.07 31
 24 0 0 582.51 28.17
 24 0 1 232.89 20.64
 24 0 1 237.78 16.75
 24 0 1 236.61 16.68
 24 0 2 76.89 7.5
 24 0 2 76.37 10.11
 24 0 3 214.28 20.61
 24 0 3 221.09 14
 24 0 4 147.55 18.09
 24 0 4 192.75 13.28
 24 0 5 361.48 28.79
 24 0 5 326.09 19.54
 24 0 6 -2.41 8.57
 24 0 7 106.51 16.68
 24 2 -6 8.12 8.08
 24 2 -5 73.76 6.05
 24 2 -4 -11.18 6.71
 24 2 -4 1.24 4.44
 24 2 -3 28.83 7.05
 -24 2 3 41.07 9.32
 24 2 -3 44.45 9.46
 24 2 -2 133.2 13.93
 -24 2 2 150.37 15.69
 24 2 -2 126.18 14.69
 24 2 -1 85.42 11.66
 -24 2 1 56.62 9.74
 24 2 -1 89.75 11.63
 24 2 0 48.13 9.36
 -24 2 0 42.42 7.71
 24 2 0 42.14 8.26
 24 2 1 164.61 17.1
 -24 2 -1 164.68 13.83
 24 2 1 174.34 14.35
 24 2 2 67.74 8.05
 24 2 2 70.63 8.6
 24 2 3 115.9 11.59
 24 2 3 139.01 16.89
 24 2 3 152.57 10.01
 24 2 4 4.54 7.09
 24 2 4 3.78 3.92
 24 2 5 57.86 12.9
 24 2 5 80.22 10.53
 24 2 6 22.5 10.15
 24 4 -5 74.79 9.46
 -24 4 5 64.64 12.59
 -24 4 4 217.28 17.65
 24 4 -4 212.74 16.99
 24 4 -4 190.44 20.5
 -24 4 3 281.47 21.36
 24 4 -3 289.14 20.98
 -24 4 3 232.38 22.15
 24 4 -3 290.62 24.01
 24 4 -2 460.08 29.24
 -24 4 2 491.73 30.27
 24 4 -2 454.26 30.62
 -24 4 2 460.52 30.72
 24 4 -1 170.39 16.75
 -24 4 1 155.01 16.51
 24 4 -1 168.05 16.48
 -24 4 1 176.03 16.55
 24 4 0 451.48 29.69
 -24 4 0 415.12 29
 24 4 0 413.67 26.76
 -24 4 0 437.79 27.21
 24 4 1 1.96 4.82
 -24 4 -1 2 4.54
 24 4 1 2.68 4.33
 -24 4 -1 1.31 4.23
 24 4 2 351.51 21.53
 -24 4 -2 357.25 21.36
 24 4 2 353.78 22.84
 -24 4 -3 56.52 11.66
 24 4 3 35.47 9.87
 24 4 3 39.49 7.74
 -24 4 -3 40.32 6.16
 24 4 3 43.48 6.33
 24 4 4 49.12 9.22
 24 4 4 42.07 10.8
 24 4 4 46.06 4.75
 24 4 5 24.7 9.84
 24 4 5 45.99 9.12
 -24 6 5 7.71 5.5
 -24 6 5 5.3 7.57
 24 6 -4 50.71 9.15
 -24 6 4 39.7 8.7
 -24 6 4 51.36 12.42
 24 6 -3 91.06 12.35
 -24 6 3 115.17 14.38
 24 6 -3 91.06 14.35
 -24 6 2 31.41 8.15
 24 6 -2 25.04 8.08
 -24 6 2 12.56 6.05
 -24 6 1 23.22 7.5
 -24 6 1 16.44 7.12
 24 6 -1 24.7 7.57
 -24 6 0 52.5 9.77
 -24 6 0 64.12 11.83
 -24 6 -1 54.8 9.77
 -24 6 -1 68.7 12.14
 -24 6 -2 5.5 4.44
 24 6 2 6.43 4.61
 24 6 3 120.88 16.75
 -24 6 -3 130.28 17.37
 24 6 3 105.09 13.86
 24 6 3 134.95 12.76
 -24 6 -3 117.24 11.7
 24 6 3 122.16 11.56
 24 6 4 28.79 8.67
 -24 6 -4 19.61 9.29
 -24 6 -5 52.91 12.83
 24 6 5 36.64 11.46
 24 6 5 72.14 12.83
 24 6 6 13.97 8.29
 -24 8 4 53.8 10.87
 -24 8 3 35.67 10.18
 -24 8 3 30.41 9.46
 24 8 -3 54.8 12.42
 -24 8 2 46.99 11.04
 -24 8 2 47.44 10.97
 -24 8 1 23.84 8.84
 -24 8 1 35.16 10.18
 -24 8 0 43.83 9.98
 -24 8 0 41.32 10.8
 -24 8 -1 286.87 26.25
 -24 8 -1 293.23 23.32
 -24 8 -2 12.9 8.05
 24 8 2 17.37 6.71
 -24 8 -2 23.12 7.02
 24 8 3 74.27 12.97
 -24 8 -3 76.54 15
 -24 8 -3 74.48 10.63
 24 8 3 71.31 10.08
 24 8 4 11.35 7.6
 -24 10 4 71.86 13.93
 -24 10 3 10.01 8.63
 -24 10 2 136.57 18.95
 -24 10 2 126.49 17.99
 -24 10 1 10.63 8.29
 -24 10 1 2.44 6.67
 -24 10 0 46.51 12.18
 -24 10 0 54.59 11.77
 24 10 1 10.87 7.05
 -24 10 -1 10.63 6.36
 -24 10 -2 21.64 7.98
 24 10 2 15.07 6.74
 25 -9 -4 60.75 12.04
 25 -9 -3 25.87 7.19
 25 -9 -2 12.59 5.26
 25 -9 -2 23.7 9.15
 25 -9 -1 154.29 18.23
 25 -9 0 113.87 15
 25 -7 -5 11.59 8.53
 25 -7 -3 55.94 12.04
 25 -7 -3 50.53 9.94
 25 -7 -2 15.03 6.23
 25 -7 -2 40.32 7.5
 25 -7 -1 19.44 4.95
 25 -7 -1 23.56 7.98
 25 -7 0 26.52 3.89
 25 -7 0 16.1 6.43
 25 -7 1 168.63 16.07
 25 -7 2 54.56 8.98
 25 -7 3 80.29 13.62
 -25 -7 -3 75.51 10.01
 -25 -7 -4 1.65 4.47
 25 -5 -5 4.71 7.05
 25 -5 -4 75.72 12.63
 25 -5 -3 76.75 12.04
 25 -5 -2 10.01 5.4
 25 -5 -1 25.22 5.81
 25 -5 0 47.75 9.43
 25 -5 0 38.53 5.47
 25 -5 1 228.56 17.75
 25 -5 2 37.5 7.12
 25 -5 3 120.68 15.1
 25 -5 4 70.59 12.97
 25 -3 -6 99.56 16.79
 25 -3 -5 11.9 7.71
 25 -3 -4 194.23 19.68
 25 -3 -3 65.6 10.63
 25 -3 -2 404.49 26.08
 25 -3 -1 7.22 4.88
 25 -3 0 225.26 15.07
 25 -3 1 36.91 5.02
 25 -3 2 225.09 15.48
 25 -3 2 249.78 19.81
 25 -3 3 94.16 7.91
 25 -3 3 89.2 12.93
 25 -3 4 48.78 10.49
 25 -1 -5 79.05 14
 25 -1 -4 24.6 8.7
 25 -1 -4 44.41 9.74
 25 -1 -3 171.49 18.06
 25 -1 -3 173.48 17.41
 25 -1 -2 12.97 5.95
 25 -1 -2 19.95 6.85
 25 -1 -1 188.9 17.82
 25 -1 -1 219.58 18.54
 25 -1 0 16.68 7.02
 25 -1 1 25.63 8.39
 25 -1 1 35.85 7.02
 25 -1 2 16.27 3.72
 25 -1 2 14.65 5.68
 25 -1 3 155.77 17.85
 25 -1 3 149.88 9.91
 25 -1 3 132.31 9.05
 25 -1 3 162.03 16.1
 25 -1 4 -2.3 5.95
 25 -1 4 1.2 2.41
 25 -1 5 45.51 11.04
 25 1 -6 24.87 10.15
 25 1 -5 60.72 12.59
 25 1 -4 27.04 8.98
 25 1 -4 32.03 7.09
 25 1 -3 201.83 16.96
 25 1 -3 186.9 19.02
 25 1 -2 22.15 7.16
 25 1 -2 21.16 7.19
 25 1 -1 163.65 16.68
 25 1 -1 187.18 17.03
 25 1 -1 195.29 11.8
 25 1 0 30.07 6.98
 25 1 0 44.93 9.77
 25 1 0 29.65 5.44
 25 1 1 35.74 9.29
 25 1 1 30.03 6.5
 25 1 1 32.41 6.23
 25 1 2 10.22 4.02
 25 1 2 11.32 4.4
 25 1 3 142.83 17.65
 25 1 3 132.93 11.42
 25 1 4 4.68 6.4
 25 1 4 4.37 3.78
 25 1 5 22.09 9.29
 25 1 5 34.81 7.02
 25 1 6 32.99 10.56
 25 3 -5 9.74 4.78
 25 3 -4 187 15.89
 -25 3 4 175.79 19.61
 25 3 -4 181.71 19.88
 -25 3 3 41.9 8.6
 25 3 -3 47.92 9.36
 -25 3 3 31.13 8.91
 25 3 -3 54.66 10.7
 -25 3 2 397.23 26.49
 25 3 -2 349 25.35
 -25 3 2 404.69 28
 25 3 -2 394.17 28
 -25 3 1 14.28 6.19
 25 3 -1 10.66 5.54
 -25 3 1 11.73 5.81
 25 3 -1 5.09 5.09
 -25 3 0 231.69 20.16
 25 3 0 184.94 18.4
 -25 3 0 199.8 17.13
 25 3 0 233.44 18.37
 -25 3 -1 27.73 8.08
 25 3 1 42 9.36
 -25 3 -1 25.49 6.3
 25 3 1 30 6.85
 -25 3 -2 246.34 16.41
 25 3 2 219.79 16.17
 25 3 2 243.49 17.37
 25 3 3 95.08 8.74
 25 3 3 85.14 10.32
 25 3 3 96.7 14.48
 25 3 4 28.59 9.91
 25 3 4 30.27 7.33
 25 3 5 55.42 12.76
 25 3 5 31.96 8.05
 25 3 6 58.34 14.62
 -25 5 5 5.74 4.13
 -25 5 4 102.65 12.38
 25 5 -4 84.25 11.42
 -25 5 4 69.97 13.35
 25 5 -4 97.35 15.31
 25 5 -3 104.79 13.31
 -25 5 3 109.53 13.66
 25 5 -3 123.02 16.24
 -25 5 3 104.03 15.17
 25 5 -2 7.16 6.23
 -25 5 2 33.88 9.08
 25 5 -2 26.63 8.67
 -25 5 2 16.17 7.43
 25 5 -1 13.31 5.95
 -25 5 1 11.9 6.43
 25 5 -1 9.32 5.81
 -25 5 1 14.72 6.74
 25 5 0 38.25 9.77
 -25 5 0 29 8.67
 25 5 0 35.4 9.05
 -25 5 0 36.46 8.29
 25 5 1 197.56 20.23
 -25 5 -1 206.99 20.81
 25 5 1 213.01 17.65
 -25 5 -1 198.77 17.2
 25 5 2 34.47 8.33
 25 5 2 48.09 7.91
 -25 5 -2 42.35 7.6
 25 5 3 94.74 14.69
 -25 5 -3 86.55 14.24
 25 5 3 57.52 9.91
 -25 5 -3 81.7 9.05
 25 5 4 60.37 10.35
 -25 5 -4 55.73 12.38
 25 5 5 7.84 8.15
 25 5 5 19.61 7.4
 25 7 -4 59.75 10.97
 -25 7 4 73.41 12.01
 -25 7 4 62.71 13.55
 -25 7 3 51.53 11.04
 25 7 -3 71.07 13.55
 -25 7 3 78.09 14.17
 -25 7 2 22.81 8.63
 -25 7 2 19.51 8.39
 25 7 -2 20.19 8.5
 -25 7 1 18.92 7.29
 -25 7 1 18.06 8.05
 -25 7 0 19.16 6.85
 -25 7 0 28.07 9.49
 -25 7 -1 150.85 16
 -25 7 -1 190.86 20.67
 -25 7 -2 63.26 10.32
 25 7 2 70.42 11.49
 -25 7 -3 102.17 11.46
 25 7 3 69.08 11.8
 -25 7 -3 69.18 13.55
 25 7 3 79.71 10.22
 25 7 4 -2.13 4.85
 25 7 4 2.68 8.33
 -25 7 -4 -2.65 7.57
 25 7 5 48.78 11.28
 -25 9 4 75.34 13.49
 -25 9 3 42.93 11.01
 -25 9 2 27.93 10.11
 -25 9 2 42.07 11.39
 -25 9 1 226.05 22.26
 -25 9 1 181.64 21.4
 -25 9 0 115.62 16.55
 -25 9 0 105.75 16.58
 -25 9 -1 35.54 10.97
 -25 9 -1 64.26 11.52
 25 9 1 57.62 11.11
 25 9 2 15.55 6.54
 -25 9 -2 28 10.56
 25 9 2 15 7.43
 -25 9 -2 14.65 7.09
 -25 11 -1 41.73 11.35
 25 11 1 17.44 7.57
 26 -10 -1 163.47 19.47
 26 -10 0 24.12 8.5
 26 -10 1 34.09 9.56
 26 -8 -4 33.88 8.84
 26 -8 -3 60.03 10.49
 26 -8 -3 56.97 12.63
 26 -8 -2 13.11 5.92
 26 -8 -2 16.13 7.98
 26 -8 -1 15.41 4.64
 26 -8 -1 8.5 5.54
 26 -8 0 -1.96 5.06
 26 -8 1 -1.75 4.3
 26 -8 2 43.28 8.57
 26 -6 -5 25.97 9.39
 26 -6 -4 -2.06 5.33
 26 -6 -3 95.53 13.07
 26 -6 -2 4.2 4.2
 26 -6 -1 15.38 7.05
 26 -6 -1 17.82 5.23
 26 -6 0 79.84 6.95
 26 -6 0 67.25 10.94
 26 -6 1 33.71 7.57
 26 -6 2 7.88 4.27
 26 -6 3 52.08 11.39
 26 -6 4 33.92 10.94
 26 -4 -5 101.24 16.1
 26 -4 -4 2.1 5.44
 26 -4 -3 346.97 25.35
 26 -4 -2 65.84 10.42
 26 -4 -1 281.36 19.13
 26 -4 0 0.86 3.2
 26 -4 1 360.59 16.41
 26 -4 1 389.35 24.12
 26 -4 2 31.03 6.4
 26 -4 2 42.18 9.05
 26 -4 3 158.21 11.7
 26 -4 3 184.77 18.71
 26 -4 4 69.52 13.21
 26 -4 5 63.16 13.45
 26 -2 -5 187.04 20.67
 26 -2 -4 25.56 8.46
 26 -2 -3 81.32 12.18
 26 -2 -2 102.65 12.38
 26 -2 -1 241.8 17.99
 26 -2 0 196.09 19.06
 26 -2 1 115.66 15.17
 26 -2 1 104.1 11.77
 26 -2 2 124.98 8.05
 26 -2 2 126.77 13.93
 26 -2 3 59.48 11.94
 26 -2 3 64.05 11.46
 26 -2 3 80.67 7.02
 26 -2 4 100.83 15.31
 26 -2 4 92.16 14.28
 26 0 -5 39.8 10.84
 26 0 -4 70.63 12.56
 26 0 -4 32.51 9.12
 26 0 -3 111.77 14.83
 26 0 -3 98.32 12.38
 26 0 -2 149.51 16.2
 26 0 -2 119.3 14.28
 26 0 -1 12.73 6.09
 26 0 -1 9.94 5.74
 26 0 -1 8.19 3.34
 26 0 0 48.61 10.05
 26 0 0 34.78 7.74
 26 0 0 43.41 6.71
 26 0 1 59.69 11.32
 26 0 1 61.58 8.98
 26 0 1 64.81 8.74
 26 0 2 42.11 5.95
 26 0 2 33.23 7.4
 26 0 3 -0.83 3.3
 26 0 3 -4.58 6.26
 26 0 4 131.96 17.99
 26 0 4 83.87 9.01
 26 0 5 12.52 8.67
 26 0 6 79.95 15.69
 26 2 -4 14.21 7.95
 26 2 -4 22.09 6.33
 26 2 -3 67.12 12.18
 26 2 -3 58.58 9.84
 -26 2 3 72.55 12.49
 26 2 -2 103.48 14.07
 26 2 -2 85.25 12.73
 26 2 -1 247.1 21.12
 -26 2 1 233.86 19.95
 26 2 -1 278.68 21.47
 26 2 0 191.54 18.89
 26 2 0 215.93 17.68
 -26 2 0 162.89 15.55
 26 2 1 91.85 10.77
 26 2 1 97.15 13.62
 26 2 2 124.57 11.7
 26 2 2 145.76 12.28
 26 2 3 55.73 8.15
 26 2 3 41.73 10.94
 26 2 4 108.4 16.24
 26 2 4 83.7 10.35
 26 2 5 59.38 13.35
 26 2 5 58 9.19
 -26 4 4 15.62 5.74
 26 4 -4 13.59 6.67
 -26 4 4 7.22 7.22
 26 4 -4 26.8 9.19
 -26 4 3 319.34 23.7
 26 4 -3 335.1 23.91
 -26 4 3 320.89 26.39
 26 4 -3 286.39 25.32
 -26 4 2 73.41 11.56
 26 4 -2 62.68 11.21
 -26 4 2 71.86 12.18
 26 4 -2 74.75 12.32
 -26 4 1 300.7 23.7
 26 4 -1 307.65 23.94
 -26 4 1 315.22 23.53
 26 4 -1 242.9 21.4
 -26 4 0 -2.03 5.3
 26 4 0 -10.11 7.64
 -26 4 0 -1.62 4.99
 26 4 0 1.65 4.68
 -26 4 -1 394.85 29.31
 26 4 1 331.35 27.56
 -26 4 -1 379.13 24.53
 26 4 2 49.95 8.43
 -26 4 -2 39.7 7.5
 26 4 2 42.59 7.81
 -26 4 -3 183.56 19.88
 26 4 3 173.69 19.71
 26 4 3 155.9 12.28
 26 4 4 57.07 9.74
 26 4 4 57.86 12.63
 26 4 5 39.73 11.11
 26 4 5 66.46 10.91
 26 6 -4 1.65 6.09
 -26 6 4 1.82 5.19
 26 6 -4 -2.58 7.43
 -26 6 4 2.55 6.64
 26 6 -3 91.13 13.28
 -26 6 3 84.25 13.38
 26 6 -3 107.74 15.79
 -26 6 3 97.04 15.24
 26 6 -2 7.81 6.74
 -26 6 2 10.35 7.16
 26 6 -2 2.2 5.71
 -26 6 2 4.37 5.95
 -26 6 1 30.41 9.46
 26 6 -1 34.44 9.49
 -26 6 1 44.07 10.32
 -26 6 0 81.32 13.45
 26 6 0 62.58 11.25
 -26 6 0 67.53 11.39
 -26 6 -1 25.8 9.12
 26 6 1 41.28 9.08
 -26 6 -1 32.65 7.95
 26 6 2 20.19 6.54
 26 6 2 13.18 5.54
 -26 6 -2 15.55 5.74
 26 6 3 103.96 16.24
 -26 6 -3 110.74 16.41
 26 6 3 98.32 13
 26 6 3 76.2 9.32
 26 6 3 86.35 10.49
 -26 6 -3 81.81 9.94
 26 6 4 29.52 8.91
 -26 6 -4 41.59 11.28
 26 6 4 31.92 11.32
 26 6 5 -2.17 6.71
 26 8 -4 39.56 9.87
 -26 8 4 42.79 10.7
 -26 8 3 34.13 9.7
 26 8 -3 28.93 10.25
 -26 8 3 44.69 12.49
 -26 8 2 17.3 9.56
 -26 8 2 16.72 8.02
 26 8 -2 14.55 8.12
 -26 8 1 15.96 8.81
 -26 8 1 7.43 7.71
 -26 8 0 -2.1 6.78
 -26 8 0 -5.09 8.53
 -26 8 -1 1.93 5.71
 -26 8 -1 -2.61 7.84
 -26 8 -2 41.32 9.29
 26 8 2 54.28 10.84
 26 8 3 -2.13 6.4
 -26 10 1 188.9 21.98
 -26 10 0 30.89 10.11
 -26 10 -1 50.57 11.35
 -26 10 -2 8.08 7.81
 26 10 2 5.74 6.19
 27 -9 -1 66.46 12.56
 27 -9 0 29.48 9.32
 27 -7 -5 2.37 6.47
 27 -7 -4 10.25 5.88
 27 -7 -3 -2.44 6.33
 27 -7 -3 1.72 4.71
 27 -7 -2 119.3 16.51
 27 -7 -2 138.26 14
 27 -7 -1 0.96 3.47
 27 -7 -1 -2.06 6.16
 27 -7 0 78.71 11.97
 27 -7 1 5.02 5.61
 27 -7 2 89.99 11.56
 27 -7 3 2.34 6.05
 27 -5 -5 72.69 13.93
 27 -5 -4 16.93 7.98
 27 -5 -3 21.67 7.98
 27 -5 -2 10.42 5.61
 27 -5 0 91.09 12.66
 27 -5 0 144.93 10.32
 27 -5 1 16.24 6.12
 27 -5 2 106.3 11.46
 27 -5 2 113.08 14.62
 27 -5 3 -0.93 3.68
 27 -5 3 -2.13 6.33
 27 -5 4 40.52 9.77
 27 -3 -5 36.98 11.15
 27 -3 -4 25.84 8.77
 27 -3 -3 81.74 12.42
 27 -3 -2 34.47 7.88
 27 -3 -1 1.27 3.82
 27 -3 0 86.79 9.22
 27 -3 1 42.28 5.54
 27 -3 1 39.56 8.33
 27 -3 2 57.55 7.95
 27 -3 2 54.73 9.98
 27 -3 3 48.92 10.42
 27 -3 4 15.58 7.22
 27 -1 -5 19.99 8.67
 27 -1 -4 236.99 22.5
 27 -1 -4 272.21 24.94
 27 -1 -3 21.53 8.33
 27 -1 -3 5.71 5.71
 27 -1 -2 346.11 26.14
 27 -1 -1 35.95 8.94
 27 -1 -1 55.52 9.84
 27 -1 0 195.05 19.26
 27 -1 0 186.66 14.65
 27 -1 1 12.8 7.12
 27 -1 1 3.99 4.13
 27 -1 2 169.46 11.15
 27 -1 2 150.68 15.55
 27 -1 3 51.84 11.63
 27 -1 3 45.37 5.33
 27 -1 3 39.84 9.39
 27 -1 3 51.12 5.74
 27 -1 4 59.1 12.56
 27 -1 5 23.15 9.19
 27 1 -5 2.55 6.19
 27 1 -4 309.88 26.94
 27 1 -3 6.54 6.78
 27 1 -3 14.55 6.43
 27 1 -2 362.31 25.73
 27 1 -2 365.96 27.04
 27 1 -2 347.41 16.89
 27 1 -1 33.4 8.39
 27 1 -1 42.11 9.29
 27 1 -1 35.64 5.06
 27 1 0 161.34 17.89
 27 1 0 213.66 18.03
 27 1 0 182.15 13.18
 27 1 1 6.5 5.92
 27 1 1 18.13 6.02
 27 1 2 174.79 13.66
 27 1 2 190.79 13.76
 27 1 3 46.23 7.05
 27 1 3 45.62 11.08
 27 1 4 93.02 15.55
 27 1 4 67.74 8.84
 27 1 5 15.72 8.81
 27 3 -4 19.92 9.15
 27 3 -4 22.7 7.33
 -27 3 4 33.44 9.7
 27 3 -3 61.58 10.87
 -27 3 3 85.97 13.59
 27 3 -3 87.89 14
 27 3 -2 21.98 7.98
 -27 3 2 35.98 9.67
 27 3 -2 48.81 10.73
 -27 3 1 -1.93 4.99
 27 3 -1 3.89 5.81
 -27 3 1 -1.79 5.61
 27 3 -1 -1.82 4.47
 -27 3 0 58.79 10.7
 27 3 0 67.98 12.63
 -27 3 0 58.86 10.11
 27 3 0 53.63 9.84
 27 3 1 32.65 9.29
 -27 3 -1 40.7 7.43
 27 3 1 39.7 7.95
 27 3 2 58 8.26
 27 3 2 79.26 9.7
 27 3 3 43.04 7.88
 27 3 3 38.87 11.21
 27 3 3 50.19 6.78
 27 3 4 7.71 8.05
 27 3 4 31.06 7.36
 27 3 5 19.02 10.25
 -27 5 4 5.23 4.99
 27 5 -4 21.36 7.12
 -27 5 4 15.24 8.22
 27 5 -4 23.08 9.67
 -27 5 3 28.28 8.63
 27 5 -3 10.8 6.6
 -27 5 3 14 8.08
 27 5 -3 11.8 7.91
 27 5 -2 31 9.05
 -27 5 2 22.05 7.6
 27 5 -2 15.14 7.05
 -27 5 2 25.59 8.08
 27 5 -1 2.06 6.16
 -27 5 1 4.23 6.3
 27 5 -1 -1.96 5.4
 -27 5 1 3.89 5.57
 27 5 0 141.28 17.23
 -27 5 0 127.9 16.62
 27 5 0 147.82 15.89
 -27 5 0 176.34 16.89
 27 5 1 11.46 7.43
 -27 5 -1 13.79 7.46
 27 5 1 14.28 6.12
 -27 5 -1 10.77 5.68
 27 5 2 81.67 11.35
 -27 5 -2 89.2 10.7
 27 5 2 91.64 11.18
 -27 5 -3 2.48 7.74
 27 5 3 -2.55 6.91
 27 5 3 1.65 4.06
 -27 5 -3 2.06 4.33
 27 5 3 1.1 3.82
 27 5 4 31.03 8.26
 27 5 5 37.91 9.67
 27 7 -4 21.91 7.09
 -27 7 4 24.22 8.91
 27 7 -3 5.99 5.95
 -27 7 3 2.17 6.19
 27 7 -3 -2.55 6.64
 -27 7 3 5.06 8.77
 -27 7 2 111.42 16.41
 27 7 -2 142.76 17.75
 -27 7 2 132.03 17.58
 -27 7 1 -2.37 6.78
 27 7 -1 -4.37 5.64
 -27 7 1 -2.17 6.54
 -27 7 0 83.59 14.45
 27 7 0 95.84 14.07
 -27 7 0 110.29 15.07
 -27 7 -1 -2.55 6.95
 27 7 1 -1.82 5.19
 -27 7 -1 3.65 5.44
 27 7 2 109.09 14.17
 27 7 2 97.42 12.42
 -27 7 -2 85.93 11.87
 -27 7 -3 10.8 7.74
 27 7 3 3.96 5.16
 27 7 4 82.56 14.07
 -27 9 3 29.93 10.84
 -27 9 2 44.31 12.01
 -27 9 1 68.91 14.28
 -27 9 1 59.38 13.35
 -27 9 0 77.51 13.76
 -27 9 -1 39.87 10.84
 27 9 1 57.79 11.52
 -27 9 -2 53.22 11.01
 27 9 2 40.66 9.19
 28 -10 0 13.59 8.08
 28 -10 1 105.16 14.79
 28 -8 -1 46.58 10.8
 28 -8 0 52.77 10.53
 28 -8 1 23.81 7.64
 28 -8 2 19.13 6.64
 28 -6 -5 19.37 8.63
 28 -6 -4 63.26 12.01
 28 -6 -3 25.01 7.91
 28 -6 -2 23.12 6.54
 28 -6 -1 32.34 9.12
 28 -6 -1 26.8 5.92
 28 -6 0 38.87 5.09
 28 -6 1 93.26 12.14
 28 -6 2 5.5 4.13
 28 -6 3 27.28 9.05
 28 -4 -5 14.93 8.88
 28 -4 -4 2.17 5.64
 28 -4 -3 54.28 10.39
 28 -4 -2 25.04 6.67
 28 -4 -1 109.84 11.77
 28 -4 0 29.72 5.71
 28 -4 1 391.31 24.91
 28 -4 2 11.11 5.78
 28 -4 3 184.35 19.51
 28 -4 4 16.41 7.88
 28 -2 -5 55.49 12.66
 28 -2 -4 122.33 16.82
 28 -2 -3 9.7 6.26
 28 -2 -2 130.79 14.55
 28 -2 -1 156.7 14.41
 28 -2 0 156.42 13.24
 28 -2 1 178.68 19.02
 28 -2 1 139.77 14.35
 28 -2 2 35.12 4.37
 28 -2 2 38.74 9.05
 28 -2 3 115.66 16.96
 28 -2 3 129.97 9.46
 28 -2 3 92.57 14.04
 28 0 -5 -2.65 7.22
 28 0 -5 10.39 7.43
 28 0 -4 29 10.11
 28 0 -4 52.25 11.35
 28 0 -3 11.01 6.85
 28 0 -2 56.8 10.46
 28 0 -2 63.61 11.32
 28 0 -1 1.96 5.92
 28 0 -1 1.79 5.33
 28 0 -1 5.26 3.2
 28 0 0 73.55 12.56
 28 0 0 103.72 12.73
 28 0 0 92.3 9.98
 28 0 1 55.66 11.46
 28 0 1 75.48 9.7
 28 0 2 14.65 4.27
 28 0 2 22.77 6.95
 28 0 3 112.63 9.91
 28 0 3 93.43 15
 28 0 4 100.35 15.93
 28 0 5 -2.68 7.64
 28 2 -5 85.38 15.21
 28 2 -4 135.06 18.06
 28 2 -4 121.47 14
 28 2 -3 4.58 6.85
 28 2 -3 6.95 5.61
 28 2 -2 153.6 17.51
 28 2 -2 168.63 17.41
 28 2 -1 156.63 16.58
 28 2 -1 170.04 18.16
 28 2 0 136.5 14.76
 28 2 0 140.87 16.96
 28 2 1 150.85 14.62
 28 2 1 193.47 20.23
 28 2 2 27.93 6.33
 28 2 2 44.86 7.22
 28 2 3 129.73 12.35
 28 2 3 118.03 17.48
 28 2 4 13.24 8.57
 28 2 4 9.22 5.23
 28 4 -4 -1.65 6.57
 -28 4 4 -2.55 7.26
 28 4 -4 -2.58 7.74
 -28 4 3 97.46 13.14
 28 4 -3 72.93 11.94
 -28 4 3 51.12 11.63
 28 4 -3 77.75 13.86
 -28 4 2 13.76 7.43
 28 4 -2 7.81 5.85
 -28 4 2 8.46 7.09
 28 4 -2 10.73 6.71
 -28 4 1 103.99 14.65
 28 4 -1 78.57 12.97
 -28 4 1 105.27 13.86
 28 4 -1 118.58 14.55
 -28 4 0 32.75 9.12
 28 4 0 39.32 10.22
 -28 4 0 42.69 8.94
 28 4 0 24.39 7.46
 -28 4 -1 401.63 30.62
 28 4 1 389.14 30.51
 -28 4 -1 432.69 26.7
 28 4 1 410.54 26.56
 28 4 2 17.48 6.05
 -28 4 -2 12.32 5.02
 28 4 2 11.73 5.19
 28 4 3 174.48 16.17
 28 4 3 176.72 20.81
 28 4 3 179.5 13.76
 28 4 4 25.11 7.98
 -28 6 4 76.85 12.83
 28 6 -4 82.36 12.38
 28 6 -3 11.77 6.98
 -28 6 3 8.29 6.95
 28 6 -3 27.66 9.98
 -28 6 3 24.84 9.6
 28 6 -2 23.08 8.53
 -28 6 2 19.68 8.7
 -28 6 2 20.57 7.67
 28 6 -1 37.7 10.01
 -28 6 1 29.79 9.56
 28 6 -1 31.92 8.91
 -28 6 1 39.73 9.8
 28 6 0 37.36 10.8
 -28 6 0 54.87 11.59
 28 6 0 50.47 10.35
 -28 6 0 58.83 11.25
 28 6 1 107.95 16.03
 -28 6 -1 123.91 17.3
 28 6 1 111.6 14
 -28 6 -1 111.73 13.62
 28 6 2 3.51 5.26
 28 6 2 7.64 5.3
 -28 6 -2 8.77 5.23
 -28 6 -3 45.31 11.35
 28 6 3 40.52 11.52
 28 6 3 37.15 9.87
 28 6 4 6.09 7.22
 -28 8 4 35.5 10.56
 28 8 -3 56.35 12.25
 -28 8 3 37.81 11.28
 -28 8 2 106.75 16.34
 -28 8 2 81.36 15.07
 -28 8 1 43.83 11.46
 28 8 -1 37.63 10.87
 -28 8 1 59.27 13.04
 -28 8 0 70.07 12.93
 -28 8 0 77.2 14.41
 28 8 0 76.09 13.52
 -28 8 -1 27.97 8.67
 -28 8 -1 30.2 10.63
 28 8 1 11.97 6.71
 28 8 2 10.42 5.71
 28 8 2 5.4 5.61
 -28 8 -2 24.84 7.53
 28 8 3 66.02 12.8
 -28 10 -1 73.1 14.04
 29 -9 1 1.96 6.12
 29 -7 -4 4.2 6.78
 29 -7 -2 30.65 9.84
 29 -7 -1 15.07 8.33
 29 -7 0 29.41 8.36
 29 -7 1 54.22 10.29
 29 -7 2 42.07 8.22
 29 -5 -5 4.99 7.16
 29 -5 -4 34.88 9.87
 29 -5 -2 36.88 7.95
 29 -5 -1 62.75 8.88
 29 -5 0 5.33 4.88
 29 -5 0 3.06 3.23
 29 -5 1 96.63 12.25
 29 -5 2 15.58 5.4
 29 -5 2 14.1 7.81
 29 -5 3 20.16 8.67
 29 -3 -5 45.96 11.77
 29 -3 -4 140.91 17.82
 29 -3 -3 95.08 13.49
 29 -3 -2 21.4 7.16
 29 -3 -1 120.4 12.56
 29 -3 0 74.48 8.77
 29 -3 1 78.26 7.64
 29 -3 1 98.08 12.21
 29 -3 2 32.68 8.67
 29 -3 3 73.96 12.56
 29 -3 4 -2.34 7.22
 29 -1 -5 28.62 10.08
 29 -1 -4 15.03 8.67
 29 -1 -4 9.25 6.95
 29 -1 -3 86.04 13.24
 29 -1 -2 8.77 6.78
 29 -1 -2 12.42 6.95
 29 -1 -1 168.39 18.23
 29 -1 0 45.58 10.94
 29 -1 0 65.02 9.15
 29 -1 1 64.19 12.56
 29 -1 1 60.79 9.22
 29 -1 2 69.7 7.16
 29 -1 2 97.08 12.35
 29 -1 3 35.3 10.56
 29 -1 3 47.92 5.78
 29 1 -4 7.53 7.81
 29 1 -3 87.38 14.35
 29 1 -3 98.76 12.9
 29 1 -3 84.97 6.16
 29 1 -2 2.1 6.26
 29 1 -2 8.15 2.92
 29 1 -1 160.76 16.99
 29 1 -1 164.13 18.06
 29 1 -1 175.13 11.94
 29 1 0 90.34 14.07
 29 1 0 65.36 10.84
 29 1 0 67.91 8.15
 29 1 1 60.55 12.52
 29 1 1 51.74 8.84
 29 1 2 66.81 8.39
 29 1 3 54.35 7.77
 29 1 3 41.11 11.21
 29 1 4 21.57 9.91
 29 3 -4 136.43 18.51
 29 3 -4 148.23 15.76
 29 3 -3 101.41 15.45
 29 3 -3 72.48 12.35
 -29 3 3 78.4 14.07
 29 3 -2 38.12 9.43
 -29 3 2 29.38 8.6
 29 3 -2 48.02 10.91
 29 3 -1 106.02 15.27
 -29 3 1 117.24 14.48
 29 3 -1 114.07 14.93
 29 3 0 80.5 14.04
 -29 3 0 68.77 10.94
 29 3 0 77.47 11.87
 29 3 1 76.68 10.94
 29 3 1 61.3 12.45
 29 3 2 47.75 8.15
 29 3 2 32.23 7.19
 29 3 3 70.07 9.67
 29 3 4 2.75 8.29
 29 3 4 12.11 5.23
 -29 5 4 38.8 9.25
 29 5 -4 26.83 8.67
 -29 5 3 56.31 11.56
 29 5 -3 97.73 13.66
 -29 5 3 76.16 14
 29 5 -3 97.08 15.45
 -29 5 2 25.63 8.7
 29 5 -2 41.73 10.25
 -29 5 2 42.76 10.7
 29 5 -2 22.84 8.19
 -29 5 1 69.63 12.59
 29 5 -1 55.35 11.8
 -29 5 1 57.35 11.39
 29 5 -1 58.31 11.83
 -29 5 0 4.71 6.09
 29 5 0 2.34 6.67
 -29 5 0 7.36 6.36
 29 5 0 1.89 5.13
 -29 5 -1 100.42 15.86
 29 5 1 122.74 16.96
 -29 5 -1 97.53 12.63
 29 5 1 120.37 13.76
 29 5 2 6.57 5.33
 -29 5 -2 20.67 6.3
 29 5 2 8.63 4.68
 -29 5 -3 2.65 7.57
 29 5 3 13.52 9.36
 29 5 3 24.15 7.33
 29 5 4 1.86 5.13
 29 7 -3 36.12 10.29
 -29 7 3 27.11 10.01
 29 7 -2 40.77 10.63
 -29 7 2 38.15 10.39
 29 7 -2 44.76 11.46
 -29 7 2 41.63 11.87
 29 7 -1 7.16 6.54
 -29 7 1 27.35 10.08
 29 7 -1 9.19 6.6
 -29 7 1 15.79 8.05
 29 7 0 12.56 7.84
 -29 7 0 15.48 8.05
 -29 7 0 28.9 9.12
 29 7 1 42.07 12.25
 -29 7 -1 10.66 7.33
 -29 7 -1 37.15 9.8
 29 7 2 33.33 9.08
 29 7 2 44.14 9.01
 -29 7 -2 43.79 8.98
 29 7 3 18.54 7.98
 29 7 4 129.69 17.1
 -29 9 0 61.82 12.76
 29 9 0 35.36 10.32
 -29 9 -1 2.17 7.29
 30 -8 -1 62.37 12.32
 30 -8 0 57 11.56
 30 -8 1 28.45 8.08
 30 -6 -4 10.8 7.95
 30 -6 -3 111.39 14.1
 30 -6 -2 16.27 5.74
 30 -6 -1 59.44 12.07
 30 -6 0 30.48 8.46
 30 -6 1 43.76 9.22
 30 -6 2 54.59 11.77
 30 -4 -5 43.69 11.63
 30 -4 -4 4.51 6.16
 30 -4 -3 3.89 6.3
 30 -4 -2 1.62 4.88
 30 -4 -1 11.73 5.3
 30 -4 0 49.88 6.95
 30 -4 1 21.33 6.5
 30 -4 1 33.64 8.94
 30 -4 2 68.46 9.39
 30 -4 2 44.96 10.46
 30 -4 3 30.75 8.98
 30 -2 -4 55.66 12.01
 30 -2 -3 32.44 8.84
 30 -2 -2 28 7.6
 30 -2 -1 56.62 9.08
 30 -2 0 73.86 9.43
 30 -2 0 83.35 10.42
 30 -2 1 38.49 10.46
 30 -2 1 32.51 7.43
 30 -2 2 122.26 8.91
 30 -2 2 106.78 7.95
 30 -2 2 133.03 15.14
 30 -2 3 18.23 8.05
 30 0 -5 116.24 17.75
 30 0 -4 71.66 14
 30 0 -4 66.46 13
 30 0 -3 9.36 8.08
 30 0 -2 29.83 8.84
 30 0 -2 36.02 9.6
 30 0 -2 37.53 5.64
 30 0 -1 66.05 12.32
 30 0 -1 59.14 10.84
 30 0 -1 79.09 8.36
 30 0 0 38.49 10.42
 30 0 0 33.68 8.29
 30 0 0 31.58 6.57
 30 0 1 40.63 10.87
 30 0 1 56.93 9.29
 30 0 2 136.81 11.28
 30 0 3 -2.61 8.81
 30 0 4 46.65 12.18
 30 2 -4 39.42 11.66
 30 2 -3 45.89 11.32
 30 2 -3 35.71 9.29
 30 2 -2 19.78 8.74
 30 2 -2 20.47 7.53
 30 2 -1 69.32 11.87
 30 2 -1 83.35 13.9
 30 2 0 104.96 13.73
 30 2 0 83.63 14
 30 2 1 53.73 11.63
 30 2 1 32.92 7.88
 30 2 2 134.75 12.87
 30 2 3 28.97 6.67
 30 2 3 18.92 9.39
 30 4 -4 21.4 8.19
 30 4 -3 3.99 6.88
 -30 4 3 4.92 7.33
 30 4 -3 -5.02 6.5
 30 4 -2 -4.23 6.85
 -30 4 2 2.24 7.5
 30 4 -2 6.85 7.4
 -30 4 1 22.19 8.6
 30 4 -1 11.21 8.46
 -30 4 1 18.27 7.46
 30 4 -1 18.65 7.6
 -30 4 0 74.41 12.93
 30 4 0 68.49 13.28
 -30 4 0 65.29 11.01
 30 4 0 79.98 12.07
 30 4 1 2.48 6.78
 -30 4 -1 17.23 6.05
 30 4 2 68.6 10.18
 30 4 2 70.21 10.39
 30 4 3 27.04 6.91
 30 4 3 16.48 9.22
 -30 6 3 122.54 16.37
 30 6 -3 105.03 15.14
 -30 6 2 25.46 10.01
 30 6 -2 17.96 8.91
 -30 6 2 19.16 9.74
 30 6 -2 9.74 6.67
 -30 6 1 75.13 14.59
 30 6 -1 102.93 15.34
 -30 6 1 125.05 16.2
 30 6 0 49.95 12.14
 -30 6 0 40.42 11.08
 30 6 0 67.18 11.8
 -30 6 0 61.58 11.8
 30 6 1 20.95 9.39
 -30 6 -1 34.09 10.46
 30 6 1 38.36 9.15
 -30 6 -1 37.15 9.22
 30 6 2 44.07 9.39
 -30 6 -2 56.25 9.32
 30 6 2 42.93 8.74
 30 6 3 86.66 13
 30 6 4 12.45 7.64
 30 8 -3 45.96 10.84
 -30 8 3 61.51 13.38
 30 8 -2 -2.44 7.91
 30 8 -1 53.98 12.73
 -30 8 1 70.52 14.41
 30 8 0 54.9 11.7
 -30 8 0 69.35 13.14
 30 8 1 48.06 11.18
 -30 8 -1 18.27 7.71
 31 -7 -1 22.53 8.29
 31 -7 0 18.4 7.91
 31 -7 1 9.08 6.09
 31 -5 -4 17.96 8.26
 31 -5 0 86.38 13
 31 -5 1 8.19 5.13
 31 -5 2 61.27 12.01
 31 -5 3 -2.34 6.71
 31 -3 -4 155.7 18.82
 31 -3 -3 -2.03 5.78
 31 -3 -2 170.39 16.96
 31 -3 0 209.95 15.69
 31 -3 1 11.87 6.05
 31 -3 2 137.88 12.9
 31 -3 2 147.55 16.82
 31 -3 3 6.43 6.16
 31 -3 4 50.71 11.94
 31 -1 -4 31.37 9.84
 31 -1 -3 67.32 12.28
 31 -1 -2 62.78 11.15
 31 -1 -1 24.42 9.01
 31 -1 -1 16.68 4.95
 31 -1 0 39.77 10.6
 31 -1 0 47.44 7.91
 31 -1 1 -2.44 7.05
 31 -1 1 4.47 4.47
 31 -1 2 52.81 6.47
 31 -1 2 50.23 9.63
 31 -1 3 24.29 10.18
 31 1 -4 31.58 11.39
 31 1 -4 20.06 9.49
 31 1 -3 79.6 14.17
 31 1 -3 65.05 11.7
 31 1 -2 72.55 13.04
 31 1 -2 62.68 12.11
 31 1 -2 52.5 5.57
 31 1 -1 20.16 8.22
 31 1 -1 13.79 7.05
 31 1 -1 13.14 3.82
 31 1 0 37.94 10.15
 31 1 0 41.87 8.88
 31 1 1 -2.51 7.46
 31 1 1 -7.53 4.85
 31 1 2 45.1 7.02
 31 1 3 41.25 11.49
 31 3 -4 124.77 15.27
 31 3 -3 7.6 8.5
 31 3 -3 8.02 6.26
 31 3 -2 174.1 19.88
 31 3 -2 183.01 19.61
 31 3 -1 14.72 7.05
 31 3 -1 11.52 8.22
 31 3 0 220.75 20.02
 31 3 0 232.14 22.84
 31 3 1 8.12 5.44
 31 3 1 17.82 8.81
 31 3 2 166.02 14.76
 31 3 2 149.16 14.35
 31 3 3 11.63 5.78
 31 3 3 8.43 7.71
 -31 5 3 31.96 9.94
 31 5 -3 10.56 7.33
 -31 5 3 23.26 10.01
 31 5 -3 31.55 10.91
 -31 5 2 195.05 20.95
 31 5 -2 209.36 21.6
 -31 5 2 267.57 24.98
 31 5 -2 243.25 23.84
 -31 5 1 7.16 7.43
 31 5 -1 -2.37 7.4
 -31 5 1 6.47 5.88
 31 5 -1 2.2 5.37
 -31 5 0 104.68 16
 31 5 0 74.93 14.31
 -31 5 0 91.23 13.24
 31 5 0 97.42 13.97
 -31 5 -1 12.97 8.67
 31 5 1 2.61 7.16
 -31 5 -1 5.13 5.33
 31 5 1 -1.75 5.92
 31 5 2 84.04 12.07
 -31 5 -2 95.53 11.77
 31 5 3 1.79 5.57
 -31 7 3 -2.37 7.4
 31 7 -3 -4.51 7.81
 31 7 -2 9.63 8.33
 -31 7 2 7.5 7.5
 31 7 -1 22.91 9.91
 -31 7 1 46.99 12.21
 31 7 -1 48.02 11.63
 -31 7 1 39.94 10.63
 31 7 0 43.96 11.49
 -31 7 0 40.73 10.56
 31 7 1 5.95 6.19
 -31 7 -1 9.6 6.43
 31 7 2 14.28 7.71
 32 -8 0 35.02 9.36
 32 -6 -1 73.27 13.52
 32 -6 0 15.96 7.53
 32 -6 1 138.74 15.58
 32 -6 2 22.84 9.08
 32 -4 -4 23.26 9.01
 32 -4 -3 26.11 9.05
 32 -4 -2 23.63 7.05
 32 -4 -1 16.2 5.99
 32 -4 1 68.73 11.49
 32 -4 2 10.29 6.43
 32 -4 3 -2.3 6.6
 32 -2 -4 21.67 8.6
 32 -2 -2 25.7 7.33
 32 -2 -1 15.45 6.54
 32 -2 0 18.78 6.16
 32 -2 0 23.01 6.95
 32 -2 1 27.86 7.43
 32 -2 2 20.43 7.4
 32 -2 3 29.62 9.36
 32 0 -4 14.93 8.33
 32 0 -3 29.76 10.08
 32 0 -3 8.91 7.46
 32 0 -2 6.43 6.71
 32 0 -2 18.06 8.29
 32 0 -2 9.6 3.68
 32 0 -1 32.03 10.11
 32 0 -1 14.21 7.46
 32 0 -1 16.68 4.68
 32 0 0 2.44 6.64
 32 0 0 1.2 3.72
 32 0 1 10.25 7.02
 32 0 1 12.76 5.64
 32 2 -3 20.3 9.36
 32 2 -3 34.44 9.63
 32 2 -2 39.39 9.87
 32 2 -2 30.89 9.6
 32 2 -1 14.62 7.91
 32 2 -1 25.87 9.12
 32 2 0 12.45 8.08
 32 2 0 25.9 8.19
 32 2 1 49.81 12.07
 32 2 1 37.91 8.53
 32 2 2 10.29 4.71
 32 4 -3 34.3 10.01
 -32 4 3 15.31 8.57
 32 4 -2 11.46 8.19
 -32 4 2 25.66 9.7
 32 4 -2 12.18 7.88
 -32 4 1 4.23 7.33
 32 4 0 22.88 9.08
 -32 4 0 22.74 8.05
 32 4 0 21.95 8.29
 32 4 1 47.37 9.36
 32 4 1 48.06 12.93
 32 4 2 -1.58 4.58
 32 4 3 -1.65 4.71
 -32 6 3 46.13 11.01
 32 6 -3 45.03 11.11
 -32 6 2 2.44 7.33
 -32 6 2 2.51 7.81
 32 6 -2 5.13 7.33
 -32 6 1 74.31 13.9
 32 6 -1 68.32 14.41
 -32 6 1 68.94 13.14
 32 6 -1 110.32 15.93
 32 6 0 7.98 8.91
 -32 6 0 8.33 7.84
 32 6 0 21.33 9.05
 -32 6 -1 84.9 12.97
 32 6 1 112.63 14.38
 32 6 2 15.31 7.02
 32 6 3 61.78 11.63
 32 8 0 4.75 7.67
 -32 8 0 20.74 8.91
 33 -7 0 4.27 6.6
 33 -5 0 72.79 12.28
 33 -5 1 6.88 5.37
 33 -5 1 16.24 7.84
 33 -5 2 81.84 13.93
 33 -3 -4 19.26 9.32
 33 -3 -3 27.25 8.53
 33 -3 -2 91.33 13.14
 33 -3 -1 57.72 9.43
 33 -3 0 143.21 15.17
 33 -3 1 5.33 5.33
 33 -3 2 124.5 15.89
 33 -3 3 38.29 11.25
 33 -1 -4 42.66 11.56
 33 -1 -3 59.93 12.14
 33 -1 -2 23.15 8.19
 33 -1 -1 40.63 7.5
 33 -1 0 50.26 11.97
 33 -1 0 32.47 7.33
 33 -1 1 57.86 12.66
 33 -1 1 70.38 10.77
 33 -1 2 7.22 5.4
 33 1 -3 43.45 10.56
 33 1 -3 60.99 13.45
 33 1 -2 33.61 10.11
 33 1 -2 25.49 9.43
 33 1 -1 43.17 10.87
 33 1 0 48.26 11.73
 33 1 0 44.72 9.39
 33 1 1 61.51 13.45
 33 1 2 5.61 8.02
 33 3 -3 23.67 9.53
 33 3 -2 63.37 13.59
 33 3 -2 93.05 14.86
 33 3 -1 39.77 10.6
 33 3 -1 72.1 13.86
 33 3 0 132.1 16.17
 33 3 0 133.37 18.65
 33 3 1 10.97 8.57
 33 3 1 13.62 5.88
 33 3 2 173.86 15.72
 33 5 -3 25.04 9.87
 33 5 -2 91.99 15.48
 -33 5 2 112.08 16.89
 33 5 -2 112.28 17.44
 33 5 -1 48.51 12.56
 -33 5 1 34.02 10.46
 33 5 -1 39.56 10.91
 -33 5 0 71.18 14.04
 33 5 0 50.95 12.9
 -33 5 0 67.32 11.9
 33 5 0 82.22 13.45
 -33 5 -1 10.63 6.85
 33 5 1 11.25 7.09
 33 5 2 71.55 11.83
 -33 7 0 4.44 6.95
 33 7 0 6.88 7.91
 34 -6 -1 32.44 10.25
 34 -6 0 141.83 16.82
 34 -4 1 5.85 6.05
 34 -4 2 15.14 7.71
 34 -2 -4 34.95 11.04
 34 -2 -3 6.6 7.6
 34 -2 -2 38.22 8.98
 34 -2 -1 6.5 5.99
 34 -2 -1 14.83 5.61
 34 -2 0 30.2 7.77
 34 -2 1 37.84 9.36
 34 -2 2 29.28 8.98
 34 0 -3 -6.95 7.77
 34 0 -2 11.56 7.5
 34 0 -2 11.94 8.26
 34 0 0 18.13 9.25
 34 0 1 78.98 15.65
 34 2 -3 4.33 6.98
 34 2 -2 31.55 9.91
 34 2 -2 37.67 10.84
 34 2 -1 30.24 10.7
 34 2 -1 30.69 9.32
 34 2 0 31.86 11.28
 34 2 0 29.03 8.6
 34 2 1 36.26 11.9
 34 2 1 46.96 9.74
 34 4 -3 20.54 8.6
 34 4 -2 43.69 12.25
 34 4 -1 63.16 12.87
 34 4 -1 23.43 10.87
 34 4 0 33.58 9.67
 34 4 2 11.63 6.43
 -34 6 1 7.22 7.19
 -34 6 0 147.86 18.27
 34 6 0 154.39 18.65
 34 6 2 55.76 11.46
 35 -5 0 59.58 11.94
 35 -5 1 -2.13 6.85
 35 -3 0 25.22 7.6
 35 -3 1 63.81 11.46
 35 -3 2 14.65 8.7
 35 -1 -3 11.63 8.77
 35 -1 -2 22.09 7.98
 35 -1 -1 87.62 12.66
 35 -1 0 32.27 11.66
 35 -1 1 114.55 13.97
 35 1 -2 26.32 9.94
 35 1 -2 29.41 10.18
 35 1 -1 79.19 15.03
 35 1 -1 75.51 13.55
 35 1 0 43.28 12.49
 35 1 0 53.18 10.63
 35 3 -2 2.55 7.95
 35 3 -2 -2.48 7.12
 35 3 -1 32.37 10.25
 35 3 -1 29.07 11.46
 35 3 0 32.92 9.8
 -35 5 1 2.34 7.02
 35 5 -1 7.4 6.4
 35 5 0 47.06 10.91
 36 -4 1 20.33 8.46
 36 0 -3 79.47 14.21
 36 0 -2 6.5 7.5
 36 0 -1 28.86 10.91
 36 2 -2 5.02 7.81
 36 2 -1 50.4 11.32
 36 2 0 -2.03 6.36
 36 4 -1 78.19 14.86
 37 1 -1 18.68 9.05
 37 3 -1 26.49 10.22

_iucr_refine_instructions_details
;
    1_a.res created by SHELXL-2014/7

TITL 1_a.res in C2
REM Old TITL 1 in C2/m
REM SHELXT solution in C2: R1 0.074, Rweak 0.029, Alpha 0.002
REM <I/s> 0.000 for 0 systematic absences, Orientation as input
REM Flack x = -0.011 ( 0.018 ) from 1288 Parsons' quotients
REM Formula found by SHELXT: C14 N6 O10 P Mn
CELL 0.71073 27.7347 11.2485 6.7722 90 92.021 90
ZERR 4 0.0024 0.0011 0.0006 0 0.008 0
LATT -7
SYMM -X,+Y,-Z
SFAC C H Mn N O P
UNIT 40 112 4 20 60 4
EQIV $1 1-X,+Y,2-Z
EQIV $2 1-X,+Y,1-Z
EQIV $3 1.5-X,0.5+Y,1-Z
EQIV $4 +X,1+Y,+Z
EQIV $5 1.5-X,0.5+Y,2-Z
EQIV $6 1.5-X,-0.5+Y,1-Z
SADI Mn1 H10a Mn1 H10b
 
L.S. 10
PLAN  5
SIZE 0.12 0.15 0.26
CONF
HTAB N3 O12_$1
HTAB N5 O13_$2
HTAB N5 O9_$2
HTAB O6 O15
HTAB O9 O2_$3
HTAB O9 O3
HTAB O11 O7
HTAB O11 O6_$4
HTAB O8 O4_$5
HTAB O8 O3_$3
HTAB O12 O14
HTAB O12 O2_$5
HTAB O15 O3_$6
HTAB O15 O13
BOND
LIST 4
MORE -1
BOND $H
fmap 2
acta
SHEL 999 0.79
OMIT 12 0 0
OMIT 10 0 0
OMIT 4 0 1
REM <olex2.extras>
REM <HklSrc "%.\\1_a.hkl">
REM </olex2.extras>
 
WGHT    0.033000
FVAR       0.32907
MN1   3    0.646762    0.708109    0.773299    11.00000    0.01985    0.01905 =
         0.02393   -0.00041   -0.00112    0.00015
P1    6    0.742837    0.344544    0.741473    11.00000    0.01745    0.01714 =
         0.01724    0.00080    0.00095    0.00135
C1    1    0.685984    0.160526    0.788678    11.00000    0.02334    0.02024 =
         0.03096    0.00525   -0.00379    0.00029
AFIX  23
H1A   2    0.699506    0.164413    0.922583    11.00000   -1.20000
H1B   2    0.701649    0.095990    0.720835    11.00000   -1.20000
AFIX   0
N1    4    0.588741    0.568269    0.783071    11.00000    0.01637    0.02529 =
         0.02937   -0.00064    0.00081   -0.00114
O2    5    0.785450    0.259716    0.740933    11.00000    0.02014    0.02423 =
         0.02547    0.00070    0.00015    0.00413
C2    1    0.632741    0.137172    0.793346    11.00000    0.02393    0.02087 =
         0.02848    0.00267    0.00024    0.00287
AFIX  13
H2    2    0.627502    0.057585    0.847416    11.00000   -1.20000
AFIX   0
N2    4    0.562953    0.379774    0.799730    11.00000    0.01734    0.02142 =
         0.02869   -0.00230    0.00312    0.00008
O3    5    0.743349    0.434614    0.575166    11.00000    0.02847    0.02232 =
         0.02067    0.00527    0.00156    0.00047
C3    1    0.604607    0.148735    0.595606    11.00000    0.02754    0.01884 =
         0.03194   -0.00057   -0.00444   -0.00221
AFIX  13
H3    2    0.616850    0.216230    0.520812    11.00000   -1.20000
AFIX   0
N3    4    0.457017    0.612779    0.731549    11.00000    0.01919    0.02735 =
         0.03637    0.00336   -0.00247    0.00206
AFIX  43
H3A   2    0.433863    0.663449    0.720292    11.00000   -1.20000
AFIX   0
O4    5    0.737298    0.400076    0.943765    11.00000    0.03701    0.02462 =
         0.02165   -0.00459    0.00121    0.00535
C5    1    0.564046    0.251341    0.844688    11.00000    0.02082    0.01820 =
         0.04227    0.00209    0.00611    0.00126
AFIX  13
H5    2    0.540412    0.233026    0.944516    11.00000   -1.20000
AFIX   0
N5    4    0.397558    0.469580    0.713077    11.00000    0.01991    0.03408 =
         0.05484    0.00271   -0.00408    0.00060
AFIX  93
H5A   2    0.387687    0.397107    0.713601    11.00000   -1.20000
H5B   2    0.377120    0.526700    0.698817    11.00000   -1.20000
AFIX   0
O5    5    0.610740    0.223810    0.918478    11.00000    0.02470    0.02666 =
         0.03069   -0.00090   -0.00019    0.00645
O1    5    0.694623    0.269821    0.689353    11.00000    0.02238    0.02529 =
         0.03380    0.00930   -0.00743   -0.00549
C4    1    0.554390    0.175292    0.662846    11.00000    0.02101    0.02995 =
         0.05898   -0.01099   -0.01005   -0.00051
AFIX  23
H4A   2    0.537425    0.102878    0.695432    11.00000   -1.20000
H4B   2    0.535727    0.218393    0.562398    11.00000   -1.20000
AFIX   0
N4    4    0.476693    0.407534    0.756506    11.00000    0.01678    0.02809 =
         0.02765   -0.00174    0.00182   -0.00367
C6    1    0.601089    0.456567    0.806225    11.00000    0.01662    0.02229 =
         0.03491    0.00086   -0.00006   -0.00248
AFIX  43
H6    2    0.632913    0.431867    0.825329    11.00000   -1.20000
AFIX   0
O6    5    0.605407    0.043828    0.478666    11.00000    0.03481    0.02643 =
         0.03787   -0.00648    0.00123   -0.00346
AFIX 147
H6A   2    0.627552    0.047933    0.401862    11.00000   -1.50000
AFIX   0
O9    5    0.677749    0.616663    0.520148    11.00000    0.02756    0.02318 =
         0.02938    0.00409    0.00739   -0.00067
AFIX   3
H9A   2    0.692439    0.666833    0.449788    11.00000   -1.50000
H9B   2    0.698209    0.561372    0.541478    11.00000   -1.50000
AFIX   0
C10   1    0.444743    0.493481    0.734461    11.00000    0.01887    0.03236 =
         0.02421    0.00041    0.00050    0.00028
C7    1    0.522330    0.449041    0.771719    11.00000    0.01965    0.02139 =
         0.02025    0.00058   -0.00027   -0.00036
O11   5    0.596626    0.810759    0.588942    11.00000    0.02565    0.02685 =
         0.05124    0.00974   -0.00429   -0.00097
AFIX   7
H11A  2    0.569087    0.811630    0.640834    11.00000   -1.50000
H11B  2    0.605367    0.883358    0.588880    11.00000   -1.50000
AFIX   0
C8    1    0.538393    0.565680    0.761954    11.00000    0.01936    0.02447 =
         0.02158    0.00314    0.00051   -0.00461
O7    5    0.510636    0.766634    0.743960    11.00000    0.02959    0.02291 =
         0.06070   -0.00074    0.00605    0.00440
C9    1    0.503850    0.657187    0.745393    11.00000    0.02219    0.02624 =
         0.02877    0.00129    0.00144   -0.00051
AFIX   6
O10   5    0.694550    0.608773    0.966456    11.00000    0.04677    0.02938 =
         0.03830   -0.01083   -0.02183    0.01370
H10A  2    0.709657    0.545068    0.941563    11.00000   -1.50000
H10B  2    0.707369    0.633271    1.074849    11.00000   -1.50000
AFIX   0
O8    5    0.697060    0.857846    0.747688    11.00000    0.02656    0.03201 =
         0.03201   -0.00264    0.00049   -0.00924
AFIX   7
H8A   2    0.717929    0.855757    0.843179    11.00000   -1.50000
H8B   2    0.713541    0.848905    0.644799    11.00000   -1.50000
AFIX   0
O12   5    0.624724    0.785094    1.063851    11.00000    0.03118    0.04048 =
         0.03643   -0.01100   -0.00620    0.00608
AFIX   7
H12A  2    0.608534    0.848765    1.042871    11.00000   -1.50000
H12B  2    0.649774    0.808213    1.130472    11.00000   -1.50000
AFIX   6
 
O13   5    0.683753    0.317387    0.256134    11.00000    0.03621    0.04777 =
         0.02523    0.00391    0.00395    0.00390
H13A  2    0.697150    0.346011    0.155650    11.00000   -1.50000
H13B  2    0.698482    0.349974    0.354150    11.00000   -1.50000
AFIX   0
 
O15   5    0.680153    0.075247    0.269851    11.00000    0.04594    0.04698 =
         0.05304    0.00505    0.01159    0.01889
AFIX   3
H15A  2    0.705933    0.047347    0.323331    11.00000   -1.50000
H15B  2    0.684893    0.149817    0.265481    11.00000   -1.50000
AFIX   6
 
O14   5    0.555252    0.956639    1.117710    11.00000    0.04695    0.06073 =
         0.06150   -0.01367   -0.00488   -0.00135
H14A  2    0.534121    0.911630    1.166248    11.00000   -1.50000
H14B  2    0.561571    1.007461    1.207838    11.00000   -1.50000
AFIX   0
HKLF 4
 
REM  1_a.res in C2
REM R1 =  0.0379 for    3548 Fo > 4sig(Fo)  and  0.0450 for all    3994 data
REM    302 parameters refined using      2 restraints
 
END  
     
WGHT      0.0330      0.0000 

REM Highest difference peak  0.262,  deepest hole -0.304,  1-sigma level  0.069
Q1    1   0.5000  0.6069  1.0000  10.50000  0.05    0.26
Q2    1   0.6082  0.6024  0.8640  11.00000  0.05    0.26
Q3    1   0.5000  0.7468  0.5000  10.50000  0.05    0.23
Q4    1   0.7389  0.8357  0.5091  11.00000  0.05    0.23
Q5    1   0.6397  0.5752  0.4897  11.00000  0.05    0.23

  REM The information below was added by Olex2.
  REM
  REM R1 = 0.0379 for 3548 Fo > 4sig(Fo) and 0.0450 for all 9190 data
  REM 302 parameters refined using n/a restraints
  REM Highest difference peak 0.26, deepest hole -0.30
  REM Mean Shift 0, Max Shift 0.001.

  REM +++ Tabular Listing of Refinement Information +++
  REM R1_all = 0.0450
  REM R1_gt = 0.0379
  REM wR_ref = 0.0844
  REM GOOF = 1.027
  REM Shift_max = 0.001
  REM Shift_mean = 0
  REM Reflections_all = 9190
  REM Reflections_gt = 3548
  REM Parameters = 302
  REM Hole = -0.30
  REM Peak = 0.26
  REM Flack = -0.03(2)
;
_olex2_submission_special_instructions  'No special instructions were received'
